# Supplementary material for: Peering inside the black box by learning the relevance of many-body functions in neural network potentials
Source: Nat Commun. 2025 Nov 10;16:9898. doi: 10.1038/s41467-025-65863-0 (PMC12603069; doi:10.1038/s41467-025-65863-0)
Supplement: Supplementary file 3 — Source Data Fig S11 [file 41467_2025_65863_MOESM3_ESM.zip]

Archive with 5 entries (4 files):
- fig_s11_mean_state_dists/
- fig_s11_mean_state_dists/mean_P2_dists.csv
- fig_s11_mean_state_dists/mean_folded_dists.csv
- fig_s11_mean_state_dists/mean_unfolded_dists.csv
- fig_s11_mean_state_dists/mean_P1_dists.csv
