# Supplementary material for: Peering inside the black box by learning the relevance of many-body functions in neural network potentials
Source: Nat Commun. 2025 Nov 10;16:9898. doi: 10.1038/s41467-025-65863-0 (PMC12603069; doi:10.1038/s41467-025-65863-0)
Supplement: Supplementary file 3 — Source Data Fig S11 [file 41467_2025_65863_MOESM3_ESM.zip › fig_s11_mean_state_dists/mean_P2_dists.csv]

res_i	res_j	mean_distance
MET1-CA	MET1-CA	0.0
MET1-CA	LYS2-CA	0.0
MET1-CA	VAL3-CA	0.0
MET1-CA	ILE4-CA	1.0017729312181474
MET1-CA	PHE5-CA	1.2392096161842345
MET1-CA	LEU6-CA	1.536966907978058
MET1-CA	LYS7-CA	1.7483036458492278
MET1-CA	ASP8-CA	1.8446381330490111
MET1-CA	VAL9-CA	1.725151252746582
MET1-CA	LYS10-CA	1.948341464996338
MET1-CA	GLY11-CA	1.836908507347107
MET1-CA	MET12-CA	1.47069873213768
MET1-CA	GLY13-CA	1.445082813501358
MET1-CA	LYS14-CA	1.6856609880924225
MET1-CA	LYS15-CA	1.7341739356517791
MET1-CA	GLY16-CA	1.5934505999088286
MET1-CA	GLU17-CA	1.3702376365661622
MET1-CA	ILE18-CA	1.056216499209404
MET1-CA	LYS19-CA	0.8384769350290299
MET1-CA	ASN20-CA	0.5490499138832092
MET1-CA	VAL21-CA	0.5566940993070603
MET1-CA	ALA22-CA	0.6474743604660034
MET1-CA	ASP23-CA	0.6781001567840577
MET1-CA	GLY24-CA	1.022519874572754
MET1-CA	TYR25-CA	1.0099585741758346
MET1-CA	ALA26-CA	0.7918560981750489
MET1-CA	ASN27-CA	1.0367755264043808
MET1-CA	ASN28-CA	1.2934987396001816
MET1-CA	PHE29-CA	1.2177300721406936
MET1-CA	LEU30-CA	1.1514252066612243
MET1-CA	PHE31-CA	1.4953962445259095
MET1-CA	LYS32-CA	1.6399217605590821
MET1-CA	GLN33-CA	1.5632656037807464
MET1-CA	GLY34-CA	1.479418396949768
MET1-CA	LEU35-CA	1.147915345430374
MET1-CA	ALA36-CA	1.0406118243932725
MET1-CA	ILE37-CA	0.7570233076810837
MET1-CA	GLU38-CA	0.8555046856403351
MET1-CA	ALA39-CA	0.8666397750377655
LYS2-CA	MET1-CA	0.0
LYS2-CA	LYS2-CA	0.0
LYS2-CA	VAL3-CA	0.0
LYS2-CA	ILE4-CA	0.0
LYS2-CA	PHE5-CA	1.0044497460126878
LYS2-CA	LEU6-CA	1.3056875944137574
LYS2-CA	LYS7-CA	1.551566219329834
LYS2-CA	ASP8-CA	1.6567049205303193
LYS2-CA	VAL9-CA	1.6090077221393586
LYS2-CA	LYS10-CA	1.8480541944503783
LYS2-CA	GLY11-CA	1.7529233276844025
LYS2-CA	MET12-CA	1.387045866250992
LYS2-CA	GLY13-CA	1.2700631737709045
LYS2-CA	LYS14-CA	1.449297970533371
LYS2-CA	LYS15-CA	1.4618399262428283
LYS2-CA	GLY16-CA	1.268522822856903
LYS2-CA	GLU17-CA	1.0551949620246888
LYS2-CA	ILE18-CA	0.7109650939702987
LYS2-CA	LYS19-CA	0.5768816411495209
LYS2-CA	ASN20-CA	0.44699416011571885
LYS2-CA	VAL21-CA	0.6464815318584443
LYS2-CA	ALA22-CA	0.9001788705587387
LYS2-CA	ASP23-CA	1.002126795053482
LYS2-CA	GLY24-CA	1.3158564209938048
LYS2-CA	TYR25-CA	1.2161063611507417
LYS2-CA	ALA26-CA	0.9741825461387634
LYS2-CA	ASN27-CA	1.247136300802231
LYS2-CA	ASN28-CA	1.4490656077861785
LYS2-CA	PHE29-CA	1.2780282974243165
LYS2-CA	LEU30-CA	1.213702344894409
LYS2-CA	PHE31-CA	1.5735828518867492
LYS2-CA	LYS32-CA	1.6570943593978882
LYS2-CA	GLN33-CA	1.5057247519493102
LYS2-CA	GLY34-CA	1.374085384607315
LYS2-CA	LEU35-CA	1.0163595408201218
LYS2-CA	ALA36-CA	0.8839972019195557
LYS2-CA	ILE37-CA	0.623722928762436
LYS2-CA	GLU38-CA	0.6093668043613434
LYS2-CA	ALA39-CA	0.7004630237817764
VAL3-CA	MET1-CA	0.0
VAL3-CA	LYS2-CA	0.0
VAL3-CA	VAL3-CA	0.0
VAL3-CA	ILE4-CA	0.0
VAL3-CA	PHE5-CA	0.0
VAL3-CA	LEU6-CA	0.939604502916336
VAL3-CA	LYS7-CA	1.1876005113124848
VAL3-CA	ASP8-CA	1.32561194896698
VAL3-CA	VAL9-CA	1.3008917927742005
VAL3-CA	LYS10-CA	1.5799362063407898
VAL3-CA	GLY11-CA	1.546527737379074
VAL3-CA	MET12-CA	1.1831618666648864
VAL3-CA	GLY13-CA	1.0232160359621048
VAL3-CA	LYS14-CA	1.1694383382797242
VAL3-CA	LYS15-CA	1.144512563943863
VAL3-CA	GLY16-CA	0.9943228662014008
VAL3-CA	GLU17-CA	0.837821489572525
VAL3-CA	ILE18-CA	0.5824406832456589
VAL3-CA	LYS19-CA	0.5653620570898056
VAL3-CA	ASN20-CA	0.6127866774797439
VAL3-CA	VAL21-CA	0.6982620030641555
VAL3-CA	ALA22-CA	0.9986157059669495
VAL3-CA	ASP23-CA	1.0778199046850205
VAL3-CA	GLY24-CA	1.3209009766578674
VAL3-CA	TYR25-CA	1.1337818801403046
VAL3-CA	ALA26-CA	0.8638180196285248
VAL3-CA	ASN27-CA	1.1232968509197234
VAL3-CA	ASN28-CA	1.2571973860263825
VAL3-CA	PHE29-CA	1.0163143157958985
VAL3-CA	LEU30-CA	0.9651458889245987
VAL3-CA	PHE31-CA	1.3184570252895356
VAL3-CA	LYS32-CA	1.347890841960907
VAL3-CA	GLN33-CA	1.1650155901908874
VAL3-CA	GLY34-CA	1.0130032062530518
VAL3-CA	LEU35-CA	0.6524134546518325
VAL3-CA	ALA36-CA	0.5682271033525467
VAL3-CA	ILE37-CA	0.45731508880853655
VAL3-CA	GLU38-CA	0.5731120377779007
VAL3-CA	ALA39-CA	0.8115362793207168
ILE4-CA	MET1-CA	1.0017729312181474
ILE4-CA	LYS2-CA	0.0
ILE4-CA	VAL3-CA	0.0
ILE4-CA	ILE4-CA	0.0
ILE4-CA	PHE5-CA	0.0
ILE4-CA	LEU6-CA	0.0
ILE4-CA	LYS7-CA	0.9190900892019271
ILE4-CA	ASP8-CA	1.0872810423374175
ILE4-CA	VAL9-CA	1.1641270518302917
ILE4-CA	LYS10-CA	1.4648409485816956
ILE4-CA	GLY11-CA	1.4866200506687164
ILE4-CA	MET12-CA	1.1604730784893036
ILE4-CA	GLY13-CA	0.8975402176380157
ILE4-CA	LYS14-CA	0.9237824231386185
ILE4-CA	LYS15-CA	0.81378752887249
ILE4-CA	GLY16-CA	0.6331294506788254
ILE4-CA	GLU17-CA	0.5761692881584167
ILE4-CA	ILE18-CA	0.4526187047362328
ILE4-CA	LYS19-CA	0.6579351097345352
ILE4-CA	ASN20-CA	0.8764011204242707
ILE4-CA	VAL21-CA	0.9878323554992676
ILE4-CA	ALA22-CA	1.3192334055900574
ILE4-CA	ASP23-CA	1.4166414976119994
ILE4-CA	GLY24-CA	1.6188306748867034
ILE4-CA	TYR25-CA	1.3775600254535676
ILE4-CA	ALA26-CA	1.1216738522052765
ILE4-CA	ASN27-CA	1.3622374057769775
ILE4-CA	ASN28-CA	1.422400999069214
ILE4-CA	PHE29-CA	1.1120036125183106
ILE4-CA	LEU30-CA	1.0807166635990142
ILE4-CA	PHE31-CA	1.398643571138382
ILE4-CA	LYS32-CA	1.34467853307724
ILE4-CA	GLN33-CA	1.0912489116191864
ILE4-CA	GLY34-CA	0.8831105679273605
ILE4-CA	LEU35-CA	0.5642240375280381
ILE4-CA	ALA36-CA	0.5304155945777893
ILE4-CA	ILE37-CA	0.6242653846740722
ILE4-CA	GLU38-CA	0.6685249298810959
ILE4-CA	ALA39-CA	0.9650024563074112
PHE5-CA	MET1-CA	1.2392096161842345
PHE5-CA	LYS2-CA	1.0044497460126878
PHE5-CA	VAL3-CA	0.0
PHE5-CA	ILE4-CA	0.0
PHE5-CA	PHE5-CA	0.0
PHE5-CA	LEU6-CA	0.0
PHE5-CA	LYS7-CA	0.0
PHE5-CA	ASP8-CA	0.7130445122718811
PHE5-CA	VAL9-CA	0.8045892715454102
PHE5-CA	LYS10-CA	1.1255481481552123
PHE5-CA	GLY11-CA	1.2062219381332397
PHE5-CA	MET12-CA	0.9189716100692749
PHE5-CA	GLY13-CA	0.6363171845674515
PHE5-CA	LYS14-CA	0.6311605781316757
PHE5-CA	LYS15-CA	0.5359040513634682
PHE5-CA	GLY16-CA	0.5534507125616074
PHE5-CA	GLU17-CA	0.5445178270339965
PHE5-CA	ILE18-CA	0.6540743768215179
PHE5-CA	LYS19-CA	0.8149390012025833
PHE5-CA	ASN20-CA	1.0578849285840988
PHE5-CA	VAL21-CA	1.0748497754335404
PHE5-CA	ALA22-CA	1.397411835193634
PHE5-CA	ASP23-CA	1.5073645532131195
PHE5-CA	GLY24-CA	1.62786922454834
PHE5-CA	TYR25-CA	1.3253984570503234
PHE5-CA	ALA26-CA	1.125914865732193
PHE5-CA	ASN27-CA	1.3540804624557494
PHE5-CA	ASN28-CA	1.3145741879940034
PHE5-CA	PHE29-CA	0.9744312196969986
PHE5-CA	LEU30-CA	1.0391436845064164
PHE5-CA	PHE31-CA	1.3097986340522767
PHE5-CA	LYS32-CA	1.1627047896385192
PHE5-CA	GLN33-CA	0.9262393355369568
PHE5-CA	GLY34-CA	0.6293254971504212
PHE5-CA	LEU35-CA	0.4508700266480446
PHE5-CA	ALA36-CA	0.6575473070144653
PHE5-CA	ILE37-CA	0.8917384892702103
PHE5-CA	GLU38-CA	1.0197231501340867
PHE5-CA	ALA39-CA	1.3142803013324738
LEU6-CA	MET1-CA	1.536966907978058
LEU6-CA	LYS2-CA	1.3056875944137574
LEU6-CA	VAL3-CA	0.939604502916336
LEU6-CA	ILE4-CA	0.0
LEU6-CA	PHE5-CA	0.0
LEU6-CA	LEU6-CA	0.0
LEU6-CA	LYS7-CA	0.0
LEU6-CA	ASP8-CA	0.0
LEU6-CA	VAL9-CA	0.8960279852151871
LEU6-CA	LYS10-CA	1.2460954785346985
LEU6-CA	GLY11-CA	1.4184859812259674
LEU6-CA	MET12-CA	1.1904902040958405
LEU6-CA	GLY13-CA	0.9053549915552139
LEU6-CA	LYS14-CA	0.7765917509794236
LEU6-CA	LYS15-CA	0.5124708697199821
LEU6-CA	GLY16-CA	0.599855175614357
LEU6-CA	GLU17-CA	0.796445706486702
LEU6-CA	ILE18-CA	0.9599522441625595
LEU6-CA	LYS19-CA	1.1807989716529845
LEU6-CA	ASN20-CA	1.421458476781845
LEU6-CA	VAL21-CA	1.4263951480388641
LEU6-CA	ALA22-CA	1.7237471640110016
LEU6-CA	ASP23-CA	1.7837675571441651
LEU6-CA	GLY24-CA	1.8811631321907043
LEU6-CA	TYR25-CA	1.574732208251953
LEU6-CA	ALA26-CA	1.3573857069015502
LEU6-CA	ASN27-CA	1.5124072551727294
LEU6-CA	ASN28-CA	1.437271523475647
LEU6-CA	PHE29-CA	1.0703415811061858
LEU6-CA	LEU30-CA	1.0948871582746507
LEU6-CA	PHE31-CA	1.28943932056427
LEU6-CA	LYS32-CA	1.0942465305328368
LEU6-CA	GLN33-CA	0.7939541429281235
LEU6-CA	GLY34-CA	0.5350172847509385
LEU6-CA	LEU35-CA	0.515481461584568
LEU6-CA	ALA36-CA	0.699081152677536
LEU6-CA	ILE37-CA	1.0314106941223145
LEU6-CA	GLU38-CA	1.1595970273017884
LEU6-CA	ALA39-CA	1.4626333743333817
LYS7-CA	MET1-CA	1.7483036458492278
LYS7-CA	LYS2-CA	1.551566219329834
LYS7-CA	VAL3-CA	1.1876005113124848
LYS7-CA	ILE4-CA	0.9190900892019271
LYS7-CA	PHE5-CA	0.0
LYS7-CA	LEU6-CA	0.0
LYS7-CA	LYS7-CA	0.0
LYS7-CA	ASP8-CA	0.0
LYS7-CA	VAL9-CA	0.0
LYS7-CA	LYS10-CA	0.9519654989242554
LYS7-CA	GLY11-CA	1.1880236566066742
LYS7-CA	MET12-CA	1.0409194201231002
LYS7-CA	GLY13-CA	0.7964487254619599
LYS7-CA	LYS14-CA	0.6418507486581803
LYS7-CA	LYS15-CA	0.47580076903104784
LYS7-CA	GLY16-CA	0.7715584456920623
LYS7-CA	GLU17-CA	0.9205081522464752
LYS7-CA	ILE18-CA	1.167145025730133
LYS7-CA	LYS19-CA	1.3329896092414857
LYS7-CA	ASN20-CA	1.5765565812587738
LYS7-CA	VAL21-CA	1.527860450744629
LYS7-CA	ALA22-CA	1.807764434814453
LYS7-CA	ASP23-CA	1.8914000868797303
LYS7-CA	GLY24-CA	1.922852385044098
LYS7-CA	TYR25-CA	1.582181453704834
LYS7-CA	ALA26-CA	1.439649909734726
LYS7-CA	ASN27-CA	1.5911241054534913
LYS7-CA	ASN28-CA	1.4323314130306244
LYS7-CA	PHE29-CA	1.080181470513344
LYS7-CA	LEU30-CA	1.2125813484191894
LYS7-CA	PHE31-CA	1.3530238568782806
LYS7-CA	LYS32-CA	1.0775225579738616
LYS7-CA	GLN33-CA	0.8610134929418564
LYS7-CA	GLY34-CA	0.5440983980894089
LYS7-CA	LEU35-CA	0.7110260933637619
LYS7-CA	ALA36-CA	1.0060522109270096
LYS7-CA	ILE37-CA	1.338840126991272
LYS7-CA	GLU38-CA	1.5006680727005004
LYS7-CA	ALA39-CA	1.7950638353824615
ASP8-CA	MET1-CA	1.8446381330490111
ASP8-CA	LYS2-CA	1.6567049205303193
ASP8-CA	VAL3-CA	1.32561194896698
ASP8-CA	ILE4-CA	1.0872810423374175
ASP8-CA	PHE5-CA	0.7130445122718811
ASP8-CA	LEU6-CA	0.0
ASP8-CA	LYS7-CA	0.0
ASP8-CA	ASP8-CA	0.0
ASP8-CA	VAL9-CA	0.0
ASP8-CA	LYS10-CA	0.0
ASP8-CA	GLY11-CA	0.8699002385139465
ASP8-CA	MET12-CA	0.8104123920202255
ASP8-CA	GLY13-CA	0.5943301230669021
ASP8-CA	LYS14-CA	0.4314801901578903
ASP8-CA	LYS15-CA	0.5009170711040497
ASP8-CA	GLY16-CA	0.8651352882385254
ASP8-CA	GLU17-CA	0.909384086728096
ASP8-CA	ILE18-CA	1.2100369811058045
ASP8-CA	LYS19-CA	1.3216454803943634
ASP8-CA	ASN20-CA	1.57833212018013
ASP8-CA	VAL21-CA	1.519925856590271
ASP8-CA	ALA22-CA	1.8017444431781768
ASP8-CA	ASP23-CA	1.9446048974990844
ASP8-CA	GLY24-CA	1.945730048418045
ASP8-CA	TYR25-CA	1.5880589246749879
ASP8-CA	ALA26-CA	1.5238208293914794
ASP8-CA	ASN27-CA	1.719053429365158
ASP8-CA	ASN28-CA	1.5286123633384705
ASP8-CA	PHE29-CA	1.2164045870304108
ASP8-CA	LEU30-CA	1.4297151923179627
ASP8-CA	PHE31-CA	1.5800152897834778
ASP8-CA	LYS32-CA	1.291772985458374
ASP8-CA	GLN33-CA	1.1513701587915421
ASP8-CA	GLY34-CA	0.8092603713274003
ASP8-CA	LEU35-CA	0.9581743270158768
ASP8-CA	ALA36-CA	1.2837994813919067
ASP8-CA	ILE37-CA	1.5729749917984008
ASP8-CA	GLU38-CA	1.7237134754657746
ASP8-CA	ALA39-CA	2.007099616527557
VAL9-CA	MET1-CA	1.725151252746582
VAL9-CA	LYS2-CA	1.6090077221393586
VAL9-CA	VAL3-CA	1.3008917927742005
VAL9-CA	ILE4-CA	1.1641270518302917
VAL9-CA	PHE5-CA	0.8045892715454102
VAL9-CA	LEU6-CA	0.8960279852151871
VAL9-CA	LYS7-CA	0.0
VAL9-CA	ASP8-CA	0.0
VAL9-CA	VAL9-CA	0.0
VAL9-CA	LYS10-CA	0.0
VAL9-CA	GLY11-CA	0.0
VAL9-CA	MET12-CA	0.5630996614694596
VAL9-CA	GLY13-CA	0.5336992979049683
VAL9-CA	LYS14-CA	0.6233104676008224
VAL9-CA	LYS15-CA	0.811395987868309
VAL9-CA	GLY16-CA	1.1223057389259339
VAL9-CA	GLU17-CA	1.061611869931221
VAL9-CA	ILE18-CA	1.2892795026302337
VAL9-CA	LYS19-CA	1.2937366008758544
VAL9-CA	ASN20-CA	1.4777696251869201
VAL9-CA	VAL21-CA	1.339635282754898
VAL9-CA	ALA22-CA	1.5712902307510377
VAL9-CA	ASP23-CA	1.7131122648715973
VAL9-CA	GLY24-CA	1.6621388137340545
VAL9-CA	TYR25-CA	1.2972436755895616
VAL9-CA	ALA26-CA	1.3002057105302811
VAL9-CA	ASN27-CA	1.4912668764591217
VAL9-CA	ASN28-CA	1.2676581919193268
VAL9-CA	PHE29-CA	1.0116736888885498
VAL9-CA	LEU30-CA	1.2930761992931366
VAL9-CA	PHE31-CA	1.433274608850479
VAL9-CA	LYS32-CA	1.1586315900087356
VAL9-CA	GLN33-CA	1.1160833448171616
VAL9-CA	GLY34-CA	0.789301872253418
VAL9-CA	LEU35-CA	0.9475044727325439
VAL9-CA	ALA36-CA	1.3117697715759278
VAL9-CA	ILE37-CA	1.567543375492096
VAL9-CA	GLU38-CA	1.7716268181800843
VAL9-CA	ALA39-CA	2.0369298815727235
LYS10-CA	MET1-CA	1.948341464996338
LYS10-CA	LYS2-CA	1.8480541944503783
LYS10-CA	VAL3-CA	1.5799362063407898
LYS10-CA	ILE4-CA	1.4648409485816956
LYS10-CA	PHE5-CA	1.1255481481552123
LYS10-CA	LEU6-CA	1.2460954785346985
LYS10-CA	LYS7-CA	0.9519654989242554
LYS10-CA	ASP8-CA	0.0
LYS10-CA	VAL9-CA	0.0
LYS10-CA	LYS10-CA	0.0
LYS10-CA	GLY11-CA	0.0
LYS10-CA	MET12-CA	0.0
LYS10-CA	GLY13-CA	0.6607626616954804
LYS10-CA	LYS14-CA	0.770700278878212
LYS10-CA	LYS15-CA	1.0529817700386048
LYS10-CA	GLY16-CA	1.367764401435852
LYS10-CA	GLU17-CA	1.2582274675369263
LYS10-CA	ILE18-CA	1.5032406330108643
LYS10-CA	LYS19-CA	1.4631684482097627
LYS10-CA	ASN20-CA	1.6393221199512482
LYS10-CA	VAL21-CA	1.494469702243805
LYS10-CA	ALA22-CA	1.7018552243709564
LYS10-CA	ASP23-CA	1.886197966337204
LYS10-CA	GLY24-CA	1.7993530929088593
LYS10-CA	TYR25-CA	1.4451951503753662
LYS10-CA	ALA26-CA	1.5294261574745178
LYS10-CA	ASN27-CA	1.7329724252223968
LYS10-CA	ASN28-CA	1.489739191532135
LYS10-CA	PHE29-CA	1.296987521648407
LYS10-CA	LEU30-CA	1.6109406292438506
LYS10-CA	PHE31-CA	1.7388838171958922
LYS10-CA	LYS32-CA	1.466697096824646
LYS10-CA	GLN33-CA	1.4701189815998077
LYS10-CA	GLY34-CA	1.1586054503917693
LYS10-CA	LEU35-CA	1.3061816275119782
LYS10-CA	ALA36-CA	1.6640952289104463
LYS10-CA	ILE37-CA	1.8917706966400147
LYS10-CA	GLU38-CA	2.081560117006302
LYS10-CA	ALA39-CA	2.3314068257808684
GLY11-CA	MET1-CA	1.836908507347107
GLY11-CA	LYS2-CA	1.7529233276844025
GLY11-CA	VAL3-CA	1.546527737379074
GLY11-CA	ILE4-CA	1.4866200506687164
GLY11-CA	PHE5-CA	1.2062219381332397
GLY11-CA	LEU6-CA	1.4184859812259674
GLY11-CA	LYS7-CA	1.1880236566066742
GLY11-CA	ASP8-CA	0.8699002385139465
GLY11-CA	VAL9-CA	0.0
GLY11-CA	LYS10-CA	0.0
GLY11-CA	GLY11-CA	0.0
GLY11-CA	MET12-CA	0.0
GLY11-CA	GLY13-CA	0.0
GLY11-CA	LYS14-CA	0.8412364721298218
GLY11-CA	LYS15-CA	1.191255933046341
GLY11-CA	GLY16-CA	1.4388581573963166
GLY11-CA	GLU17-CA	1.2355707108974456
GLY11-CA	ILE18-CA	1.4345364034175874
GLY11-CA	LYS19-CA	1.3224312782287597
GLY11-CA	ASN20-CA	1.469752025604248
GLY11-CA	VAL21-CA	1.3345994293689727
GLY11-CA	ALA22-CA	1.5337378621101379
GLY11-CA	ASP23-CA	1.7766984760761262
GLY11-CA	GLY24-CA	1.702673715353012
GLY11-CA	TYR25-CA	1.3725187003612518
GLY11-CA	ALA26-CA	1.4988885343074798
GLY11-CA	ASN27-CA	1.7514082133769988
GLY11-CA	ASN28-CA	1.5498575210571288
GLY11-CA	PHE29-CA	1.3957567453384399
GLY11-CA	LEU30-CA	1.71091668009758
GLY11-CA	PHE31-CA	1.8859058260917663
GLY11-CA	LYS32-CA	1.6639142274856566
GLY11-CA	GLN33-CA	1.6741142570972443
GLY11-CA	GLY34-CA	1.3593622505664826
GLY11-CA	LEU35-CA	1.4218945801258087
GLY11-CA	ALA36-CA	1.7512628555297851
GLY11-CA	ILE37-CA	1.9153929650783539
GLY11-CA	GLU38-CA	2.081670808792114
GLY11-CA	ALA39-CA	2.307392919063568
MET12-CA	MET1-CA	1.47069873213768
MET12-CA	LYS2-CA	1.387045866250992
MET12-CA	VAL3-CA	1.1831618666648864
MET12-CA	ILE4-CA	1.1604730784893036
MET12-CA	PHE5-CA	0.9189716100692749
MET12-CA	LEU6-CA	1.1904902040958405
MET12-CA	LYS7-CA	1.0409194201231002
MET12-CA	ASP8-CA	0.8104123920202255
MET12-CA	VAL9-CA	0.5630996614694596
MET12-CA	LYS10-CA	0.0
MET12-CA	GLY11-CA	0.0
MET12-CA	MET12-CA	0.0
MET12-CA	GLY13-CA	0.0
MET12-CA	LYS14-CA	0.0
MET12-CA	LYS15-CA	1.0433521807193755
MET12-CA	GLY16-CA	1.2306563258171082
MET12-CA	GLU17-CA	0.9939581751823425
MET12-CA	ILE18-CA	1.1292308658361434
MET12-CA	LYS19-CA	0.9912992268800735
MET12-CA	ASN20-CA	1.1229439049959182
MET12-CA	VAL21-CA	0.984138908982277
MET12-CA	ALA22-CA	1.2158274054527283
MET12-CA	ASP23-CA	1.4548246383666992
MET12-CA	GLY24-CA	1.4282389044761659
MET12-CA	TYR25-CA	1.093743696808815
MET12-CA	ALA26-CA	1.1717535197734832
MET12-CA	ASN27-CA	1.4530376553535462
MET12-CA	ASN28-CA	1.3024191379547119
MET12-CA	PHE29-CA	1.126651182770729
MET12-CA	LEU30-CA	1.4126957297325133
MET12-CA	PHE31-CA	1.6328900158405304
MET12-CA	LYS32-CA	1.4532955974340438
MET12-CA	GLN33-CA	1.4387092173099518
MET12-CA	GLY34-CA	1.1256670892238616
MET12-CA	LEU35-CA	1.1169162750244142
MET12-CA	ALA36-CA	1.4236182391643524
MET12-CA	ILE37-CA	1.5579706072807311
MET12-CA	GLU38-CA	1.7279327094554902
MET12-CA	ALA39-CA	1.9493237793445588
GLY13-CA	MET1-CA	1.445082813501358
GLY13-CA	LYS2-CA	1.2700631737709045
GLY13-CA	VAL3-CA	1.0232160359621048
GLY13-CA	ILE4-CA	0.8975402176380157
GLY13-CA	PHE5-CA	0.6363171845674515
GLY13-CA	LEU6-CA	0.9053549915552139
GLY13-CA	LYS7-CA	0.7964487254619599
GLY13-CA	ASP8-CA	0.5943301230669021
GLY13-CA	VAL9-CA	0.5336992979049683
GLY13-CA	LYS10-CA	0.6607626616954804
GLY13-CA	GLY11-CA	0.0
GLY13-CA	MET12-CA	0.0
GLY13-CA	GLY13-CA	0.0
GLY13-CA	LYS14-CA	0.0
GLY13-CA	LYS15-CA	0.0
GLY13-CA	GLY16-CA	0.8620694905519486
GLY13-CA	GLU17-CA	0.6474811375141144
GLY13-CA	ILE18-CA	0.8577414959669113
GLY13-CA	LYS19-CA	0.838027149438858
GLY13-CA	ASN20-CA	1.0781595826148986
GLY13-CA	VAL21-CA	1.0432474166154861
GLY13-CA	ALA22-CA	1.351472222805023
GLY13-CA	ASP23-CA	1.5758389592170716
GLY13-CA	GLY24-CA	1.6186875343322753
GLY13-CA	TYR25-CA	1.2850756347179413
GLY13-CA	ALA26-CA	1.2565469324588776
GLY13-CA	ASN27-CA	1.5447268545627595
GLY13-CA	ASN28-CA	1.4291034817695618
GLY13-CA	PHE29-CA	1.1706537544727325
GLY13-CA	LEU30-CA	1.3941824436187744
GLY13-CA	PHE31-CA	1.640048098564148
GLY13-CA	LYS32-CA	1.4475767612457275
GLY13-CA	GLN33-CA	1.3398073852062224
GLY13-CA	GLY34-CA	0.9952800005674363
GLY13-CA	LEU35-CA	0.953042158484459
GLY13-CA	ALA36-CA	1.235399329662323
GLY13-CA	ILE37-CA	1.3991533935070037
GLY13-CA	GLU38-CA	1.5223719894886016
GLY13-CA	ALA39-CA	1.772012746334076
LYS14-CA	MET1-CA	1.6856609880924225
LYS14-CA	LYS2-CA	1.449297970533371
LYS14-CA	VAL3-CA	1.1694383382797242
LYS14-CA	ILE4-CA	0.9237824231386185
LYS14-CA	PHE5-CA	0.6311605781316757
LYS14-CA	LEU6-CA	0.7765917509794236
LYS14-CA	LYS7-CA	0.6418507486581803
LYS14-CA	ASP8-CA	0.4314801901578903
LYS14-CA	VAL9-CA	0.6233104676008224
LYS14-CA	LYS10-CA	0.770700278878212
LYS14-CA	GLY11-CA	0.8412364721298218
LYS14-CA	MET12-CA	0.0
LYS14-CA	GLY13-CA	0.0
LYS14-CA	LYS14-CA	0.0
LYS14-CA	LYS15-CA	0.0
LYS14-CA	GLY16-CA	0.0
LYS14-CA	GLU17-CA	0.556882357597351
LYS14-CA	ILE18-CA	0.8944436639547348
LYS14-CA	LYS19-CA	1.0198734194040298
LYS14-CA	ASN20-CA	1.3283218622207642
LYS14-CA	VAL21-CA	1.3543738007545472
LYS14-CA	ALA22-CA	1.6837413311004639
LYS14-CA	ASP23-CA	1.887383794784546
LYS14-CA	GLY24-CA	1.9487179338932037
LYS14-CA	TYR25-CA	1.6114258229732514
LYS14-CA	ALA26-CA	1.5372251331806184
LYS14-CA	ASN27-CA	1.8010407090187073
LYS14-CA	ASN28-CA	1.6780399680137634
LYS14-CA	PHE29-CA	1.3711783826351165
LYS14-CA	LEU30-CA	1.5572644889354705
LYS14-CA	PHE31-CA	1.7833121240139007
LYS14-CA	LYS32-CA	1.5531161785125733
LYS14-CA	GLN33-CA	1.3824484944343567
LYS14-CA	GLY34-CA	1.0284288108348847
LYS14-CA	LEU35-CA	1.0246902316808701
LYS14-CA	ALA36-CA	1.284872967004776
LYS14-CA	ILE37-CA	1.5005588471889495
LYS14-CA	GLU38-CA	1.5804466605186462
LYS14-CA	ALA39-CA	1.8500146090984344
LYS15-CA	MET1-CA	1.7341739356517791
LYS15-CA	LYS2-CA	1.4618399262428283
LYS15-CA	VAL3-CA	1.144512563943863
LYS15-CA	ILE4-CA	0.81378752887249
LYS15-CA	PHE5-CA	0.5359040513634682
LYS15-CA	LEU6-CA	0.5124708697199821
LYS15-CA	LYS7-CA	0.47580076903104784
LYS15-CA	ASP8-CA	0.5009170711040497
LYS15-CA	VAL9-CA	0.811395987868309
LYS15-CA	LYS10-CA	1.0529817700386048
LYS15-CA	GLY11-CA	1.191255933046341
LYS15-CA	MET12-CA	1.0433521807193755
LYS15-CA	GLY13-CA	0.0
LYS15-CA	LYS14-CA	0.0
LYS15-CA	LYS15-CA	0.0
LYS15-CA	GLY16-CA	0.0
LYS15-CA	GLU17-CA	0.0
LYS15-CA	ILE18-CA	0.895945492386818
LYS15-CA	LYS19-CA	1.1337581276893616
LYS15-CA	ASN20-CA	1.4547951161861419
LYS15-CA	VAL21-CA	1.510571926832199
LYS15-CA	ALA22-CA	1.8478665351867676
LYS15-CA	ASP23-CA	2.000922453403473
LYS15-CA	GLY24-CA	2.0919387340545654
LYS15-CA	TYR25-CA	1.7628460228443146
LYS15-CA	ALA26-CA	1.6169500410556794
LYS15-CA	ASN27-CA	1.843773901462555
LYS15-CA	ASN28-CA	1.7417599558830261
LYS15-CA	PHE29-CA	1.3935400068759918
LYS15-CA	LEU30-CA	1.5068186283111573
LYS15-CA	PHE31-CA	1.7192273914813996
LYS15-CA	LYS32-CA	1.4894413650035858
LYS15-CA	GLN33-CA	1.2465075135231019
LYS15-CA	GLY34-CA	0.9224401712417603
LYS15-CA	LEU35-CA	0.9183408170938492
LYS15-CA	ALA36-CA	1.1246575593948365
LYS15-CA	ILE37-CA	1.3852651417255402
LYS15-CA	GLU38-CA	1.4416164338588715
LYS15-CA	ALA39-CA	1.7291278779506682
GLY16-CA	MET1-CA	1.5934505999088286
GLY16-CA	LYS2-CA	1.268522822856903
GLY16-CA	VAL3-CA	0.9943228662014008
GLY16-CA	ILE4-CA	0.6331294506788254
GLY16-CA	PHE5-CA	0.5534507125616074
GLY16-CA	LEU6-CA	0.599855175614357
GLY16-CA	LYS7-CA	0.7715584456920623
GLY16-CA	ASP8-CA	0.8651352882385254
GLY16-CA	VAL9-CA	1.1223057389259339
GLY16-CA	LYS10-CA	1.367764401435852
GLY16-CA	GLY11-CA	1.4388581573963166
GLY16-CA	MET12-CA	1.2306563258171082
GLY16-CA	GLY13-CA	0.8620694905519486
GLY16-CA	LYS14-CA	0.0
GLY16-CA	LYS15-CA	0.0
GLY16-CA	GLY16-CA	0.0
GLY16-CA	GLU17-CA	0.0
GLY16-CA	ILE18-CA	0.0
GLY16-CA	LYS19-CA	0.9807454347610474
GLY16-CA	ASN20-CA	1.3220192193984985
GLY16-CA	VAL21-CA	1.4627741694450378
GLY16-CA	ALA22-CA	1.821356213092804
GLY16-CA	ASP23-CA	1.9761179327964782
GLY16-CA	GLY24-CA	2.132018673419952
GLY16-CA	TYR25-CA	1.8390431582927704
GLY16-CA	ALA26-CA	1.6458264112472534
GLY16-CA	ASN27-CA	1.8916211783885957
GLY16-CA	ASN28-CA	1.8613061606884003
GLY16-CA	PHE29-CA	1.5139266490936278
GLY16-CA	LEU30-CA	1.5591336250305177
GLY16-CA	PHE31-CA	1.8170390009880066
GLY16-CA	LYS32-CA	1.6496934175491333
GLY16-CA	GLN33-CA	1.369386798143387
GLY16-CA	GLY34-CA	1.0862152874469757
GLY16-CA	LEU35-CA	0.954082527756691
GLY16-CA	ALA36-CA	1.0349282771348953
GLY16-CA	ILE37-CA	1.2262621462345122
GLY16-CA	GLU38-CA	1.1957336843013764
GLY16-CA	ALA39-CA	1.4738715052604676
GLU17-CA	MET1-CA	1.3702376365661622
GLU17-CA	LYS2-CA	1.0551949620246888
GLU17-CA	VAL3-CA	0.837821489572525
GLU17-CA	ILE4-CA	0.5761692881584167
GLU17-CA	PHE5-CA	0.5445178270339965
GLU17-CA	LEU6-CA	0.796445706486702
GLU17-CA	LYS7-CA	0.9205081522464752
GLU17-CA	ASP8-CA	0.909384086728096
GLU17-CA	VAL9-CA	1.061611869931221
GLU17-CA	LYS10-CA	1.2582274675369263
GLU17-CA	GLY11-CA	1.2355707108974456
GLU17-CA	MET12-CA	0.9939581751823425
GLU17-CA	GLY13-CA	0.6474811375141144
GLU17-CA	LYS14-CA	0.556882357597351
GLU17-CA	LYS15-CA	0.0
GLU17-CA	GLY16-CA	0.0
GLU17-CA	GLU17-CA	0.0
GLU17-CA	ILE18-CA	0.0
GLU17-CA	LYS19-CA	0.0
GLU17-CA	ASN20-CA	1.008539855480194
GLU17-CA	VAL21-CA	1.171903944015503
GLU17-CA	ALA22-CA	1.5421009063720703
GLU17-CA	ASP23-CA	1.7480612576007843
GLU17-CA	GLY24-CA	1.9119225919246674
GLU17-CA	TYR25-CA	1.632021188735962
GLU17-CA	ALA26-CA	1.4783261299133301
GLU17-CA	ASN27-CA	1.7725669324398041
GLU17-CA	ASN28-CA	1.7607912600040436
GLU17-CA	PHE29-CA	1.4512887477874756
GLU17-CA	LEU30-CA	1.535797667503357
GLU17-CA	PHE31-CA	1.832516473531723
GLU17-CA	LYS32-CA	1.693831878900528
GLU17-CA	GLN33-CA	1.4656372725963593
GLU17-CA	GLY34-CA	1.160089087486267
GLU17-CA	LEU35-CA	0.9756664276123047
GLU17-CA	ALA36-CA	1.0792746782302856
GLU17-CA	ILE37-CA	1.1891456246376038
GLU17-CA	GLU38-CA	1.1646347343921661
GLU17-CA	ALA39-CA	1.417630136013031
ILE18-CA	MET1-CA	1.056216499209404
ILE18-CA	LYS2-CA	0.7109650939702987
ILE18-CA	VAL3-CA	0.5824406832456589
ILE18-CA	ILE4-CA	0.4526187047362328
ILE18-CA	PHE5-CA	0.6540743768215179
ILE18-CA	LEU6-CA	0.9599522441625595
ILE18-CA	LYS7-CA	1.167145025730133
ILE18-CA	ASP8-CA	1.2100369811058045
ILE18-CA	VAL9-CA	1.2892795026302337
ILE18-CA	LYS10-CA	1.5032406330108643
ILE18-CA	GLY11-CA	1.4345364034175874
ILE18-CA	MET12-CA	1.1292308658361434
ILE18-CA	GLY13-CA	0.8577414959669113
ILE18-CA	LYS14-CA	0.8944436639547348
ILE18-CA	LYS15-CA	0.895945492386818
ILE18-CA	GLY16-CA	0.0
ILE18-CA	GLU17-CA	0.0
ILE18-CA	ILE18-CA	0.0
ILE18-CA	LYS19-CA	0.0
ILE18-CA	ASN20-CA	0.0
ILE18-CA	VAL21-CA	0.9621029913425445
ILE18-CA	ALA22-CA	1.3313886165618896
ILE18-CA	ASP23-CA	1.5287908434867858
ILE18-CA	GLY24-CA	1.7522581219673157
ILE18-CA	TYR25-CA	1.525123369693756
ILE18-CA	ALA26-CA	1.3366979479789733
ILE18-CA	ASN27-CA	1.6415319383144378
ILE18-CA	ASN28-CA	1.706441342830658
ILE18-CA	PHE29-CA	1.4291930854320527
ILE18-CA	LEU30-CA	1.458280050754547
ILE18-CA	PHE31-CA	1.7924910128116607
ILE18-CA	LYS32-CA	1.729650366306305
ILE18-CA	GLN33-CA	1.508542436361313
ILE18-CA	GLY34-CA	1.2545458018779754
ILE18-CA	LEU35-CA	0.9709104716777801
ILE18-CA	ALA36-CA	0.9696367710828782
ILE18-CA	ILE37-CA	0.9577824711799622
ILE18-CA	GLU38-CA	0.8840102344751358
ILE18-CA	ALA39-CA	1.1057430028915405
LYS19-CA	MET1-CA	0.8384769350290299
LYS19-CA	LYS2-CA	0.5768816411495209
LYS19-CA	VAL3-CA	0.5653620570898056
LYS19-CA	ILE4-CA	0.6579351097345352
LYS19-CA	PHE5-CA	0.8149390012025833
LYS19-CA	LEU6-CA	1.1807989716529845
LYS19-CA	LYS7-CA	1.3329896092414857
LYS19-CA	ASP8-CA	1.3216454803943634
LYS19-CA	VAL9-CA	1.2937366008758544
LYS19-CA	LYS10-CA	1.4631684482097627
LYS19-CA	GLY11-CA	1.3224312782287597
LYS19-CA	MET12-CA	0.9912992268800735
LYS19-CA	GLY13-CA	0.838027149438858
LYS19-CA	LYS14-CA	1.0198734194040298
LYS19-CA	LYS15-CA	1.1337581276893616
LYS19-CA	GLY16-CA	0.9807454347610474
LYS19-CA	GLU17-CA	0.0
LYS19-CA	ILE18-CA	0.0
LYS19-CA	LYS19-CA	0.0
LYS19-CA	ASN20-CA	0.0
LYS19-CA	VAL21-CA	0.0
LYS19-CA	ALA22-CA	1.0086111724376678
LYS19-CA	ASP23-CA	1.2561471223831178
LYS19-CA	GLY24-CA	1.47884162068367
LYS19-CA	TYR25-CA	1.2793536007404327
LYS19-CA	ALA26-CA	1.1461611211299896
LYS19-CA	ASN27-CA	1.4827346324920654
LYS19-CA	ASN28-CA	1.564883577823639
LYS19-CA	PHE29-CA	1.350792223215103
LYS19-CA	LEU30-CA	1.4198475539684297
LYS19-CA	PHE31-CA	1.7667599260807036
LYS19-CA	LYS32-CA	1.736180305480957
LYS19-CA	GLN33-CA	1.5845771789550782
LYS19-CA	GLY34-CA	1.3382145524024964
LYS19-CA	LEU35-CA	1.0511184245347978
LYS19-CA	ALA36-CA	1.0876064777374268
LYS19-CA	ILE37-CA	1.0095911920070648
LYS19-CA	GLU38-CA	0.998595467209816
LYS19-CA	ALA39-CA	1.1656077176332473
ASN20-CA	MET1-CA	0.5490499138832092
ASN20-CA	LYS2-CA	0.44699416011571885
ASN20-CA	VAL3-CA	0.6127866774797439
ASN20-CA	ILE4-CA	0.8764011204242707
ASN20-CA	PHE5-CA	1.0578849285840988
ASN20-CA	LEU6-CA	1.421458476781845
ASN20-CA	LYS7-CA	1.5765565812587738
ASN20-CA	ASP8-CA	1.57833212018013
ASN20-CA	VAL9-CA	1.4777696251869201
ASN20-CA	LYS10-CA	1.6393221199512482
ASN20-CA	GLY11-CA	1.469752025604248
ASN20-CA	MET12-CA	1.1229439049959182
ASN20-CA	GLY13-CA	1.0781595826148986
ASN20-CA	LYS14-CA	1.3283218622207642
ASN20-CA	LYS15-CA	1.4547951161861419
ASN20-CA	GLY16-CA	1.3220192193984985
ASN20-CA	GLU17-CA	1.008539855480194
ASN20-CA	ILE18-CA	0.0
ASN20-CA	LYS19-CA	0.0
ASN20-CA	ASN20-CA	0.0
ASN20-CA	VAL21-CA	0.0
ASN20-CA	ALA22-CA	0.0
ASN20-CA	ASP23-CA	0.952600535750389
ASN20-CA	GLY24-CA	1.2143587470054626
ASN20-CA	TYR25-CA	1.0916260838508607
ASN20-CA	ALA26-CA	0.9774350017309189
ASN20-CA	ASN27-CA	1.3157878816127777
ASN20-CA	ASN28-CA	1.4574265837669373
ASN20-CA	PHE29-CA	1.3203389406204225
ASN20-CA	LEU30-CA	1.373231303691864
ASN20-CA	PHE31-CA	1.726872169971466
ASN20-CA	LYS32-CA	1.7624970197677612
ASN20-CA	GLN33-CA	1.6645341157913207
ASN20-CA	GLY34-CA	1.4666630566120147
ASN20-CA	LEU35-CA	1.163101816177368
ASN20-CA	ALA36-CA	1.1672917664051057
ASN20-CA	ILE37-CA	0.999142763018608
ASN20-CA	GLU38-CA	1.0284176468849182
ASN20-CA	ALA39-CA	1.1228364735841752
VAL21-CA	MET1-CA	0.5566940993070603
VAL21-CA	LYS2-CA	0.6464815318584443
VAL21-CA	VAL3-CA	0.6982620030641555
VAL21-CA	ILE4-CA	0.9878323554992676
VAL21-CA	PHE5-CA	1.0748497754335404
VAL21-CA	LEU6-CA	1.4263951480388641
VAL21-CA	LYS7-CA	1.527860450744629
VAL21-CA	ASP8-CA	1.519925856590271
VAL21-CA	VAL9-CA	1.339635282754898
VAL21-CA	LYS10-CA	1.494469702243805
VAL21-CA	GLY11-CA	1.3345994293689727
VAL21-CA	MET12-CA	0.984138908982277
VAL21-CA	GLY13-CA	1.0432474166154861
VAL21-CA	LYS14-CA	1.3543738007545472
VAL21-CA	LYS15-CA	1.510571926832199
VAL21-CA	GLY16-CA	1.4627741694450378
VAL21-CA	GLU17-CA	1.171903944015503
VAL21-CA	ILE18-CA	0.9621029913425445
VAL21-CA	LYS19-CA	0.0
VAL21-CA	ASN20-CA	0.0
VAL21-CA	VAL21-CA	0.0
VAL21-CA	ALA22-CA	0.0
VAL21-CA	ASP23-CA	0.0
VAL21-CA	GLY24-CA	0.8645571857690811
VAL21-CA	TYR25-CA	0.7245565891265869
VAL21-CA	ALA26-CA	0.6707298636436463
VAL21-CA	ASN27-CA	1.0175433933734894
VAL21-CA	ASN28-CA	1.138959628343582
VAL21-CA	PHE29-CA	1.0611840218305588
VAL21-CA	LEU30-CA	1.164190423488617
VAL21-CA	PHE31-CA	1.4968283712863921
VAL21-CA	LYS32-CA	1.5424879848957063
VAL21-CA	GLN33-CA	1.5158607244491578
VAL21-CA	GLY34-CA	1.337420105934143
VAL21-CA	LEU35-CA	1.0825980186462403
VAL21-CA	ALA36-CA	1.1581690073013307
VAL21-CA	ILE37-CA	1.0353810787200928
VAL21-CA	GLU38-CA	1.1820935904979706
VAL21-CA	ALA39-CA	1.2888484835624694
ALA22-CA	MET1-CA	0.6474743604660034
ALA22-CA	LYS2-CA	0.9001788705587387
ALA22-CA	VAL3-CA	0.9986157059669495
ALA22-CA	ILE4-CA	1.3192334055900574
ALA22-CA	PHE5-CA	1.397411835193634
ALA22-CA	LEU6-CA	1.7237471640110016
ALA22-CA	LYS7-CA	1.807764434814453
ALA22-CA	ASP8-CA	1.8017444431781768
ALA22-CA	VAL9-CA	1.5712902307510377
ALA22-CA	LYS10-CA	1.7018552243709564
ALA22-CA	GLY11-CA	1.5337378621101379
ALA22-CA	MET12-CA	1.2158274054527283
ALA22-CA	GLY13-CA	1.351472222805023
ALA22-CA	LYS14-CA	1.6837413311004639
ALA22-CA	LYS15-CA	1.8478665351867676
ALA22-CA	GLY16-CA	1.821356213092804
ALA22-CA	GLU17-CA	1.5421009063720703
ALA22-CA	ILE18-CA	1.3313886165618896
ALA22-CA	LYS19-CA	1.0086111724376678
ALA22-CA	ASN20-CA	0.0
ALA22-CA	VAL21-CA	0.0
ALA22-CA	ALA22-CA	0.0
ALA22-CA	ASP23-CA	0.0
ALA22-CA	GLY24-CA	0.0
ALA22-CA	TYR25-CA	0.5921887338161469
ALA22-CA	ALA26-CA	0.6436595052480698
ALA22-CA	ASN27-CA	0.9253892987966538
ALA22-CA	ASN28-CA	1.086731243133545
ALA22-CA	PHE29-CA	1.13271407186985
ALA22-CA	LEU30-CA	1.2316012620925902
ALA22-CA	PHE31-CA	1.5258055984973908
ALA22-CA	LYS32-CA	1.6270337343215941
ALA22-CA	GLN33-CA	1.6698755323886871
ALA22-CA	GLY34-CA	1.544098788499832
ALA22-CA	LEU35-CA	1.3199840903282165
ALA22-CA	ALA36-CA	1.3862464249134063
ALA22-CA	ILE37-CA	1.235019713640213
ALA22-CA	GLU38-CA	1.4161235451698304
ALA22-CA	ALA39-CA	1.4704491734504699
ASP23-CA	MET1-CA	0.6781001567840577
ASP23-CA	LYS2-CA	1.002126795053482
ASP23-CA	VAL3-CA	1.0778199046850205
ASP23-CA	ILE4-CA	1.4166414976119994
ASP23-CA	PHE5-CA	1.5073645532131195
ASP23-CA	LEU6-CA	1.7837675571441651
ASP23-CA	LYS7-CA	1.8914000868797303
ASP23-CA	ASP8-CA	1.9446048974990844
ASP23-CA	VAL9-CA	1.7131122648715973
ASP23-CA	LYS10-CA	1.886197966337204
ASP23-CA	GLY11-CA	1.7766984760761262
ASP23-CA	MET12-CA	1.4548246383666992
ASP23-CA	GLY13-CA	1.5758389592170716
ASP23-CA	LYS14-CA	1.887383794784546
ASP23-CA	LYS15-CA	2.000922453403473
ASP23-CA	GLY16-CA	1.9761179327964782
ASP23-CA	GLU17-CA	1.7480612576007843
ASP23-CA	ILE18-CA	1.5287908434867858
ASP23-CA	LYS19-CA	1.2561471223831178
ASP23-CA	ASN20-CA	0.952600535750389
ASP23-CA	VAL21-CA	0.0
ASP23-CA	ALA22-CA	0.0
ASP23-CA	ASP23-CA	0.0
ASP23-CA	GLY24-CA	0.0
ASP23-CA	TYR25-CA	0.0
ASP23-CA	ALA26-CA	0.5221046969294548
ASP23-CA	ASN27-CA	0.6784975230693817
ASP23-CA	ASN28-CA	0.9291799068450928
ASP23-CA	PHE29-CA	1.0462480425834655
ASP23-CA	LEU30-CA	1.071247971057892
ASP23-CA	PHE31-CA	1.3331194460391997
ASP23-CA	LYS32-CA	1.5074888586997985
ASP23-CA	GLN33-CA	1.5799625515937805
ASP23-CA	GLY34-CA	1.5346428513526917
ASP23-CA	LEU35-CA	1.3182918190956117
ASP23-CA	ALA36-CA	1.342621773481369
ASP23-CA	ILE37-CA	1.1767295867204666
ASP23-CA	GLU38-CA	1.4095519661903382
ASP23-CA	ALA39-CA	1.4448753416538238
GLY24-CA	MET1-CA	1.022519874572754
GLY24-CA	LYS2-CA	1.3158564209938048
GLY24-CA	VAL3-CA	1.3209009766578674
GLY24-CA	ILE4-CA	1.6188306748867034
GLY24-CA	PHE5-CA	1.62786922454834
GLY24-CA	LEU6-CA	1.8811631321907043
GLY24-CA	LYS7-CA	1.922852385044098
GLY24-CA	ASP8-CA	1.945730048418045
GLY24-CA	VAL9-CA	1.6621388137340545
GLY24-CA	LYS10-CA	1.7993530929088593
GLY24-CA	GLY11-CA	1.702673715353012
GLY24-CA	MET12-CA	1.4282389044761659
GLY24-CA	GLY13-CA	1.6186875343322753
GLY24-CA	LYS14-CA	1.9487179338932037
GLY24-CA	LYS15-CA	2.0919387340545654
GLY24-CA	GLY16-CA	2.132018673419952
GLY24-CA	GLU17-CA	1.9119225919246674
GLY24-CA	ILE18-CA	1.7522581219673157
GLY24-CA	LYS19-CA	1.47884162068367
GLY24-CA	ASN20-CA	1.2143587470054626
GLY24-CA	VAL21-CA	0.8645571857690811
GLY24-CA	ALA22-CA	0.0
GLY24-CA	ASP23-CA	0.0
GLY24-CA	GLY24-CA	0.0
GLY24-CA	TYR25-CA	0.0
GLY24-CA	ALA26-CA	0.0
GLY24-CA	ASN27-CA	0.6299564510583877
GLY24-CA	ASN28-CA	0.7671451091766357
GLY24-CA	PHE29-CA	0.9907112956047058
GLY24-CA	LEU30-CA	1.0986927926540375
GLY24-CA	PHE31-CA	1.2841100811958313
GLY24-CA	LYS32-CA	1.4355879783630372
GLY24-CA	GLN33-CA	1.5877167522907256
GLY24-CA	GLY34-CA	1.5516399145126343
GLY24-CA	LEU35-CA	1.4185143053531646
GLY24-CA	ALA36-CA	1.5195021688938142
GLY24-CA	ILE37-CA	1.4289042055606842
GLY24-CA	GLU38-CA	1.702483582496643
GLY24-CA	ALA39-CA	1.7700390815734863
TYR25-CA	MET1-CA	1.0099585741758346
TYR25-CA	LYS2-CA	1.2161063611507417
TYR25-CA	VAL3-CA	1.1337818801403046
TYR25-CA	ILE4-CA	1.3775600254535676
TYR25-CA	PHE5-CA	1.3253984570503234
TYR25-CA	LEU6-CA	1.574732208251953
TYR25-CA	LYS7-CA	1.582181453704834
TYR25-CA	ASP8-CA	1.5880589246749879
TYR25-CA	VAL9-CA	1.2972436755895616
TYR25-CA	LYS10-CA	1.4451951503753662
TYR25-CA	GLY11-CA	1.3725187003612518
TYR25-CA	MET12-CA	1.093743696808815
TYR25-CA	GLY13-CA	1.2850756347179413
TYR25-CA	LYS14-CA	1.6114258229732514
TYR25-CA	LYS15-CA	1.7628460228443146
TYR25-CA	GLY16-CA	1.8390431582927704
TYR25-CA	GLU17-CA	1.632021188735962
TYR25-CA	ILE18-CA	1.525123369693756
TYR25-CA	LYS19-CA	1.2793536007404327
TYR25-CA	ASN20-CA	1.0916260838508607
TYR25-CA	VAL21-CA	0.7245565891265869
TYR25-CA	ALA22-CA	0.5921887338161469
TYR25-CA	ASP23-CA	0.0
TYR25-CA	GLY24-CA	0.0
TYR25-CA	TYR25-CA	0.0
TYR25-CA	ALA26-CA	0.0
TYR25-CA	ASN27-CA	0.0
TYR25-CA	ASN28-CA	0.5711555391550064
TYR25-CA	PHE29-CA	0.7087910264730454
TYR25-CA	LEU30-CA	0.9088822335004807
TYR25-CA	PHE31-CA	1.119605702161789
TYR25-CA	LYS32-CA	1.189616173505783
TYR25-CA	GLN33-CA	1.3302522242069243
TYR25-CA	GLY34-CA	1.2415779411792756
TYR25-CA	LEU35-CA	1.1430146723985672
TYR25-CA	ALA36-CA	1.3138512432575227
TYR25-CA	ILE37-CA	1.2979582011699677
TYR25-CA	GLU38-CA	1.5837586581707002
TYR25-CA	ALA39-CA	1.7077540457248688
ALA26-CA	MET1-CA	0.7918560981750489
ALA26-CA	LYS2-CA	0.9741825461387634
ALA26-CA	VAL3-CA	0.8638180196285248
ALA26-CA	ILE4-CA	1.1216738522052765
ALA26-CA	PHE5-CA	1.125914865732193
ALA26-CA	LEU6-CA	1.3573857069015502
ALA26-CA	LYS7-CA	1.439649909734726
ALA26-CA	ASP8-CA	1.5238208293914794
ALA26-CA	VAL9-CA	1.3002057105302811
ALA26-CA	LYS10-CA	1.5294261574745178
ALA26-CA	GLY11-CA	1.4988885343074798
ALA26-CA	MET12-CA	1.1717535197734832
ALA26-CA	GLY13-CA	1.2565469324588776
ALA26-CA	LYS14-CA	1.5372251331806184
ALA26-CA	LYS15-CA	1.6169500410556794
ALA26-CA	GLY16-CA	1.6458264112472534
ALA26-CA	GLU17-CA	1.4783261299133301
ALA26-CA	ILE18-CA	1.3366979479789733
ALA26-CA	LYS19-CA	1.1461611211299896
ALA26-CA	ASN20-CA	0.9774350017309189
ALA26-CA	VAL21-CA	0.6707298636436463
ALA26-CA	ALA22-CA	0.6436595052480698
ALA26-CA	ASP23-CA	0.5221046969294548
ALA26-CA	GLY24-CA	0.0
ALA26-CA	TYR25-CA	0.0
ALA26-CA	ALA26-CA	0.0
ALA26-CA	ASN27-CA	0.0
ALA26-CA	ASN28-CA	0.0
ALA26-CA	PHE29-CA	0.560475905239582
ALA26-CA	LEU30-CA	0.6280406445264817
ALA26-CA	PHE31-CA	0.924449908733368
ALA26-CA	LYS32-CA	1.0454271852970123
ALA26-CA	GLN33-CA	1.109299010038376
ALA26-CA	GLY34-CA	1.052366104722023
ALA26-CA	LEU35-CA	0.880825811624527
ALA26-CA	ALA36-CA	0.9882751882076264
ALA26-CA	ILE37-CA	0.955734571814537
ALA26-CA	GLU38-CA	1.2572639644145966
ALA26-CA	ALA39-CA	1.3873817145824432
ASN27-CA	MET1-CA	1.0367755264043808
ASN27-CA	LYS2-CA	1.247136300802231
ASN27-CA	VAL3-CA	1.1232968509197234
ASN27-CA	ILE4-CA	1.3622374057769775
ASN27-CA	PHE5-CA	1.3540804624557494
ASN27-CA	LEU6-CA	1.5124072551727294
ASN27-CA	LYS7-CA	1.5911241054534913
ASN27-CA	ASP8-CA	1.719053429365158
ASN27-CA	VAL9-CA	1.4912668764591217
ASN27-CA	LYS10-CA	1.7329724252223968
ASN27-CA	GLY11-CA	1.7514082133769988
ASN27-CA	MET12-CA	1.4530376553535462
ASN27-CA	GLY13-CA	1.5447268545627595
ASN27-CA	LYS14-CA	1.8010407090187073
ASN27-CA	LYS15-CA	1.843773901462555
ASN27-CA	GLY16-CA	1.8916211783885957
ASN27-CA	GLU17-CA	1.7725669324398041
ASN27-CA	ILE18-CA	1.6415319383144378
ASN27-CA	LYS19-CA	1.4827346324920654
ASN27-CA	ASN20-CA	1.3157878816127777
ASN27-CA	VAL21-CA	1.0175433933734894
ASN27-CA	ALA22-CA	0.9253892987966538
ASN27-CA	ASP23-CA	0.6784975230693817
ASN27-CA	GLY24-CA	0.6299564510583877
ASN27-CA	TYR25-CA	0.0
ASN27-CA	ALA26-CA	0.0
ASN27-CA	ASN27-CA	0.0
ASN27-CA	ASN28-CA	0.0
ASN27-CA	PHE29-CA	0.0
ASN27-CA	LEU30-CA	0.5265474066138267
ASN27-CA	PHE31-CA	0.6970865458250046
ASN27-CA	LYS32-CA	0.9183014363050461
ASN27-CA	GLN33-CA	1.0562485605478287
ASN27-CA	GLY34-CA	1.1214103251695633
ASN27-CA	LEU35-CA	1.0135886669158936
ASN27-CA	ALA36-CA	1.0923314720392228
ASN27-CA	ILE37-CA	1.0821002453565598
ASN27-CA	GLU38-CA	1.420583313703537
ASN27-CA	ALA39-CA	1.5372207462787628
ASN28-CA	MET1-CA	1.2934987396001816
ASN28-CA	LYS2-CA	1.4490656077861785
ASN28-CA	VAL3-CA	1.2571973860263825
ASN28-CA	ILE4-CA	1.422400999069214
ASN28-CA	PHE5-CA	1.3145741879940034
ASN28-CA	LEU6-CA	1.437271523475647
ASN28-CA	LYS7-CA	1.4323314130306244
ASN28-CA	ASP8-CA	1.5286123633384705
ASN28-CA	VAL9-CA	1.2676581919193268
ASN28-CA	LYS10-CA	1.489739191532135
ASN28-CA	GLY11-CA	1.5498575210571288
ASN28-CA	MET12-CA	1.3024191379547119
ASN28-CA	GLY13-CA	1.4291034817695618
ASN28-CA	LYS14-CA	1.6780399680137634
ASN28-CA	LYS15-CA	1.7417599558830261
ASN28-CA	GLY16-CA	1.8613061606884003
ASN28-CA	GLU17-CA	1.7607912600040436
ASN28-CA	ILE18-CA	1.706441342830658
ASN28-CA	LYS19-CA	1.564883577823639
ASN28-CA	ASN20-CA	1.4574265837669373
ASN28-CA	VAL21-CA	1.138959628343582
ASN28-CA	ALA22-CA	1.086731243133545
ASN28-CA	ASP23-CA	0.9291799068450928
ASN28-CA	GLY24-CA	0.7671451091766357
ASN28-CA	TYR25-CA	0.5711555391550064
ASN28-CA	ALA26-CA	0.0
ASN28-CA	ASN27-CA	0.0
ASN28-CA	ASN28-CA	0.0
ASN28-CA	PHE29-CA	0.0
ASN28-CA	LEU30-CA	0.0
ASN28-CA	PHE31-CA	0.6165919706225396
ASN28-CA	LYS32-CA	0.7046484142541886
ASN28-CA	GLN33-CA	0.9384477376937866
ASN28-CA	GLY34-CA	0.978274118900299
ASN28-CA	LEU35-CA	0.9957931160926818
ASN28-CA	ALA36-CA	1.1842448711395264
ASN28-CA	ILE37-CA	1.2751291215419769
ASN28-CA	GLU38-CA	1.6210417866706848
ASN28-CA	ALA39-CA	1.7813611388206483
PHE29-CA	MET1-CA	1.2177300721406936
PHE29-CA	LYS2-CA	1.2780282974243165
PHE29-CA	VAL3-CA	1.0163143157958985
PHE29-CA	ILE4-CA	1.1120036125183106
PHE29-CA	PHE5-CA	0.9744312196969986
PHE29-CA	LEU6-CA	1.0703415811061858
PHE29-CA	LYS7-CA	1.080181470513344
PHE29-CA	ASP8-CA	1.2164045870304108
PHE29-CA	VAL9-CA	1.0116736888885498
PHE29-CA	LYS10-CA	1.296987521648407
PHE29-CA	GLY11-CA	1.3957567453384399
PHE29-CA	MET12-CA	1.126651182770729
PHE29-CA	GLY13-CA	1.1706537544727325
PHE29-CA	LYS14-CA	1.3711783826351165
PHE29-CA	LYS15-CA	1.3935400068759918
PHE29-CA	GLY16-CA	1.5139266490936278
PHE29-CA	GLU17-CA	1.4512887477874756
PHE29-CA	ILE18-CA	1.4291930854320527
PHE29-CA	LYS19-CA	1.350792223215103
PHE29-CA	ASN20-CA	1.3203389406204225
PHE29-CA	VAL21-CA	1.0611840218305588
PHE29-CA	ALA22-CA	1.13271407186985
PHE29-CA	ASP23-CA	1.0462480425834655
PHE29-CA	GLY24-CA	0.9907112956047058
PHE29-CA	TYR25-CA	0.7087910264730454
PHE29-CA	ALA26-CA	0.560475905239582
PHE29-CA	ASN27-CA	0.0
PHE29-CA	ASN28-CA	0.0
PHE29-CA	PHE29-CA	0.0
PHE29-CA	LEU30-CA	0.0
PHE29-CA	PHE31-CA	0.0
PHE29-CA	LYS32-CA	0.5176092565059662
PHE29-CA	GLN33-CA	0.6461195707321167
PHE29-CA	GLY34-CA	0.6183221563696861
PHE29-CA	LEU35-CA	0.6511740952730178
PHE29-CA	ALA36-CA	0.8870522797107696
PHE29-CA	ILE37-CA	1.0496995210647584
PHE29-CA	GLU38-CA	1.3850078284740448
PHE29-CA	ALA39-CA	1.5882085859775543
LEU30-CA	MET1-CA	1.1514252066612243
LEU30-CA	LYS2-CA	1.213702344894409
LEU30-CA	VAL3-CA	0.9651458889245987
LEU30-CA	ILE4-CA	1.0807166635990142
LEU30-CA	PHE5-CA	1.0391436845064164
LEU30-CA	LEU6-CA	1.0948871582746507
LEU30-CA	LYS7-CA	1.2125813484191894
LEU30-CA	ASP8-CA	1.4297151923179627
LEU30-CA	VAL9-CA	1.2930761992931366
LEU30-CA	LYS10-CA	1.6109406292438506
LEU30-CA	GLY11-CA	1.71091668009758
LEU30-CA	MET12-CA	1.4126957297325133
LEU30-CA	GLY13-CA	1.3941824436187744
LEU30-CA	LYS14-CA	1.5572644889354705
LEU30-CA	LYS15-CA	1.5068186283111573
LEU30-CA	GLY16-CA	1.5591336250305177
LEU30-CA	GLU17-CA	1.535797667503357
LEU30-CA	ILE18-CA	1.458280050754547
LEU30-CA	LYS19-CA	1.4198475539684297
LEU30-CA	ASN20-CA	1.373231303691864
LEU30-CA	VAL21-CA	1.164190423488617
LEU30-CA	ALA22-CA	1.2316012620925902
LEU30-CA	ASP23-CA	1.071247971057892
LEU30-CA	GLY24-CA	1.0986927926540375
LEU30-CA	TYR25-CA	0.9088822335004807
LEU30-CA	ALA26-CA	0.6280406445264817
LEU30-CA	ASN27-CA	0.5265474066138267
LEU30-CA	ASN28-CA	0.0
LEU30-CA	PHE29-CA	0.0
LEU30-CA	LEU30-CA	0.0
LEU30-CA	PHE31-CA	0.0
LEU30-CA	LYS32-CA	0.0
LEU30-CA	GLN33-CA	0.5672726452350616
LEU30-CA	GLY34-CA	0.7014905601739884
LEU30-CA	LEU35-CA	0.6182136297225952
LEU30-CA	ALA36-CA	0.7031778216361999
LEU30-CA	ILE37-CA	0.8423087358474731
LEU30-CA	GLU38-CA	1.1960934698581696
LEU30-CA	ALA39-CA	1.3852603018283844
PHE31-CA	MET1-CA	1.4953962445259095
PHE31-CA	LYS2-CA	1.5735828518867492
PHE31-CA	VAL3-CA	1.3184570252895356
PHE31-CA	ILE4-CA	1.398643571138382
PHE31-CA	PHE5-CA	1.3097986340522767
PHE31-CA	LEU6-CA	1.28943932056427
PHE31-CA	LYS7-CA	1.3530238568782806
PHE31-CA	ASP8-CA	1.5800152897834778
PHE31-CA	VAL9-CA	1.433274608850479
PHE31-CA	LYS10-CA	1.7388838171958922
PHE31-CA	GLY11-CA	1.8859058260917663
PHE31-CA	MET12-CA	1.6328900158405304
PHE31-CA	GLY13-CA	1.640048098564148
PHE31-CA	LYS14-CA	1.7833121240139007
PHE31-CA	LYS15-CA	1.7192273914813996
PHE31-CA	GLY16-CA	1.8170390009880066
PHE31-CA	GLU17-CA	1.832516473531723
PHE31-CA	ILE18-CA	1.7924910128116607
PHE31-CA	LYS19-CA	1.7667599260807036
PHE31-CA	ASN20-CA	1.726872169971466
PHE31-CA	VAL21-CA	1.4968283712863921
PHE31-CA	ALA22-CA	1.5258055984973908
PHE31-CA	ASP23-CA	1.3331194460391997
PHE31-CA	GLY24-CA	1.2841100811958313
PHE31-CA	TYR25-CA	1.119605702161789
PHE31-CA	ALA26-CA	0.924449908733368
PHE31-CA	ASN27-CA	0.6970865458250046
PHE31-CA	ASN28-CA	0.6165919706225396
PHE31-CA	PHE29-CA	0.0
PHE31-CA	LEU30-CA	0.0
PHE31-CA	PHE31-CA	0.0
PHE31-CA	LYS32-CA	0.0
PHE31-CA	GLN33-CA	0.0
PHE31-CA	GLY34-CA	0.8334297835826874
PHE31-CA	LEU35-CA	0.8880894243717193
PHE31-CA	ALA36-CA	0.9872711390256882
PHE31-CA	ILE37-CA	1.1594680428504944
PHE31-CA	GLU38-CA	1.5110321164131164
PHE31-CA	ALA39-CA	1.6925439476966857
LYS32-CA	MET1-CA	1.6399217605590821
LYS32-CA	LYS2-CA	1.6570943593978882
LYS32-CA	VAL3-CA	1.347890841960907
LYS32-CA	ILE4-CA	1.34467853307724
LYS32-CA	PHE5-CA	1.1627047896385192
LYS32-CA	LEU6-CA	1.0942465305328368
LYS32-CA	LYS7-CA	1.0775225579738616
LYS32-CA	ASP8-CA	1.291772985458374
LYS32-CA	VAL9-CA	1.1586315900087356
LYS32-CA	LYS10-CA	1.466697096824646
LYS32-CA	GLY11-CA	1.6639142274856566
LYS32-CA	MET12-CA	1.4532955974340438
LYS32-CA	GLY13-CA	1.4475767612457275
LYS32-CA	LYS14-CA	1.5531161785125733
LYS32-CA	LYS15-CA	1.4894413650035858
LYS32-CA	GLY16-CA	1.6496934175491333
LYS32-CA	GLU17-CA	1.693831878900528
LYS32-CA	ILE18-CA	1.729650366306305
LYS32-CA	LYS19-CA	1.736180305480957
LYS32-CA	ASN20-CA	1.7624970197677612
LYS32-CA	VAL21-CA	1.5424879848957063
LYS32-CA	ALA22-CA	1.6270337343215941
LYS32-CA	ASP23-CA	1.5074888586997985
LYS32-CA	GLY24-CA	1.4355879783630372
LYS32-CA	TYR25-CA	1.189616173505783
LYS32-CA	ALA26-CA	1.0454271852970123
LYS32-CA	ASN27-CA	0.9183014363050461
LYS32-CA	ASN28-CA	0.7046484142541886
LYS32-CA	PHE29-CA	0.5176092565059662
LYS32-CA	LEU30-CA	0.0
LYS32-CA	PHE31-CA	0.0
LYS32-CA	LYS32-CA	0.0
LYS32-CA	GLN33-CA	0.0
LYS32-CA	GLY34-CA	0.0
LYS32-CA	LEU35-CA	0.7995056360960007
LYS32-CA	ALA36-CA	1.0114396154880523
LYS32-CA	ILE37-CA	1.270918145775795
LYS32-CA	GLU38-CA	1.6032373785972596
LYS32-CA	ALA39-CA	1.8254317760467529
GLN33-CA	MET1-CA	1.5632656037807464
GLN33-CA	LYS2-CA	1.5057247519493102
GLN33-CA	VAL3-CA	1.1650155901908874
GLN33-CA	ILE4-CA	1.0912489116191864
GLN33-CA	PHE5-CA	0.9262393355369568
GLN33-CA	LEU6-CA	0.7939541429281235
GLN33-CA	LYS7-CA	0.8610134929418564
GLN33-CA	ASP8-CA	1.1513701587915421
GLN33-CA	VAL9-CA	1.1160833448171616
GLN33-CA	LYS10-CA	1.4701189815998077
GLN33-CA	GLY11-CA	1.6741142570972443
GLN33-CA	MET12-CA	1.4387092173099518
GLN33-CA	GLY13-CA	1.3398073852062224
GLN33-CA	LYS14-CA	1.3824484944343567
GLN33-CA	LYS15-CA	1.2465075135231019
GLN33-CA	GLY16-CA	1.369386798143387
GLN33-CA	GLU17-CA	1.4656372725963593
GLN33-CA	ILE18-CA	1.508542436361313
GLN33-CA	LYS19-CA	1.5845771789550782
GLN33-CA	ASN20-CA	1.6645341157913207
GLN33-CA	VAL21-CA	1.5158607244491578
GLN33-CA	ALA22-CA	1.6698755323886871
GLN33-CA	ASP23-CA	1.5799625515937805
GLN33-CA	GLY24-CA	1.5877167522907256
GLN33-CA	TYR25-CA	1.3302522242069243
GLN33-CA	ALA26-CA	1.109299010038376
GLN33-CA	ASN27-CA	1.0562485605478287
GLN33-CA	ASN28-CA	0.9384477376937866
GLN33-CA	PHE29-CA	0.6461195707321167
GLN33-CA	LEU30-CA	0.5672726452350616
GLN33-CA	PHE31-CA	0.0
GLN33-CA	LYS32-CA	0.0
GLN33-CA	GLN33-CA	0.0
GLN33-CA	GLY34-CA	0.0
GLN33-CA	LEU35-CA	0.0
GLN33-CA	ALA36-CA	0.7383870840072632
GLN33-CA	ILE37-CA	1.0595784902572631
GLN33-CA	GLU38-CA	1.3595711231231689
GLN33-CA	ALA39-CA	1.6089218318462373
GLY34-CA	MET1-CA	1.479418396949768
GLY34-CA	LYS2-CA	1.374085384607315
GLY34-CA	VAL3-CA	1.0130032062530518
GLY34-CA	ILE4-CA	0.8831105679273605
GLY34-CA	PHE5-CA	0.6293254971504212
GLY34-CA	LEU6-CA	0.5350172847509385
GLY34-CA	LYS7-CA	0.5440983980894089
GLY34-CA	ASP8-CA	0.8092603713274003
GLY34-CA	VAL9-CA	0.789301872253418
GLY34-CA	LYS10-CA	1.1586054503917693
GLY34-CA	GLY11-CA	1.3593622505664826
GLY34-CA	MET12-CA	1.1256670892238616
GLY34-CA	GLY13-CA	0.9952800005674363
GLY34-CA	LYS14-CA	1.0284288108348847
GLY34-CA	LYS15-CA	0.9224401712417603
GLY34-CA	GLY16-CA	1.0862152874469757
GLY34-CA	GLU17-CA	1.160089087486267
GLY34-CA	ILE18-CA	1.2545458018779754
GLY34-CA	LYS19-CA	1.3382145524024964
GLY34-CA	ASN20-CA	1.4666630566120147
GLY34-CA	VAL21-CA	1.337420105934143
GLY34-CA	ALA22-CA	1.544098788499832
GLY34-CA	ASP23-CA	1.5346428513526917
GLY34-CA	GLY24-CA	1.5516399145126343
GLY34-CA	TYR25-CA	1.2415779411792756
GLY34-CA	ALA26-CA	1.052366104722023
GLY34-CA	ASN27-CA	1.1214103251695633
GLY34-CA	ASN28-CA	0.978274118900299
GLY34-CA	PHE29-CA	0.6183221563696861
GLY34-CA	LEU30-CA	0.7014905601739884
GLY34-CA	PHE31-CA	0.8334297835826874
GLY34-CA	LYS32-CA	0.0
GLY34-CA	GLN33-CA	0.0
GLY34-CA	GLY34-CA	0.0
GLY34-CA	LEU35-CA	0.0
GLY34-CA	ALA36-CA	0.0
GLY34-CA	ILE37-CA	1.0454655408859252
GLY34-CA	GLU38-CA	1.3123349010944367
GLY34-CA	ALA39-CA	1.5868016481399536
LEU35-CA	MET1-CA	1.147915345430374
LEU35-CA	LYS2-CA	1.0163595408201218
LEU35-CA	VAL3-CA	0.6524134546518325
LEU35-CA	ILE4-CA	0.5642240375280381
LEU35-CA	PHE5-CA	0.4508700266480446
LEU35-CA	LEU6-CA	0.515481461584568
LEU35-CA	LYS7-CA	0.7110260933637619
LEU35-CA	ASP8-CA	0.9581743270158768
LEU35-CA	VAL9-CA	0.9475044727325439
LEU35-CA	LYS10-CA	1.3061816275119782
LEU35-CA	GLY11-CA	1.4218945801258087
LEU35-CA	MET12-CA	1.1169162750244142
LEU35-CA	GLY13-CA	0.953042158484459
LEU35-CA	LYS14-CA	1.0246902316808701
LEU35-CA	LYS15-CA	0.9183408170938492
LEU35-CA	GLY16-CA	0.954082527756691
LEU35-CA	GLU17-CA	0.9756664276123047
LEU35-CA	ILE18-CA	0.9709104716777801
LEU35-CA	LYS19-CA	1.0511184245347978
LEU35-CA	ASN20-CA	1.163101816177368
LEU35-CA	VAL21-CA	1.0825980186462403
LEU35-CA	ALA22-CA	1.3199840903282165
LEU35-CA	ASP23-CA	1.3182918190956117
LEU35-CA	GLY24-CA	1.4185143053531646
LEU35-CA	TYR25-CA	1.1430146723985672
LEU35-CA	ALA26-CA	0.880825811624527
LEU35-CA	ASN27-CA	1.0135886669158936
LEU35-CA	ASN28-CA	0.9957931160926818
LEU35-CA	PHE29-CA	0.6511740952730178
LEU35-CA	LEU30-CA	0.6182136297225952
LEU35-CA	PHE31-CA	0.8880894243717193
LEU35-CA	LYS32-CA	0.7995056360960007
LEU35-CA	GLN33-CA	0.0
LEU35-CA	GLY34-CA	0.0
LEU35-CA	LEU35-CA	0.0
LEU35-CA	ALA36-CA	0.0
LEU35-CA	ILE37-CA	0.0
LEU35-CA	GLU38-CA	0.9551034212112427
LEU35-CA	ALA39-CA	1.237230011820793
ALA36-CA	MET1-CA	1.0406118243932725
ALA36-CA	LYS2-CA	0.8839972019195557
ALA36-CA	VAL3-CA	0.5682271033525467
ALA36-CA	ILE4-CA	0.5304155945777893
ALA36-CA	PHE5-CA	0.6575473070144653
ALA36-CA	LEU6-CA	0.699081152677536
ALA36-CA	LYS7-CA	1.0060522109270096
ALA36-CA	ASP8-CA	1.2837994813919067
ALA36-CA	VAL9-CA	1.3117697715759278
ALA36-CA	LYS10-CA	1.6640952289104463
ALA36-CA	GLY11-CA	1.7512628555297851
ALA36-CA	MET12-CA	1.4236182391643524
ALA36-CA	GLY13-CA	1.235399329662323
ALA36-CA	LYS14-CA	1.284872967004776
ALA36-CA	LYS15-CA	1.1246575593948365
ALA36-CA	GLY16-CA	1.0349282771348953
ALA36-CA	GLU17-CA	1.0792746782302856
ALA36-CA	ILE18-CA	0.9696367710828782
ALA36-CA	LYS19-CA	1.0876064777374268
ALA36-CA	ASN20-CA	1.1672917664051057
ALA36-CA	VAL21-CA	1.1581690073013307
ALA36-CA	ALA22-CA	1.3862464249134063
ALA36-CA	ASP23-CA	1.342621773481369
ALA36-CA	GLY24-CA	1.5195021688938142
ALA36-CA	TYR25-CA	1.3138512432575227
ALA36-CA	ALA26-CA	0.9882751882076264
ALA36-CA	ASN27-CA	1.0923314720392228
ALA36-CA	ASN28-CA	1.1842448711395264
ALA36-CA	PHE29-CA	0.8870522797107696
ALA36-CA	LEU30-CA	0.7031778216361999
ALA36-CA	PHE31-CA	0.9872711390256882
ALA36-CA	LYS32-CA	1.0114396154880523
ALA36-CA	GLN33-CA	0.7383870840072632
ALA36-CA	GLY34-CA	0.0
ALA36-CA	LEU35-CA	0.0
ALA36-CA	ALA36-CA	0.0
ALA36-CA	ILE37-CA	0.0
ALA36-CA	GLU38-CA	0.0
ALA36-CA	ALA39-CA	0.9318434596061707
ILE37-CA	MET1-CA	0.7570233076810837
ILE37-CA	LYS2-CA	0.623722928762436
ILE37-CA	VAL3-CA	0.45731508880853655
ILE37-CA	ILE4-CA	0.6242653846740722
ILE37-CA	PHE5-CA	0.8917384892702103
ILE37-CA	LEU6-CA	1.0314106941223145
ILE37-CA	LYS7-CA	1.338840126991272
ILE37-CA	ASP8-CA	1.5729749917984008
ILE37-CA	VAL9-CA	1.567543375492096
ILE37-CA	LYS10-CA	1.8917706966400147
ILE37-CA	GLY11-CA	1.9153929650783539
ILE37-CA	MET12-CA	1.5579706072807311
ILE37-CA	GLY13-CA	1.3991533935070037
ILE37-CA	LYS14-CA	1.5005588471889495
ILE37-CA	LYS15-CA	1.3852651417255402
ILE37-CA	GLY16-CA	1.2262621462345122
ILE37-CA	GLU17-CA	1.1891456246376038
ILE37-CA	ILE18-CA	0.9577824711799622
ILE37-CA	LYS19-CA	1.0095911920070648
ILE37-CA	ASN20-CA	0.999142763018608
ILE37-CA	VAL21-CA	1.0353810787200928
ILE37-CA	ALA22-CA	1.235019713640213
ILE37-CA	ASP23-CA	1.1767295867204666
ILE37-CA	GLY24-CA	1.4289042055606842
ILE37-CA	TYR25-CA	1.2979582011699677
ILE37-CA	ALA26-CA	0.955734571814537
ILE37-CA	ASN27-CA	1.0821002453565598
ILE37-CA	ASN28-CA	1.2751291215419769
ILE37-CA	PHE29-CA	1.0496995210647584
ILE37-CA	LEU30-CA	0.8423087358474731
ILE37-CA	PHE31-CA	1.1594680428504944
ILE37-CA	LYS32-CA	1.270918145775795
ILE37-CA	GLN33-CA	1.0595784902572631
ILE37-CA	GLY34-CA	1.0454655408859252
ILE37-CA	LEU35-CA	0.0
ILE37-CA	ALA36-CA	0.0
ILE37-CA	ILE37-CA	0.0
ILE37-CA	GLU38-CA	0.0
ILE37-CA	ALA39-CA	0.0
GLU38-CA	MET1-CA	0.8555046856403351
GLU38-CA	LYS2-CA	0.6093668043613434
GLU38-CA	VAL3-CA	0.5731120377779007
GLU38-CA	ILE4-CA	0.6685249298810959
GLU38-CA	PHE5-CA	1.0197231501340867
GLU38-CA	LEU6-CA	1.1595970273017884
GLU38-CA	LYS7-CA	1.5006680727005004
GLU38-CA	ASP8-CA	1.7237134754657746
GLU38-CA	VAL9-CA	1.7716268181800843
GLU38-CA	LYS10-CA	2.081560117006302
GLU38-CA	GLY11-CA	2.081670808792114
GLU38-CA	MET12-CA	1.7279327094554902
GLU38-CA	GLY13-CA	1.5223719894886016
GLU38-CA	LYS14-CA	1.5804466605186462
GLU38-CA	LYS15-CA	1.4416164338588715
GLU38-CA	GLY16-CA	1.1957336843013764
GLU38-CA	GLU17-CA	1.1646347343921661
GLU38-CA	ILE18-CA	0.8840102344751358
GLU38-CA	LYS19-CA	0.998595467209816
GLU38-CA	ASN20-CA	1.0284176468849182
GLU38-CA	VAL21-CA	1.1820935904979706
GLU38-CA	ALA22-CA	1.4161235451698304
GLU38-CA	ASP23-CA	1.4095519661903382
GLU38-CA	GLY24-CA	1.702483582496643
GLU38-CA	TYR25-CA	1.5837586581707002
GLU38-CA	ALA26-CA	1.2572639644145966
GLU38-CA	ASN27-CA	1.420583313703537
GLU38-CA	ASN28-CA	1.6210417866706848
GLU38-CA	PHE29-CA	1.3850078284740448
GLU38-CA	LEU30-CA	1.1960934698581696
GLU38-CA	PHE31-CA	1.5110321164131164
GLU38-CA	LYS32-CA	1.6032373785972596
GLU38-CA	GLN33-CA	1.3595711231231689
GLU38-CA	GLY34-CA	1.3123349010944367
GLU38-CA	LEU35-CA	0.9551034212112427
GLU38-CA	ALA36-CA	0.0
GLU38-CA	ILE37-CA	0.0
GLU38-CA	GLU38-CA	0.0
GLU38-CA	ALA39-CA	0.0
ALA39-CA	MET1-CA	0.8666397750377655
ALA39-CA	LYS2-CA	0.7004630237817764
ALA39-CA	VAL3-CA	0.8115362793207168
ALA39-CA	ILE4-CA	0.9650024563074112
ALA39-CA	PHE5-CA	1.3142803013324738
ALA39-CA	LEU6-CA	1.4626333743333817
ALA39-CA	LYS7-CA	1.7950638353824615
ALA39-CA	ASP8-CA	2.007099616527557
ALA39-CA	VAL9-CA	2.0369298815727235
ALA39-CA	LYS10-CA	2.3314068257808684
ALA39-CA	GLY11-CA	2.307392919063568
ALA39-CA	MET12-CA	1.9493237793445588
ALA39-CA	GLY13-CA	1.772012746334076
ALA39-CA	LYS14-CA	1.8500146090984344
ALA39-CA	LYS15-CA	1.7291278779506682
ALA39-CA	GLY16-CA	1.4738715052604676
ALA39-CA	GLU17-CA	1.417630136013031
ALA39-CA	ILE18-CA	1.1057430028915405
ALA39-CA	LYS19-CA	1.1656077176332473
ALA39-CA	ASN20-CA	1.1228364735841752
ALA39-CA	VAL21-CA	1.2888484835624694
ALA39-CA	ALA22-CA	1.4704491734504699
ALA39-CA	ASP23-CA	1.4448753416538238
ALA39-CA	GLY24-CA	1.7700390815734863
ALA39-CA	TYR25-CA	1.7077540457248688
ALA39-CA	ALA26-CA	1.3873817145824432
ALA39-CA	ASN27-CA	1.5372207462787628
ALA39-CA	ASN28-CA	1.7813611388206483
ALA39-CA	PHE29-CA	1.5882085859775543
ALA39-CA	LEU30-CA	1.3852603018283844
ALA39-CA	PHE31-CA	1.6925439476966857
ALA39-CA	LYS32-CA	1.8254317760467529
ALA39-CA	GLN33-CA	1.6089218318462373
ALA39-CA	GLY34-CA	1.5868016481399536
ALA39-CA	LEU35-CA	1.237230011820793
ALA39-CA	ALA36-CA	0.9318434596061707
ALA39-CA	ILE37-CA	0.0
ALA39-CA	GLU38-CA	0.0
ALA39-CA	ALA39-CA	0.0
