# Supplementary material for: Peering inside the black box by learning the relevance of many-body functions in neural network potentials
Source: Nat Commun. 2025 Nov 10;16:9898. doi: 10.1038/s41467-025-65863-0 (PMC12603069; doi:10.1038/s41467-025-65863-0)
Supplement: Supplementary file 3 — Source Data Fig S11 [file 41467_2025_65863_MOESM3_ESM.zip › fig_s11_mean_state_dists/mean_folded_dists.csv]

res_i	res_j	mean_distance
MET1-CA	MET1-CA	0.0
MET1-CA	LYS2-CA	0.0
MET1-CA	VAL3-CA	0.0
MET1-CA	ILE4-CA	1.0121305882930756
MET1-CA	PHE5-CA	1.2503056347370147
MET1-CA	LEU6-CA	1.550003558397293
MET1-CA	LYS7-CA	1.7522159397602082
MET1-CA	ASP8-CA	1.8264943957328796
MET1-CA	VAL9-CA	1.7260475218296052
MET1-CA	LYS10-CA	1.9536220610141755
MET1-CA	GLY11-CA	1.841052234172821
MET1-CA	MET12-CA	1.480105274915695
MET1-CA	GLY13-CA	1.4672352135181428
MET1-CA	LYS14-CA	1.7039632737636565
MET1-CA	LYS15-CA	1.7330797731876373
MET1-CA	GLY16-CA	1.584111112356186
MET1-CA	GLU17-CA	1.3736072540283204
MET1-CA	ILE18-CA	1.045094472169876
MET1-CA	LYS19-CA	0.8316456347703933
MET1-CA	ASN20-CA	0.5485747769474983
MET1-CA	VAL21-CA	0.5506443411111832
MET1-CA	ALA22-CA	0.61529840528965
MET1-CA	ASP23-CA	0.6123691737651825
MET1-CA	GLY24-CA	0.9755742162466049
MET1-CA	TYR25-CA	0.9899453610181809
MET1-CA	ALA26-CA	0.7800418466329575
MET1-CA	ASN27-CA	0.9943032830953598
MET1-CA	ASN28-CA	1.3070090353488921
MET1-CA	PHE29-CA	1.3510174214839936
MET1-CA	LEU30-CA	1.17452010512352
MET1-CA	PHE31-CA	1.2042964577674866
MET1-CA	LYS32-CA	1.537156581878662
MET1-CA	GLN33-CA	1.6981786727905273
MET1-CA	GLY34-CA	1.5835111081600188
MET1-CA	LEU35-CA	1.457705134153366
MET1-CA	ALA36-CA	1.1495774209499359
MET1-CA	ILE37-CA	1.0350453734397889
MET1-CA	GLU38-CA	0.7686414808034897
MET1-CA	ALA39-CA	0.8734006613492966
LYS2-CA	MET1-CA	0.0
LYS2-CA	LYS2-CA	0.0
LYS2-CA	VAL3-CA	0.0
LYS2-CA	ILE4-CA	0.0
LYS2-CA	PHE5-CA	0.9981963396072387
LYS2-CA	LEU6-CA	1.3081071317195891
LYS2-CA	LYS7-CA	1.5415471196174622
LYS2-CA	ASP8-CA	1.6155090153217315
LYS2-CA	VAL9-CA	1.583143961429596
LYS2-CA	LYS10-CA	1.82168852686882
LYS2-CA	GLY11-CA	1.72416512966156
LYS2-CA	MET12-CA	1.3605453372001648
LYS2-CA	GLY13-CA	1.2596644282341003
LYS2-CA	LYS14-CA	1.4421155512332917
LYS2-CA	LYS15-CA	1.4423660039901733
LYS2-CA	GLY16-CA	1.2470456838607789
LYS2-CA	GLU17-CA	1.0401010155677795
LYS2-CA	ILE18-CA	0.6883218348026275
LYS2-CA	LYS19-CA	0.5607534438371659
LYS2-CA	ASN20-CA	0.4391162469983101
LYS2-CA	VAL21-CA	0.6335757702589035
LYS2-CA	ALA22-CA	0.8757865220308304
LYS2-CA	ASP23-CA	0.9372245788574218
LYS2-CA	GLY24-CA	1.2658389329910278
LYS2-CA	TYR25-CA	1.185279780626297
LYS2-CA	ALA26-CA	0.9315410286188126
LYS2-CA	ASN27-CA	1.1924967527389527
LYS2-CA	ASN28-CA	1.4994273960590363
LYS2-CA	PHE29-CA	1.459197813272476
LYS2-CA	LEU30-CA	1.1964322865009307
LYS2-CA	PHE31-CA	1.2366140365600586
LYS2-CA	LYS32-CA	1.6035535871982574
LYS2-CA	GLN33-CA	1.6973623394966126
LYS2-CA	GLY34-CA	1.5165041089057922
LYS2-CA	LEU35-CA	1.3435650587081909
LYS2-CA	ALA36-CA	1.0004688441753387
LYS2-CA	ILE37-CA	0.8847301781177521
LYS2-CA	GLU38-CA	0.6272868573665619
LYS2-CA	ALA39-CA	0.600449126958847
VAL3-CA	MET1-CA	0.0
VAL3-CA	LYS2-CA	0.0
VAL3-CA	VAL3-CA	0.0
VAL3-CA	ILE4-CA	0.0
VAL3-CA	PHE5-CA	0.0
VAL3-CA	LEU6-CA	0.9355899363756179
VAL3-CA	LYS7-CA	1.1762473165988923
VAL3-CA	ASP8-CA	1.290569144487381
VAL3-CA	VAL9-CA	1.289112627506256
VAL3-CA	LYS10-CA	1.5727599203586577
VAL3-CA	GLY11-CA	1.5455332159996034
VAL3-CA	MET12-CA	1.182429951429367
VAL3-CA	GLY13-CA	1.0339189380407334
VAL3-CA	LYS14-CA	1.1749442577362061
VAL3-CA	LYS15-CA	1.1285560250282287
VAL3-CA	GLY16-CA	0.9743760287761688
VAL3-CA	GLU17-CA	0.8360075294971466
VAL3-CA	ILE18-CA	0.578509372472763
VAL3-CA	LYS19-CA	0.5552460044622421
VAL3-CA	ASN20-CA	0.6228975117206573
VAL3-CA	VAL21-CA	0.7030019372701645
VAL3-CA	ALA22-CA	0.9779330313205719
VAL3-CA	ASP23-CA	1.012755361199379
VAL3-CA	GLY24-CA	1.2665733635425567
VAL3-CA	TYR25-CA	1.105128100514412
VAL3-CA	ALA26-CA	0.8043916195631027
VAL3-CA	ASN27-CA	1.0743869483470916
VAL3-CA	ASN28-CA	1.3522821545600892
VAL3-CA	PHE29-CA	1.2426015734672546
VAL3-CA	LEU30-CA	0.9206705272197724
VAL3-CA	PHE31-CA	0.9621820390224457
VAL3-CA	LYS32-CA	1.3344912230968475
VAL3-CA	GLN33-CA	1.3774080514907836
VAL3-CA	GLY34-CA	1.165666902065277
VAL3-CA	LEU35-CA	0.9792526096105576
VAL3-CA	ALA36-CA	0.6264824151992798
VAL3-CA	ILE37-CA	0.5567553728818894
VAL3-CA	GLU38-CA	0.45075793862342833
VAL3-CA	ALA39-CA	0.5260889559984208
ILE4-CA	MET1-CA	1.0121305882930756
ILE4-CA	LYS2-CA	0.0
ILE4-CA	VAL3-CA	0.0
ILE4-CA	ILE4-CA	0.0
ILE4-CA	PHE5-CA	0.0
ILE4-CA	LEU6-CA	0.0
ILE4-CA	LYS7-CA	0.9213987201452255
ILE4-CA	ASP8-CA	1.0592346251010896
ILE4-CA	VAL9-CA	1.16309312582016
ILE4-CA	LYS10-CA	1.4628153085708617
ILE4-CA	GLY11-CA	1.4899363338947296
ILE4-CA	MET12-CA	1.1603051722049713
ILE4-CA	GLY13-CA	0.90513656437397
ILE4-CA	LYS14-CA	0.9262407124042511
ILE4-CA	LYS15-CA	0.7973473638296127
ILE4-CA	GLY16-CA	0.6087180703878403
ILE4-CA	GLU17-CA	0.5681573331356049
ILE4-CA	ILE18-CA	0.4505922332406044
ILE4-CA	LYS19-CA	0.6439937740564347
ILE4-CA	ASN20-CA	0.883907800912857
ILE4-CA	VAL21-CA	1.0029604107141494
ILE4-CA	ALA22-CA	1.3152564704418181
ILE4-CA	ASP23-CA	1.3686087667942046
ILE4-CA	GLY24-CA	1.5826357543468474
ILE4-CA	TYR25-CA	1.3689787566661835
ILE4-CA	ALA26-CA	1.07789426445961
ILE4-CA	ASN27-CA	1.3368936598300933
ILE4-CA	ASN28-CA	1.5751317858695983
ILE4-CA	PHE29-CA	1.3953829765319825
ILE4-CA	LEU30-CA	1.0275822162628174
ILE4-CA	PHE31-CA	1.0728028953075408
ILE4-CA	LYS32-CA	1.4252830803394319
ILE4-CA	GLN33-CA	1.3806799829006196
ILE4-CA	GLY34-CA	1.1081676363945008
ILE4-CA	LEU35-CA	0.8808158814907074
ILE4-CA	ALA36-CA	0.5532039701938629
ILE4-CA	ILE37-CA	0.5530501514673233
ILE4-CA	GLU38-CA	0.6190867573022842
ILE4-CA	ALA39-CA	0.5857524067163468
PHE5-CA	MET1-CA	1.2503056347370147
PHE5-CA	LYS2-CA	0.9981963396072387
PHE5-CA	VAL3-CA	0.0
PHE5-CA	ILE4-CA	0.0
PHE5-CA	PHE5-CA	0.0
PHE5-CA	LEU6-CA	0.0
PHE5-CA	LYS7-CA	0.0
PHE5-CA	ASP8-CA	0.690431809425354
PHE5-CA	VAL9-CA	0.8139346778392792
PHE5-CA	LYS10-CA	1.1367336630821228
PHE5-CA	GLY11-CA	1.229266208410263
PHE5-CA	MET12-CA	0.9365750402212143
PHE5-CA	GLY13-CA	0.6633420139551163
PHE5-CA	LYS14-CA	0.6489089250564575
PHE5-CA	LYS15-CA	0.5278376013040542
PHE5-CA	GLY16-CA	0.543873843550682
PHE5-CA	GLU17-CA	0.5581058502197266
PHE5-CA	ILE18-CA	0.6616350620985031
PHE5-CA	LYS19-CA	0.7918440043926239
PHE5-CA	ASN20-CA	1.0611290276050567
PHE5-CA	VAL21-CA	1.0897915363311768
PHE5-CA	ALA22-CA	1.3966607809066773
PHE5-CA	ASP23-CA	1.4747956991195679
PHE5-CA	GLY24-CA	1.608337152004242
PHE5-CA	TYR25-CA	1.3270102798938752
PHE5-CA	ALA26-CA	1.0894021421670914
PHE5-CA	ASN27-CA	1.3581596195697785
PHE5-CA	ASN28-CA	1.5121221601963044
PHE5-CA	PHE29-CA	1.2535918354988098
PHE5-CA	LEU30-CA	0.8852936238050461
PHE5-CA	PHE31-CA	1.0105815142393113
PHE5-CA	LYS32-CA	1.302995151281357
PHE5-CA	GLN33-CA	1.1648149073123932
PHE5-CA	GLY34-CA	0.9202755630016327
PHE5-CA	LEU35-CA	0.611039611697197
PHE5-CA	ALA36-CA	0.43146367073059083
PHE5-CA	ILE37-CA	0.6673259824514389
PHE5-CA	GLU38-CA	0.8910228192806244
PHE5-CA	ALA39-CA	0.9476690053939819
LEU6-CA	MET1-CA	1.550003558397293
LEU6-CA	LYS2-CA	1.3081071317195891
LEU6-CA	VAL3-CA	0.9355899363756179
LEU6-CA	ILE4-CA	0.0
LEU6-CA	PHE5-CA	0.0
LEU6-CA	LEU6-CA	0.0
LEU6-CA	LYS7-CA	0.0
LEU6-CA	ASP8-CA	0.0
LEU6-CA	VAL9-CA	0.9154421418905259
LEU6-CA	LYS10-CA	1.2630741477012635
LEU6-CA	GLY11-CA	1.4470113277435304
LEU6-CA	MET12-CA	1.2101180493831634
LEU6-CA	GLY13-CA	0.9330358862876892
LEU6-CA	LYS14-CA	0.7958330661058426
LEU6-CA	LYS15-CA	0.5180305927991867
LEU6-CA	GLY16-CA	0.6071401685476303
LEU6-CA	GLU17-CA	0.8163120359182358
LEU6-CA	ILE18-CA	0.9786768585443497
LEU6-CA	LYS19-CA	1.1636485278606414
LEU6-CA	ASN20-CA	1.4278784692287445
LEU6-CA	VAL21-CA	1.4367287456989288
LEU6-CA	ALA22-CA	1.7108180046081543
LEU6-CA	ASP23-CA	1.7360841631889343
LEU6-CA	GLY24-CA	1.8360495924949647
LEU6-CA	TYR25-CA	1.5597132921218873
LEU6-CA	ALA26-CA	1.3046931862831115
LEU6-CA	ASN27-CA	1.50038902759552
LEU6-CA	ASN28-CA	1.629653626680374
LEU6-CA	PHE29-CA	1.3591338038444518
LEU6-CA	LEU30-CA	0.9965050399303437
LEU6-CA	PHE31-CA	1.04086072742939
LEU6-CA	LYS32-CA	1.2766583561897278
LEU6-CA	GLN33-CA	1.086234802007675
LEU6-CA	GLY34-CA	0.7818933159112931
LEU6-CA	LEU35-CA	0.5527054876089096
LEU6-CA	ALA36-CA	0.5063401073217392
LEU6-CA	ILE37-CA	0.7167545199394226
LEU6-CA	GLU38-CA	1.0353301912546158
LEU6-CA	ALA39-CA	1.1087115585803986
LYS7-CA	MET1-CA	1.7522159397602082
LYS7-CA	LYS2-CA	1.5415471196174622
LYS7-CA	VAL3-CA	1.1762473165988923
LYS7-CA	ILE4-CA	0.9213987201452255
LYS7-CA	PHE5-CA	0.0
LYS7-CA	LEU6-CA	0.0
LYS7-CA	LYS7-CA	0.0
LYS7-CA	ASP8-CA	0.0
LYS7-CA	VAL9-CA	0.0
LYS7-CA	LYS10-CA	0.9664994329214096
LYS7-CA	GLY11-CA	1.2174790859222413
LYS7-CA	MET12-CA	1.0569761604070664
LYS7-CA	GLY13-CA	0.8237930864095688
LYS7-CA	LYS14-CA	0.671293318271637
LYS7-CA	LYS15-CA	0.5035978838801384
LYS7-CA	GLY16-CA	0.7936115652322769
LYS7-CA	GLU17-CA	0.9455450296401977
LYS7-CA	ILE18-CA	1.1814662277698518
LYS7-CA	LYS19-CA	1.3027447640895844
LYS7-CA	ASN20-CA	1.5695073783397675
LYS7-CA	VAL21-CA	1.5270386457443237
LYS7-CA	ALA22-CA	1.7910007059574127
LYS7-CA	ASP23-CA	1.8536979913711549
LYS7-CA	GLY24-CA	1.8916650116443634
LYS7-CA	TYR25-CA	1.5701555907726288
LYS7-CA	ALA26-CA	1.3919690549373627
LYS7-CA	ASN27-CA	1.6021852672100068
LYS7-CA	ASN28-CA	1.6478218019008637
LYS7-CA	PHE29-CA	1.318763291835785
LYS7-CA	LEU30-CA	1.007428103685379
LYS7-CA	PHE31-CA	1.147033029794693
LYS7-CA	LYS32-CA	1.3010846674442291
LYS7-CA	GLN33-CA	1.0217415064573288
LYS7-CA	GLY34-CA	0.8209958881139755
LYS7-CA	LEU35-CA	0.5281081080436707
LYS7-CA	ALA36-CA	0.697118055820465
LYS7-CA	ILE37-CA	1.0128178149461746
LYS7-CA	GLU38-CA	1.3426101922988891
LYS7-CA	ALA39-CA	1.4446895718574524
ASP8-CA	MET1-CA	1.8264943957328796
ASP8-CA	LYS2-CA	1.6155090153217315
ASP8-CA	VAL3-CA	1.290569144487381
ASP8-CA	ILE4-CA	1.0592346251010896
ASP8-CA	PHE5-CA	0.690431809425354
ASP8-CA	LEU6-CA	0.0
ASP8-CA	LYS7-CA	0.0
ASP8-CA	ASP8-CA	0.0
ASP8-CA	VAL9-CA	0.0
ASP8-CA	LYS10-CA	0.0
ASP8-CA	GLY11-CA	0.8923676401376724
ASP8-CA	MET12-CA	0.8082793235778809
ASP8-CA	GLY13-CA	0.5910320550203323
ASP8-CA	LYS14-CA	0.4320628777146339
ASP8-CA	LYS15-CA	0.4986553221940994
ASP8-CA	GLY16-CA	0.8582575976848602
ASP8-CA	GLU17-CA	0.9009631544351577
ASP8-CA	ILE18-CA	1.1875150382518769
ASP8-CA	LYS19-CA	1.2586151897907256
ASP8-CA	ASN20-CA	1.5419483006000518
ASP8-CA	VAL21-CA	1.5044146418571471
ASP8-CA	ALA22-CA	1.789166760444641
ASP8-CA	ASP23-CA	1.922932654619217
ASP8-CA	GLY24-CA	1.949824196100235
ASP8-CA	TYR25-CA	1.5992235720157624
ASP8-CA	ALA26-CA	1.4920812368392944
ASP8-CA	ASN27-CA	1.7566999793052673
ASP8-CA	ASN28-CA	1.770476108789444
ASP8-CA	PHE29-CA	1.4173204362392426
ASP8-CA	LEU30-CA	1.1460081577301025
ASP8-CA	PHE31-CA	1.3775934755802155
ASP8-CA	LYS32-CA	1.5250912368297578
ASP8-CA	GLN33-CA	1.2369450688362122
ASP8-CA	GLY34-CA	1.119322955608368
ASP8-CA	LEU35-CA	0.7754947960376739
ASP8-CA	ALA36-CA	0.9333322197198868
ASP8-CA	ILE37-CA	1.274580729007721
ASP8-CA	GLU38-CA	1.5565223097801208
ASP8-CA	ALA39-CA	1.6296851992607118
VAL9-CA	MET1-CA	1.7260475218296052
VAL9-CA	LYS2-CA	1.583143961429596
VAL9-CA	VAL3-CA	1.289112627506256
VAL9-CA	ILE4-CA	1.16309312582016
VAL9-CA	PHE5-CA	0.8139346778392792
VAL9-CA	LEU6-CA	0.9154421418905259
VAL9-CA	LYS7-CA	0.0
VAL9-CA	ASP8-CA	0.0
VAL9-CA	VAL9-CA	0.0
VAL9-CA	LYS10-CA	0.0
VAL9-CA	GLY11-CA	0.0
VAL9-CA	MET12-CA	0.5608790963888168
VAL9-CA	GLY13-CA	0.541772024333477
VAL9-CA	LYS14-CA	0.6315642952919006
VAL9-CA	LYS15-CA	0.8214133471250534
VAL9-CA	GLY16-CA	1.128114002943039
VAL9-CA	GLU17-CA	1.0642558813095093
VAL9-CA	ILE18-CA	1.2747705280780792
VAL9-CA	LYS19-CA	1.2305305480957032
VAL9-CA	ASN20-CA	1.4434277534484863
VAL9-CA	VAL21-CA	1.3284803092479707
VAL9-CA	ALA22-CA	1.5689042448997497
VAL9-CA	ASP23-CA	1.724746549129486
VAL9-CA	GLY24-CA	1.702565348148346
VAL9-CA	TYR25-CA	1.335277009010315
VAL9-CA	ALA26-CA	1.3066343188285827
VAL9-CA	ASN27-CA	1.5826784193515777
VAL9-CA	ASN28-CA	1.5429451942443848
VAL9-CA	PHE29-CA	1.1787960201501846
VAL9-CA	LEU30-CA	0.9781374752521514
VAL9-CA	PHE31-CA	1.2863110542297362
VAL9-CA	LYS32-CA	1.399379175901413
VAL9-CA	GLN33-CA	1.1281806230545044
VAL9-CA	GLY34-CA	1.1175311982631684
VAL9-CA	LEU35-CA	0.7697581112384796
VAL9-CA	ALA36-CA	0.9606036573648453
VAL9-CA	ILE37-CA	1.329688596725464
VAL9-CA	GLU38-CA	1.5879591882228852
VAL9-CA	ALA39-CA	1.7142789721488954
LYS10-CA	MET1-CA	1.9536220610141755
LYS10-CA	LYS2-CA	1.82168852686882
LYS10-CA	VAL3-CA	1.5727599203586577
LYS10-CA	ILE4-CA	1.4628153085708617
LYS10-CA	PHE5-CA	1.1367336630821228
LYS10-CA	LEU6-CA	1.2630741477012635
LYS10-CA	LYS7-CA	0.9664994329214096
LYS10-CA	ASP8-CA	0.0
LYS10-CA	VAL9-CA	0.0
LYS10-CA	LYS10-CA	0.0
LYS10-CA	GLY11-CA	0.0
LYS10-CA	MET12-CA	0.0
LYS10-CA	GLY13-CA	0.6605940252542496
LYS10-CA	LYS14-CA	0.7715930044651031
LYS10-CA	LYS15-CA	1.0599727481603622
LYS10-CA	GLY16-CA	1.3719006478786469
LYS10-CA	GLU17-CA	1.257562392950058
LYS10-CA	ILE18-CA	1.4852238953113557
LYS10-CA	LYS19-CA	1.4031093895435334
LYS10-CA	ASN20-CA	1.6057645201683044
LYS10-CA	VAL21-CA	1.4943560421466828
LYS10-CA	ALA22-CA	1.7262382984161377
LYS10-CA	ASP23-CA	1.9340828239917756
LYS10-CA	GLY24-CA	1.8911592662334442
LYS10-CA	TYR25-CA	1.5222946226596832
LYS10-CA	ALA26-CA	1.5659605622291566
LYS10-CA	ASN27-CA	1.857239681482315
LYS10-CA	ASN28-CA	1.7823094487190247
LYS10-CA	PHE29-CA	1.4240639150142669
LYS10-CA	LEU30-CA	1.2865110635757446
LYS10-CA	PHE31-CA	1.6213408589363099
LYS10-CA	LYS32-CA	1.7109903514385223
LYS10-CA	GLN33-CA	1.4409360587596893
LYS10-CA	GLY34-CA	1.4758803248405457
LYS10-CA	LEU35-CA	1.1398204743862153
LYS10-CA	ALA36-CA	1.3211179196834564
LYS10-CA	ILE37-CA	1.6832428693771362
LYS10-CA	GLU38-CA	1.9133055329322814
LYS10-CA	ALA39-CA	2.0183345496654512
GLY11-CA	MET1-CA	1.841052234172821
GLY11-CA	LYS2-CA	1.72416512966156
GLY11-CA	VAL3-CA	1.5455332159996034
GLY11-CA	ILE4-CA	1.4899363338947296
GLY11-CA	PHE5-CA	1.229266208410263
GLY11-CA	LEU6-CA	1.4470113277435304
GLY11-CA	LYS7-CA	1.2174790859222413
GLY11-CA	ASP8-CA	0.8923676401376724
GLY11-CA	VAL9-CA	0.0
GLY11-CA	LYS10-CA	0.0
GLY11-CA	GLY11-CA	0.0
GLY11-CA	MET12-CA	0.0
GLY11-CA	GLY13-CA	0.0
GLY11-CA	LYS14-CA	0.8551859945058823
GLY11-CA	LYS15-CA	1.2079837143421173
GLY11-CA	GLY16-CA	1.4500584959983827
GLY11-CA	GLU17-CA	1.2404032707214356
GLY11-CA	ILE18-CA	1.4160509645938872
GLY11-CA	LYS19-CA	1.2658451676368714
GLY11-CA	ASN20-CA	1.4345091700553894
GLY11-CA	VAL21-CA	1.3410619795322418
GLY11-CA	ALA22-CA	1.5780279695987702
GLY11-CA	ASP23-CA	1.843876951932907
GLY11-CA	GLY24-CA	1.8264118015766144
GLY11-CA	TYR25-CA	1.4739826679229737
GLY11-CA	ALA26-CA	1.5566896140575408
GLY11-CA	ASN27-CA	1.8854517817497254
GLY11-CA	ASN28-CA	1.8335630893707275
GLY11-CA	PHE29-CA	1.5121444702148437
GLY11-CA	LEU30-CA	1.3879407584667205
GLY11-CA	PHE31-CA	1.7424860954284669
GLY11-CA	LYS32-CA	1.8725450396537782
GLY11-CA	GLN33-CA	1.658072429895401
GLY11-CA	GLY34-CA	1.6905719816684723
GLY11-CA	LEU35-CA	1.3403407037258148
GLY11-CA	ALA36-CA	1.4412276029586792
GLY11-CA	ILE37-CA	1.7743642926216125
GLY11-CA	GLU38-CA	1.9378349542617799
GLY11-CA	ALA39-CA	2.0163842380046844
MET12-CA	MET1-CA	1.480105274915695
MET12-CA	LYS2-CA	1.3605453372001648
MET12-CA	VAL3-CA	1.182429951429367
MET12-CA	ILE4-CA	1.1603051722049713
MET12-CA	PHE5-CA	0.9365750402212143
MET12-CA	LEU6-CA	1.2101180493831634
MET12-CA	LYS7-CA	1.0569761604070664
MET12-CA	ASP8-CA	0.8082793235778809
MET12-CA	VAL9-CA	0.5608790963888168
MET12-CA	LYS10-CA	0.0
MET12-CA	GLY11-CA	0.0
MET12-CA	MET12-CA	0.0
MET12-CA	GLY13-CA	0.0
MET12-CA	LYS14-CA	0.0
MET12-CA	LYS15-CA	1.043798667192459
MET12-CA	GLY16-CA	1.2265072345733643
MET12-CA	GLU17-CA	0.9888096243143082
MET12-CA	ILE18-CA	1.1036801099777223
MET12-CA	LYS19-CA	0.928301265835762
MET12-CA	ASN20-CA	1.0906595200300218
MET12-CA	VAL21-CA	0.9973208487033844
MET12-CA	ALA22-CA	1.2635268151760102
MET12-CA	ASP23-CA	1.5195066154003143
MET12-CA	GLY24-CA	1.5437829554080964
MET12-CA	TYR25-CA	1.195104494690895
MET12-CA	ALA26-CA	1.2307155549526214
MET12-CA	ASN27-CA	1.5786126732826233
MET12-CA	ASN28-CA	1.5788899838924408
MET12-CA	PHE29-CA	1.2771483719348908
MET12-CA	LEU30-CA	1.105281475186348
MET12-CA	PHE31-CA	1.4492786705493927
MET12-CA	LYS32-CA	1.6294638335704803
MET12-CA	GLN33-CA	1.4591817736625672
MET12-CA	GLY34-CA	1.4540398716926575
MET12-CA	LEU35-CA	1.0987506449222564
MET12-CA	ALA36-CA	1.1321446359157563
MET12-CA	ILE37-CA	1.4427734792232514
MET12-CA	GLU38-CA	1.5803019762039185
MET12-CA	ALA39-CA	1.6640097558498383
GLY13-CA	MET1-CA	1.4672352135181428
GLY13-CA	LYS2-CA	1.2596644282341003
GLY13-CA	VAL3-CA	1.0339189380407334
GLY13-CA	ILE4-CA	0.90513656437397
GLY13-CA	PHE5-CA	0.6633420139551163
GLY13-CA	LEU6-CA	0.9330358862876892
GLY13-CA	LYS7-CA	0.8237930864095688
GLY13-CA	ASP8-CA	0.5910320550203323
GLY13-CA	VAL9-CA	0.541772024333477
GLY13-CA	LYS10-CA	0.6605940252542496
GLY13-CA	GLY11-CA	0.0
GLY13-CA	MET12-CA	0.0
GLY13-CA	GLY13-CA	0.0
GLY13-CA	LYS14-CA	0.0
GLY13-CA	LYS15-CA	0.0
GLY13-CA	GLY16-CA	0.8608425438404084
GLY13-CA	GLU17-CA	0.6461896538734436
GLY13-CA	ILE18-CA	0.8448789358139038
GLY13-CA	LYS19-CA	0.7958354383707047
GLY13-CA	ASN20-CA	1.0711589962244035
GLY13-CA	VAL21-CA	1.077852475643158
GLY13-CA	ALA22-CA	1.4051136195659637
GLY13-CA	ASP23-CA	1.624638956785202
GLY13-CA	GLY24-CA	1.7069264829158783
GLY13-CA	TYR25-CA	1.3695720791816712
GLY13-CA	ALA26-CA	1.3008155226707458
GLY13-CA	ASN27-CA	1.644347184896469
GLY13-CA	ASN28-CA	1.705093789100647
GLY13-CA	PHE29-CA	1.3988939285278321
GLY13-CA	LEU30-CA	1.1361684858798982
GLY13-CA	PHE31-CA	1.4226349949836732
GLY13-CA	LYS32-CA	1.6487714886665343
GLY13-CA	GLN33-CA	1.4609076499938964
GLY13-CA	GLY34-CA	1.3619693517684937
GLY13-CA	LEU35-CA	0.987021192908287
GLY13-CA	ALA36-CA	0.9732224553823471
GLY13-CA	ILE37-CA	1.2687766432762146
GLY13-CA	GLU38-CA	1.4237647533416748
GLY13-CA	ALA39-CA	1.4546696841716766
LYS14-CA	MET1-CA	1.7039632737636565
LYS14-CA	LYS2-CA	1.4421155512332917
LYS14-CA	VAL3-CA	1.1749442577362061
LYS14-CA	ILE4-CA	0.9262407124042511
LYS14-CA	PHE5-CA	0.6489089250564575
LYS14-CA	LEU6-CA	0.7958330661058426
LYS14-CA	LYS7-CA	0.671293318271637
LYS14-CA	ASP8-CA	0.4320628777146339
LYS14-CA	VAL9-CA	0.6315642952919006
LYS14-CA	LYS10-CA	0.7715930044651031
LYS14-CA	GLY11-CA	0.8551859945058823
LYS14-CA	MET12-CA	0.0
LYS14-CA	GLY13-CA	0.0
LYS14-CA	LYS14-CA	0.0
LYS14-CA	LYS15-CA	0.0
LYS14-CA	GLY16-CA	0.0
LYS14-CA	GLU17-CA	0.5658710569143295
LYS14-CA	ILE18-CA	0.8982746034860611
LYS14-CA	LYS19-CA	0.9987861782312393
LYS14-CA	ASN20-CA	1.3320664644241333
LYS14-CA	VAL21-CA	1.3890636146068573
LYS14-CA	ALA22-CA	1.7283953726291656
LYS14-CA	ASP23-CA	1.9125046193599702
LYS14-CA	GLY24-CA	2.0067061483860016
LYS14-CA	TYR25-CA	1.6727113127708435
LYS14-CA	ALA26-CA	1.55322026014328
LYS14-CA	ASN27-CA	1.8684347331523896
LYS14-CA	ASN28-CA	1.942396342754364
LYS14-CA	PHE29-CA	1.6217950105667114
LYS14-CA	LEU30-CA	1.3215853154659272
LYS14-CA	PHE31-CA	1.5545685410499572
LYS14-CA	LYS32-CA	1.776741087436676
LYS14-CA	GLN33-CA	1.5464052379131317
LYS14-CA	GLY34-CA	1.387904691696167
LYS14-CA	LEU35-CA	1.0237738996744157
LYS14-CA	ALA36-CA	1.0310073703527451
LYS14-CA	ILE37-CA	1.313001698255539
LYS14-CA	GLU38-CA	1.510880309343338
LYS14-CA	ALA39-CA	1.497966331243515
LYS15-CA	MET1-CA	1.7330797731876373
LYS15-CA	LYS2-CA	1.4423660039901733
LYS15-CA	VAL3-CA	1.1285560250282287
LYS15-CA	ILE4-CA	0.7973473638296127
LYS15-CA	PHE5-CA	0.5278376013040542
LYS15-CA	LEU6-CA	0.5180305927991867
LYS15-CA	LYS7-CA	0.5035978838801384
LYS15-CA	ASP8-CA	0.4986553221940994
LYS15-CA	VAL9-CA	0.8214133471250534
LYS15-CA	LYS10-CA	1.0599727481603622
LYS15-CA	GLY11-CA	1.2079837143421173
LYS15-CA	MET12-CA	1.043798667192459
LYS15-CA	GLY13-CA	0.0
LYS15-CA	LYS14-CA	0.0
LYS15-CA	LYS15-CA	0.0
LYS15-CA	GLY16-CA	0.0
LYS15-CA	GLU17-CA	0.0
LYS15-CA	ILE18-CA	0.8949121952056884
LYS15-CA	LYS19-CA	1.105226868391037
LYS15-CA	ASN20-CA	1.4477549254894257
LYS15-CA	VAL21-CA	1.5229939341545105
LYS15-CA	ALA22-CA	1.856607860326767
LYS15-CA	ASP23-CA	1.977539300918579
LYS15-CA	GLY24-CA	2.091263157129288
LYS15-CA	TYR25-CA	1.7794415593147277
LYS15-CA	ALA26-CA	1.5879859507083893
LYS15-CA	ASN27-CA	1.8588790476322175
LYS15-CA	ASN28-CA	1.967939692735672
LYS15-CA	PHE29-CA	1.6625612199306488
LYS15-CA	LEU30-CA	1.3204817056655884
LYS15-CA	PHE31-CA	1.468105971813202
LYS15-CA	LYS32-CA	1.7018556118011474
LYS15-CA	GLN33-CA	1.4740586698055267
LYS15-CA	GLY34-CA	1.2380508303642273
LYS15-CA	LEU35-CA	0.9230868518352509
LYS15-CA	ALA36-CA	0.903329735994339
LYS15-CA	ILE37-CA	1.136442917585373
LYS15-CA	GLU38-CA	1.370855063199997
LYS15-CA	ALA39-CA	1.3433364152908325
GLY16-CA	MET1-CA	1.584111112356186
GLY16-CA	LYS2-CA	1.2470456838607789
GLY16-CA	VAL3-CA	0.9743760287761688
GLY16-CA	ILE4-CA	0.6087180703878403
GLY16-CA	PHE5-CA	0.543873843550682
GLY16-CA	LEU6-CA	0.6071401685476303
GLY16-CA	LYS7-CA	0.7936115652322769
GLY16-CA	ASP8-CA	0.8582575976848602
GLY16-CA	VAL9-CA	1.128114002943039
GLY16-CA	LYS10-CA	1.3719006478786469
GLY16-CA	GLY11-CA	1.4500584959983827
GLY16-CA	MET12-CA	1.2265072345733643
GLY16-CA	GLY13-CA	0.8608425438404084
GLY16-CA	LYS14-CA	0.0
GLY16-CA	LYS15-CA	0.0
GLY16-CA	GLY16-CA	0.0
GLY16-CA	GLU17-CA	0.0
GLY16-CA	ILE18-CA	0.0
GLY16-CA	LYS19-CA	0.9665318042039871
GLY16-CA	ASN20-CA	1.3196519196033478
GLY16-CA	VAL21-CA	1.4751493871212005
GLY16-CA	ALA22-CA	1.8255138099193573
GLY16-CA	ASP23-CA	1.933226078748703
GLY16-CA	GLY24-CA	2.110812759399414
GLY16-CA	TYR25-CA	1.8413303434848785
GLY16-CA	ALA26-CA	1.601766550540924
GLY16-CA	ASN27-CA	1.8719976484775542
GLY16-CA	ASN28-CA	2.049556386470795
GLY16-CA	PHE29-CA	1.7937348365783692
GLY16-CA	LEU30-CA	1.4259186267852784
GLY16-CA	PHE31-CA	1.5176861047744752
GLY16-CA	LYS32-CA	1.8104104816913604
GLY16-CA	GLN33-CA	1.6491678953170776
GLY16-CA	GLY34-CA	1.3646533370018006
GLY16-CA	LEU35-CA	1.0872625350952148
GLY16-CA	ALA36-CA	0.9284530907869339
GLY16-CA	ILE37-CA	1.0402229636907578
GLY16-CA	GLU38-CA	1.1925315260887146
GLY16-CA	ALA39-CA	1.0769304275512694
GLU17-CA	MET1-CA	1.3736072540283204
GLU17-CA	LYS2-CA	1.0401010155677795
GLU17-CA	VAL3-CA	0.8360075294971466
GLU17-CA	ILE4-CA	0.5681573331356049
GLU17-CA	PHE5-CA	0.5581058502197266
GLU17-CA	LEU6-CA	0.8163120359182358
GLU17-CA	LYS7-CA	0.9455450296401977
GLU17-CA	ASP8-CA	0.9009631544351577
GLU17-CA	VAL9-CA	1.0642558813095093
GLU17-CA	LYS10-CA	1.257562392950058
GLU17-CA	GLY11-CA	1.2404032707214356
GLU17-CA	MET12-CA	0.9888096243143082
GLU17-CA	GLY13-CA	0.6461896538734436
GLU17-CA	LYS14-CA	0.5658710569143295
GLU17-CA	LYS15-CA	0.0
GLU17-CA	GLY16-CA	0.0
GLU17-CA	GLU17-CA	0.0
GLU17-CA	ILE18-CA	0.0
GLU17-CA	LYS19-CA	0.0
GLU17-CA	ASN20-CA	1.0153728187084199
GLU17-CA	VAL21-CA	1.2032962143421173
GLU17-CA	ALA22-CA	1.5752741694450378
GLU17-CA	ASP23-CA	1.740718424320221
GLU17-CA	GLY24-CA	1.9345139801502227
GLU17-CA	TYR25-CA	1.6657381713390351
GLU17-CA	ALA26-CA	1.4673953294754027
GLU17-CA	ASN27-CA	1.7864963948726653
GLU17-CA	ASN28-CA	1.9652390480041504
GLU17-CA	PHE29-CA	1.7206611216068268
GLU17-CA	LEU30-CA	1.3751850068569182
GLU17-CA	PHE31-CA	1.5287789821624755
GLU17-CA	LYS32-CA	1.8405535995960236
GLU17-CA	GLN33-CA	1.70818892121315
GLU17-CA	GLY34-CA	1.475160300731659
GLU17-CA	LEU35-CA	1.1549205541610719
GLU17-CA	ALA36-CA	0.9651583969593048
GLU17-CA	ILE37-CA	1.0969334840774536
GLU17-CA	GLU38-CA	1.1741331934928894
GLU17-CA	ALA39-CA	1.0538915008306504
ILE18-CA	MET1-CA	1.045094472169876
ILE18-CA	LYS2-CA	0.6883218348026275
ILE18-CA	VAL3-CA	0.578509372472763
ILE18-CA	ILE4-CA	0.4505922332406044
ILE18-CA	PHE5-CA	0.6616350620985031
ILE18-CA	LEU6-CA	0.9786768585443497
ILE18-CA	LYS7-CA	1.1814662277698518
ILE18-CA	ASP8-CA	1.1875150382518769
ILE18-CA	VAL9-CA	1.2747705280780792
ILE18-CA	LYS10-CA	1.4852238953113557
ILE18-CA	GLY11-CA	1.4160509645938872
ILE18-CA	MET12-CA	1.1036801099777223
ILE18-CA	GLY13-CA	0.8448789358139038
ILE18-CA	LYS14-CA	0.8982746034860611
ILE18-CA	LYS15-CA	0.8949121952056884
ILE18-CA	GLY16-CA	0.0
ILE18-CA	GLU17-CA	0.0
ILE18-CA	ILE18-CA	0.0
ILE18-CA	LYS19-CA	0.0
ILE18-CA	ASN20-CA	0.0
ILE18-CA	VAL21-CA	0.9734047681093216
ILE18-CA	ALA22-CA	1.3396349728107453
ILE18-CA	ASP23-CA	1.4914597630500794
ILE18-CA	GLY24-CA	1.7403453528881072
ILE18-CA	TYR25-CA	1.52698957324028
ILE18-CA	ALA26-CA	1.303026157617569
ILE18-CA	ASN27-CA	1.6188071608543395
ILE18-CA	ASN28-CA	1.8510310053825378
ILE18-CA	PHE29-CA	1.6707490146160127
ILE18-CA	LEU30-CA	1.3347730338573456
ILE18-CA	PHE31-CA	1.452004361152649
ILE18-CA	LYS32-CA	1.8022289872169495
ILE18-CA	GLN33-CA	1.7491682589054107
ILE18-CA	GLY34-CA	1.5167352080345153
ILE18-CA	LEU35-CA	1.2368515849113464
ILE18-CA	ALA36-CA	0.9534064084291458
ILE18-CA	ILE37-CA	0.9830990135669708
ILE18-CA	GLU38-CA	0.9381436347961426
ILE18-CA	ALA39-CA	0.7800314962863922
LYS19-CA	MET1-CA	0.8316456347703933
LYS19-CA	LYS2-CA	0.5607534438371659
LYS19-CA	VAL3-CA	0.5552460044622421
LYS19-CA	ILE4-CA	0.6439937740564347
LYS19-CA	PHE5-CA	0.7918440043926239
LYS19-CA	LEU6-CA	1.1636485278606414
LYS19-CA	LYS7-CA	1.3027447640895844
LYS19-CA	ASP8-CA	1.2586151897907256
LYS19-CA	VAL9-CA	1.2305305480957032
LYS19-CA	LYS10-CA	1.4031093895435334
LYS19-CA	GLY11-CA	1.2658451676368714
LYS19-CA	MET12-CA	0.928301265835762
LYS19-CA	GLY13-CA	0.7958354383707047
LYS19-CA	LYS14-CA	0.9987861782312393
LYS19-CA	LYS15-CA	1.105226868391037
LYS19-CA	GLY16-CA	0.9665318042039871
LYS19-CA	GLU17-CA	0.0
LYS19-CA	ILE18-CA	0.0
LYS19-CA	LYS19-CA	0.0
LYS19-CA	ASN20-CA	0.0
LYS19-CA	VAL21-CA	0.0
LYS19-CA	ALA22-CA	1.0163481473922729
LYS19-CA	ASP23-CA	1.2289773523807526
LYS19-CA	GLY24-CA	1.4722528517246247
LYS19-CA	TYR25-CA	1.264536088705063
LYS19-CA	ALA26-CA	1.103811052441597
LYS19-CA	ASN27-CA	1.4537238717079162
LYS19-CA	ASN28-CA	1.6653729319572448
LYS19-CA	PHE29-CA	1.5060278117656707
LYS19-CA	LEU30-CA	1.2234273731708527
LYS19-CA	PHE31-CA	1.3981445610523224
LYS19-CA	LYS32-CA	1.7352211892604827
LYS19-CA	GLN33-CA	1.7124560058116913
LYS19-CA	GLY34-CA	1.5505538702011108
LYS19-CA	LEU35-CA	1.2615476489067077
LYS19-CA	ALA36-CA	1.000857862830162
LYS19-CA	ILE37-CA	1.0704168796539306
LYS19-CA	GLU38-CA	0.9921382158994675
LYS19-CA	ALA39-CA	0.9273223429918289
ASN20-CA	MET1-CA	0.5485747769474983
ASN20-CA	LYS2-CA	0.4391162469983101
ASN20-CA	VAL3-CA	0.6228975117206573
ASN20-CA	ILE4-CA	0.883907800912857
ASN20-CA	PHE5-CA	1.0611290276050567
ASN20-CA	LEU6-CA	1.4278784692287445
ASN20-CA	LYS7-CA	1.5695073783397675
ASN20-CA	ASP8-CA	1.5419483006000518
ASN20-CA	VAL9-CA	1.4434277534484863
ASN20-CA	LYS10-CA	1.6057645201683044
ASN20-CA	GLY11-CA	1.4345091700553894
ASN20-CA	MET12-CA	1.0906595200300218
ASN20-CA	GLY13-CA	1.0711589962244035
ASN20-CA	LYS14-CA	1.3320664644241333
ASN20-CA	LYS15-CA	1.4477549254894257
ASN20-CA	GLY16-CA	1.3196519196033478
ASN20-CA	GLU17-CA	1.0153728187084199
ASN20-CA	ILE18-CA	0.0
ASN20-CA	LYS19-CA	0.0
ASN20-CA	ASN20-CA	0.0
ASN20-CA	VAL21-CA	0.0
ASN20-CA	ALA22-CA	0.0
ASN20-CA	ASP23-CA	0.9464827120304108
ASN20-CA	GLY24-CA	1.227095127105713
ASN20-CA	TYR25-CA	1.0924939334392547
ASN20-CA	ALA26-CA	0.9677016973495484
ASN20-CA	ASN27-CA	1.3038066029548645
ASN20-CA	ASN28-CA	1.5330249190330505
ASN20-CA	PHE29-CA	1.4501598954200745
ASN20-CA	LEU30-CA	1.2330173552036285
ASN20-CA	PHE31-CA	1.3937891602516175
ASN20-CA	LYS32-CA	1.7242923974990845
ASN20-CA	GLN33-CA	1.7736507892608642
ASN20-CA	GLY34-CA	1.6573589384555816
ASN20-CA	LEU35-CA	1.4145792961120605
ASN20-CA	ALA36-CA	1.1438635885715485
ASN20-CA	ILE37-CA	1.1640650987625123
ASN20-CA	GLU38-CA	1.003525286912918
ASN20-CA	ALA39-CA	0.9990931779146195
VAL21-CA	MET1-CA	0.5506443411111832
VAL21-CA	LYS2-CA	0.6335757702589035
VAL21-CA	VAL3-CA	0.7030019372701645
VAL21-CA	ILE4-CA	1.0029604107141494
VAL21-CA	PHE5-CA	1.0897915363311768
VAL21-CA	LEU6-CA	1.4367287456989288
VAL21-CA	LYS7-CA	1.5270386457443237
VAL21-CA	ASP8-CA	1.5044146418571471
VAL21-CA	VAL9-CA	1.3284803092479707
VAL21-CA	LYS10-CA	1.4943560421466828
VAL21-CA	GLY11-CA	1.3410619795322418
VAL21-CA	MET12-CA	0.9973208487033844
VAL21-CA	GLY13-CA	1.077852475643158
VAL21-CA	LYS14-CA	1.3890636146068573
VAL21-CA	LYS15-CA	1.5229939341545105
VAL21-CA	GLY16-CA	1.4751493871212005
VAL21-CA	GLU17-CA	1.2032962143421173
VAL21-CA	ILE18-CA	0.9734047681093216
VAL21-CA	LYS19-CA	0.0
VAL21-CA	ASN20-CA	0.0
VAL21-CA	VAL21-CA	0.0
VAL21-CA	ALA22-CA	0.0
VAL21-CA	ASP23-CA	0.0
VAL21-CA	GLY24-CA	0.8778302937746048
VAL21-CA	TYR25-CA	0.7215826958417892
VAL21-CA	ALA26-CA	0.6680769145488739
VAL21-CA	ASN27-CA	1.0174086689949036
VAL21-CA	ASN28-CA	1.198334515094757
VAL21-CA	PHE29-CA	1.129818034172058
VAL21-CA	LEU30-CA	0.9816822499036789
VAL21-CA	PHE31-CA	1.1816122770309447
VAL21-CA	LYS32-CA	1.4676422476768494
VAL21-CA	GLN33-CA	1.5387396216392517
VAL21-CA	GLY34-CA	1.494656854867935
VAL21-CA	LEU35-CA	1.276719582080841
VAL21-CA	ALA36-CA	1.0663476228713988
VAL21-CA	ILE37-CA	1.139716786146164
VAL21-CA	GLU38-CA	1.0396718353033065
VAL21-CA	ALA39-CA	1.1636109709739686
ALA22-CA	MET1-CA	0.61529840528965
ALA22-CA	LYS2-CA	0.8757865220308304
ALA22-CA	VAL3-CA	0.9779330313205719
ALA22-CA	ILE4-CA	1.3152564704418181
ALA22-CA	PHE5-CA	1.3966607809066773
ALA22-CA	LEU6-CA	1.7108180046081543
ALA22-CA	LYS7-CA	1.7910007059574127
ALA22-CA	ASP8-CA	1.789166760444641
ALA22-CA	VAL9-CA	1.5689042448997497
ALA22-CA	LYS10-CA	1.7262382984161377
ALA22-CA	GLY11-CA	1.5780279695987702
ALA22-CA	MET12-CA	1.2635268151760102
ALA22-CA	GLY13-CA	1.4051136195659637
ALA22-CA	LYS14-CA	1.7283953726291656
ALA22-CA	LYS15-CA	1.856607860326767
ALA22-CA	GLY16-CA	1.8255138099193573
ALA22-CA	GLU17-CA	1.5752741694450378
ALA22-CA	ILE18-CA	1.3396349728107453
ALA22-CA	LYS19-CA	1.0163481473922729
ALA22-CA	ASN20-CA	0.0
ALA22-CA	VAL21-CA	0.0
ALA22-CA	ALA22-CA	0.0
ALA22-CA	ASP23-CA	0.0
ALA22-CA	GLY24-CA	0.0
ALA22-CA	TYR25-CA	0.5584485173225403
ALA22-CA	ALA26-CA	0.6190784782171249
ALA22-CA	ASN27-CA	0.8781660467386245
ALA22-CA	ASN28-CA	1.0332734018564225
ALA22-CA	PHE29-CA	1.073706778883934
ALA22-CA	LEU30-CA	1.0450779348611832
ALA22-CA	PHE31-CA	1.212483936548233
ALA22-CA	LYS32-CA	1.4436264872550963
ALA22-CA	GLN33-CA	1.5861970901489257
ALA22-CA	GLY34-CA	1.6069249212741852
ALA22-CA	LEU35-CA	1.4561521470546723
ALA22-CA	ALA36-CA	1.2774341225624084
ALA22-CA	ILE37-CA	1.3216521441936493
ALA22-CA	GLU38-CA	1.2025469958782196
ALA22-CA	ALA39-CA	1.3895524144172668
ASP23-CA	MET1-CA	0.6123691737651825
ASP23-CA	LYS2-CA	0.9372245788574218
ASP23-CA	VAL3-CA	1.012755361199379
ASP23-CA	ILE4-CA	1.3686087667942046
ASP23-CA	PHE5-CA	1.4747956991195679
ASP23-CA	LEU6-CA	1.7360841631889343
ASP23-CA	LYS7-CA	1.8536979913711549
ASP23-CA	ASP8-CA	1.922932654619217
ASP23-CA	VAL9-CA	1.724746549129486
ASP23-CA	LYS10-CA	1.9340828239917756
ASP23-CA	GLY11-CA	1.843876951932907
ASP23-CA	MET12-CA	1.5195066154003143
ASP23-CA	GLY13-CA	1.624638956785202
ASP23-CA	LYS14-CA	1.9125046193599702
ASP23-CA	LYS15-CA	1.977539300918579
ASP23-CA	GLY16-CA	1.933226078748703
ASP23-CA	GLU17-CA	1.740718424320221
ASP23-CA	ILE18-CA	1.4914597630500794
ASP23-CA	LYS19-CA	1.2289773523807526
ASP23-CA	ASN20-CA	0.9464827120304108
ASP23-CA	VAL21-CA	0.0
ASP23-CA	ALA22-CA	0.0
ASP23-CA	ASP23-CA	0.0
ASP23-CA	GLY24-CA	0.0
ASP23-CA	TYR25-CA	0.0
ASP23-CA	ALA26-CA	0.5057727828621864
ASP23-CA	ASN27-CA	0.6074168652296066
ASP23-CA	ASN28-CA	0.8333904594182968
ASP23-CA	PHE29-CA	0.9873536795377731
ASP23-CA	LEU30-CA	0.9906226992607117
ASP23-CA	PHE31-CA	1.0469236999750138
ASP23-CA	LYS32-CA	1.2624729335308076
ASP23-CA	GLN33-CA	1.4851876616477966
ASP23-CA	GLY34-CA	1.5061227619647979
ASP23-CA	LEU35-CA	1.444013959169388
ASP23-CA	ALA36-CA	1.2543555617332458
ASP23-CA	ILE37-CA	1.2267856776714325
ASP23-CA	GLU38-CA	1.0908623069524765
ASP23-CA	ALA39-CA	1.3425980150699615
GLY24-CA	MET1-CA	0.9755742162466049
GLY24-CA	LYS2-CA	1.2658389329910278
GLY24-CA	VAL3-CA	1.2665733635425567
GLY24-CA	ILE4-CA	1.5826357543468474
GLY24-CA	PHE5-CA	1.608337152004242
GLY24-CA	LEU6-CA	1.8360495924949647
GLY24-CA	LYS7-CA	1.8916650116443634
GLY24-CA	ASP8-CA	1.949824196100235
GLY24-CA	VAL9-CA	1.702565348148346
GLY24-CA	LYS10-CA	1.8911592662334442
GLY24-CA	GLY11-CA	1.8264118015766144
GLY24-CA	MET12-CA	1.5437829554080964
GLY24-CA	GLY13-CA	1.7069264829158783
GLY24-CA	LYS14-CA	2.0067061483860016
GLY24-CA	LYS15-CA	2.091263157129288
GLY24-CA	GLY16-CA	2.110812759399414
GLY24-CA	GLU17-CA	1.9345139801502227
GLY24-CA	ILE18-CA	1.7403453528881072
GLY24-CA	LYS19-CA	1.4722528517246247
GLY24-CA	ASN20-CA	1.227095127105713
GLY24-CA	VAL21-CA	0.8778302937746048
GLY24-CA	ALA22-CA	0.0
GLY24-CA	ASP23-CA	0.0
GLY24-CA	GLY24-CA	0.0
GLY24-CA	TYR25-CA	0.0
GLY24-CA	ALA26-CA	0.0
GLY24-CA	ASN27-CA	0.5437245056033134
GLY24-CA	ASN28-CA	0.584956607222557
GLY24-CA	PHE29-CA	0.7913560479879379
GLY24-CA	LEU30-CA	0.9375752210617065
GLY24-CA	PHE31-CA	1.0322176158428191
GLY24-CA	LYS32-CA	1.136630755662918
GLY24-CA	GLN33-CA	1.3641861915588378
GLY24-CA	GLY34-CA	1.479454755783081
GLY24-CA	LEU35-CA	1.4468214869499207
GLY24-CA	ALA36-CA	1.3509024679660797
GLY24-CA	ILE37-CA	1.3917427837848664
GLY24-CA	GLU38-CA	1.34353187084198
GLY24-CA	ALA39-CA	1.6356267273426055
TYR25-CA	MET1-CA	0.9899453610181809
TYR25-CA	LYS2-CA	1.185279780626297
TYR25-CA	VAL3-CA	1.105128100514412
TYR25-CA	ILE4-CA	1.3689787566661835
TYR25-CA	PHE5-CA	1.3270102798938752
TYR25-CA	LEU6-CA	1.5597132921218873
TYR25-CA	LYS7-CA	1.5701555907726288
TYR25-CA	ASP8-CA	1.5992235720157624
TYR25-CA	VAL9-CA	1.335277009010315
TYR25-CA	LYS10-CA	1.5222946226596832
TYR25-CA	GLY11-CA	1.4739826679229737
TYR25-CA	MET12-CA	1.195104494690895
TYR25-CA	GLY13-CA	1.3695720791816712
TYR25-CA	LYS14-CA	1.6727113127708435
TYR25-CA	LYS15-CA	1.7794415593147277
TYR25-CA	GLY16-CA	1.8413303434848785
TYR25-CA	GLU17-CA	1.6657381713390351
TYR25-CA	ILE18-CA	1.52698957324028
TYR25-CA	LYS19-CA	1.264536088705063
TYR25-CA	ASN20-CA	1.0924939334392547
TYR25-CA	VAL21-CA	0.7215826958417892
TYR25-CA	ALA22-CA	0.5584485173225403
TYR25-CA	ASP23-CA	0.0
TYR25-CA	GLY24-CA	0.0
TYR25-CA	TYR25-CA	0.0
TYR25-CA	ALA26-CA	0.0
TYR25-CA	ASN27-CA	0.0
TYR25-CA	ASN28-CA	0.5522880882024765
TYR25-CA	PHE29-CA	0.5513409912586212
TYR25-CA	LEU30-CA	0.6616290599107743
TYR25-CA	PHE31-CA	0.8784194052219391
TYR25-CA	LYS32-CA	0.9973908632993698
TYR25-CA	GLN33-CA	1.131457221508026
TYR25-CA	GLY34-CA	1.252504163980484
TYR25-CA	LEU35-CA	1.1556206583976745
TYR25-CA	ALA36-CA	1.1054909706115723
TYR25-CA	ILE37-CA	1.2368192672729492
TYR25-CA	GLU38-CA	1.2657961785793304
TYR25-CA	ALA39-CA	1.5485517263412476
ALA26-CA	MET1-CA	0.7800418466329575
ALA26-CA	LYS2-CA	0.9315410286188126
ALA26-CA	VAL3-CA	0.8043916195631027
ALA26-CA	ILE4-CA	1.07789426445961
ALA26-CA	PHE5-CA	1.0894021421670914
ALA26-CA	LEU6-CA	1.3046931862831115
ALA26-CA	LYS7-CA	1.3919690549373627
ALA26-CA	ASP8-CA	1.4920812368392944
ALA26-CA	VAL9-CA	1.3066343188285827
ALA26-CA	LYS10-CA	1.5659605622291566
ALA26-CA	GLY11-CA	1.5566896140575408
ALA26-CA	MET12-CA	1.2307155549526214
ALA26-CA	GLY13-CA	1.3008155226707458
ALA26-CA	LYS14-CA	1.55322026014328
ALA26-CA	LYS15-CA	1.5879859507083893
ALA26-CA	GLY16-CA	1.601766550540924
ALA26-CA	GLU17-CA	1.4673953294754027
ALA26-CA	ILE18-CA	1.303026157617569
ALA26-CA	LYS19-CA	1.103811052441597
ALA26-CA	ASN20-CA	0.9677016973495484
ALA26-CA	VAL21-CA	0.6680769145488739
ALA26-CA	ALA22-CA	0.6190784782171249
ALA26-CA	ASP23-CA	0.5057727828621864
ALA26-CA	GLY24-CA	0.0
ALA26-CA	TYR25-CA	0.0
ALA26-CA	ALA26-CA	0.0
ALA26-CA	ASN27-CA	0.0
ALA26-CA	ASN28-CA	0.0
ALA26-CA	PHE29-CA	0.5770223438739777
ALA26-CA	LEU30-CA	0.49102508574724196
ALA26-CA	PHE31-CA	0.6005624890327453
ALA26-CA	LYS32-CA	0.8402624577283859
ALA26-CA	GLN33-CA	1.0054382979869843
ALA26-CA	GLY34-CA	1.0216512024402618
ALA26-CA	LEU35-CA	0.9520440995693207
ALA26-CA	ALA36-CA	0.8145338118076324
ALA26-CA	ILE37-CA	0.8787456035614014
ALA26-CA	GLU38-CA	0.8993786722421646
ALA26-CA	ALA39-CA	1.2064583599567413
ASN27-CA	MET1-CA	0.9943032830953598
ASN27-CA	LYS2-CA	1.1924967527389527
ASN27-CA	VAL3-CA	1.0743869483470916
ASN27-CA	ILE4-CA	1.3368936598300933
ASN27-CA	PHE5-CA	1.3581596195697785
ASN27-CA	LEU6-CA	1.50038902759552
ASN27-CA	LYS7-CA	1.6021852672100068
ASN27-CA	ASP8-CA	1.7566999793052673
ASN27-CA	VAL9-CA	1.5826784193515777
ASN27-CA	LYS10-CA	1.857239681482315
ASN27-CA	GLY11-CA	1.8854517817497254
ASN27-CA	MET12-CA	1.5786126732826233
ASN27-CA	GLY13-CA	1.644347184896469
ASN27-CA	LYS14-CA	1.8684347331523896
ASN27-CA	LYS15-CA	1.8588790476322175
ASN27-CA	GLY16-CA	1.8719976484775542
ASN27-CA	GLU17-CA	1.7864963948726653
ASN27-CA	ILE18-CA	1.6188071608543395
ASN27-CA	LYS19-CA	1.4537238717079162
ASN27-CA	ASN20-CA	1.3038066029548645
ASN27-CA	VAL21-CA	1.0174086689949036
ASN27-CA	ALA22-CA	0.8781660467386245
ASN27-CA	ASP23-CA	0.6074168652296066
ASN27-CA	GLY24-CA	0.5437245056033134
ASN27-CA	TYR25-CA	0.0
ASN27-CA	ALA26-CA	0.0
ASN27-CA	ASN27-CA	0.0
ASN27-CA	ASN28-CA	0.0
ASN27-CA	PHE29-CA	0.0
ASN27-CA	LEU30-CA	0.6377890408039093
ASN27-CA	PHE31-CA	0.5538315325975418
ASN27-CA	LYS32-CA	0.6891148686408997
ASN27-CA	GLN33-CA	0.9807895094156265
ASN27-CA	GLY34-CA	1.0385458827018739
ASN27-CA	LEU35-CA	1.1042852520942688
ASN27-CA	ALA36-CA	1.0023803234100341
ASN27-CA	ILE37-CA	0.9923579275608063
ASN27-CA	GLU38-CA	1.0147622793912887
ASN27-CA	ALA39-CA	1.3675490975379945
ASN28-CA	MET1-CA	1.3070090353488921
ASN28-CA	LYS2-CA	1.4994273960590363
ASN28-CA	VAL3-CA	1.3522821545600892
ASN28-CA	ILE4-CA	1.5751317858695983
ASN28-CA	PHE5-CA	1.5121221601963044
ASN28-CA	LEU6-CA	1.629653626680374
ASN28-CA	LYS7-CA	1.6478218019008637
ASN28-CA	ASP8-CA	1.770476108789444
ASN28-CA	VAL9-CA	1.5429451942443848
ASN28-CA	LYS10-CA	1.7823094487190247
ASN28-CA	GLY11-CA	1.8335630893707275
ASN28-CA	MET12-CA	1.5788899838924408
ASN28-CA	GLY13-CA	1.705093789100647
ASN28-CA	LYS14-CA	1.942396342754364
ASN28-CA	LYS15-CA	1.967939692735672
ASN28-CA	GLY16-CA	2.049556386470795
ASN28-CA	GLU17-CA	1.9652390480041504
ASN28-CA	ILE18-CA	1.8510310053825378
ASN28-CA	LYS19-CA	1.6653729319572448
ASN28-CA	ASN20-CA	1.5330249190330505
ASN28-CA	VAL21-CA	1.198334515094757
ASN28-CA	ALA22-CA	1.0332734018564225
ASN28-CA	ASP23-CA	0.8333904594182968
ASN28-CA	GLY24-CA	0.584956607222557
ASN28-CA	TYR25-CA	0.5522880882024765
ASN28-CA	ALA26-CA	0.0
ASN28-CA	ASN27-CA	0.0
ASN28-CA	ASN28-CA	0.0
ASN28-CA	PHE29-CA	0.0
ASN28-CA	LEU30-CA	0.0
ASN28-CA	PHE31-CA	0.6802738815546036
ASN28-CA	LYS32-CA	0.6177591979503632
ASN28-CA	GLN33-CA	0.8768961280584335
ASN28-CA	GLY34-CA	1.0712494909763337
ASN28-CA	LEU35-CA	1.145621693134308
ASN28-CA	ALA36-CA	1.1662120461463927
ASN28-CA	ILE37-CA	1.253134799003601
ASN28-CA	GLU38-CA	1.3481815338134766
ASN28-CA	ALA39-CA	1.698652946949005
PHE29-CA	MET1-CA	1.3510174214839936
PHE29-CA	LYS2-CA	1.459197813272476
PHE29-CA	VAL3-CA	1.2426015734672546
PHE29-CA	ILE4-CA	1.3953829765319825
PHE29-CA	PHE5-CA	1.2535918354988098
PHE29-CA	LEU6-CA	1.3591338038444518
PHE29-CA	LYS7-CA	1.318763291835785
PHE29-CA	ASP8-CA	1.4173204362392426
PHE29-CA	VAL9-CA	1.1787960201501846
PHE29-CA	LYS10-CA	1.4240639150142669
PHE29-CA	GLY11-CA	1.5121444702148437
PHE29-CA	MET12-CA	1.2771483719348908
PHE29-CA	GLY13-CA	1.3988939285278321
PHE29-CA	LYS14-CA	1.6217950105667114
PHE29-CA	LYS15-CA	1.6625612199306488
PHE29-CA	GLY16-CA	1.7937348365783692
PHE29-CA	GLU17-CA	1.7206611216068268
PHE29-CA	ILE18-CA	1.6707490146160127
PHE29-CA	LYS19-CA	1.5060278117656707
PHE29-CA	ASN20-CA	1.4501598954200745
PHE29-CA	VAL21-CA	1.129818034172058
PHE29-CA	ALA22-CA	1.073706778883934
PHE29-CA	ASP23-CA	0.9873536795377731
PHE29-CA	GLY24-CA	0.7913560479879379
PHE29-CA	TYR25-CA	0.5513409912586212
PHE29-CA	ALA26-CA	0.5770223438739777
PHE29-CA	ASN27-CA	0.0
PHE29-CA	ASN28-CA	0.0
PHE29-CA	PHE29-CA	0.0
PHE29-CA	LEU30-CA	0.0
PHE29-CA	PHE31-CA	0.0
PHE29-CA	LYS32-CA	0.5336636260151864
PHE29-CA	GLN33-CA	0.6208526760339736
PHE29-CA	GLY34-CA	0.8432083010673523
PHE29-CA	LEU35-CA	0.8437874704599381
PHE29-CA	ALA36-CA	0.9460292547941208
PHE29-CA	ILE37-CA	1.1394142031669616
PHE29-CA	GLU38-CA	1.316293203830719
PHE29-CA	ALA39-CA	1.6432011127471924
LEU30-CA	MET1-CA	1.17452010512352
LEU30-CA	LYS2-CA	1.1964322865009307
LEU30-CA	VAL3-CA	0.9206705272197724
LEU30-CA	ILE4-CA	1.0275822162628174
LEU30-CA	PHE5-CA	0.8852936238050461
LEU30-CA	LEU6-CA	0.9965050399303437
LEU30-CA	LYS7-CA	1.007428103685379
LEU30-CA	ASP8-CA	1.1460081577301025
LEU30-CA	VAL9-CA	0.9781374752521514
LEU30-CA	LYS10-CA	1.2865110635757446
LEU30-CA	GLY11-CA	1.3879407584667205
LEU30-CA	MET12-CA	1.105281475186348
LEU30-CA	GLY13-CA	1.1361684858798982
LEU30-CA	LYS14-CA	1.3215853154659272
LEU30-CA	LYS15-CA	1.3204817056655884
LEU30-CA	GLY16-CA	1.4259186267852784
LEU30-CA	GLU17-CA	1.3751850068569182
LEU30-CA	ILE18-CA	1.3347730338573456
LEU30-CA	LYS19-CA	1.2234273731708527
LEU30-CA	ASN20-CA	1.2330173552036285
LEU30-CA	VAL21-CA	0.9816822499036789
LEU30-CA	ALA22-CA	1.0450779348611832
LEU30-CA	ASP23-CA	0.9906226992607117
LEU30-CA	GLY24-CA	0.9375752210617065
LEU30-CA	TYR25-CA	0.6616290599107743
LEU30-CA	ALA26-CA	0.49102508574724196
LEU30-CA	ASN27-CA	0.6377890408039093
LEU30-CA	ASN28-CA	0.0
LEU30-CA	PHE29-CA	0.0
LEU30-CA	LEU30-CA	0.0
LEU30-CA	PHE31-CA	0.0
LEU30-CA	LYS32-CA	0.0
LEU30-CA	GLN33-CA	0.5611164659261704
LEU30-CA	GLY34-CA	0.6035931646823883
LEU30-CA	LEU35-CA	0.5227292850613594
LEU30-CA	ALA36-CA	0.5668229356408119
LEU30-CA	ILE37-CA	0.793107095360756
LEU30-CA	GLU38-CA	1.0112680405378343
LEU30-CA	ALA39-CA	1.317239111661911
PHE31-CA	MET1-CA	1.2042964577674866
PHE31-CA	LYS2-CA	1.2366140365600586
PHE31-CA	VAL3-CA	0.9621820390224457
PHE31-CA	ILE4-CA	1.0728028953075408
PHE31-CA	PHE5-CA	1.0105815142393113
PHE31-CA	LEU6-CA	1.04086072742939
PHE31-CA	LYS7-CA	1.147033029794693
PHE31-CA	ASP8-CA	1.3775934755802155
PHE31-CA	VAL9-CA	1.2863110542297362
PHE31-CA	LYS10-CA	1.6213408589363099
PHE31-CA	GLY11-CA	1.7424860954284669
PHE31-CA	MET12-CA	1.4492786705493927
PHE31-CA	GLY13-CA	1.4226349949836732
PHE31-CA	LYS14-CA	1.5545685410499572
PHE31-CA	LYS15-CA	1.468105971813202
PHE31-CA	GLY16-CA	1.5176861047744752
PHE31-CA	GLU17-CA	1.5287789821624755
PHE31-CA	ILE18-CA	1.452004361152649
PHE31-CA	LYS19-CA	1.3981445610523224
PHE31-CA	ASN20-CA	1.3937891602516175
PHE31-CA	VAL21-CA	1.1816122770309447
PHE31-CA	ALA22-CA	1.212483936548233
PHE31-CA	ASP23-CA	1.0469236999750138
PHE31-CA	GLY24-CA	1.0322176158428191
PHE31-CA	TYR25-CA	0.8784194052219391
PHE31-CA	ALA26-CA	0.6005624890327453
PHE31-CA	ASN27-CA	0.5538315325975418
PHE31-CA	ASN28-CA	0.6802738815546036
PHE31-CA	PHE29-CA	0.0
PHE31-CA	LEU30-CA	0.0
PHE31-CA	PHE31-CA	0.0
PHE31-CA	LYS32-CA	0.0
PHE31-CA	GLN33-CA	0.0
PHE31-CA	GLY34-CA	0.4978177577257156
PHE31-CA	LEU35-CA	0.633580419421196
PHE31-CA	ALA36-CA	0.593391302227974
PHE31-CA	ILE37-CA	0.6495085388422013
PHE31-CA	GLU38-CA	0.8728208631277085
PHE31-CA	ALA39-CA	1.2236171245574952
LYS32-CA	MET1-CA	1.537156581878662
LYS32-CA	LYS2-CA	1.6035535871982574
LYS32-CA	VAL3-CA	1.3344912230968475
LYS32-CA	ILE4-CA	1.4252830803394319
LYS32-CA	PHE5-CA	1.302995151281357
LYS32-CA	LEU6-CA	1.2766583561897278
LYS32-CA	LYS7-CA	1.3010846674442291
LYS32-CA	ASP8-CA	1.5250912368297578
LYS32-CA	VAL9-CA	1.399379175901413
LYS32-CA	LYS10-CA	1.7109903514385223
LYS32-CA	GLY11-CA	1.8725450396537782
LYS32-CA	MET12-CA	1.6294638335704803
LYS32-CA	GLY13-CA	1.6487714886665343
LYS32-CA	LYS14-CA	1.776741087436676
LYS32-CA	LYS15-CA	1.7018556118011474
LYS32-CA	GLY16-CA	1.8104104816913604
LYS32-CA	GLU17-CA	1.8405535995960236
LYS32-CA	ILE18-CA	1.8022289872169495
LYS32-CA	LYS19-CA	1.7352211892604827
LYS32-CA	ASN20-CA	1.7242923974990845
LYS32-CA	VAL21-CA	1.4676422476768494
LYS32-CA	ALA22-CA	1.4436264872550963
LYS32-CA	ASP23-CA	1.2624729335308076
LYS32-CA	GLY24-CA	1.136630755662918
LYS32-CA	TYR25-CA	0.9973908632993698
LYS32-CA	ALA26-CA	0.8402624577283859
LYS32-CA	ASN27-CA	0.6891148686408997
LYS32-CA	ASN28-CA	0.6177591979503632
LYS32-CA	PHE29-CA	0.5336636260151864
LYS32-CA	LEU30-CA	0.0
LYS32-CA	PHE31-CA	0.0
LYS32-CA	LYS32-CA	0.0
LYS32-CA	GLN33-CA	0.0
LYS32-CA	GLY34-CA	0.0
LYS32-CA	LEU35-CA	0.7899552941322326
LYS32-CA	ALA36-CA	0.9034396886825562
LYS32-CA	ILE37-CA	1.0058494538068772
LYS32-CA	GLU38-CA	1.2459877133369446
LYS32-CA	ALA39-CA	1.598233586549759
GLN33-CA	MET1-CA	1.6981786727905273
GLN33-CA	LYS2-CA	1.6973623394966126
GLN33-CA	VAL3-CA	1.3774080514907836
GLN33-CA	ILE4-CA	1.3806799829006196
GLN33-CA	PHE5-CA	1.1648149073123932
GLN33-CA	LEU6-CA	1.086234802007675
GLN33-CA	LYS7-CA	1.0217415064573288
GLN33-CA	ASP8-CA	1.2369450688362122
GLN33-CA	VAL9-CA	1.1281806230545044
GLN33-CA	LYS10-CA	1.4409360587596893
GLN33-CA	GLY11-CA	1.658072429895401
GLN33-CA	MET12-CA	1.4591817736625672
GLN33-CA	GLY13-CA	1.4609076499938964
GLN33-CA	LYS14-CA	1.5464052379131317
GLN33-CA	LYS15-CA	1.4740586698055267
GLN33-CA	GLY16-CA	1.6491678953170776
GLN33-CA	GLU17-CA	1.70818892121315
GLN33-CA	ILE18-CA	1.7491682589054107
GLN33-CA	LYS19-CA	1.7124560058116913
GLN33-CA	ASN20-CA	1.7736507892608642
GLN33-CA	VAL21-CA	1.5387396216392517
GLN33-CA	ALA22-CA	1.5861970901489257
GLN33-CA	ASP23-CA	1.4851876616477966
GLN33-CA	GLY24-CA	1.3641861915588378
GLN33-CA	TYR25-CA	1.131457221508026
GLN33-CA	ALA26-CA	1.0054382979869843
GLN33-CA	ASN27-CA	0.9807895094156265
GLN33-CA	ASN28-CA	0.8768961280584335
GLN33-CA	PHE29-CA	0.6208526760339736
GLN33-CA	LEU30-CA	0.5611164659261704
GLN33-CA	PHE31-CA	0.0
GLN33-CA	LYS32-CA	0.0
GLN33-CA	GLN33-CA	0.0
GLN33-CA	GLY34-CA	0.0
GLN33-CA	LEU35-CA	0.0
GLN33-CA	ALA36-CA	0.8323468297719956
GLN33-CA	ILE37-CA	1.0515845865011215
GLN33-CA	GLU38-CA	1.3657760739326477
GLN33-CA	ALA39-CA	1.6767364025115967
GLY34-CA	MET1-CA	1.5835111081600188
GLY34-CA	LYS2-CA	1.5165041089057922
GLY34-CA	VAL3-CA	1.165666902065277
GLY34-CA	ILE4-CA	1.1081676363945008
GLY34-CA	PHE5-CA	0.9202755630016327
GLY34-CA	LEU6-CA	0.7818933159112931
GLY34-CA	LYS7-CA	0.8209958881139755
GLY34-CA	ASP8-CA	1.119322955608368
GLY34-CA	VAL9-CA	1.1175311982631684
GLY34-CA	LYS10-CA	1.4758803248405457
GLY34-CA	GLY11-CA	1.6905719816684723
GLY34-CA	MET12-CA	1.4540398716926575
GLY34-CA	GLY13-CA	1.3619693517684937
GLY34-CA	LYS14-CA	1.387904691696167
GLY34-CA	LYS15-CA	1.2380508303642273
GLY34-CA	GLY16-CA	1.3646533370018006
GLY34-CA	GLU17-CA	1.475160300731659
GLY34-CA	ILE18-CA	1.5167352080345153
GLY34-CA	LYS19-CA	1.5505538702011108
GLY34-CA	ASN20-CA	1.6573589384555816
GLY34-CA	VAL21-CA	1.494656854867935
GLY34-CA	ALA22-CA	1.6069249212741852
GLY34-CA	ASP23-CA	1.5061227619647979
GLY34-CA	GLY24-CA	1.479454755783081
GLY34-CA	TYR25-CA	1.252504163980484
GLY34-CA	ALA26-CA	1.0216512024402618
GLY34-CA	ASN27-CA	1.0385458827018739
GLY34-CA	ASN28-CA	1.0712494909763337
GLY34-CA	PHE29-CA	0.8432083010673523
GLY34-CA	LEU30-CA	0.6035931646823883
GLY34-CA	PHE31-CA	0.4978177577257156
GLY34-CA	LYS32-CA	0.0
GLY34-CA	GLN33-CA	0.0
GLY34-CA	GLY34-CA	0.0
GLY34-CA	LEU35-CA	0.0
GLY34-CA	ALA36-CA	0.0
GLY34-CA	ILE37-CA	0.7543779879808425
GLY34-CA	GLU38-CA	1.1097010910511016
GLY34-CA	ALA39-CA	1.3904109716415405
LEU35-CA	MET1-CA	1.457705134153366
LEU35-CA	LYS2-CA	1.3435650587081909
LEU35-CA	VAL3-CA	0.9792526096105576
LEU35-CA	ILE4-CA	0.8808158814907074
LEU35-CA	PHE5-CA	0.611039611697197
LEU35-CA	LEU6-CA	0.5527054876089096
LEU35-CA	LYS7-CA	0.5281081080436707
LEU35-CA	ASP8-CA	0.7754947960376739
LEU35-CA	VAL9-CA	0.7697581112384796
LEU35-CA	LYS10-CA	1.1398204743862153
LEU35-CA	GLY11-CA	1.3403407037258148
LEU35-CA	MET12-CA	1.0987506449222564
LEU35-CA	GLY13-CA	0.987021192908287
LEU35-CA	LYS14-CA	1.0237738996744157
LEU35-CA	LYS15-CA	0.9230868518352509
LEU35-CA	GLY16-CA	1.0872625350952148
LEU35-CA	GLU17-CA	1.1549205541610719
LEU35-CA	ILE18-CA	1.2368515849113464
LEU35-CA	LYS19-CA	1.2615476489067077
LEU35-CA	ASN20-CA	1.4145792961120605
LEU35-CA	VAL21-CA	1.276719582080841
LEU35-CA	ALA22-CA	1.4561521470546723
LEU35-CA	ASP23-CA	1.444013959169388
LEU35-CA	GLY24-CA	1.4468214869499207
LEU35-CA	TYR25-CA	1.1556206583976745
LEU35-CA	ALA26-CA	0.9520440995693207
LEU35-CA	ASN27-CA	1.1042852520942688
LEU35-CA	ASN28-CA	1.145621693134308
LEU35-CA	PHE29-CA	0.8437874704599381
LEU35-CA	LEU30-CA	0.5227292850613594
LEU35-CA	PHE31-CA	0.633580419421196
LEU35-CA	LYS32-CA	0.7899552941322326
LEU35-CA	GLN33-CA	0.0
LEU35-CA	GLY34-CA	0.0
LEU35-CA	LEU35-CA	0.0
LEU35-CA	ALA36-CA	0.0
LEU35-CA	ILE37-CA	0.0
LEU35-CA	GLU38-CA	1.0677131831645965
LEU35-CA	ALA39-CA	1.29479820728302
ALA36-CA	MET1-CA	1.1495774209499359
ALA36-CA	LYS2-CA	1.0004688441753387
ALA36-CA	VAL3-CA	0.6264824151992798
ALA36-CA	ILE4-CA	0.5532039701938629
ALA36-CA	PHE5-CA	0.43146367073059083
ALA36-CA	LEU6-CA	0.5063401073217392
ALA36-CA	LYS7-CA	0.697118055820465
ALA36-CA	ASP8-CA	0.9333322197198868
ALA36-CA	VAL9-CA	0.9606036573648453
ALA36-CA	LYS10-CA	1.3211179196834564
ALA36-CA	GLY11-CA	1.4412276029586792
ALA36-CA	MET12-CA	1.1321446359157563
ALA36-CA	GLY13-CA	0.9732224553823471
ALA36-CA	LYS14-CA	1.0310073703527451
ALA36-CA	LYS15-CA	0.903329735994339
ALA36-CA	GLY16-CA	0.9284530907869339
ALA36-CA	GLU17-CA	0.9651583969593048
ALA36-CA	ILE18-CA	0.9534064084291458
ALA36-CA	LYS19-CA	1.000857862830162
ALA36-CA	ASN20-CA	1.1438635885715485
ALA36-CA	VAL21-CA	1.0663476228713988
ALA36-CA	ALA22-CA	1.2774341225624084
ALA36-CA	ASP23-CA	1.2543555617332458
ALA36-CA	GLY24-CA	1.3509024679660797
ALA36-CA	TYR25-CA	1.1054909706115723
ALA36-CA	ALA26-CA	0.8145338118076324
ALA36-CA	ASN27-CA	1.0023803234100341
ALA36-CA	ASN28-CA	1.1662120461463927
ALA36-CA	PHE29-CA	0.9460292547941208
ALA36-CA	LEU30-CA	0.5668229356408119
ALA36-CA	PHE31-CA	0.593391302227974
ALA36-CA	LYS32-CA	0.9034396886825562
ALA36-CA	GLN33-CA	0.8323468297719956
ALA36-CA	GLY34-CA	0.0
ALA36-CA	LEU35-CA	0.0
ALA36-CA	ALA36-CA	0.0
ALA36-CA	ILE37-CA	0.0
ALA36-CA	GLU38-CA	0.0
ALA36-CA	ALA39-CA	0.9197965621948242
ILE37-CA	MET1-CA	1.0350453734397889
ILE37-CA	LYS2-CA	0.8847301781177521
ILE37-CA	VAL3-CA	0.5567553728818894
ILE37-CA	ILE4-CA	0.5530501514673233
ILE37-CA	PHE5-CA	0.6673259824514389
ILE37-CA	LEU6-CA	0.7167545199394226
ILE37-CA	LYS7-CA	1.0128178149461746
ILE37-CA	ASP8-CA	1.274580729007721
ILE37-CA	VAL9-CA	1.329688596725464
ILE37-CA	LYS10-CA	1.6832428693771362
ILE37-CA	GLY11-CA	1.7743642926216125
ILE37-CA	MET12-CA	1.4427734792232514
ILE37-CA	GLY13-CA	1.2687766432762146
ILE37-CA	LYS14-CA	1.313001698255539
ILE37-CA	LYS15-CA	1.136442917585373
ILE37-CA	GLY16-CA	1.0402229636907578
ILE37-CA	GLU17-CA	1.0969334840774536
ILE37-CA	ILE18-CA	0.9830990135669708
ILE37-CA	LYS19-CA	1.0704168796539306
ILE37-CA	ASN20-CA	1.1640650987625123
ILE37-CA	VAL21-CA	1.139716786146164
ILE37-CA	ALA22-CA	1.3216521441936493
ILE37-CA	ASP23-CA	1.2267856776714325
ILE37-CA	GLY24-CA	1.3917427837848664
ILE37-CA	TYR25-CA	1.2368192672729492
ILE37-CA	ALA26-CA	0.8787456035614014
ILE37-CA	ASN27-CA	0.9923579275608063
ILE37-CA	ASN28-CA	1.253134799003601
ILE37-CA	PHE29-CA	1.1394142031669616
ILE37-CA	LEU30-CA	0.793107095360756
ILE37-CA	PHE31-CA	0.6495085388422013
ILE37-CA	LYS32-CA	1.0058494538068772
ILE37-CA	GLN33-CA	1.0515845865011215
ILE37-CA	GLY34-CA	0.7543779879808425
ILE37-CA	LEU35-CA	0.0
ILE37-CA	ALA36-CA	0.0
ILE37-CA	ILE37-CA	0.0
ILE37-CA	GLU38-CA	0.0
ILE37-CA	ALA39-CA	0.0
GLU38-CA	MET1-CA	0.7686414808034897
GLU38-CA	LYS2-CA	0.6272868573665619
GLU38-CA	VAL3-CA	0.45075793862342833
GLU38-CA	ILE4-CA	0.6190867573022842
GLU38-CA	PHE5-CA	0.8910228192806244
GLU38-CA	LEU6-CA	1.0353301912546158
GLU38-CA	LYS7-CA	1.3426101922988891
GLU38-CA	ASP8-CA	1.5565223097801208
GLU38-CA	VAL9-CA	1.5879591882228852
GLU38-CA	LYS10-CA	1.9133055329322814
GLU38-CA	GLY11-CA	1.9378349542617799
GLU38-CA	MET12-CA	1.5803019762039185
GLU38-CA	GLY13-CA	1.4237647533416748
GLU38-CA	LYS14-CA	1.510880309343338
GLU38-CA	LYS15-CA	1.370855063199997
GLU38-CA	GLY16-CA	1.1925315260887146
GLU38-CA	GLU17-CA	1.1741331934928894
GLU38-CA	ILE18-CA	0.9381436347961426
GLU38-CA	LYS19-CA	0.9921382158994675
GLU38-CA	ASN20-CA	1.003525286912918
GLU38-CA	VAL21-CA	1.0396718353033065
GLU38-CA	ALA22-CA	1.2025469958782196
GLU38-CA	ASP23-CA	1.0908623069524765
GLU38-CA	GLY24-CA	1.34353187084198
GLU38-CA	TYR25-CA	1.2657961785793304
GLU38-CA	ALA26-CA	0.8993786722421646
GLU38-CA	ASN27-CA	1.0147622793912887
GLU38-CA	ASN28-CA	1.3481815338134766
GLU38-CA	PHE29-CA	1.316293203830719
GLU38-CA	LEU30-CA	1.0112680405378343
GLU38-CA	PHE31-CA	0.8728208631277085
GLU38-CA	LYS32-CA	1.2459877133369446
GLU38-CA	GLN33-CA	1.3657760739326477
GLU38-CA	GLY34-CA	1.1097010910511016
GLU38-CA	LEU35-CA	1.0677131831645965
GLU38-CA	ALA36-CA	0.0
GLU38-CA	ILE37-CA	0.0
GLU38-CA	GLU38-CA	0.0
GLU38-CA	ALA39-CA	0.0
ALA39-CA	MET1-CA	0.8734006613492966
ALA39-CA	LYS2-CA	0.600449126958847
ALA39-CA	VAL3-CA	0.5260889559984208
ALA39-CA	ILE4-CA	0.5857524067163468
ALA39-CA	PHE5-CA	0.9476690053939819
ALA39-CA	LEU6-CA	1.1087115585803986
ALA39-CA	LYS7-CA	1.4446895718574524
ALA39-CA	ASP8-CA	1.6296851992607118
ALA39-CA	VAL9-CA	1.7142789721488954
ALA39-CA	LYS10-CA	2.0183345496654512
ALA39-CA	GLY11-CA	2.0163842380046844
ALA39-CA	MET12-CA	1.6640097558498383
ALA39-CA	GLY13-CA	1.4546696841716766
ALA39-CA	LYS14-CA	1.497966331243515
ALA39-CA	LYS15-CA	1.3433364152908325
ALA39-CA	GLY16-CA	1.0769304275512694
ALA39-CA	GLU17-CA	1.0538915008306504
ALA39-CA	ILE18-CA	0.7800314962863922
ALA39-CA	LYS19-CA	0.9273223429918289
ALA39-CA	ASN20-CA	0.9990931779146195
ALA39-CA	VAL21-CA	1.1636109709739686
ALA39-CA	ALA22-CA	1.3895524144172668
ALA39-CA	ASP23-CA	1.3425980150699615
ALA39-CA	GLY24-CA	1.6356267273426055
ALA39-CA	TYR25-CA	1.5485517263412476
ALA39-CA	ALA26-CA	1.2064583599567413
ALA39-CA	ASN27-CA	1.3675490975379945
ALA39-CA	ASN28-CA	1.698652946949005
ALA39-CA	PHE29-CA	1.6432011127471924
ALA39-CA	LEU30-CA	1.317239111661911
ALA39-CA	PHE31-CA	1.2236171245574952
ALA39-CA	LYS32-CA	1.598233586549759
ALA39-CA	GLN33-CA	1.6767364025115967
ALA39-CA	GLY34-CA	1.3904109716415405
ALA39-CA	LEU35-CA	1.29479820728302
ALA39-CA	ALA36-CA	0.9197965621948242
ALA39-CA	ILE37-CA	0.0
ALA39-CA	GLU38-CA	0.0
ALA39-CA	ALA39-CA	0.0
