# Supplementary material for: Peering inside the black box by learning the relevance of many-body functions in neural network potentials
Source: Nat Commun. 2025 Nov 10;16:9898. doi: 10.1038/s41467-025-65863-0 (PMC12603069; doi:10.1038/s41467-025-65863-0)
Supplement: Supplementary file 3 — Source Data Fig S11 [file 41467_2025_65863_MOESM3_ESM.zip › fig_s11_mean_state_dists/mean_unfolded_dists.csv]

res_i	res_j	mean_distance
MET1-CA	MET1-CA	0.0
MET1-CA	LYS2-CA	0.0
MET1-CA	VAL3-CA	0.0
MET1-CA	ILE4-CA	0.9059052467346191
MET1-CA	PHE5-CA	1.1660502880811692
MET1-CA	LEU6-CA	1.3001754134893417
MET1-CA	LYS7-CA	1.523397696018219
MET1-CA	ASP8-CA	1.6262567400932313
MET1-CA	VAL9-CA	1.7295067191123963
MET1-CA	LYS10-CA	1.8867127239704131
MET1-CA	GLY11-CA	1.906642609834671
MET1-CA	MET12-CA	1.934960126876831
MET1-CA	GLY13-CA	2.061850219964981
MET1-CA	LYS14-CA	2.135578525066376
MET1-CA	LYS15-CA	2.212294501066208
MET1-CA	GLY16-CA	2.2392167925834654
MET1-CA	GLU17-CA	2.293617495894432
MET1-CA	ILE18-CA	2.34777093231678
MET1-CA	LYS19-CA	2.466269189119339
MET1-CA	ASN20-CA	2.557804363965988
MET1-CA	VAL21-CA	2.6525544077157974
MET1-CA	ALA22-CA	2.822291249036789
MET1-CA	ASP23-CA	2.9271474689245225
MET1-CA	GLY24-CA	3.0264100462198256
MET1-CA	TYR25-CA	3.0109004825353622
MET1-CA	ALA26-CA	3.0152663201093675
MET1-CA	ASN27-CA	3.076904809474945
MET1-CA	ASN28-CA	3.0935615062713624
MET1-CA	PHE29-CA	3.0562192469835283
MET1-CA	LEU30-CA	3.0320064932107926
MET1-CA	PHE31-CA	3.067986997961998
MET1-CA	LYS32-CA	3.1450126856565475
MET1-CA	GLN33-CA	3.1356270760297775
MET1-CA	GLY34-CA	3.101888418197632
MET1-CA	LEU35-CA	3.072033903002739
MET1-CA	ALA36-CA	3.0876020818948744
MET1-CA	ILE37-CA	3.088441661000252
MET1-CA	GLU38-CA	3.187006428837776
MET1-CA	ALA39-CA	3.238888581097126
LYS2-CA	MET1-CA	0.0
LYS2-CA	LYS2-CA	0.0
LYS2-CA	VAL3-CA	0.0
LYS2-CA	ILE4-CA	0.0
LYS2-CA	PHE5-CA	0.9426178604364395
LYS2-CA	LEU6-CA	1.1187400370836258
LYS2-CA	LYS7-CA	1.3583088964223862
LYS2-CA	ASP8-CA	1.4597791254520416
LYS2-CA	VAL9-CA	1.5820353835821153
LYS2-CA	LYS10-CA	1.743503424525261
LYS2-CA	GLY11-CA	1.783908596634865
LYS2-CA	MET12-CA	1.8305698961019516
LYS2-CA	GLY13-CA	1.956483656167984
LYS2-CA	LYS14-CA	2.043713557720184
LYS2-CA	LYS15-CA	2.139796108007431
LYS2-CA	GLY16-CA	2.1761120200157165
LYS2-CA	GLU17-CA	2.2362811744213102
LYS2-CA	ILE18-CA	2.2716598361730576
LYS2-CA	LYS19-CA	2.3894966945052145
LYS2-CA	ASN20-CA	2.4815021574497225
LYS2-CA	VAL21-CA	2.587110584974289
LYS2-CA	ALA22-CA	2.7516104578971863
LYS2-CA	ASP23-CA	2.843299949169159
LYS2-CA	GLY24-CA	2.946683955192566
LYS2-CA	TYR25-CA	2.9449884355068208
LYS2-CA	ALA26-CA	2.9504735857248305
LYS2-CA	ASN27-CA	3.0204175084829332
LYS2-CA	ASN28-CA	3.0264602422714235
LYS2-CA	PHE29-CA	2.9843191683292387
LYS2-CA	LEU30-CA	2.9676023006439207
LYS2-CA	PHE31-CA	3.019410753250122
LYS2-CA	LYS32-CA	3.0941642820835114
LYS2-CA	GLN33-CA	3.0803140997886658
LYS2-CA	GLY34-CA	3.038553738594055
LYS2-CA	LEU35-CA	3.0063410878181456
LYS2-CA	ALA36-CA	3.0049926057457923
LYS2-CA	ILE37-CA	3.0140572279691695
LYS2-CA	GLU38-CA	3.116522786021233
LYS2-CA	ALA39-CA	3.1799044236540794
VAL3-CA	MET1-CA	0.0
VAL3-CA	LYS2-CA	0.0
VAL3-CA	VAL3-CA	0.0
VAL3-CA	ILE4-CA	0.0
VAL3-CA	PHE5-CA	0.0
VAL3-CA	LEU6-CA	0.8212252616882324
VAL3-CA	LYS7-CA	1.0733495026826858
VAL3-CA	ASP8-CA	1.1927183449268342
VAL3-CA	VAL9-CA	1.3338055342435837
VAL3-CA	LYS10-CA	1.5170964896678925
VAL3-CA	GLY11-CA	1.5741734683513642
VAL3-CA	MET12-CA	1.6323921740055085
VAL3-CA	GLY13-CA	1.7663513600826264
VAL3-CA	LYS14-CA	1.8696971476078033
VAL3-CA	LYS15-CA	1.9670277535915375
VAL3-CA	GLY16-CA	2.0139469623565676
VAL3-CA	GLU17-CA	2.083437141776085
VAL3-CA	ILE18-CA	2.105820170044899
VAL3-CA	LYS19-CA	2.239935685694218
VAL3-CA	ASN20-CA	2.326372867822647
VAL3-CA	VAL21-CA	2.427996298670769
VAL3-CA	ALA22-CA	2.5813477516174315
VAL3-CA	ASP23-CA	2.663564932346344
VAL3-CA	GLY24-CA	2.772168290615082
VAL3-CA	TYR25-CA	2.7771129816770554
VAL3-CA	ALA26-CA	2.781066519021988
VAL3-CA	ASN27-CA	2.8539141327142716
VAL3-CA	ASN28-CA	2.8588863044977186
VAL3-CA	PHE29-CA	2.8097716718912125
VAL3-CA	LEU30-CA	2.794159170985222
VAL3-CA	PHE31-CA	2.8628561943769455
VAL3-CA	LYS32-CA	2.95210824906826
VAL3-CA	GLN33-CA	2.965919440984726
VAL3-CA	GLY34-CA	2.939853700995445
VAL3-CA	LEU35-CA	2.89701866209507
VAL3-CA	ALA36-CA	2.8928575694561003
VAL3-CA	ILE37-CA	2.916356620192528
VAL3-CA	GLU38-CA	3.0285937994718553
VAL3-CA	ALA39-CA	3.1009396076202393
ILE4-CA	MET1-CA	0.9059052467346191
ILE4-CA	LYS2-CA	0.0
ILE4-CA	VAL3-CA	0.0
ILE4-CA	ILE4-CA	0.0
ILE4-CA	PHE5-CA	0.0
ILE4-CA	LEU6-CA	0.0
ILE4-CA	LYS7-CA	0.883209091424942
ILE4-CA	ASP8-CA	1.0000978499650954
ILE4-CA	VAL9-CA	1.181482258439064
ILE4-CA	LYS10-CA	1.3745784908533096
ILE4-CA	GLY11-CA	1.44507777094841
ILE4-CA	MET12-CA	1.5186759203672409
ILE4-CA	GLY13-CA	1.655602839589119
ILE4-CA	LYS14-CA	1.7611306607723236
ILE4-CA	LYS15-CA	1.8627293229103088
ILE4-CA	GLY16-CA	1.9196600377559663
ILE4-CA	GLU17-CA	2.000518599152565
ILE4-CA	ILE18-CA	2.009361979365349
ILE4-CA	LYS19-CA	2.1570179015398026
ILE4-CA	ASN20-CA	2.2459260165691375
ILE4-CA	VAL21-CA	2.343939110636711
ILE4-CA	ALA22-CA	2.4927292823791505
ILE4-CA	ASP23-CA	2.567900651693344
ILE4-CA	GLY24-CA	2.6721841365098955
ILE4-CA	TYR25-CA	2.678952670097351
ILE4-CA	ALA26-CA	2.6906212627887727
ILE4-CA	ASN27-CA	2.7742864310741426
ILE4-CA	ASN28-CA	2.7799371808767317
ILE4-CA	PHE29-CA	2.719053190946579
ILE4-CA	LEU30-CA	2.702556809782982
ILE4-CA	PHE31-CA	2.7870737433433534
ILE4-CA	LYS32-CA	2.869842544198036
ILE4-CA	GLN33-CA	2.8839838176965715
ILE4-CA	GLY34-CA	2.8600949168205263
ILE4-CA	LEU35-CA	2.8141906291246412
ILE4-CA	ALA36-CA	2.8183654278516768
ILE4-CA	ILE37-CA	2.8674276769161224
ILE4-CA	GLU38-CA	2.9762219309806826
ILE4-CA	ALA39-CA	3.0765022218227385
PHE5-CA	MET1-CA	1.1660502880811692
PHE5-CA	LYS2-CA	0.9426178604364395
PHE5-CA	VAL3-CA	0.0
PHE5-CA	ILE4-CA	0.0
PHE5-CA	PHE5-CA	0.0
PHE5-CA	LEU6-CA	0.0
PHE5-CA	LYS7-CA	0.0
PHE5-CA	ASP8-CA	0.7647058308124542
PHE5-CA	VAL9-CA	0.9623372972011566
PHE5-CA	LYS10-CA	1.183500674366951
PHE5-CA	GLY11-CA	1.2556409925222396
PHE5-CA	MET12-CA	1.336663407087326
PHE5-CA	GLY13-CA	1.486184623837471
PHE5-CA	LYS14-CA	1.5924669176340103
PHE5-CA	LYS15-CA	1.6848342776298524
PHE5-CA	GLY16-CA	1.742246252298355
PHE5-CA	GLU17-CA	1.83227581679821
PHE5-CA	ILE18-CA	1.8362329989671706
PHE5-CA	LYS19-CA	1.9967683225870132
PHE5-CA	ASN20-CA	2.080820244550705
PHE5-CA	VAL21-CA	2.1656409412622453
PHE5-CA	ALA22-CA	2.3099698036909104
PHE5-CA	ASP23-CA	2.3771176993846894
PHE5-CA	GLY24-CA	2.491421067714691
PHE5-CA	TYR25-CA	2.5065505295991897
PHE5-CA	ALA26-CA	2.5150208830833436
PHE5-CA	ASN27-CA	2.6019015669822694
PHE5-CA	ASN28-CA	2.6151917666196822
PHE5-CA	PHE29-CA	2.5518553793430327
PHE5-CA	LEU30-CA	2.52907874584198
PHE5-CA	PHE31-CA	2.6285648941993713
PHE5-CA	LYS32-CA	2.7290175527334215
PHE5-CA	GLN33-CA	2.768137511610985
PHE5-CA	GLY34-CA	2.772628504037857
PHE5-CA	LEU35-CA	2.7273032426834107
PHE5-CA	ALA36-CA	2.750572919845581
PHE5-CA	ILE37-CA	2.792314866185188
PHE5-CA	GLU38-CA	2.8930355116724966
PHE5-CA	ALA39-CA	2.990405076742172
LEU6-CA	MET1-CA	1.3001754134893417
LEU6-CA	LYS2-CA	1.1187400370836258
LEU6-CA	VAL3-CA	0.8212252616882324
LEU6-CA	ILE4-CA	0.0
LEU6-CA	PHE5-CA	0.0
LEU6-CA	LEU6-CA	0.0
LEU6-CA	LYS7-CA	0.0
LEU6-CA	ASP8-CA	0.0
LEU6-CA	VAL9-CA	0.8034917622804642
LEU6-CA	LYS10-CA	1.0415848821401597
LEU6-CA	GLY11-CA	1.1267254322767257
LEU6-CA	MET12-CA	1.225225844979286
LEU6-CA	GLY13-CA	1.4139719128608703
LEU6-CA	LYS14-CA	1.526052102446556
LEU6-CA	LYS15-CA	1.6061892420053483
LEU6-CA	GLY16-CA	1.6728832751512528
LEU6-CA	GLU17-CA	1.7797897398471831
LEU6-CA	ILE18-CA	1.7887899249792099
LEU6-CA	LYS19-CA	1.9561320573091507
LEU6-CA	ASN20-CA	2.057180920243263
LEU6-CA	VAL21-CA	2.1345624059438704
LEU6-CA	ALA22-CA	2.2708722352981567
LEU6-CA	ASP23-CA	2.3213278621435167
LEU6-CA	GLY24-CA	2.4439668238162993
LEU6-CA	TYR25-CA	2.4663330972194673
LEU6-CA	ALA26-CA	2.4780928194522858
LEU6-CA	ASN27-CA	2.5636348843574526
LEU6-CA	ASN28-CA	2.5811937034130095
LEU6-CA	PHE29-CA	2.5064902544021606
LEU6-CA	LEU30-CA	2.4869023084640505
LEU6-CA	PHE31-CA	2.589285445213318
LEU6-CA	LYS32-CA	2.685269233584404
LEU6-CA	GLN33-CA	2.7523288071155547
LEU6-CA	GLY34-CA	2.7756298959255217
LEU6-CA	LEU35-CA	2.7283218294382094
LEU6-CA	ALA36-CA	2.7586585208773613
LEU6-CA	ILE37-CA	2.790702161192894
LEU6-CA	GLU38-CA	2.877580389380455
LEU6-CA	ALA39-CA	2.975853529572487
LYS7-CA	MET1-CA	1.523397696018219
LYS7-CA	LYS2-CA	1.3583088964223862
LYS7-CA	VAL3-CA	1.0733495026826858
LYS7-CA	ILE4-CA	0.883209091424942
LYS7-CA	PHE5-CA	0.0
LYS7-CA	LEU6-CA	0.0
LYS7-CA	LYS7-CA	0.0
LYS7-CA	ASP8-CA	0.0
LYS7-CA	VAL9-CA	0.0
LYS7-CA	LYS10-CA	0.8808146357536316
LYS7-CA	GLY11-CA	0.9772309780120849
LYS7-CA	MET12-CA	1.0889482468366622
LYS7-CA	GLY13-CA	1.2850940212607385
LYS7-CA	LYS14-CA	1.3994659334421158
LYS7-CA	LYS15-CA	1.4683820009231567
LYS7-CA	GLY16-CA	1.5313946306705475
LYS7-CA	GLU17-CA	1.6398816794157027
LYS7-CA	ILE18-CA	1.6488036334514617
LYS7-CA	LYS19-CA	1.8202383667230606
LYS7-CA	ASN20-CA	1.9283006310462951
LYS7-CA	VAL21-CA	2.0137732207775114
LYS7-CA	ALA22-CA	2.1629415810108186
LYS7-CA	ASP23-CA	2.2258231729269027
LYS7-CA	GLY24-CA	2.356547176837921
LYS7-CA	TYR25-CA	2.3767720580101015
LYS7-CA	ALA26-CA	2.3994184851646425
LYS7-CA	ASN27-CA	2.4944281965494155
LYS7-CA	ASN28-CA	2.5204659700393677
LYS7-CA	PHE29-CA	2.445161008834839
LYS7-CA	LEU30-CA	2.4223917335271836
LYS7-CA	PHE31-CA	2.5356265604496
LYS7-CA	LYS32-CA	2.639540728926659
LYS7-CA	GLN33-CA	2.724440425634384
LYS7-CA	GLY34-CA	2.7613978683948517
LYS7-CA	LEU35-CA	2.7036097288131713
LYS7-CA	ALA36-CA	2.7372558176517487
LYS7-CA	ILE37-CA	2.745705758035183
LYS7-CA	GLU38-CA	2.8396594136953355
LYS7-CA	ALA39-CA	2.9305747628211973
ASP8-CA	MET1-CA	1.6262567400932313
ASP8-CA	LYS2-CA	1.4597791254520416
ASP8-CA	VAL3-CA	1.1927183449268342
ASP8-CA	ILE4-CA	1.0000978499650954
ASP8-CA	PHE5-CA	0.7647058308124542
ASP8-CA	LEU6-CA	0.0
ASP8-CA	LYS7-CA	0.0
ASP8-CA	ASP8-CA	0.0
ASP8-CA	VAL9-CA	0.0
ASP8-CA	LYS10-CA	0.0
ASP8-CA	GLY11-CA	0.7502633050084114
ASP8-CA	MET12-CA	0.9181634187698364
ASP8-CA	GLY13-CA	1.1116663977503776
ASP8-CA	LYS14-CA	1.230872768163681
ASP8-CA	LYS15-CA	1.3332837969064713
ASP8-CA	GLY16-CA	1.4287390232086181
ASP8-CA	GLU17-CA	1.5405357718467712
ASP8-CA	ILE18-CA	1.560294622182846
ASP8-CA	LYS19-CA	1.745435443520546
ASP8-CA	ASN20-CA	1.8777937591075897
ASP8-CA	VAL21-CA	1.9680487930774688
ASP8-CA	ALA22-CA	2.1354817390441894
ASP8-CA	ASP23-CA	2.2010099291801453
ASP8-CA	GLY24-CA	2.3360395193099976
ASP8-CA	TYR25-CA	2.3597473740577697
ASP8-CA	ALA26-CA	2.383170449733734
ASP8-CA	ASN27-CA	2.475153288245201
ASP8-CA	ASN28-CA	2.51043187379837
ASP8-CA	PHE29-CA	2.431025755405426
ASP8-CA	LEU30-CA	2.392649954557419
ASP8-CA	PHE31-CA	2.507430112361908
ASP8-CA	LYS32-CA	2.6157142490148546
ASP8-CA	GLN33-CA	2.6983940064907075
ASP8-CA	GLY34-CA	2.7336293399333953
ASP8-CA	LEU35-CA	2.688302904367447
ASP8-CA	ALA36-CA	2.7194491595029833
ASP8-CA	ILE37-CA	2.7269445180892946
ASP8-CA	GLU38-CA	2.807326018810272
ASP8-CA	ALA39-CA	2.8818273186683654
VAL9-CA	MET1-CA	1.7295067191123963
VAL9-CA	LYS2-CA	1.5820353835821153
VAL9-CA	VAL3-CA	1.3338055342435837
VAL9-CA	ILE4-CA	1.181482258439064
VAL9-CA	PHE5-CA	0.9623372972011566
VAL9-CA	LEU6-CA	0.8034917622804642
VAL9-CA	LYS7-CA	0.0
VAL9-CA	ASP8-CA	0.0
VAL9-CA	VAL9-CA	0.0
VAL9-CA	LYS10-CA	0.0
VAL9-CA	GLY11-CA	0.0
VAL9-CA	MET12-CA	0.7427853256464004
VAL9-CA	GLY13-CA	0.9283201158046722
VAL9-CA	LYS14-CA	1.0528388887643814
VAL9-CA	LYS15-CA	1.1758730053901671
VAL9-CA	GLY16-CA	1.2878189027309417
VAL9-CA	GLU17-CA	1.4153064221143723
VAL9-CA	ILE18-CA	1.4630198374390602
VAL9-CA	LYS19-CA	1.6650733053684235
VAL9-CA	ASN20-CA	1.8220799803733825
VAL9-CA	VAL21-CA	1.9280985414981842
VAL9-CA	ALA22-CA	2.1141887813806535
VAL9-CA	ASP23-CA	2.186834654211998
VAL9-CA	GLY24-CA	2.328243428468704
VAL9-CA	TYR25-CA	2.3502418994903564
VAL9-CA	ALA26-CA	2.3692822575569155
VAL9-CA	ASN27-CA	2.4587957561016083
VAL9-CA	ASN28-CA	2.50194907784462
VAL9-CA	PHE29-CA	2.422506245970726
VAL9-CA	LEU30-CA	2.3713122069835664
VAL9-CA	PHE31-CA	2.487363910675049
VAL9-CA	LYS32-CA	2.6026801645755766
VAL9-CA	GLN33-CA	2.694601148366928
VAL9-CA	GLY34-CA	2.7374430000782013
VAL9-CA	LEU35-CA	2.6988093733787535
VAL9-CA	ALA36-CA	2.73286948800087
VAL9-CA	ILE37-CA	2.7348281502723695
VAL9-CA	GLU38-CA	2.8149615854024885
VAL9-CA	ALA39-CA	2.8772781610488893
LYS10-CA	MET1-CA	1.8867127239704131
LYS10-CA	LYS2-CA	1.743503424525261
LYS10-CA	VAL3-CA	1.5170964896678925
LYS10-CA	ILE4-CA	1.3745784908533096
LYS10-CA	PHE5-CA	1.183500674366951
LYS10-CA	LEU6-CA	1.0415848821401597
LYS10-CA	LYS7-CA	0.8808146357536316
LYS10-CA	ASP8-CA	0.0
LYS10-CA	VAL9-CA	0.0
LYS10-CA	LYS10-CA	0.0
LYS10-CA	GLY11-CA	0.0
LYS10-CA	MET12-CA	0.0
LYS10-CA	GLY13-CA	0.7731991350650788
LYS10-CA	LYS14-CA	0.8973062396049499
LYS10-CA	LYS15-CA	1.0443049877882005
LYS10-CA	GLY16-CA	1.1926404267549515
LYS10-CA	GLU17-CA	1.3205971419811249
LYS10-CA	ILE18-CA	1.4108194142580033
LYS10-CA	LYS19-CA	1.6095594853162765
LYS10-CA	ASN20-CA	1.7801340073347092
LYS10-CA	VAL21-CA	1.8945800215005875
LYS10-CA	ALA22-CA	2.080469399690628
LYS10-CA	ASP23-CA	2.153344964981079
LYS10-CA	GLY24-CA	2.30260174870491
LYS10-CA	TYR25-CA	2.3303237676620485
LYS10-CA	ALA26-CA	2.3506380319595337
LYS10-CA	ASN27-CA	2.4489043593406676
LYS10-CA	ASN28-CA	2.5035686552524568
LYS10-CA	PHE29-CA	2.426460641622543
LYS10-CA	LEU30-CA	2.368841642141342
LYS10-CA	PHE31-CA	2.492176055908203
LYS10-CA	LYS32-CA	2.6095682978630066
LYS10-CA	GLN33-CA	2.6964008152484893
LYS10-CA	GLY34-CA	2.7417543292045594
LYS10-CA	LEU35-CA	2.709306651353836
LYS10-CA	ALA36-CA	2.7424271583557127
LYS10-CA	ILE37-CA	2.7488579154014587
LYS10-CA	GLU38-CA	2.8264162451028825
LYS10-CA	ALA39-CA	2.873494637012482
GLY11-CA	MET1-CA	1.906642609834671
GLY11-CA	LYS2-CA	1.783908596634865
GLY11-CA	VAL3-CA	1.5741734683513642
GLY11-CA	ILE4-CA	1.44507777094841
GLY11-CA	PHE5-CA	1.2556409925222396
GLY11-CA	LEU6-CA	1.1267254322767257
GLY11-CA	LYS7-CA	0.9772309780120849
GLY11-CA	ASP8-CA	0.7502633050084114
GLY11-CA	VAL9-CA	0.0
GLY11-CA	LYS10-CA	0.0
GLY11-CA	GLY11-CA	0.0
GLY11-CA	MET12-CA	0.0
GLY11-CA	GLY13-CA	0.0
GLY11-CA	LYS14-CA	0.7334712073206902
GLY11-CA	LYS15-CA	0.8596515581011772
GLY11-CA	GLY16-CA	1.0422828420996666
GLY11-CA	GLU17-CA	1.1985801368951798
GLY11-CA	ILE18-CA	1.309043636918068
GLY11-CA	LYS19-CA	1.5328565448522569
GLY11-CA	ASN20-CA	1.7134047478437424
GLY11-CA	VAL21-CA	1.8339986503124237
GLY11-CA	ALA22-CA	2.028333085775375
GLY11-CA	ASP23-CA	2.1003653049468993
GLY11-CA	GLY24-CA	2.2604793548583983
GLY11-CA	TYR25-CA	2.2870109498500826
GLY11-CA	ALA26-CA	2.3018108725547792
GLY11-CA	ASN27-CA	2.416665533185005
GLY11-CA	ASN28-CA	2.480564272403717
GLY11-CA	PHE29-CA	2.402674788236618
GLY11-CA	LEU30-CA	2.345051032304764
GLY11-CA	PHE31-CA	2.475430780649185
GLY11-CA	LYS32-CA	2.590042793750763
GLY11-CA	GLN33-CA	2.6750023305416106
GLY11-CA	GLY34-CA	2.7224509954452514
GLY11-CA	LEU35-CA	2.6814891695976257
GLY11-CA	ALA36-CA	2.7262031495571137
GLY11-CA	ILE37-CA	2.735507696866989
GLY11-CA	GLU38-CA	2.8259715259075167
GLY11-CA	ALA39-CA	2.88572311103344
MET12-CA	MET1-CA	1.934960126876831
MET12-CA	LYS2-CA	1.8305698961019516
MET12-CA	VAL3-CA	1.6323921740055085
MET12-CA	ILE4-CA	1.5186759203672409
MET12-CA	PHE5-CA	1.336663407087326
MET12-CA	LEU6-CA	1.225225844979286
MET12-CA	LYS7-CA	1.0889482468366622
MET12-CA	ASP8-CA	0.9181634187698364
MET12-CA	VAL9-CA	0.7427853256464004
MET12-CA	LYS10-CA	0.0
MET12-CA	GLY11-CA	0.0
MET12-CA	MET12-CA	0.0
MET12-CA	GLY13-CA	0.0
MET12-CA	LYS14-CA	0.0
MET12-CA	LYS15-CA	0.7585084229707718
MET12-CA	GLY16-CA	0.9452265784144401
MET12-CA	GLU17-CA	1.0841158151626586
MET12-CA	ILE18-CA	1.20931735932827
MET12-CA	LYS19-CA	1.4383075445890428
MET12-CA	ASN20-CA	1.6204214930534362
MET12-CA	VAL21-CA	1.7512186259031295
MET12-CA	ALA22-CA	1.9559487104415894
MET12-CA	ASP23-CA	2.0419360756874085
MET12-CA	GLY24-CA	2.1951570391654966
MET12-CA	TYR25-CA	2.212522092461586
MET12-CA	ALA26-CA	2.232223516702652
MET12-CA	ASN27-CA	2.3593783646821977
MET12-CA	ASN28-CA	2.4273624300956724
MET12-CA	PHE29-CA	2.3656515538692475
MET12-CA	LEU30-CA	2.3209607660770417
MET12-CA	PHE31-CA	2.4343741297721864
MET12-CA	LYS32-CA	2.5408614039421082
MET12-CA	GLN33-CA	2.6259975492954255
MET12-CA	GLY34-CA	2.667185652256012
MET12-CA	LEU35-CA	2.6282322645187377
MET12-CA	ALA36-CA	2.6690431237220764
MET12-CA	ILE37-CA	2.684714135527611
MET12-CA	GLU38-CA	2.7705217838287353
MET12-CA	ALA39-CA	2.8210327088832856
GLY13-CA	MET1-CA	2.061850219964981
GLY13-CA	LYS2-CA	1.956483656167984
GLY13-CA	VAL3-CA	1.7663513600826264
GLY13-CA	ILE4-CA	1.655602839589119
GLY13-CA	PHE5-CA	1.486184623837471
GLY13-CA	LEU6-CA	1.4139719128608703
GLY13-CA	LYS7-CA	1.2850940212607385
GLY13-CA	ASP8-CA	1.1116663977503776
GLY13-CA	VAL9-CA	0.9283201158046722
GLY13-CA	LYS10-CA	0.7731991350650788
GLY13-CA	GLY11-CA	0.0
GLY13-CA	MET12-CA	0.0
GLY13-CA	GLY13-CA	0.0
GLY13-CA	LYS14-CA	0.0
GLY13-CA	LYS15-CA	0.0
GLY13-CA	GLY16-CA	0.8553683534264565
GLY13-CA	GLU17-CA	0.9909167557954788
GLY13-CA	ILE18-CA	1.1567750096321106
GLY13-CA	LYS19-CA	1.4076944589614868
GLY13-CA	ASN20-CA	1.5843366920948028
GLY13-CA	VAL21-CA	1.702039396762848
GLY13-CA	ALA22-CA	1.9168635249137878
GLY13-CA	ASP23-CA	2.002749240398407
GLY13-CA	GLY24-CA	2.142519158124924
GLY13-CA	TYR25-CA	2.1669799745082856
GLY13-CA	ALA26-CA	2.1916752636432646
GLY13-CA	ASN27-CA	2.310826152563095
GLY13-CA	ASN28-CA	2.3774815022945406
GLY13-CA	PHE29-CA	2.3144237637519836
GLY13-CA	LEU30-CA	2.2676187217235566
GLY13-CA	PHE31-CA	2.3686209499835966
GLY13-CA	LYS32-CA	2.4680578112602234
GLY13-CA	GLN33-CA	2.540806841850281
GLY13-CA	GLY34-CA	2.5755626976490023
GLY13-CA	LEU35-CA	2.536215353012085
GLY13-CA	ALA36-CA	2.5680476844310762
GLY13-CA	ILE37-CA	2.586036053299904
GLY13-CA	GLU38-CA	2.6805908501148226
GLY13-CA	ALA39-CA	2.7501202896237373
LYS14-CA	MET1-CA	2.135578525066376
LYS14-CA	LYS2-CA	2.043713557720184
LYS14-CA	VAL3-CA	1.8696971476078033
LYS14-CA	ILE4-CA	1.7611306607723236
LYS14-CA	PHE5-CA	1.5924669176340103
LYS14-CA	LEU6-CA	1.526052102446556
LYS14-CA	LYS7-CA	1.3994659334421158
LYS14-CA	ASP8-CA	1.230872768163681
LYS14-CA	VAL9-CA	1.0528388887643814
LYS14-CA	LYS10-CA	0.8973062396049499
LYS14-CA	GLY11-CA	0.7334712073206902
LYS14-CA	MET12-CA	0.0
LYS14-CA	GLY13-CA	0.0
LYS14-CA	LYS14-CA	0.0
LYS14-CA	LYS15-CA	0.0
LYS14-CA	GLY16-CA	0.0
LYS14-CA	GLU17-CA	0.7897517740726471
LYS14-CA	ILE18-CA	0.9879963159561157
LYS14-CA	LYS19-CA	1.2377248615026475
LYS14-CA	ASN20-CA	1.4396697491407395
LYS14-CA	VAL21-CA	1.5539829730987549
LYS14-CA	ALA22-CA	1.775019371509552
LYS14-CA	ASP23-CA	1.8597434639930726
LYS14-CA	GLY24-CA	2.0037844300270082
LYS14-CA	TYR25-CA	2.0297127187252046
LYS14-CA	ALA26-CA	2.0553443312644957
LYS14-CA	ASN27-CA	2.191978710889816
LYS14-CA	ASN28-CA	2.2650026440620423
LYS14-CA	PHE29-CA	2.219292813539505
LYS14-CA	LEU30-CA	2.1733462810516357
LYS14-CA	PHE31-CA	2.2700605422258375
LYS14-CA	LYS32-CA	2.370914614200592
LYS14-CA	GLN33-CA	2.4480874598026277
LYS14-CA	GLY34-CA	2.4821592211723327
LYS14-CA	LEU35-CA	2.4402800261974336
LYS14-CA	ALA36-CA	2.4799298346042633
LYS14-CA	ILE37-CA	2.506629836559296
LYS14-CA	GLU38-CA	2.6024974405765535
LYS14-CA	ALA39-CA	2.690660461783409
LYS15-CA	MET1-CA	2.212294501066208
LYS15-CA	LYS2-CA	2.139796108007431
LYS15-CA	VAL3-CA	1.9670277535915375
LYS15-CA	ILE4-CA	1.8627293229103088
LYS15-CA	PHE5-CA	1.6848342776298524
LYS15-CA	LEU6-CA	1.6061892420053483
LYS15-CA	LYS7-CA	1.4683820009231567
LYS15-CA	ASP8-CA	1.3332837969064713
LYS15-CA	VAL9-CA	1.1758730053901671
LYS15-CA	LYS10-CA	1.0443049877882005
LYS15-CA	GLY11-CA	0.8596515581011772
LYS15-CA	MET12-CA	0.7585084229707718
LYS15-CA	GLY13-CA	0.0
LYS15-CA	LYS14-CA	0.0
LYS15-CA	LYS15-CA	0.0
LYS15-CA	GLY16-CA	0.0
LYS15-CA	GLU17-CA	0.0
LYS15-CA	ILE18-CA	0.8130139529705047
LYS15-CA	LYS19-CA	1.0838211297988891
LYS15-CA	ASN20-CA	1.2952006608247757
LYS15-CA	VAL21-CA	1.4057635605335235
LYS15-CA	ALA22-CA	1.6250028729438781
LYS15-CA	ASP23-CA	1.7124996423721313
LYS15-CA	GLY24-CA	1.8538904070854187
LYS15-CA	TYR25-CA	1.881858080625534
LYS15-CA	ALA26-CA	1.9077429473400116
LYS15-CA	ASN27-CA	2.057326525449753
LYS15-CA	ASN28-CA	2.1333238899707796
LYS15-CA	PHE29-CA	2.0882905185222627
LYS15-CA	LEU30-CA	2.049025443196297
LYS15-CA	PHE31-CA	2.1512394815683367
LYS15-CA	LYS32-CA	2.2590118438005446
LYS15-CA	GLN33-CA	2.339406117796898
LYS15-CA	GLY34-CA	2.3791880905628204
LYS15-CA	LEU35-CA	2.3356821537017822
LYS15-CA	ALA36-CA	2.385787922143936
LYS15-CA	ILE37-CA	2.4147309601306914
LYS15-CA	GLU38-CA	2.5339169681072233
LYS15-CA	ALA39-CA	2.629360619187355
GLY16-CA	MET1-CA	2.2392167925834654
GLY16-CA	LYS2-CA	2.1761120200157165
GLY16-CA	VAL3-CA	2.0139469623565676
GLY16-CA	ILE4-CA	1.9196600377559663
GLY16-CA	PHE5-CA	1.742246252298355
GLY16-CA	LEU6-CA	1.6728832751512528
GLY16-CA	LYS7-CA	1.5313946306705475
GLY16-CA	ASP8-CA	1.4287390232086181
GLY16-CA	VAL9-CA	1.2878189027309417
GLY16-CA	LYS10-CA	1.1926404267549515
GLY16-CA	GLY11-CA	1.0422828420996666
GLY16-CA	MET12-CA	0.9452265784144401
GLY16-CA	GLY13-CA	0.8553683534264565
GLY16-CA	LYS14-CA	0.0
GLY16-CA	LYS15-CA	0.0
GLY16-CA	GLY16-CA	0.0
GLY16-CA	GLU17-CA	0.0
GLY16-CA	ILE18-CA	0.0
GLY16-CA	LYS19-CA	0.8522064551711083
GLY16-CA	ASN20-CA	1.0712032169103622
GLY16-CA	VAL21-CA	1.1944473952054977
GLY16-CA	ALA22-CA	1.4268160879611969
GLY16-CA	ASP23-CA	1.542870181798935
GLY16-CA	GLY24-CA	1.6937749207019805
GLY16-CA	TYR25-CA	1.7100922614336014
GLY16-CA	ALA26-CA	1.7388687610626221
GLY16-CA	ASN27-CA	1.9111861765384675
GLY16-CA	ASN28-CA	1.9868966460227966
GLY16-CA	PHE29-CA	1.9571120202541352
GLY16-CA	LEU30-CA	1.9357627987861634
GLY16-CA	PHE31-CA	2.0365015268325806
GLY16-CA	LYS32-CA	2.1403933316469193
GLY16-CA	GLN33-CA	2.2201268494129183
GLY16-CA	GLY34-CA	2.250320643186569
GLY16-CA	LEU35-CA	2.20176956653595
GLY16-CA	ALA36-CA	2.256811463832855
GLY16-CA	ILE37-CA	2.2810329496860504
GLY16-CA	GLU38-CA	2.4006656795740127
GLY16-CA	ALA39-CA	2.495559659600258
GLU17-CA	MET1-CA	2.293617495894432
GLU17-CA	LYS2-CA	2.2362811744213102
GLU17-CA	VAL3-CA	2.083437141776085
GLU17-CA	ILE4-CA	2.000518599152565
GLU17-CA	PHE5-CA	1.83227581679821
GLU17-CA	LEU6-CA	1.7797897398471831
GLU17-CA	LYS7-CA	1.6398816794157027
GLU17-CA	ASP8-CA	1.5405357718467712
GLU17-CA	VAL9-CA	1.4153064221143723
GLU17-CA	LYS10-CA	1.3205971419811249
GLU17-CA	GLY11-CA	1.1985801368951798
GLU17-CA	MET12-CA	1.0841158151626586
GLU17-CA	GLY13-CA	0.9909167557954788
GLU17-CA	LYS14-CA	0.7897517740726471
GLU17-CA	LYS15-CA	0.0
GLU17-CA	GLY16-CA	0.0
GLU17-CA	GLU17-CA	0.0
GLU17-CA	ILE18-CA	0.0
GLU17-CA	LYS19-CA	0.0
GLU17-CA	ASN20-CA	0.8311002880334855
GLU17-CA	VAL21-CA	0.9839875191450119
GLU17-CA	ALA22-CA	1.2248558789491653
GLU17-CA	ASP23-CA	1.3400065094232558
GLU17-CA	GLY24-CA	1.4951923727989196
GLU17-CA	TYR25-CA	1.5204666256904602
GLU17-CA	ALA26-CA	1.5498756974935533
GLU17-CA	ASN27-CA	1.7213849604129792
GLU17-CA	ASN28-CA	1.8073294162750244
GLU17-CA	PHE29-CA	1.7857859671115874
GLU17-CA	LEU30-CA	1.7600562065839767
GLU17-CA	PHE31-CA	1.872926762700081
GLU17-CA	LYS32-CA	1.9941614359617232
GLU17-CA	GLN33-CA	2.081506150960922
GLU17-CA	GLY34-CA	2.1185848295688627
GLU17-CA	LEU35-CA	2.077424830198288
GLU17-CA	ALA36-CA	2.1394761860370637
GLU17-CA	ILE37-CA	2.173879346251488
GLU17-CA	GLU38-CA	2.310019689798355
GLU17-CA	ALA39-CA	2.415835925936699
ILE18-CA	MET1-CA	2.34777093231678
ILE18-CA	LYS2-CA	2.2716598361730576
ILE18-CA	VAL3-CA	2.105820170044899
ILE18-CA	ILE4-CA	2.009361979365349
ILE18-CA	PHE5-CA	1.8362329989671706
ILE18-CA	LEU6-CA	1.7887899249792099
ILE18-CA	LYS7-CA	1.6488036334514617
ILE18-CA	ASP8-CA	1.560294622182846
ILE18-CA	VAL9-CA	1.4630198374390602
ILE18-CA	LYS10-CA	1.4108194142580033
ILE18-CA	GLY11-CA	1.309043636918068
ILE18-CA	MET12-CA	1.20931735932827
ILE18-CA	GLY13-CA	1.1567750096321106
ILE18-CA	LYS14-CA	0.9879963159561157
ILE18-CA	LYS15-CA	0.8130139529705047
ILE18-CA	GLY16-CA	0.0
ILE18-CA	GLU17-CA	0.0
ILE18-CA	ILE18-CA	0.0
ILE18-CA	LYS19-CA	0.0
ILE18-CA	ASN20-CA	0.0
ILE18-CA	VAL21-CA	0.7690770894289016
ILE18-CA	ALA22-CA	1.0304975241422654
ILE18-CA	ASP23-CA	1.157075634598732
ILE18-CA	GLY24-CA	1.3010309725999831
ILE18-CA	TYR25-CA	1.3182665556669235
ILE18-CA	ALA26-CA	1.3438802421092988
ILE18-CA	ASN27-CA	1.5153842478990556
ILE18-CA	ASN28-CA	1.6018710911273957
ILE18-CA	PHE29-CA	1.568930098414421
ILE18-CA	LEU30-CA	1.5445002526044846
ILE18-CA	PHE31-CA	1.6664126127958299
ILE18-CA	LYS32-CA	1.7928159475326537
ILE18-CA	GLN33-CA	1.875690758228302
ILE18-CA	GLY34-CA	1.931507009267807
ILE18-CA	LEU35-CA	1.8893949508666992
ILE18-CA	ALA36-CA	1.9705923259258271
ILE18-CA	ILE37-CA	2.0194239586591722
ILE18-CA	GLU38-CA	2.170336151123047
ILE18-CA	ALA39-CA	2.2902094572782516
LYS19-CA	MET1-CA	2.466269189119339
LYS19-CA	LYS2-CA	2.3894966945052145
LYS19-CA	VAL3-CA	2.239935685694218
LYS19-CA	ILE4-CA	2.1570179015398026
LYS19-CA	PHE5-CA	1.9967683225870132
LYS19-CA	LEU6-CA	1.9561320573091507
LYS19-CA	LYS7-CA	1.8202383667230606
LYS19-CA	ASP8-CA	1.745435443520546
LYS19-CA	VAL9-CA	1.6650733053684235
LYS19-CA	LYS10-CA	1.6095594853162765
LYS19-CA	GLY11-CA	1.5328565448522569
LYS19-CA	MET12-CA	1.4383075445890428
LYS19-CA	GLY13-CA	1.4076944589614868
LYS19-CA	LYS14-CA	1.2377248615026475
LYS19-CA	LYS15-CA	1.0838211297988891
LYS19-CA	GLY16-CA	0.8522064551711083
LYS19-CA	GLU17-CA	0.0
LYS19-CA	ILE18-CA	0.0
LYS19-CA	LYS19-CA	0.0
LYS19-CA	ASN20-CA	0.0
LYS19-CA	VAL21-CA	0.0
LYS19-CA	ALA22-CA	0.8605770319700241
LYS19-CA	ASP23-CA	1.0393809348344802
LYS19-CA	GLY24-CA	1.1975306808948516
LYS19-CA	TYR25-CA	1.2036503970623016
LYS19-CA	ALA26-CA	1.2544089943170547
LYS19-CA	ASN27-CA	1.4538737446069718
LYS19-CA	ASN28-CA	1.5557647585868835
LYS19-CA	PHE29-CA	1.545167362689972
LYS19-CA	LEU30-CA	1.5437235176563262
LYS19-CA	PHE31-CA	1.6642580807209015
LYS19-CA	LYS32-CA	1.7879576623439788
LYS19-CA	GLN33-CA	1.8769880294799806
LYS19-CA	GLY34-CA	1.934379780292511
LYS19-CA	LEU35-CA	1.896263748407364
LYS19-CA	ALA36-CA	1.982507336139679
LYS19-CA	ILE37-CA	2.0332480281591416
LYS19-CA	GLU38-CA	2.180212789773941
LYS19-CA	ALA39-CA	2.2991491734981535
ASN20-CA	MET1-CA	2.557804363965988
ASN20-CA	LYS2-CA	2.4815021574497225
ASN20-CA	VAL3-CA	2.326372867822647
ASN20-CA	ILE4-CA	2.2459260165691375
ASN20-CA	PHE5-CA	2.080820244550705
ASN20-CA	LEU6-CA	2.057180920243263
ASN20-CA	LYS7-CA	1.9283006310462951
ASN20-CA	ASP8-CA	1.8777937591075897
ASN20-CA	VAL9-CA	1.8220799803733825
ASN20-CA	LYS10-CA	1.7801340073347092
ASN20-CA	GLY11-CA	1.7134047478437424
ASN20-CA	MET12-CA	1.6204214930534362
ASN20-CA	GLY13-CA	1.5843366920948028
ASN20-CA	LYS14-CA	1.4396697491407395
ASN20-CA	LYS15-CA	1.2952006608247757
ASN20-CA	GLY16-CA	1.0712032169103622
ASN20-CA	GLU17-CA	0.8311002880334855
ASN20-CA	ILE18-CA	0.0
ASN20-CA	LYS19-CA	0.0
ASN20-CA	ASN20-CA	0.0
ASN20-CA	VAL21-CA	0.0
ASN20-CA	ALA22-CA	0.0
ASN20-CA	ASP23-CA	0.8696205079555511
ASN20-CA	GLY24-CA	1.032716315984726
ASN20-CA	TYR25-CA	1.0193105638027191
ASN20-CA	ALA26-CA	1.1018718957901001
ASN20-CA	ASN27-CA	1.3128265500068665
ASN20-CA	ASN28-CA	1.4144935071468354
ASN20-CA	PHE29-CA	1.4029702872037888
ASN20-CA	LEU30-CA	1.4125459045171738
ASN20-CA	PHE31-CA	1.54975625872612
ASN20-CA	LYS32-CA	1.6806588530540467
ASN20-CA	GLN33-CA	1.75377556681633
ASN20-CA	GLY34-CA	1.8155859112739563
ASN20-CA	LEU35-CA	1.778125488758087
ASN20-CA	ALA36-CA	1.868943491578102
ASN20-CA	ILE37-CA	1.9412268698215485
ASN20-CA	GLU38-CA	2.098564660549164
ASN20-CA	ALA39-CA	2.212288448214531
VAL21-CA	MET1-CA	2.6525544077157974
VAL21-CA	LYS2-CA	2.587110584974289
VAL21-CA	VAL3-CA	2.427996298670769
VAL21-CA	ILE4-CA	2.343939110636711
VAL21-CA	PHE5-CA	2.1656409412622453
VAL21-CA	LEU6-CA	2.1345624059438704
VAL21-CA	LYS7-CA	2.0137732207775114
VAL21-CA	ASP8-CA	1.9680487930774688
VAL21-CA	VAL9-CA	1.9280985414981842
VAL21-CA	LYS10-CA	1.8945800215005875
VAL21-CA	GLY11-CA	1.8339986503124237
VAL21-CA	MET12-CA	1.7512186259031295
VAL21-CA	GLY13-CA	1.702039396762848
VAL21-CA	LYS14-CA	1.5539829730987549
VAL21-CA	LYS15-CA	1.4057635605335235
VAL21-CA	GLY16-CA	1.1944473952054977
VAL21-CA	GLU17-CA	0.9839875191450119
VAL21-CA	ILE18-CA	0.7690770894289016
VAL21-CA	LYS19-CA	0.0
VAL21-CA	ASN20-CA	0.0
VAL21-CA	VAL21-CA	0.0
VAL21-CA	ALA22-CA	0.0
VAL21-CA	ASP23-CA	0.0
VAL21-CA	GLY24-CA	0.7907365769147873
VAL21-CA	TYR25-CA	0.7788306951522828
VAL21-CA	ALA26-CA	0.8739720255136489
VAL21-CA	ASN27-CA	1.0866624057292937
VAL21-CA	ASN28-CA	1.2040103435516358
VAL21-CA	PHE29-CA	1.1985917061567306
VAL21-CA	LEU30-CA	1.2113403290510179
VAL21-CA	PHE31-CA	1.3534824520349502
VAL21-CA	LYS32-CA	1.500553846359253
VAL21-CA	GLN33-CA	1.5857425272464751
VAL21-CA	GLY34-CA	1.6474718153476715
VAL21-CA	LEU35-CA	1.604550489783287
VAL21-CA	ALA36-CA	1.6858211368322373
VAL21-CA	ILE37-CA	1.7773538783192635
VAL21-CA	GLU38-CA	1.9643751472234725
VAL21-CA	ALA39-CA	2.078938102722168
ALA22-CA	MET1-CA	2.822291249036789
ALA22-CA	LYS2-CA	2.7516104578971863
ALA22-CA	VAL3-CA	2.5813477516174315
ALA22-CA	ILE4-CA	2.4927292823791505
ALA22-CA	PHE5-CA	2.3099698036909104
ALA22-CA	LEU6-CA	2.2708722352981567
ALA22-CA	LYS7-CA	2.1629415810108186
ALA22-CA	ASP8-CA	2.1354817390441894
ALA22-CA	VAL9-CA	2.1141887813806535
ALA22-CA	LYS10-CA	2.080469399690628
ALA22-CA	GLY11-CA	2.028333085775375
ALA22-CA	MET12-CA	1.9559487104415894
ALA22-CA	GLY13-CA	1.9168635249137878
ALA22-CA	LYS14-CA	1.775019371509552
ALA22-CA	LYS15-CA	1.6250028729438781
ALA22-CA	GLY16-CA	1.4268160879611969
ALA22-CA	GLU17-CA	1.2248558789491653
ALA22-CA	ILE18-CA	1.0304975241422654
ALA22-CA	LYS19-CA	0.8605770319700241
ALA22-CA	ASN20-CA	0.0
ALA22-CA	VAL21-CA	0.0
ALA22-CA	ALA22-CA	0.0
ALA22-CA	ASP23-CA	0.0
ALA22-CA	GLY24-CA	0.0
ALA22-CA	TYR25-CA	0.5795945391058922
ALA22-CA	ALA26-CA	0.712155333161354
ALA22-CA	ASN27-CA	0.9335452377796173
ALA22-CA	ASN28-CA	1.0663807690143585
ALA22-CA	PHE29-CA	1.1176995933055878
ALA22-CA	LEU30-CA	1.1605894833803176
ALA22-CA	PHE31-CA	1.3145953625440598
ALA22-CA	LYS32-CA	1.4789648622274398
ALA22-CA	GLN33-CA	1.5858074486255647
ALA22-CA	GLY34-CA	1.650734269618988
ALA22-CA	LEU35-CA	1.6133581757545472
ALA22-CA	ALA36-CA	1.6928395748138427
ALA22-CA	ILE37-CA	1.8088191479444504
ALA22-CA	GLU38-CA	1.9937027156352998
ALA22-CA	ALA39-CA	2.102199560403824
ASP23-CA	MET1-CA	2.9271474689245225
ASP23-CA	LYS2-CA	2.843299949169159
ASP23-CA	VAL3-CA	2.663564932346344
ASP23-CA	ILE4-CA	2.567900651693344
ASP23-CA	PHE5-CA	2.3771176993846894
ASP23-CA	LEU6-CA	2.3213278621435167
ASP23-CA	LYS7-CA	2.2258231729269027
ASP23-CA	ASP8-CA	2.2010099291801453
ASP23-CA	VAL9-CA	2.186834654211998
ASP23-CA	LYS10-CA	2.153344964981079
ASP23-CA	GLY11-CA	2.1003653049468993
ASP23-CA	MET12-CA	2.0419360756874085
ASP23-CA	GLY13-CA	2.002749240398407
ASP23-CA	LYS14-CA	1.8597434639930726
ASP23-CA	LYS15-CA	1.7124996423721313
ASP23-CA	GLY16-CA	1.542870181798935
ASP23-CA	GLU17-CA	1.3400065094232558
ASP23-CA	ILE18-CA	1.157075634598732
ASP23-CA	LYS19-CA	1.0393809348344802
ASP23-CA	ASN20-CA	0.8696205079555511
ASP23-CA	VAL21-CA	0.0
ASP23-CA	ALA22-CA	0.0
ASP23-CA	ASP23-CA	0.0
ASP23-CA	GLY24-CA	0.0
ASP23-CA	TYR25-CA	0.0
ASP23-CA	ALA26-CA	0.6095068752765656
ASP23-CA	ASN27-CA	0.7609989136457443
ASP23-CA	ASN28-CA	0.9588144004344941
ASP23-CA	PHE29-CA	1.064279380440712
ASP23-CA	LEU30-CA	1.1061382561922073
ASP23-CA	PHE31-CA	1.2489659905433654
ASP23-CA	LYS32-CA	1.422775399684906
ASP23-CA	GLN33-CA	1.5357409298419953
ASP23-CA	GLY34-CA	1.6203781872987748
ASP23-CA	LEU35-CA	1.6045812577009202
ASP23-CA	ALA36-CA	1.679982128739357
ASP23-CA	ILE37-CA	1.804754438996315
ASP23-CA	GLU38-CA	1.9990077435970306
ASP23-CA	ALA39-CA	2.1118782252073287
GLY24-CA	MET1-CA	3.0264100462198256
GLY24-CA	LYS2-CA	2.946683955192566
GLY24-CA	VAL3-CA	2.772168290615082
GLY24-CA	ILE4-CA	2.6721841365098955
GLY24-CA	PHE5-CA	2.491421067714691
GLY24-CA	LEU6-CA	2.4439668238162993
GLY24-CA	LYS7-CA	2.356547176837921
GLY24-CA	ASP8-CA	2.3360395193099976
GLY24-CA	VAL9-CA	2.328243428468704
GLY24-CA	LYS10-CA	2.30260174870491
GLY24-CA	GLY11-CA	2.2604793548583983
GLY24-CA	MET12-CA	2.1951570391654966
GLY24-CA	GLY13-CA	2.142519158124924
GLY24-CA	LYS14-CA	2.0037844300270082
GLY24-CA	LYS15-CA	1.8538904070854187
GLY24-CA	GLY16-CA	1.6937749207019805
GLY24-CA	GLU17-CA	1.4951923727989196
GLY24-CA	ILE18-CA	1.3010309725999831
GLY24-CA	LYS19-CA	1.1975306808948516
GLY24-CA	ASN20-CA	1.032716315984726
GLY24-CA	VAL21-CA	0.7907365769147873
GLY24-CA	ALA22-CA	0.0
GLY24-CA	ASP23-CA	0.0
GLY24-CA	GLY24-CA	0.0
GLY24-CA	TYR25-CA	0.0
GLY24-CA	ALA26-CA	0.0
GLY24-CA	ASN27-CA	0.6664372637867928
GLY24-CA	ASN28-CA	0.7946665868163109
GLY24-CA	PHE29-CA	0.9278559148311615
GLY24-CA	LEU30-CA	1.0372030168771744
GLY24-CA	PHE31-CA	1.1528352707624436
GLY24-CA	LYS32-CA	1.3020473092794418
GLY24-CA	GLN33-CA	1.4305996000766754
GLY24-CA	GLY34-CA	1.5169709473848343
GLY24-CA	LEU35-CA	1.5271807581186294
GLY24-CA	ALA36-CA	1.5974417120218276
GLY24-CA	ILE37-CA	1.7221507132053375
GLY24-CA	GLU38-CA	1.9153526842594146
GLY24-CA	ALA39-CA	2.041067162156105
TYR25-CA	MET1-CA	3.0109004825353622
TYR25-CA	LYS2-CA	2.9449884355068208
TYR25-CA	VAL3-CA	2.7771129816770554
TYR25-CA	ILE4-CA	2.678952670097351
TYR25-CA	PHE5-CA	2.5065505295991897
TYR25-CA	LEU6-CA	2.4663330972194673
TYR25-CA	LYS7-CA	2.3767720580101015
TYR25-CA	ASP8-CA	2.3597473740577697
TYR25-CA	VAL9-CA	2.3502418994903564
TYR25-CA	LYS10-CA	2.3303237676620485
TYR25-CA	GLY11-CA	2.2870109498500826
TYR25-CA	MET12-CA	2.212522092461586
TYR25-CA	GLY13-CA	2.1669799745082856
TYR25-CA	LYS14-CA	2.0297127187252046
TYR25-CA	LYS15-CA	1.881858080625534
TYR25-CA	GLY16-CA	1.7100922614336014
TYR25-CA	GLU17-CA	1.5204666256904602
TYR25-CA	ILE18-CA	1.3182665556669235
TYR25-CA	LYS19-CA	1.2036503970623016
TYR25-CA	ASN20-CA	1.0193105638027191
TYR25-CA	VAL21-CA	0.7788306951522828
TYR25-CA	ALA22-CA	0.5795945391058922
TYR25-CA	ASP23-CA	0.0
TYR25-CA	GLY24-CA	0.0
TYR25-CA	TYR25-CA	0.0
TYR25-CA	ALA26-CA	0.0
TYR25-CA	ASN27-CA	0.0
TYR25-CA	ASN28-CA	0.6746010392904281
TYR25-CA	PHE29-CA	0.7814636588096618
TYR25-CA	LEU30-CA	0.9265304297208786
TYR25-CA	PHE31-CA	1.0431345611810685
TYR25-CA	LYS32-CA	1.1727649599313736
TYR25-CA	GLN33-CA	1.3125420212745667
TYR25-CA	GLY34-CA	1.3932628870010375
TYR25-CA	LEU35-CA	1.394227385520935
TYR25-CA	ALA36-CA	1.4722854733467101
TYR25-CA	ILE37-CA	1.6031068205833434
TYR25-CA	GLU38-CA	1.8021104753017425
TYR25-CA	ALA39-CA	1.94761104285717
ALA26-CA	MET1-CA	3.0152663201093675
ALA26-CA	LYS2-CA	2.9504735857248305
ALA26-CA	VAL3-CA	2.781066519021988
ALA26-CA	ILE4-CA	2.6906212627887727
ALA26-CA	PHE5-CA	2.5150208830833436
ALA26-CA	LEU6-CA	2.4780928194522858
ALA26-CA	LYS7-CA	2.3994184851646425
ALA26-CA	ASP8-CA	2.383170449733734
ALA26-CA	VAL9-CA	2.3692822575569155
ALA26-CA	LYS10-CA	2.3506380319595337
ALA26-CA	GLY11-CA	2.3018108725547792
ALA26-CA	MET12-CA	2.232223516702652
ALA26-CA	GLY13-CA	2.1916752636432646
ALA26-CA	LYS14-CA	2.0553443312644957
ALA26-CA	LYS15-CA	1.9077429473400116
ALA26-CA	GLY16-CA	1.7388687610626221
ALA26-CA	GLU17-CA	1.5498756974935533
ALA26-CA	ILE18-CA	1.3438802421092988
ALA26-CA	LYS19-CA	1.2544089943170547
ALA26-CA	ASN20-CA	1.1018718957901001
ALA26-CA	VAL21-CA	0.8739720255136489
ALA26-CA	ALA22-CA	0.712155333161354
ALA26-CA	ASP23-CA	0.6095068752765656
ALA26-CA	GLY24-CA	0.0
ALA26-CA	TYR25-CA	0.0
ALA26-CA	ALA26-CA	0.0
ALA26-CA	ASN27-CA	0.0
ALA26-CA	ASN28-CA	0.0
ALA26-CA	PHE29-CA	0.7137878447771072
ALA26-CA	LEU30-CA	0.8160841882228851
ALA26-CA	PHE31-CA	0.9370227456092834
ALA26-CA	LYS32-CA	1.0807638227939607
ALA26-CA	GLN33-CA	1.2251899302005769
ALA26-CA	GLY34-CA	1.3210677742958068
ALA26-CA	LEU35-CA	1.3276498854160308
ALA26-CA	ALA36-CA	1.407481238245964
ALA26-CA	ILE37-CA	1.54211944937706
ALA26-CA	GLU38-CA	1.7529130309820176
ALA26-CA	ALA39-CA	1.9077475786209106
ASN27-CA	MET1-CA	3.076904809474945
ASN27-CA	LYS2-CA	3.0204175084829332
ASN27-CA	VAL3-CA	2.8539141327142716
ASN27-CA	ILE4-CA	2.7742864310741426
ASN27-CA	PHE5-CA	2.6019015669822694
ASN27-CA	LEU6-CA	2.5636348843574526
ASN27-CA	LYS7-CA	2.4944281965494155
ASN27-CA	ASP8-CA	2.475153288245201
ASN27-CA	VAL9-CA	2.4587957561016083
ASN27-CA	LYS10-CA	2.4489043593406676
ASN27-CA	GLY11-CA	2.416665533185005
ASN27-CA	MET12-CA	2.3593783646821977
ASN27-CA	GLY13-CA	2.310826152563095
ASN27-CA	LYS14-CA	2.191978710889816
ASN27-CA	LYS15-CA	2.057326525449753
ASN27-CA	GLY16-CA	1.9111861765384675
ASN27-CA	GLU17-CA	1.7213849604129792
ASN27-CA	ILE18-CA	1.5153842478990556
ASN27-CA	LYS19-CA	1.4538737446069718
ASN27-CA	ASN20-CA	1.3128265500068665
ASN27-CA	VAL21-CA	1.0866624057292937
ASN27-CA	ALA22-CA	0.9335452377796173
ASN27-CA	ASP23-CA	0.7609989136457443
ASN27-CA	GLY24-CA	0.6664372637867928
ASN27-CA	TYR25-CA	0.0
ASN27-CA	ALA26-CA	0.0
ASN27-CA	ASN27-CA	0.0
ASN27-CA	ASN28-CA	0.0
ASN27-CA	PHE29-CA	0.0
ASN27-CA	LEU30-CA	0.6508271783590317
ASN27-CA	PHE31-CA	0.7153923392295838
ASN27-CA	LYS32-CA	0.8836050227284431
ASN27-CA	GLN33-CA	1.0392966866493225
ASN27-CA	GLY34-CA	1.1561953157186509
ASN27-CA	LEU35-CA	1.2079042375087738
ASN27-CA	ALA36-CA	1.2891069203615189
ASN27-CA	ILE37-CA	1.429017749428749
ASN27-CA	GLU38-CA	1.6530346512794494
ASN27-CA	ALA39-CA	1.8162661373615265
ASN28-CA	MET1-CA	3.0935615062713624
ASN28-CA	LYS2-CA	3.0264602422714235
ASN28-CA	VAL3-CA	2.8588863044977186
ASN28-CA	ILE4-CA	2.7799371808767317
ASN28-CA	PHE5-CA	2.6151917666196822
ASN28-CA	LEU6-CA	2.5811937034130095
ASN28-CA	LYS7-CA	2.5204659700393677
ASN28-CA	ASP8-CA	2.51043187379837
ASN28-CA	VAL9-CA	2.50194907784462
ASN28-CA	LYS10-CA	2.5035686552524568
ASN28-CA	GLY11-CA	2.480564272403717
ASN28-CA	MET12-CA	2.4273624300956724
ASN28-CA	GLY13-CA	2.3774815022945406
ASN28-CA	LYS14-CA	2.2650026440620423
ASN28-CA	LYS15-CA	2.1333238899707796
ASN28-CA	GLY16-CA	1.9868966460227966
ASN28-CA	GLU17-CA	1.8073294162750244
ASN28-CA	ILE18-CA	1.6018710911273957
ASN28-CA	LYS19-CA	1.5557647585868835
ASN28-CA	ASN20-CA	1.4144935071468354
ASN28-CA	VAL21-CA	1.2040103435516358
ASN28-CA	ALA22-CA	1.0663807690143585
ASN28-CA	ASP23-CA	0.9588144004344941
ASN28-CA	GLY24-CA	0.7946665868163109
ASN28-CA	TYR25-CA	0.6746010392904281
ASN28-CA	ALA26-CA	0.0
ASN28-CA	ASN27-CA	0.0
ASN28-CA	ASN28-CA	0.0
ASN28-CA	PHE29-CA	0.0
ASN28-CA	LEU30-CA	0.0
ASN28-CA	PHE31-CA	0.6076398491859436
ASN28-CA	LYS32-CA	0.7058457195758819
ASN28-CA	GLN33-CA	0.87697052359581
ASN28-CA	GLY34-CA	0.9891200572252273
ASN28-CA	LEU35-CA	1.0572920799255372
ASN28-CA	ALA36-CA	1.1565437883138656
ASN28-CA	ILE37-CA	1.2803238153457641
ASN28-CA	GLU38-CA	1.496356937289238
ASN28-CA	ALA39-CA	1.675247523188591
PHE29-CA	MET1-CA	3.0562192469835283
PHE29-CA	LYS2-CA	2.9843191683292387
PHE29-CA	VAL3-CA	2.8097716718912125
PHE29-CA	ILE4-CA	2.719053190946579
PHE29-CA	PHE5-CA	2.5518553793430327
PHE29-CA	LEU6-CA	2.5064902544021606
PHE29-CA	LYS7-CA	2.445161008834839
PHE29-CA	ASP8-CA	2.431025755405426
PHE29-CA	VAL9-CA	2.422506245970726
PHE29-CA	LYS10-CA	2.426460641622543
PHE29-CA	GLY11-CA	2.402674788236618
PHE29-CA	MET12-CA	2.3656515538692475
PHE29-CA	GLY13-CA	2.3144237637519836
PHE29-CA	LYS14-CA	2.219292813539505
PHE29-CA	LYS15-CA	2.0882905185222627
PHE29-CA	GLY16-CA	1.9571120202541352
PHE29-CA	GLU17-CA	1.7857859671115874
PHE29-CA	ILE18-CA	1.568930098414421
PHE29-CA	LYS19-CA	1.545167362689972
PHE29-CA	ASN20-CA	1.4029702872037888
PHE29-CA	VAL21-CA	1.1985917061567306
PHE29-CA	ALA22-CA	1.1176995933055878
PHE29-CA	ASP23-CA	1.064279380440712
PHE29-CA	GLY24-CA	0.9278559148311615
PHE29-CA	TYR25-CA	0.7814636588096618
PHE29-CA	ALA26-CA	0.7137878447771072
PHE29-CA	ASN27-CA	0.0
PHE29-CA	ASN28-CA	0.0
PHE29-CA	PHE29-CA	0.0
PHE29-CA	LEU30-CA	0.0
PHE29-CA	PHE31-CA	0.0
PHE29-CA	LYS32-CA	0.6073738858103752
PHE29-CA	GLN33-CA	0.7630901128053665
PHE29-CA	GLY34-CA	0.9379222631454468
PHE29-CA	LEU35-CA	0.9900841265916824
PHE29-CA	ALA36-CA	1.1106935262680053
PHE29-CA	ILE37-CA	1.2410911947488785
PHE29-CA	GLU38-CA	1.472488781809807
PHE29-CA	ALA39-CA	1.666370216012001
LEU30-CA	MET1-CA	3.0320064932107926
LEU30-CA	LYS2-CA	2.9676023006439207
LEU30-CA	VAL3-CA	2.794159170985222
LEU30-CA	ILE4-CA	2.702556809782982
LEU30-CA	PHE5-CA	2.52907874584198
LEU30-CA	LEU6-CA	2.4869023084640505
LEU30-CA	LYS7-CA	2.4223917335271836
LEU30-CA	ASP8-CA	2.392649954557419
LEU30-CA	VAL9-CA	2.3713122069835664
LEU30-CA	LYS10-CA	2.368841642141342
LEU30-CA	GLY11-CA	2.345051032304764
LEU30-CA	MET12-CA	2.3209607660770417
LEU30-CA	GLY13-CA	2.2676187217235566
LEU30-CA	LYS14-CA	2.1733462810516357
LEU30-CA	LYS15-CA	2.049025443196297
LEU30-CA	GLY16-CA	1.9357627987861634
LEU30-CA	GLU17-CA	1.7600562065839767
LEU30-CA	ILE18-CA	1.5445002526044846
LEU30-CA	LYS19-CA	1.5437235176563262
LEU30-CA	ASN20-CA	1.4125459045171738
LEU30-CA	VAL21-CA	1.2113403290510179
LEU30-CA	ALA22-CA	1.1605894833803176
LEU30-CA	ASP23-CA	1.1061382561922073
LEU30-CA	GLY24-CA	1.0372030168771744
LEU30-CA	TYR25-CA	0.9265304297208786
LEU30-CA	ALA26-CA	0.8160841882228851
LEU30-CA	ASN27-CA	0.6508271783590317
LEU30-CA	ASN28-CA	0.0
LEU30-CA	PHE29-CA	0.0
LEU30-CA	LEU30-CA	0.0
LEU30-CA	PHE31-CA	0.0
LEU30-CA	LYS32-CA	0.0
LEU30-CA	GLN33-CA	0.7110353648662567
LEU30-CA	GLY34-CA	0.8616736650466919
LEU30-CA	LEU35-CA	0.9152159333229065
LEU30-CA	ALA36-CA	1.0552288919687272
LEU30-CA	ILE37-CA	1.1962843507528305
LEU30-CA	GLU38-CA	1.4447491317987442
LEU30-CA	ALA39-CA	1.6290490955114365
PHE31-CA	MET1-CA	3.067986997961998
PHE31-CA	LYS2-CA	3.019410753250122
PHE31-CA	VAL3-CA	2.8628561943769455
PHE31-CA	ILE4-CA	2.7870737433433534
PHE31-CA	PHE5-CA	2.6285648941993713
PHE31-CA	LEU6-CA	2.589285445213318
PHE31-CA	LYS7-CA	2.5356265604496
PHE31-CA	ASP8-CA	2.507430112361908
PHE31-CA	VAL9-CA	2.487363910675049
PHE31-CA	LYS10-CA	2.492176055908203
PHE31-CA	GLY11-CA	2.475430780649185
PHE31-CA	MET12-CA	2.4343741297721864
PHE31-CA	GLY13-CA	2.3686209499835966
PHE31-CA	LYS14-CA	2.2700605422258375
PHE31-CA	LYS15-CA	2.1512394815683367
PHE31-CA	GLY16-CA	2.0365015268325806
PHE31-CA	GLU17-CA	1.872926762700081
PHE31-CA	ILE18-CA	1.6664126127958299
PHE31-CA	LYS19-CA	1.6642580807209015
PHE31-CA	ASN20-CA	1.54975625872612
PHE31-CA	VAL21-CA	1.3534824520349502
PHE31-CA	ALA22-CA	1.3145953625440598
PHE31-CA	ASP23-CA	1.2489659905433654
PHE31-CA	GLY24-CA	1.1528352707624436
PHE31-CA	TYR25-CA	1.0431345611810685
PHE31-CA	ALA26-CA	0.9370227456092834
PHE31-CA	ASN27-CA	0.7153923392295838
PHE31-CA	ASN28-CA	0.6076398491859436
PHE31-CA	PHE29-CA	0.0
PHE31-CA	LEU30-CA	0.0
PHE31-CA	PHE31-CA	0.0
PHE31-CA	LYS32-CA	0.0
PHE31-CA	GLN33-CA	0.0
PHE31-CA	GLY34-CA	0.6766924694180488
PHE31-CA	LEU35-CA	0.7952435910701752
PHE31-CA	ALA36-CA	0.9439270928502083
PHE31-CA	ILE37-CA	1.0760118126869203
PHE31-CA	GLU38-CA	1.3254112958908082
PHE31-CA	ALA39-CA	1.5212838232517243
LYS32-CA	MET1-CA	3.1450126856565475
LYS32-CA	LYS2-CA	3.0941642820835114
LYS32-CA	VAL3-CA	2.95210824906826
LYS32-CA	ILE4-CA	2.869842544198036
LYS32-CA	PHE5-CA	2.7290175527334215
LYS32-CA	LEU6-CA	2.685269233584404
LYS32-CA	LYS7-CA	2.639540728926659
LYS32-CA	ASP8-CA	2.6157142490148546
LYS32-CA	VAL9-CA	2.6026801645755766
LYS32-CA	LYS10-CA	2.6095682978630066
LYS32-CA	GLY11-CA	2.590042793750763
LYS32-CA	MET12-CA	2.5408614039421082
LYS32-CA	GLY13-CA	2.4680578112602234
LYS32-CA	LYS14-CA	2.370914614200592
LYS32-CA	LYS15-CA	2.2590118438005446
LYS32-CA	GLY16-CA	2.1403933316469193
LYS32-CA	GLU17-CA	1.9941614359617232
LYS32-CA	ILE18-CA	1.7928159475326537
LYS32-CA	LYS19-CA	1.7879576623439788
LYS32-CA	ASN20-CA	1.6806588530540467
LYS32-CA	VAL21-CA	1.500553846359253
LYS32-CA	ALA22-CA	1.4789648622274398
LYS32-CA	ASP23-CA	1.422775399684906
LYS32-CA	GLY24-CA	1.3020473092794418
LYS32-CA	TYR25-CA	1.1727649599313736
LYS32-CA	ALA26-CA	1.0807638227939607
LYS32-CA	ASN27-CA	0.8836050227284431
LYS32-CA	ASN28-CA	0.7058457195758819
LYS32-CA	PHE29-CA	0.6073738858103752
LYS32-CA	LEU30-CA	0.0
LYS32-CA	PHE31-CA	0.0
LYS32-CA	LYS32-CA	0.0
LYS32-CA	GLN33-CA	0.0
LYS32-CA	GLY34-CA	0.0
LYS32-CA	LEU35-CA	0.7644116342067718
LYS32-CA	ALA36-CA	0.9555841535329819
LYS32-CA	ILE37-CA	1.0901224613189697
LYS32-CA	GLU38-CA	1.3250028401613236
LYS32-CA	ALA39-CA	1.5491381615400315
GLN33-CA	MET1-CA	3.1356270760297775
GLN33-CA	LYS2-CA	3.0803140997886658
GLN33-CA	VAL3-CA	2.965919440984726
GLN33-CA	ILE4-CA	2.8839838176965715
GLN33-CA	PHE5-CA	2.768137511610985
GLN33-CA	LEU6-CA	2.7523288071155547
GLN33-CA	LYS7-CA	2.724440425634384
GLN33-CA	ASP8-CA	2.6983940064907075
GLN33-CA	VAL9-CA	2.694601148366928
GLN33-CA	LYS10-CA	2.6964008152484893
GLN33-CA	GLY11-CA	2.6750023305416106
GLN33-CA	MET12-CA	2.6259975492954255
GLN33-CA	GLY13-CA	2.540806841850281
GLN33-CA	LYS14-CA	2.4480874598026277
GLN33-CA	LYS15-CA	2.339406117796898
GLN33-CA	GLY16-CA	2.2201268494129183
GLN33-CA	GLU17-CA	2.081506150960922
GLN33-CA	ILE18-CA	1.875690758228302
GLN33-CA	LYS19-CA	1.8769880294799806
GLN33-CA	ASN20-CA	1.75377556681633
GLN33-CA	VAL21-CA	1.5857425272464751
GLN33-CA	ALA22-CA	1.5858074486255647
GLN33-CA	ASP23-CA	1.5357409298419953
GLN33-CA	GLY24-CA	1.4305996000766754
GLN33-CA	TYR25-CA	1.3125420212745667
GLN33-CA	ALA26-CA	1.2251899302005769
GLN33-CA	ASN27-CA	1.0392966866493225
GLN33-CA	ASN28-CA	0.87697052359581
GLN33-CA	PHE29-CA	0.7630901128053665
GLN33-CA	LEU30-CA	0.7110353648662567
GLN33-CA	PHE31-CA	0.0
GLN33-CA	LYS32-CA	0.0
GLN33-CA	GLN33-CA	0.0
GLN33-CA	GLY34-CA	0.0
GLN33-CA	LEU35-CA	0.0
GLN33-CA	ALA36-CA	0.8305695146322251
GLN33-CA	ILE37-CA	1.0159925431013108
GLN33-CA	GLU38-CA	1.2599773555994034
GLN33-CA	ALA39-CA	1.4846672236919403
GLY34-CA	MET1-CA	3.101888418197632
GLY34-CA	LYS2-CA	3.038553738594055
GLY34-CA	VAL3-CA	2.939853700995445
GLY34-CA	ILE4-CA	2.8600949168205263
GLY34-CA	PHE5-CA	2.772628504037857
GLY34-CA	LEU6-CA	2.7756298959255217
GLY34-CA	LYS7-CA	2.7613978683948517
GLY34-CA	ASP8-CA	2.7336293399333953
GLY34-CA	VAL9-CA	2.7374430000782013
GLY34-CA	LYS10-CA	2.7417543292045594
GLY34-CA	GLY11-CA	2.7224509954452514
GLY34-CA	MET12-CA	2.667185652256012
GLY34-CA	GLY13-CA	2.5755626976490023
GLY34-CA	LYS14-CA	2.4821592211723327
GLY34-CA	LYS15-CA	2.3791880905628204
GLY34-CA	GLY16-CA	2.250320643186569
GLY34-CA	GLU17-CA	2.1185848295688627
GLY34-CA	ILE18-CA	1.931507009267807
GLY34-CA	LYS19-CA	1.934379780292511
GLY34-CA	ASN20-CA	1.8155859112739563
GLY34-CA	VAL21-CA	1.6474718153476715
GLY34-CA	ALA22-CA	1.650734269618988
GLY34-CA	ASP23-CA	1.6203781872987748
GLY34-CA	GLY24-CA	1.5169709473848343
GLY34-CA	TYR25-CA	1.3932628870010375
GLY34-CA	ALA26-CA	1.3210677742958068
GLY34-CA	ASN27-CA	1.1561953157186509
GLY34-CA	ASN28-CA	0.9891200572252273
GLY34-CA	PHE29-CA	0.9379222631454468
GLY34-CA	LEU30-CA	0.8616736650466919
GLY34-CA	PHE31-CA	0.6766924694180488
GLY34-CA	LYS32-CA	0.0
GLY34-CA	GLN33-CA	0.0
GLY34-CA	GLY34-CA	0.0
GLY34-CA	LEU35-CA	0.0
GLY34-CA	ALA36-CA	0.0
GLY34-CA	ILE37-CA	0.8271935850381851
GLY34-CA	GLU38-CA	1.0696711719036103
GLY34-CA	ALA39-CA	1.2868294984102249
LEU35-CA	MET1-CA	3.072033903002739
LEU35-CA	LYS2-CA	3.0063410878181456
LEU35-CA	VAL3-CA	2.89701866209507
LEU35-CA	ILE4-CA	2.8141906291246412
LEU35-CA	PHE5-CA	2.7273032426834107
LEU35-CA	LEU6-CA	2.7283218294382094
LEU35-CA	LYS7-CA	2.7036097288131713
LEU35-CA	ASP8-CA	2.688302904367447
LEU35-CA	VAL9-CA	2.6988093733787535
LEU35-CA	LYS10-CA	2.709306651353836
LEU35-CA	GLY11-CA	2.6814891695976257
LEU35-CA	MET12-CA	2.6282322645187377
LEU35-CA	GLY13-CA	2.536215353012085
LEU35-CA	LYS14-CA	2.4402800261974336
LEU35-CA	LYS15-CA	2.3356821537017822
LEU35-CA	GLY16-CA	2.20176956653595
LEU35-CA	GLU17-CA	2.077424830198288
LEU35-CA	ILE18-CA	1.8893949508666992
LEU35-CA	LYS19-CA	1.896263748407364
LEU35-CA	ASN20-CA	1.778125488758087
LEU35-CA	VAL21-CA	1.604550489783287
LEU35-CA	ALA22-CA	1.6133581757545472
LEU35-CA	ASP23-CA	1.6045812577009202
LEU35-CA	GLY24-CA	1.5271807581186294
LEU35-CA	TYR25-CA	1.394227385520935
LEU35-CA	ALA26-CA	1.3276498854160308
LEU35-CA	ASN27-CA	1.2079042375087738
LEU35-CA	ASN28-CA	1.0572920799255372
LEU35-CA	PHE29-CA	0.9900841265916824
LEU35-CA	LEU30-CA	0.9152159333229065
LEU35-CA	PHE31-CA	0.7952435910701752
LEU35-CA	LYS32-CA	0.7644116342067718
LEU35-CA	GLN33-CA	0.0
LEU35-CA	GLY34-CA	0.0
LEU35-CA	LEU35-CA	0.0
LEU35-CA	ALA36-CA	0.0
LEU35-CA	ILE37-CA	0.0
LEU35-CA	GLU38-CA	0.8962086707353591
LEU35-CA	ALA39-CA	1.1213184237480163
ALA36-CA	MET1-CA	3.0876020818948744
ALA36-CA	LYS2-CA	3.0049926057457923
ALA36-CA	VAL3-CA	2.8928575694561003
ALA36-CA	ILE4-CA	2.8183654278516768
ALA36-CA	PHE5-CA	2.750572919845581
ALA36-CA	LEU6-CA	2.7586585208773613
ALA36-CA	LYS7-CA	2.7372558176517487
ALA36-CA	ASP8-CA	2.7194491595029833
ALA36-CA	VAL9-CA	2.73286948800087
ALA36-CA	LYS10-CA	2.7424271583557127
ALA36-CA	GLY11-CA	2.7262031495571137
ALA36-CA	MET12-CA	2.6690431237220764
ALA36-CA	GLY13-CA	2.5680476844310762
ALA36-CA	LYS14-CA	2.4799298346042633
ALA36-CA	LYS15-CA	2.385787922143936
ALA36-CA	GLY16-CA	2.256811463832855
ALA36-CA	GLU17-CA	2.1394761860370637
ALA36-CA	ILE18-CA	1.9705923259258271
ALA36-CA	LYS19-CA	1.982507336139679
ALA36-CA	ASN20-CA	1.868943491578102
ALA36-CA	VAL21-CA	1.6858211368322373
ALA36-CA	ALA22-CA	1.6928395748138427
ALA36-CA	ASP23-CA	1.679982128739357
ALA36-CA	GLY24-CA	1.5974417120218276
ALA36-CA	TYR25-CA	1.4722854733467101
ALA36-CA	ALA26-CA	1.407481238245964
ALA36-CA	ASN27-CA	1.2891069203615189
ALA36-CA	ASN28-CA	1.1565437883138656
ALA36-CA	PHE29-CA	1.1106935262680053
ALA36-CA	LEU30-CA	1.0552288919687272
ALA36-CA	PHE31-CA	0.9439270928502083
ALA36-CA	LYS32-CA	0.9555841535329819
ALA36-CA	GLN33-CA	0.8305695146322251
ALA36-CA	GLY34-CA	0.0
ALA36-CA	LEU35-CA	0.0
ALA36-CA	ALA36-CA	0.0
ALA36-CA	ILE37-CA	0.0
ALA36-CA	GLU38-CA	0.0
ALA36-CA	ALA39-CA	0.8632373571395874
ILE37-CA	MET1-CA	3.088441661000252
ILE37-CA	LYS2-CA	3.0140572279691695
ILE37-CA	VAL3-CA	2.916356620192528
ILE37-CA	ILE4-CA	2.8674276769161224
ILE37-CA	PHE5-CA	2.792314866185188
ILE37-CA	LEU6-CA	2.790702161192894
ILE37-CA	LYS7-CA	2.745705758035183
ILE37-CA	ASP8-CA	2.7269445180892946
ILE37-CA	VAL9-CA	2.7348281502723695
ILE37-CA	LYS10-CA	2.7488579154014587
ILE37-CA	GLY11-CA	2.735507696866989
ILE37-CA	MET12-CA	2.684714135527611
ILE37-CA	GLY13-CA	2.586036053299904
ILE37-CA	LYS14-CA	2.506629836559296
ILE37-CA	LYS15-CA	2.4147309601306914
ILE37-CA	GLY16-CA	2.2810329496860504
ILE37-CA	GLU17-CA	2.173879346251488
ILE37-CA	ILE18-CA	2.0194239586591722
ILE37-CA	LYS19-CA	2.0332480281591416
ILE37-CA	ASN20-CA	1.9412268698215485
ILE37-CA	VAL21-CA	1.7773538783192635
ILE37-CA	ALA22-CA	1.8088191479444504
ILE37-CA	ASP23-CA	1.804754438996315
ILE37-CA	GLY24-CA	1.7221507132053375
ILE37-CA	TYR25-CA	1.6031068205833434
ILE37-CA	ALA26-CA	1.54211944937706
ILE37-CA	ASN27-CA	1.429017749428749
ILE37-CA	ASN28-CA	1.2803238153457641
ILE37-CA	PHE29-CA	1.2410911947488785
ILE37-CA	LEU30-CA	1.1962843507528305
ILE37-CA	PHE31-CA	1.0760118126869203
ILE37-CA	LYS32-CA	1.0901224613189697
ILE37-CA	GLN33-CA	1.0159925431013108
ILE37-CA	GLY34-CA	0.8271935850381851
ILE37-CA	LEU35-CA	0.0
ILE37-CA	ALA36-CA	0.0
ILE37-CA	ILE37-CA	0.0
ILE37-CA	GLU38-CA	0.0
ILE37-CA	ALA39-CA	0.0
GLU38-CA	MET1-CA	3.187006428837776
GLU38-CA	LYS2-CA	3.116522786021233
GLU38-CA	VAL3-CA	3.0285937994718553
GLU38-CA	ILE4-CA	2.9762219309806826
GLU38-CA	PHE5-CA	2.8930355116724966
GLU38-CA	LEU6-CA	2.877580389380455
GLU38-CA	LYS7-CA	2.8396594136953355
GLU38-CA	ASP8-CA	2.807326018810272
GLU38-CA	VAL9-CA	2.8149615854024885
GLU38-CA	LYS10-CA	2.8264162451028825
GLU38-CA	GLY11-CA	2.8259715259075167
GLU38-CA	MET12-CA	2.7705217838287353
GLU38-CA	GLY13-CA	2.6805908501148226
GLU38-CA	LYS14-CA	2.6024974405765535
GLU38-CA	LYS15-CA	2.5339169681072233
GLU38-CA	GLY16-CA	2.4006656795740127
GLU38-CA	GLU17-CA	2.310019689798355
GLU38-CA	ILE18-CA	2.170336151123047
GLU38-CA	LYS19-CA	2.180212789773941
GLU38-CA	ASN20-CA	2.098564660549164
GLU38-CA	VAL21-CA	1.9643751472234725
GLU38-CA	ALA22-CA	1.9937027156352998
GLU38-CA	ASP23-CA	1.9990077435970306
GLU38-CA	GLY24-CA	1.9153526842594146
GLU38-CA	TYR25-CA	1.8021104753017425
GLU38-CA	ALA26-CA	1.7529130309820176
GLU38-CA	ASN27-CA	1.6530346512794494
GLU38-CA	ASN28-CA	1.496356937289238
GLU38-CA	PHE29-CA	1.472488781809807
GLU38-CA	LEU30-CA	1.4447491317987442
GLU38-CA	PHE31-CA	1.3254112958908082
GLU38-CA	LYS32-CA	1.3250028401613236
GLU38-CA	GLN33-CA	1.2599773555994034
GLU38-CA	GLY34-CA	1.0696711719036103
GLU38-CA	LEU35-CA	0.8962086707353591
GLU38-CA	ALA36-CA	0.0
GLU38-CA	ILE37-CA	0.0
GLU38-CA	GLU38-CA	0.0
GLU38-CA	ALA39-CA	0.0
ALA39-CA	MET1-CA	3.238888581097126
ALA39-CA	LYS2-CA	3.1799044236540794
ALA39-CA	VAL3-CA	3.1009396076202393
ALA39-CA	ILE4-CA	3.0765022218227385
ALA39-CA	PHE5-CA	2.990405076742172
ALA39-CA	LEU6-CA	2.975853529572487
ALA39-CA	LYS7-CA	2.9305747628211973
ALA39-CA	ASP8-CA	2.8818273186683654
ALA39-CA	VAL9-CA	2.8772781610488893
ALA39-CA	LYS10-CA	2.873494637012482
ALA39-CA	GLY11-CA	2.88572311103344
ALA39-CA	MET12-CA	2.8210327088832856
ALA39-CA	GLY13-CA	2.7501202896237373
ALA39-CA	LYS14-CA	2.690660461783409
ALA39-CA	LYS15-CA	2.629360619187355
ALA39-CA	GLY16-CA	2.495559659600258
ALA39-CA	GLU17-CA	2.415835925936699
ALA39-CA	ILE18-CA	2.2902094572782516
ALA39-CA	LYS19-CA	2.2991491734981535
ALA39-CA	ASN20-CA	2.212288448214531
ALA39-CA	VAL21-CA	2.078938102722168
ALA39-CA	ALA22-CA	2.102199560403824
ALA39-CA	ASP23-CA	2.1118782252073287
ALA39-CA	GLY24-CA	2.041067162156105
ALA39-CA	TYR25-CA	1.94761104285717
ALA39-CA	ALA26-CA	1.9077475786209106
ALA39-CA	ASN27-CA	1.8162661373615265
ALA39-CA	ASN28-CA	1.675247523188591
ALA39-CA	PHE29-CA	1.666370216012001
ALA39-CA	LEU30-CA	1.6290490955114365
ALA39-CA	PHE31-CA	1.5212838232517243
ALA39-CA	LYS32-CA	1.5491381615400315
ALA39-CA	GLN33-CA	1.4846672236919403
ALA39-CA	GLY34-CA	1.2868294984102249
ALA39-CA	LEU35-CA	1.1213184237480163
ALA39-CA	ALA36-CA	0.8632373571395874
ALA39-CA	ILE37-CA	0.0
ALA39-CA	GLU38-CA	0.0
ALA39-CA	ALA39-CA	0.0
