# Supplementary material for: Peering inside the black box by learning the relevance of many-body functions in neural network potentials
Source: Nat Commun. 2025 Nov 10;16:9898. doi: 10.1038/s41467-025-65863-0 (PMC12603069; doi:10.1038/s41467-025-65863-0)
Supplement: Supplementary file 3 — Source Data Fig S11 [file 41467_2025_65863_MOESM3_ESM.zip › fig_s11_mean_state_dists/mean_P1_dists.csv]

res_i	res_j	mean_distance
MET1-CA	MET1-CA	0.0
MET1-CA	LYS2-CA	0.0
MET1-CA	VAL3-CA	0.0
MET1-CA	ILE4-CA	1.0253122836351394
MET1-CA	PHE5-CA	1.283730834722519
MET1-CA	LEU6-CA	1.5768723607063293
MET1-CA	LYS7-CA	1.815864497423172
MET1-CA	ASP8-CA	1.9576456606388093
MET1-CA	VAL9-CA	1.8985939860343932
MET1-CA	LYS10-CA	2.1966241717338564
MET1-CA	GLY11-CA	2.2189434230327607
MET1-CA	MET12-CA	1.919181191921234
MET1-CA	GLY13-CA	1.9700893461704254
MET1-CA	LYS14-CA	1.7995145499706269
MET1-CA	LYS15-CA	1.5115002691745758
MET1-CA	GLY16-CA	1.3367597490549088
MET1-CA	GLU17-CA	0.999640017747879
MET1-CA	ILE18-CA	0.8388963371515274
MET1-CA	LYS19-CA	0.6425038605928421
MET1-CA	ASN20-CA	0.5889527440071106
MET1-CA	VAL21-CA	0.6268081039190292
MET1-CA	ALA22-CA	0.7692741930484772
MET1-CA	ASP23-CA	0.7817525953054428
MET1-CA	GLY24-CA	1.1395938456058503
MET1-CA	TYR25-CA	1.1262742578983307
MET1-CA	ALA26-CA	0.8979653149843216
MET1-CA	ASN27-CA	1.1186278820037843
MET1-CA	ASN28-CA	1.434213364124298
MET1-CA	PHE29-CA	1.4495548248291015
MET1-CA	LEU30-CA	1.24602130651474
MET1-CA	PHE31-CA	1.2566284954547882
MET1-CA	LYS32-CA	1.589216709136963
MET1-CA	GLN33-CA	1.7573750495910645
MET1-CA	GLY34-CA	1.6474466681480409
MET1-CA	LEU35-CA	1.5283071517944335
MET1-CA	ALA36-CA	1.2079802870750427
MET1-CA	ILE37-CA	1.0839278638362884
MET1-CA	GLU38-CA	0.8063204050064087
MET1-CA	ALA39-CA	0.8389346927404404
LYS2-CA	MET1-CA	0.0
LYS2-CA	LYS2-CA	0.0
LYS2-CA	VAL3-CA	0.0
LYS2-CA	ILE4-CA	0.0
LYS2-CA	PHE5-CA	1.0050611406564713
LYS2-CA	LEU6-CA	1.3056967198848723
LYS2-CA	LYS7-CA	1.5666239738464356
LYS2-CA	ASP8-CA	1.701660543680191
LYS2-CA	VAL9-CA	1.6881362557411195
LYS2-CA	LYS10-CA	2.0002983927726747
LYS2-CA	GLY11-CA	2.023940312862396
LYS2-CA	MET12-CA	1.6998237490653991
LYS2-CA	GLY13-CA	1.7047742187976838
LYS2-CA	LYS14-CA	1.4985341608524323
LYS2-CA	LYS15-CA	1.2050703376531602
LYS2-CA	GLY16-CA	0.9891434341669083
LYS2-CA	GLU17-CA	0.6610641524195671
LYS2-CA	ILE18-CA	0.5864512711763382
LYS2-CA	LYS19-CA	0.49028858691453936
LYS2-CA	ASN20-CA	0.6726241201162338
LYS2-CA	VAL21-CA	0.727118244767189
LYS2-CA	ALA22-CA	0.997693532705307
LYS2-CA	ASP23-CA	1.0463733613491057
LYS2-CA	GLY24-CA	1.3655975222587586
LYS2-CA	TYR25-CA	1.2610214531421662
LYS2-CA	ALA26-CA	0.9923294484615326
LYS2-CA	ASN27-CA	1.251168316602707
LYS2-CA	ASN28-CA	1.5547765731811523
LYS2-CA	PHE29-CA	1.4882672369480132
LYS2-CA	LEU30-CA	1.2082589268684387
LYS2-CA	PHE31-CA	1.237851333618164
LYS2-CA	LYS32-CA	1.6058956682682037
LYS2-CA	GLN33-CA	1.7074268519878388
LYS2-CA	GLY34-CA	1.5382961094379426
LYS2-CA	LEU35-CA	1.3682672321796416
LYS2-CA	ALA36-CA	1.0235677659511566
LYS2-CA	ILE37-CA	0.9097761005163193
LYS2-CA	GLU38-CA	0.6706571936607361
LYS2-CA	ALA39-CA	0.6033343195915222
VAL3-CA	MET1-CA	0.0
VAL3-CA	LYS2-CA	0.0
VAL3-CA	VAL3-CA	0.0
VAL3-CA	ILE4-CA	0.0
VAL3-CA	PHE5-CA	0.0
VAL3-CA	LEU6-CA	0.9406241029500961
VAL3-CA	LYS7-CA	1.1999021410942077
VAL3-CA	ASP8-CA	1.36471284031868
VAL3-CA	VAL9-CA	1.376109355688095
VAL3-CA	LYS10-CA	1.7118278741836548
VAL3-CA	GLY11-CA	1.7841825127601623
VAL3-CA	MET12-CA	1.475929594039917
VAL3-CA	GLY13-CA	1.4645513653755189
VAL3-CA	LYS14-CA	1.2475433379411698
VAL3-CA	LYS15-CA	1.0038413882255555
VAL3-CA	GLY16-CA	0.8127502381801606
VAL3-CA	GLU17-CA	0.5836284041404725
VAL3-CA	ILE18-CA	0.5555078893899917
VAL3-CA	LYS19-CA	0.6867146790027618
VAL3-CA	ASN20-CA	0.8982711434364319
VAL3-CA	VAL21-CA	0.800658768415451
VAL3-CA	ALA22-CA	1.0657417237758637
VAL3-CA	ASP23-CA	1.0766793668270112
VAL3-CA	GLY24-CA	1.3265814423561095
VAL3-CA	TYR25-CA	1.1546829879283904
VAL3-CA	ALA26-CA	0.8456400752067565
VAL3-CA	ASN27-CA	1.099448698759079
VAL3-CA	ASN28-CA	1.3745809733867644
VAL3-CA	PHE29-CA	1.2494468569755555
VAL3-CA	LEU30-CA	0.9186323434114456
VAL3-CA	PHE31-CA	0.953839260339737
VAL3-CA	LYS32-CA	1.3302740812301637
VAL3-CA	GLN33-CA	1.3833983421325684
VAL3-CA	GLY34-CA	1.1876957833766937
VAL3-CA	LEU35-CA	1.0007146000862122
VAL3-CA	ALA36-CA	0.6506815522909164
VAL3-CA	ILE37-CA	0.5892728924751282
VAL3-CA	GLU38-CA	0.4930143252015114
VAL3-CA	ALA39-CA	0.5452036738395691
ILE4-CA	MET1-CA	1.0253122836351394
ILE4-CA	LYS2-CA	0.0
ILE4-CA	VAL3-CA	0.0
ILE4-CA	ILE4-CA	0.0
ILE4-CA	PHE5-CA	0.0
ILE4-CA	LEU6-CA	0.0
ILE4-CA	LYS7-CA	0.9291087985038757
ILE4-CA	ASP8-CA	1.106334626674652
ILE4-CA	VAL9-CA	1.2048204123973847
ILE4-CA	LYS10-CA	1.5526616156101227
ILE4-CA	GLY11-CA	1.6508775413036347
ILE4-CA	MET12-CA	1.3426381945610046
ILE4-CA	GLY13-CA	1.2566582083702087
ILE4-CA	LYS14-CA	0.9904325485229493
ILE4-CA	LYS15-CA	0.7972145736217499
ILE4-CA	GLY16-CA	0.5807691410183906
ILE4-CA	GLU17-CA	0.5102263763546944
ILE4-CA	ILE18-CA	0.6680264234542846
ILE4-CA	LYS19-CA	0.9332980901002884
ILE4-CA	ASN20-CA	1.2157226264476777
ILE4-CA	VAL21-CA	1.1239899933338164
ILE4-CA	ALA22-CA	1.4061891317367554
ILE4-CA	ASP23-CA	1.4210132300853728
ILE4-CA	GLY24-CA	1.6276717245578767
ILE4-CA	TYR25-CA	1.4092373609542848
ILE4-CA	ALA26-CA	1.1053560018539428
ILE4-CA	ASN27-CA	1.3347645282745362
ILE4-CA	ASN28-CA	1.5697304844856261
ILE4-CA	PHE29-CA	1.379762440919876
ILE4-CA	LEU30-CA	1.0082662731409073
ILE4-CA	PHE31-CA	1.0447713047266007
ILE4-CA	LYS32-CA	1.4057917475700379
ILE4-CA	GLN33-CA	1.3736560940742493
ILE4-CA	GLY34-CA	1.112250018119812
ILE4-CA	LEU35-CA	0.8823901176452636
ILE4-CA	ALA36-CA	0.5558310240507126
ILE4-CA	ILE37-CA	0.5560323238372803
ILE4-CA	GLU38-CA	0.6454675674438477
ILE4-CA	ALA39-CA	0.6268639266490936
PHE5-CA	MET1-CA	1.283730834722519
PHE5-CA	LYS2-CA	1.0050611406564713
PHE5-CA	VAL3-CA	0.0
PHE5-CA	ILE4-CA	0.0
PHE5-CA	PHE5-CA	0.0
PHE5-CA	LEU6-CA	0.0
PHE5-CA	LYS7-CA	0.0
PHE5-CA	ASP8-CA	0.7420297235250473
PHE5-CA	VAL9-CA	0.8493551164865494
PHE5-CA	LYS10-CA	1.2079696178436279
PHE5-CA	GLY11-CA	1.3508686304092408
PHE5-CA	MET12-CA	1.0799857139587403
PHE5-CA	GLY13-CA	0.9925106525421142
PHE5-CA	LYS14-CA	0.7569354966282844
PHE5-CA	LYS15-CA	0.6789817720651626
PHE5-CA	GLY16-CA	0.6208997830748558
PHE5-CA	GLU17-CA	0.7171100884675979
PHE5-CA	ILE18-CA	0.80553697347641
PHE5-CA	LYS19-CA	1.1340152680873872
PHE5-CA	ASN20-CA	1.384023630619049
PHE5-CA	VAL21-CA	1.2208689868450164
PHE5-CA	ALA22-CA	1.4838375091552733
PHE5-CA	ASP23-CA	1.514027863740921
PHE5-CA	GLY24-CA	1.642172747850418
PHE5-CA	TYR25-CA	1.3638236045837402
PHE5-CA	ALA26-CA	1.1079216301441193
PHE5-CA	ASN27-CA	1.337849760055542
PHE5-CA	ASN28-CA	1.4900969505310058
PHE5-CA	PHE29-CA	1.2261536955833434
PHE5-CA	LEU30-CA	0.8627071350812912
PHE5-CA	PHE31-CA	0.9793065279722214
PHE5-CA	LYS32-CA	1.286895400285721
PHE5-CA	GLN33-CA	1.1598368048667909
PHE5-CA	GLY34-CA	0.9226901113986969
PHE5-CA	LEU35-CA	0.6100406676530838
PHE5-CA	ALA36-CA	0.4289963930845261
PHE5-CA	ILE37-CA	0.6628600150346756
PHE5-CA	GLU38-CA	0.898963651061058
PHE5-CA	ALA39-CA	0.9778311997652054
LEU6-CA	MET1-CA	1.5768723607063293
LEU6-CA	LYS2-CA	1.3056967198848723
LEU6-CA	VAL3-CA	0.9406241029500961
LEU6-CA	ILE4-CA	0.0
LEU6-CA	PHE5-CA	0.0
LEU6-CA	LEU6-CA	0.0
LEU6-CA	LYS7-CA	0.0
LEU6-CA	ASP8-CA	0.0
LEU6-CA	VAL9-CA	0.9188969165086747
LEU6-CA	LYS10-CA	1.2671497941017151
LEU6-CA	GLY11-CA	1.4801105499267577
LEU6-CA	MET12-CA	1.2704499542713166
LEU6-CA	GLY13-CA	1.1277081698179245
LEU6-CA	LYS14-CA	0.8863512337207794
LEU6-CA	LYS15-CA	0.9333784967660904
LEU6-CA	GLY16-CA	0.8690664768218994
LEU6-CA	GLU17-CA	1.0277189522981645
LEU6-CA	ILE18-CA	1.1730209708213806
LEU6-CA	LYS19-CA	1.4908300518989563
LEU6-CA	ASN20-CA	1.737875723838806
LEU6-CA	VAL21-CA	1.559974777698517
LEU6-CA	ALA22-CA	1.7884201645851134
LEU6-CA	ASP23-CA	1.7646433413028717
LEU6-CA	GLY24-CA	1.8644149899482727
LEU6-CA	TYR25-CA	1.600929433107376
LEU6-CA	ALA26-CA	1.3285053551197052
LEU6-CA	ASN27-CA	1.4761249899864197
LEU6-CA	ASN28-CA	1.6083393692970276
LEU6-CA	PHE29-CA	1.3475351452827453
LEU6-CA	LEU30-CA	0.9944928586483002
LEU6-CA	PHE31-CA	1.0231337785720824
LEU6-CA	LYS32-CA	1.2755342662334441
LEU6-CA	GLN33-CA	1.1040259003639221
LEU6-CA	GLY34-CA	0.7969803392887116
LEU6-CA	LEU35-CA	0.56319560110569
LEU6-CA	ALA36-CA	0.5039245709776878
LEU6-CA	ILE37-CA	0.6960629224777222
LEU6-CA	GLU38-CA	1.022139549255371
LEU6-CA	ALA39-CA	1.1212761878967286
LYS7-CA	MET1-CA	1.815864497423172
LYS7-CA	LYS2-CA	1.5666239738464356
LYS7-CA	VAL3-CA	1.1999021410942077
LYS7-CA	ILE4-CA	0.9291087985038757
LYS7-CA	PHE5-CA	0.0
LYS7-CA	LEU6-CA	0.0
LYS7-CA	LYS7-CA	0.0
LYS7-CA	ASP8-CA	0.0
LYS7-CA	VAL9-CA	0.0
LYS7-CA	LYS10-CA	0.9578941255807877
LYS7-CA	GLY11-CA	1.2209465205669403
LYS7-CA	MET12-CA	1.0862455815076828
LYS7-CA	GLY13-CA	0.9566901594400405
LYS7-CA	LYS14-CA	0.814278194308281
LYS7-CA	LYS15-CA	0.9746859610080719
LYS7-CA	GLY16-CA	1.0383184432983399
LYS7-CA	GLU17-CA	1.247950690984726
LYS7-CA	ILE18-CA	1.33383606672287
LYS7-CA	LYS19-CA	1.6719841480255127
LYS7-CA	ASN20-CA	1.8924241721630097
LYS7-CA	VAL21-CA	1.6798160910606383
LYS7-CA	ALA22-CA	1.8926412105560302
LYS7-CA	ASP23-CA	1.897258561849594
LYS7-CA	GLY24-CA	1.9328749895095825
LYS7-CA	TYR25-CA	1.6289401352405548
LYS7-CA	ALA26-CA	1.4261677861213684
LYS7-CA	ASN27-CA	1.579529345035553
LYS7-CA	ASN28-CA	1.6260191798210144
LYS7-CA	PHE29-CA	1.3097412586212158
LYS7-CA	LEU30-CA	1.016145795583725
LYS7-CA	PHE31-CA	1.131167858839035
LYS7-CA	LYS32-CA	1.3027954161167146
LYS7-CA	GLN33-CA	1.0365049868822098
LYS7-CA	GLY34-CA	0.8178032517433167
LYS7-CA	LEU35-CA	0.534015691280365
LYS7-CA	ALA36-CA	0.6973473995923996
LYS7-CA	ILE37-CA	0.9955670088529587
LYS7-CA	GLU38-CA	1.3340485751628877
LYS7-CA	ALA39-CA	1.465264046192169
ASP8-CA	MET1-CA	1.9576456606388093
ASP8-CA	LYS2-CA	1.701660543680191
ASP8-CA	VAL3-CA	1.36471284031868
ASP8-CA	ILE4-CA	1.106334626674652
ASP8-CA	PHE5-CA	0.7420297235250473
ASP8-CA	LEU6-CA	0.0
ASP8-CA	LYS7-CA	0.0
ASP8-CA	ASP8-CA	0.0
ASP8-CA	VAL9-CA	0.0
ASP8-CA	LYS10-CA	0.0
ASP8-CA	GLY11-CA	0.8867172479629517
ASP8-CA	MET12-CA	0.7872773438692093
ASP8-CA	GLY13-CA	0.6400296404957772
ASP8-CA	LYS14-CA	0.622777447104454
ASP8-CA	LYS15-CA	0.867506256699562
ASP8-CA	GLY16-CA	1.040770298242569
ASP8-CA	GLU17-CA	1.297878548502922
ASP8-CA	ILE18-CA	1.3558839976787567
ASP8-CA	LYS19-CA	1.708500051498413
ASP8-CA	ASN20-CA	1.9317410469055176
ASP8-CA	VAL21-CA	1.736393654346466
ASP8-CA	ALA22-CA	1.971839827299118
ASP8-CA	ASP23-CA	2.036844861507416
ASP8-CA	GLY24-CA	2.0582802534103393
ASP8-CA	TYR25-CA	1.722193533182144
ASP8-CA	ALA26-CA	1.579370814561844
ASP8-CA	ASN27-CA	1.7840059578418732
ASP8-CA	ASN28-CA	1.794678908586502
ASP8-CA	PHE29-CA	1.4433346271514893
ASP8-CA	LEU30-CA	1.190764743089676
ASP8-CA	PHE31-CA	1.3903264284133912
ASP8-CA	LYS32-CA	1.549815434217453
ASP8-CA	GLN33-CA	1.2600595653057098
ASP8-CA	GLY34-CA	1.1217086166143417
ASP8-CA	LEU35-CA	0.7980784922838211
ASP8-CA	ALA36-CA	0.9656426101922989
ASP8-CA	ILE37-CA	1.2897792220115663
ASP8-CA	GLU38-CA	1.5916825354099273
ASP8-CA	ALA39-CA	1.690981686115265
VAL9-CA	MET1-CA	1.8985939860343932
VAL9-CA	LYS2-CA	1.6881362557411195
VAL9-CA	VAL3-CA	1.376109355688095
VAL9-CA	ILE4-CA	1.2048204123973847
VAL9-CA	PHE5-CA	0.8493551164865494
VAL9-CA	LEU6-CA	0.9188969165086747
VAL9-CA	LYS7-CA	0.0
VAL9-CA	ASP8-CA	0.0
VAL9-CA	VAL9-CA	0.0
VAL9-CA	LYS10-CA	0.0
VAL9-CA	GLY11-CA	0.0
VAL9-CA	MET12-CA	0.5716759473085403
VAL9-CA	GLY13-CA	0.6180857270956039
VAL9-CA	LYS14-CA	0.7440410912036896
VAL9-CA	LYS15-CA	0.9178182154893875
VAL9-CA	GLY16-CA	1.1466862618923188
VAL9-CA	GLU17-CA	1.3434597373008728
VAL9-CA	ILE18-CA	1.3000957727432252
VAL9-CA	LYS19-CA	1.6271245658397675
VAL9-CA	ASN20-CA	1.796926164627075
VAL9-CA	VAL21-CA	1.5744495213031768
VAL9-CA	ALA22-CA	1.7843023240566254
VAL9-CA	ASP23-CA	1.8821361899375915
VAL9-CA	GLY24-CA	1.866799634695053
VAL9-CA	TYR25-CA	1.5119408011436462
VAL9-CA	ALA26-CA	1.4381979823112487
VAL9-CA	ASN27-CA	1.6687668561935425
VAL9-CA	ASN28-CA	1.6320289731025697
VAL9-CA	PHE29-CA	1.262643000483513
VAL9-CA	LEU30-CA	1.0727387547492981
VAL9-CA	PHE31-CA	1.3524625301361084
VAL9-CA	LYS32-CA	1.4859453856945037
VAL9-CA	GLN33-CA	1.2010851353406906
VAL9-CA	GLY34-CA	1.1630252718925476
VAL9-CA	LEU35-CA	0.8250919640064239
VAL9-CA	ALA36-CA	1.019333431124687
VAL9-CA	ILE37-CA	1.3797727644443512
VAL9-CA	GLU38-CA	1.6520285904407501
VAL9-CA	ALA39-CA	1.7832341551780702
LYS10-CA	MET1-CA	2.1966241717338564
LYS10-CA	LYS2-CA	2.0002983927726747
LYS10-CA	VAL3-CA	1.7118278741836548
LYS10-CA	ILE4-CA	1.5526616156101227
LYS10-CA	PHE5-CA	1.2079696178436279
LYS10-CA	LEU6-CA	1.2671497941017151
LYS10-CA	LYS7-CA	0.9578941255807877
LYS10-CA	ASP8-CA	0.0
LYS10-CA	VAL9-CA	0.0
LYS10-CA	LYS10-CA	0.0
LYS10-CA	GLY11-CA	0.0
LYS10-CA	MET12-CA	0.0
LYS10-CA	GLY13-CA	0.6792963206768036
LYS10-CA	LYS14-CA	0.9355631709098816
LYS10-CA	LYS15-CA	1.148792678117752
LYS10-CA	GLY16-CA	1.4280064880847931
LYS10-CA	GLU17-CA	1.6360684752464294
LYS10-CA	ILE18-CA	1.5723273396492004
LYS10-CA	LYS19-CA	1.8822755217552185
LYS10-CA	ASN20-CA	2.028931212425232
LYS10-CA	VAL21-CA	1.8146151840686797
LYS10-CA	ALA22-CA	2.0108239471912386
LYS10-CA	ASP23-CA	2.1365980088710783
LYS10-CA	GLY24-CA	2.0862763822078705
LYS10-CA	TYR25-CA	1.728483259677887
LYS10-CA	ALA26-CA	1.7158874034881593
LYS10-CA	ASN27-CA	1.9455809414386749
LYS10-CA	ASN28-CA	1.8610784769058228
LYS10-CA	PHE29-CA	1.4886029422283173
LYS10-CA	LEU30-CA	1.3697873055934906
LYS10-CA	PHE31-CA	1.6663589119911193
LYS10-CA	LYS32-CA	1.7541688680648804
LYS10-CA	GLN33-CA	1.453419601917267
LYS10-CA	GLY34-CA	1.469058483839035
LYS10-CA	LEU35-CA	1.1637595772743226
LYS10-CA	ALA36-CA	1.379903906583786
LYS10-CA	ILE37-CA	1.7383450865745544
LYS10-CA	GLU38-CA	2.0032762408256533
LYS10-CA	ALA39-CA	2.1281103610992433
GLY11-CA	MET1-CA	2.2189434230327607
GLY11-CA	LYS2-CA	2.023940312862396
GLY11-CA	VAL3-CA	1.7841825127601623
GLY11-CA	ILE4-CA	1.6508775413036347
GLY11-CA	PHE5-CA	1.3508686304092408
GLY11-CA	LEU6-CA	1.4801105499267577
GLY11-CA	LYS7-CA	1.2209465205669403
GLY11-CA	ASP8-CA	0.8867172479629517
GLY11-CA	VAL9-CA	0.0
GLY11-CA	LYS10-CA	0.0
GLY11-CA	GLY11-CA	0.0
GLY11-CA	MET12-CA	0.0
GLY11-CA	GLY13-CA	0.0
GLY11-CA	LYS14-CA	0.9515513360500336
GLY11-CA	LYS15-CA	1.1248301148414612
GLY11-CA	GLY16-CA	1.4376525640487672
GLY11-CA	GLU17-CA	1.629892146587372
GLY11-CA	ILE18-CA	1.5395655989646913
GLY11-CA	LYS19-CA	1.825561285018921
GLY11-CA	ASN20-CA	1.967542791366577
GLY11-CA	VAL21-CA	1.7986140489578246
GLY11-CA	ALA22-CA	2.019939035177231
GLY11-CA	ASP23-CA	2.200119549036026
GLY11-CA	GLY24-CA	2.1706582248210906
GLY11-CA	TYR25-CA	1.813320165872574
GLY11-CA	ALA26-CA	1.8294235467910767
GLY11-CA	ASN27-CA	2.1042374432086945
GLY11-CA	ASN28-CA	2.0364694714546205
GLY11-CA	PHE29-CA	1.6770937860012054
GLY11-CA	LEU30-CA	1.561187070608139
GLY11-CA	PHE31-CA	1.8807286858558654
GLY11-CA	LYS32-CA	2.0031393826007844
GLY11-CA	GLN33-CA	1.737530392408371
GLY11-CA	GLY34-CA	1.7496289312839508
GLY11-CA	LEU35-CA	1.4210384964942933
GLY11-CA	ALA36-CA	1.5739075124263764
GLY11-CA	ILE37-CA	1.9149268746376038
GLY11-CA	GLU38-CA	2.1349330961704256
GLY11-CA	ALA39-CA	2.221984726190567
MET12-CA	MET1-CA	1.919181191921234
MET12-CA	LYS2-CA	1.6998237490653991
MET12-CA	VAL3-CA	1.475929594039917
MET12-CA	ILE4-CA	1.3426381945610046
MET12-CA	PHE5-CA	1.0799857139587403
MET12-CA	LEU6-CA	1.2704499542713166
MET12-CA	LYS7-CA	1.0862455815076828
MET12-CA	ASP8-CA	0.7872773438692093
MET12-CA	VAL9-CA	0.5716759473085403
MET12-CA	LYS10-CA	0.0
MET12-CA	GLY11-CA	0.0
MET12-CA	MET12-CA	0.0
MET12-CA	GLY13-CA	0.0
MET12-CA	LYS14-CA	0.0
MET12-CA	LYS15-CA	0.7782057106494904
MET12-CA	GLY16-CA	1.0915156483650208
MET12-CA	GLU17-CA	1.2746370285749435
MET12-CA	ILE18-CA	1.1951565533876418
MET12-CA	LYS19-CA	1.4965368807315826
MET12-CA	ASN20-CA	1.6797043979167938
MET12-CA	VAL21-CA	1.5426017940044403
MET12-CA	ALA22-CA	1.8085122287273407
MET12-CA	ASP23-CA	1.998570066690445
MET12-CA	GLY24-CA	2.0262547850608827
MET12-CA	TYR25-CA	1.671587973833084
MET12-CA	ALA26-CA	1.6393376231193542
MET12-CA	ASN27-CA	1.9465743362903596
MET12-CA	ASN28-CA	1.940709787607193
MET12-CA	PHE29-CA	1.5933352708816528
MET12-CA	LEU30-CA	1.4121308624744415
MET12-CA	PHE31-CA	1.7215023994445802
MET12-CA	LYS32-CA	1.9080591678619385
MET12-CA	GLN33-CA	1.678379613161087
MET12-CA	GLY34-CA	1.6378849923610688
MET12-CA	LEU35-CA	1.279820293188095
MET12-CA	ALA36-CA	1.3540702939033509
MET12-CA	ILE37-CA	1.671107918024063
MET12-CA	GLU38-CA	1.8605000972747803
MET12-CA	ALA39-CA	1.9143682420253754
GLY13-CA	MET1-CA	1.9700893461704254
GLY13-CA	LYS2-CA	1.7047742187976838
GLY13-CA	VAL3-CA	1.4645513653755189
GLY13-CA	ILE4-CA	1.2566582083702087
GLY13-CA	PHE5-CA	0.9925106525421142
GLY13-CA	LEU6-CA	1.1277081698179245
GLY13-CA	LYS7-CA	0.9566901594400405
GLY13-CA	ASP8-CA	0.6400296404957772
GLY13-CA	VAL9-CA	0.6180857270956039
GLY13-CA	LYS10-CA	0.6792963206768036
GLY13-CA	GLY11-CA	0.0
GLY13-CA	MET12-CA	0.0
GLY13-CA	GLY13-CA	0.0
GLY13-CA	LYS14-CA	0.0
GLY13-CA	LYS15-CA	0.0
GLY13-CA	GLY16-CA	0.9425042927265167
GLY13-CA	GLU17-CA	1.202758264541626
GLY13-CA	ILE18-CA	1.2261556208133697
GLY13-CA	LYS19-CA	1.555825024843216
GLY13-CA	ASN20-CA	1.7957665264606475
GLY13-CA	VAL21-CA	1.6888862192630767
GLY13-CA	ALA22-CA	1.9809442162513733
GLY13-CA	ASP23-CA	2.1433454930782316
GLY13-CA	GLY24-CA	2.203655171394348
GLY13-CA	TYR25-CA	1.860051590204239
GLY13-CA	ALA26-CA	1.767702043056488
GLY13-CA	ASN27-CA	2.060031843185425
GLY13-CA	ASN28-CA	2.0920083045959474
GLY13-CA	PHE29-CA	1.7462230503559113
GLY13-CA	LEU30-CA	1.5099556982517242
GLY13-CA	PHE31-CA	1.7712754905223846
GLY13-CA	LYS32-CA	1.9824548363685608
GLY13-CA	GLN33-CA	1.7417397260665894
GLY13-CA	GLY34-CA	1.6343053162097931
GLY13-CA	LEU35-CA	1.2729231655597686
GLY13-CA	ALA36-CA	1.3260247528553009
GLY13-CA	ILE37-CA	1.6184156119823456
GLY13-CA	GLU38-CA	1.824552631378174
GLY13-CA	ALA39-CA	1.8416820585727691
LYS14-CA	MET1-CA	1.7995145499706269
LYS14-CA	LYS2-CA	1.4985341608524323
LYS14-CA	VAL3-CA	1.2475433379411698
LYS14-CA	ILE4-CA	0.9904325485229493
LYS14-CA	PHE5-CA	0.7569354966282844
LYS14-CA	LEU6-CA	0.8863512337207794
LYS14-CA	LYS7-CA	0.814278194308281
LYS14-CA	ASP8-CA	0.622777447104454
LYS14-CA	VAL9-CA	0.7440410912036896
LYS14-CA	LYS10-CA	0.9355631709098816
LYS14-CA	GLY11-CA	0.9515513360500336
LYS14-CA	MET12-CA	0.0
LYS14-CA	GLY13-CA	0.0
LYS14-CA	LYS14-CA	0.0
LYS14-CA	LYS15-CA	0.0
LYS14-CA	GLY16-CA	0.0
LYS14-CA	GLU17-CA	0.9634117722511292
LYS14-CA	ILE18-CA	1.0728335171937942
LYS14-CA	LYS19-CA	1.4215825200080872
LYS14-CA	ASN20-CA	1.7073858320713042
LYS14-CA	VAL21-CA	1.620474112033844
LYS14-CA	ALA22-CA	1.9325275063514709
LYS14-CA	ASP23-CA	2.063363438844681
LYS14-CA	GLY24-CA	2.1677716970443726
LYS14-CA	TYR25-CA	1.8448173820972442
LYS14-CA	ALA26-CA	1.6879370570182801
LYS14-CA	ASN27-CA	1.9703880727291108
LYS14-CA	ASN28-CA	2.0568452060222624
LYS14-CA	PHE29-CA	1.733909583091736
LYS14-CA	LEU30-CA	1.4390533566474915
LYS14-CA	PHE31-CA	1.6472337067127227
LYS14-CA	LYS32-CA	1.901228016614914
LYS14-CA	GLN33-CA	1.6882773160934448
LYS14-CA	GLY34-CA	1.5138346076011657
LYS14-CA	LEU35-CA	1.1578007161617279
LYS14-CA	ALA36-CA	1.1391504228115081
LYS14-CA	ILE37-CA	1.386402827501297
LYS14-CA	GLU38-CA	1.5853370010852814
LYS14-CA	ALA39-CA	1.5715016543865203
LYS15-CA	MET1-CA	1.5115002691745758
LYS15-CA	LYS2-CA	1.2050703376531602
LYS15-CA	VAL3-CA	1.0038413882255555
LYS15-CA	ILE4-CA	0.7972145736217499
LYS15-CA	PHE5-CA	0.6789817720651626
LYS15-CA	LEU6-CA	0.9333784967660904
LYS15-CA	LYS7-CA	0.9746859610080719
LYS15-CA	ASP8-CA	0.867506256699562
LYS15-CA	VAL9-CA	0.9178182154893875
LYS15-CA	LYS10-CA	1.148792678117752
LYS15-CA	GLY11-CA	1.1248301148414612
LYS15-CA	MET12-CA	0.7782057106494904
LYS15-CA	GLY13-CA	0.0
LYS15-CA	LYS14-CA	0.0
LYS15-CA	LYS15-CA	0.0
LYS15-CA	GLY16-CA	0.0
LYS15-CA	GLU17-CA	0.0
LYS15-CA	ILE18-CA	0.7537811189889908
LYS15-CA	LYS19-CA	1.1002295196056366
LYS15-CA	ASN20-CA	1.4096079826354981
LYS15-CA	VAL21-CA	1.3636744558811187
LYS15-CA	ALA22-CA	1.7012258887290954
LYS15-CA	ASP23-CA	1.8529805660247802
LYS15-CA	GLY24-CA	2.0016898989677427
LYS15-CA	TYR25-CA	1.6975047647953034
LYS15-CA	ALA26-CA	1.5276008307933808
LYS15-CA	ASN27-CA	1.8410992562770843
LYS15-CA	ASN28-CA	1.9713779091835022
LYS15-CA	PHE29-CA	1.6803922355175018
LYS15-CA	LEU30-CA	1.371488356590271
LYS15-CA	PHE31-CA	1.576012122631073
LYS15-CA	LYS32-CA	1.8739777982234955
LYS15-CA	GLN33-CA	1.721219778060913
LYS15-CA	GLY34-CA	1.5436884582042694
LYS15-CA	LEU35-CA	1.190733003616333
LYS15-CA	ALA36-CA	1.0730613350868226
LYS15-CA	ILE37-CA	1.2703729450702668
LYS15-CA	GLU38-CA	1.3956025063991546
LYS15-CA	ALA39-CA	1.3454974830150603
GLY16-CA	MET1-CA	1.3367597490549088
GLY16-CA	LYS2-CA	0.9891434341669083
GLY16-CA	VAL3-CA	0.8127502381801606
GLY16-CA	ILE4-CA	0.5807691410183906
GLY16-CA	PHE5-CA	0.6208997830748558
GLY16-CA	LEU6-CA	0.8690664768218994
GLY16-CA	LYS7-CA	1.0383184432983399
GLY16-CA	ASP8-CA	1.040770298242569
GLY16-CA	VAL9-CA	1.1466862618923188
GLY16-CA	LYS10-CA	1.4280064880847931
GLY16-CA	GLY11-CA	1.4376525640487672
GLY16-CA	MET12-CA	1.0915156483650208
GLY16-CA	GLY13-CA	0.9425042927265167
GLY16-CA	LYS14-CA	0.0
GLY16-CA	LYS15-CA	0.0
GLY16-CA	GLY16-CA	0.0
GLY16-CA	GLU17-CA	0.0
GLY16-CA	ILE18-CA	0.0
GLY16-CA	LYS19-CA	0.9836286902427673
GLY16-CA	ASN20-CA	1.3357268810272216
GLY16-CA	VAL21-CA	1.3280250072479247
GLY16-CA	ALA22-CA	1.6729374408721924
GLY16-CA	ASP23-CA	1.7872853934764863
GLY16-CA	GLY24-CA	1.9858216047286987
GLY16-CA	TYR25-CA	1.721066814661026
GLY16-CA	ALA26-CA	1.4934906899929046
GLY16-CA	ASN27-CA	1.7869241952896118
GLY16-CA	ASN28-CA	1.9761059701442718
GLY16-CA	PHE29-CA	1.7274829626083374
GLY16-CA	LEU30-CA	1.3838578045368195
GLY16-CA	PHE31-CA	1.5182770609855651
GLY16-CA	LYS32-CA	1.8530501186847688
GLY16-CA	GLN33-CA	1.7496775031089782
GLY16-CA	GLY34-CA	1.5219367444515228
GLY16-CA	LEU35-CA	1.2096546590328217
GLY16-CA	ALA36-CA	0.9995159596204758
GLY16-CA	ILE37-CA	1.0989884376525878
GLY16-CA	GLU38-CA	1.173156076669693
GLY16-CA	ALA39-CA	1.0617822259664536
GLU17-CA	MET1-CA	0.999640017747879
GLU17-CA	LYS2-CA	0.6610641524195671
GLU17-CA	VAL3-CA	0.5836284041404725
GLU17-CA	ILE4-CA	0.5102263763546944
GLU17-CA	PHE5-CA	0.7171100884675979
GLU17-CA	LEU6-CA	1.0277189522981645
GLU17-CA	LYS7-CA	1.247950690984726
GLU17-CA	ASP8-CA	1.297878548502922
GLU17-CA	VAL9-CA	1.3434597373008728
GLU17-CA	LYS10-CA	1.6360684752464294
GLU17-CA	GLY11-CA	1.629892146587372
GLU17-CA	MET12-CA	1.2746370285749435
GLU17-CA	GLY13-CA	1.202758264541626
GLU17-CA	LYS14-CA	0.9634117722511292
GLU17-CA	LYS15-CA	0.0
GLU17-CA	GLY16-CA	0.0
GLU17-CA	GLU17-CA	0.0
GLU17-CA	ILE18-CA	0.0
GLU17-CA	LYS19-CA	0.0
GLU17-CA	ASN20-CA	1.017924365401268
GLU17-CA	VAL21-CA	1.0581680476665496
GLU17-CA	ALA22-CA	1.40846848487854
GLU17-CA	ASP23-CA	1.5249414026737214
GLU17-CA	GLY24-CA	1.7697100341320038
GLU17-CA	TYR25-CA	1.5482446193695067
GLU17-CA	ALA26-CA	1.3090861320495606
GLU17-CA	ASN27-CA	1.613650244474411
GLU17-CA	ASN28-CA	1.846532440185547
GLU17-CA	PHE29-CA	1.6523336946964264
GLU17-CA	LEU30-CA	1.3207803606986999
GLU17-CA	PHE31-CA	1.4329140126705169
GLU17-CA	LYS32-CA	1.7942055761814117
GLU17-CA	GLN33-CA	1.7634482979774475
GLU17-CA	GLY34-CA	1.552977991104126
GLU17-CA	LEU35-CA	1.2746029138565063
GLU17-CA	ALA36-CA	0.991510072350502
GLU17-CA	ILE37-CA	1.0167993754148483
GLU17-CA	GLU38-CA	0.9819989711046219
GLU17-CA	ALA39-CA	0.8439612209796905
ILE18-CA	MET1-CA	0.8388963371515274
ILE18-CA	LYS2-CA	0.5864512711763382
ILE18-CA	VAL3-CA	0.5555078893899917
ILE18-CA	ILE4-CA	0.6680264234542846
ILE18-CA	PHE5-CA	0.80553697347641
ILE18-CA	LEU6-CA	1.1730209708213806
ILE18-CA	LYS7-CA	1.33383606672287
ILE18-CA	ASP8-CA	1.3558839976787567
ILE18-CA	VAL9-CA	1.3000957727432252
ILE18-CA	LYS10-CA	1.5723273396492004
ILE18-CA	GLY11-CA	1.5395655989646913
ILE18-CA	MET12-CA	1.1951565533876418
ILE18-CA	GLY13-CA	1.2261556208133697
ILE18-CA	LYS14-CA	1.0728335171937942
ILE18-CA	LYS15-CA	0.7537811189889908
ILE18-CA	GLY16-CA	0.0
ILE18-CA	GLU17-CA	0.0
ILE18-CA	ILE18-CA	0.0
ILE18-CA	LYS19-CA	0.0
ILE18-CA	ASN20-CA	0.0
ILE18-CA	VAL21-CA	0.7195936173200608
ILE18-CA	ALA22-CA	1.0849934667348862
ILE18-CA	ASP23-CA	1.2605615496635436
ILE18-CA	GLY24-CA	1.4908593714237213
ILE18-CA	TYR25-CA	1.261264967918396
ILE18-CA	ALA26-CA	1.0808266818523407
ILE18-CA	ASN27-CA	1.4279120564460754
ILE18-CA	ASN28-CA	1.633714461326599
ILE18-CA	PHE29-CA	1.4495671331882476
ILE18-CA	LEU30-CA	1.170153397321701
ILE18-CA	PHE31-CA	1.3452375769615172
ILE18-CA	LYS32-CA	1.689401590824127
ILE18-CA	GLN33-CA	1.678654545545578
ILE18-CA	GLY34-CA	1.5421269059181213
ILE18-CA	LEU35-CA	1.2569661140441895
ILE18-CA	ALA36-CA	1.0031641215085982
ILE18-CA	ILE37-CA	1.0832213640213013
ILE18-CA	GLU38-CA	1.0288128793239593
ILE18-CA	ALA39-CA	0.9848015964031219
LYS19-CA	MET1-CA	0.6425038605928421
LYS19-CA	LYS2-CA	0.49028858691453936
LYS19-CA	VAL3-CA	0.6867146790027618
LYS19-CA	ILE4-CA	0.9332980901002884
LYS19-CA	PHE5-CA	1.1340152680873872
LYS19-CA	LEU6-CA	1.4908300518989563
LYS19-CA	LYS7-CA	1.6719841480255127
LYS19-CA	ASP8-CA	1.708500051498413
LYS19-CA	VAL9-CA	1.6271245658397675
LYS19-CA	LYS10-CA	1.8822755217552185
LYS19-CA	GLY11-CA	1.825561285018921
LYS19-CA	MET12-CA	1.4965368807315826
LYS19-CA	GLY13-CA	1.555825024843216
LYS19-CA	LYS14-CA	1.4215825200080872
LYS19-CA	LYS15-CA	1.1002295196056366
LYS19-CA	GLY16-CA	0.9836286902427673
LYS19-CA	GLU17-CA	0.0
LYS19-CA	ILE18-CA	0.0
LYS19-CA	LYS19-CA	0.0
LYS19-CA	ASN20-CA	0.0
LYS19-CA	VAL21-CA	0.0
LYS19-CA	ALA22-CA	0.934587100148201
LYS19-CA	ASP23-CA	1.1404688656330109
LYS19-CA	GLY24-CA	1.422368985414505
LYS19-CA	TYR25-CA	1.2644004285335542
LYS19-CA	ALA26-CA	1.1107404828071594
LYS19-CA	ASN27-CA	1.4511299669742583
LYS19-CA	ASN28-CA	1.6856911420822143
LYS19-CA	PHE29-CA	1.570697420835495
LYS19-CA	LEU30-CA	1.3401144564151763
LYS19-CA	PHE31-CA	1.4865318298339845
LYS19-CA	LYS32-CA	1.829108566045761
LYS19-CA	GLN33-CA	1.883224231004715
LYS19-CA	GLY34-CA	1.771855467557907
LYS19-CA	LEU35-CA	1.5293785750865936
LYS19-CA	ALA36-CA	1.2507237374782563
LYS19-CA	ILE37-CA	1.260892426967621
LYS19-CA	GLU38-CA	1.1027333199977876
LYS19-CA	ALA39-CA	1.038802406191826
ASN20-CA	MET1-CA	0.5889527440071106
ASN20-CA	LYS2-CA	0.6726241201162338
ASN20-CA	VAL3-CA	0.8982711434364319
ASN20-CA	ILE4-CA	1.2157226264476777
ASN20-CA	PHE5-CA	1.384023630619049
ASN20-CA	LEU6-CA	1.737875723838806
ASN20-CA	LYS7-CA	1.8924241721630097
ASN20-CA	ASP8-CA	1.9317410469055176
ASN20-CA	VAL9-CA	1.796926164627075
ASN20-CA	LYS10-CA	2.028931212425232
ASN20-CA	GLY11-CA	1.967542791366577
ASN20-CA	MET12-CA	1.6797043979167938
ASN20-CA	GLY13-CA	1.7957665264606475
ASN20-CA	LYS14-CA	1.7073858320713042
ASN20-CA	LYS15-CA	1.4096079826354981
ASN20-CA	GLY16-CA	1.3357268810272216
ASN20-CA	GLU17-CA	1.017924365401268
ASN20-CA	ILE18-CA	0.0
ASN20-CA	LYS19-CA	0.0
ASN20-CA	ASN20-CA	0.0
ASN20-CA	VAL21-CA	0.0
ASN20-CA	ALA22-CA	0.0
ASN20-CA	ASP23-CA	0.9211394220590592
ASN20-CA	GLY24-CA	1.1990559697151184
ASN20-CA	TYR25-CA	1.0981321573257445
ASN20-CA	ALA26-CA	1.024471640586853
ASN20-CA	ASN27-CA	1.3528639376163483
ASN20-CA	ASN28-CA	1.566321575641632
ASN20-CA	PHE29-CA	1.509449577331543
ASN20-CA	LEU30-CA	1.3615265130996703
ASN20-CA	PHE31-CA	1.516631430387497
ASN20-CA	LYS32-CA	1.8212225675582885
ASN20-CA	GLN33-CA	1.9204123437404632
ASN20-CA	GLY34-CA	1.8732662498950958
ASN20-CA	LEU35-CA	1.6655595004558563
ASN20-CA	ALA36-CA	1.415057522058487
ASN20-CA	ILE37-CA	1.4290085434913635
ASN20-CA	GLU38-CA	1.246186524629593
ASN20-CA	ALA39-CA	1.256451380252838
VAL21-CA	MET1-CA	0.6268081039190292
VAL21-CA	LYS2-CA	0.727118244767189
VAL21-CA	VAL3-CA	0.800658768415451
VAL21-CA	ILE4-CA	1.1239899933338164
VAL21-CA	PHE5-CA	1.2208689868450164
VAL21-CA	LEU6-CA	1.559974777698517
VAL21-CA	LYS7-CA	1.6798160910606383
VAL21-CA	ASP8-CA	1.736393654346466
VAL21-CA	VAL9-CA	1.5744495213031768
VAL21-CA	LYS10-CA	1.8146151840686797
VAL21-CA	GLY11-CA	1.7986140489578246
VAL21-CA	MET12-CA	1.5426017940044403
VAL21-CA	GLY13-CA	1.6888862192630767
VAL21-CA	LYS14-CA	1.620474112033844
VAL21-CA	LYS15-CA	1.3636744558811187
VAL21-CA	GLY16-CA	1.3280250072479247
VAL21-CA	GLU17-CA	1.0581680476665496
VAL21-CA	ILE18-CA	0.7195936173200608
VAL21-CA	LYS19-CA	0.0
VAL21-CA	ASN20-CA	0.0
VAL21-CA	VAL21-CA	0.0
VAL21-CA	ALA22-CA	0.0
VAL21-CA	ASP23-CA	0.0
VAL21-CA	GLY24-CA	0.8793089658021926
VAL21-CA	TYR25-CA	0.7301622748374939
VAL21-CA	ALA26-CA	0.6768868207931519
VAL21-CA	ASN27-CA	1.026714813709259
VAL21-CA	ASN28-CA	1.2069121241569518
VAL21-CA	PHE29-CA	1.142056292295456
VAL21-CA	LEU30-CA	1.0248870819807052
VAL21-CA	PHE31-CA	1.208691382408142
VAL21-CA	LYS32-CA	1.484739488363266
VAL21-CA	GLN33-CA	1.582809066772461
VAL21-CA	GLY34-CA	1.577462899684906
VAL21-CA	LEU35-CA	1.3864934682846068
VAL21-CA	ALA36-CA	1.17955681681633
VAL21-CA	ILE37-CA	1.245118546485901
VAL21-CA	GLU38-CA	1.1252373695373534
VAL21-CA	ALA39-CA	1.2405954897403717
ALA22-CA	MET1-CA	0.7692741930484772
ALA22-CA	LYS2-CA	0.997693532705307
ALA22-CA	VAL3-CA	1.0657417237758637
ALA22-CA	ILE4-CA	1.4061891317367554
ALA22-CA	PHE5-CA	1.4838375091552733
ALA22-CA	LEU6-CA	1.7884201645851134
ALA22-CA	LYS7-CA	1.8926412105560302
ALA22-CA	ASP8-CA	1.971839827299118
ALA22-CA	VAL9-CA	1.7843023240566254
ALA22-CA	LYS10-CA	2.0108239471912386
ALA22-CA	GLY11-CA	2.019939035177231
ALA22-CA	MET12-CA	1.8085122287273407
ALA22-CA	GLY13-CA	1.9809442162513733
ALA22-CA	LYS14-CA	1.9325275063514709
ALA22-CA	LYS15-CA	1.7012258887290954
ALA22-CA	GLY16-CA	1.6729374408721924
ALA22-CA	GLU17-CA	1.40846848487854
ALA22-CA	ILE18-CA	1.0849934667348862
ALA22-CA	LYS19-CA	0.934587100148201
ALA22-CA	ASN20-CA	0.0
ALA22-CA	VAL21-CA	0.0
ALA22-CA	ALA22-CA	0.0
ALA22-CA	ASP23-CA	0.0
ALA22-CA	GLY24-CA	0.0
ALA22-CA	TYR25-CA	0.5530136942863464
ALA22-CA	ALA26-CA	0.6170951873064041
ALA22-CA	ASN27-CA	0.8792651921510697
ALA22-CA	ASN28-CA	1.0267705082893372
ALA22-CA	PHE29-CA	1.066568487882614
ALA22-CA	LEU30-CA	1.0611736357212067
ALA22-CA	PHE31-CA	1.2119539856910706
ALA22-CA	LYS32-CA	1.4192269325256348
ALA22-CA	GLN33-CA	1.5795427083969116
ALA22-CA	GLY34-CA	1.6402118861675263
ALA22-CA	LEU35-CA	1.517589235305786
ALA22-CA	ALA36-CA	1.3484829902648925
ALA22-CA	ILE37-CA	1.3985127687454224
ALA22-CA	GLU38-CA	1.270453643798828
ALA22-CA	ALA39-CA	1.4497720658779145
ASP23-CA	MET1-CA	0.7817525953054428
ASP23-CA	LYS2-CA	1.0463733613491057
ASP23-CA	VAL3-CA	1.0766793668270112
ASP23-CA	ILE4-CA	1.4210132300853728
ASP23-CA	PHE5-CA	1.514027863740921
ASP23-CA	LEU6-CA	1.7646433413028717
ASP23-CA	LYS7-CA	1.897258561849594
ASP23-CA	ASP8-CA	2.036844861507416
ASP23-CA	VAL9-CA	1.8821361899375915
ASP23-CA	LYS10-CA	2.1365980088710783
ASP23-CA	GLY11-CA	2.200119549036026
ASP23-CA	MET12-CA	1.998570066690445
ASP23-CA	GLY13-CA	2.1433454930782316
ASP23-CA	LYS14-CA	2.063363438844681
ASP23-CA	LYS15-CA	1.8529805660247802
ASP23-CA	GLY16-CA	1.7872853934764863
ASP23-CA	GLU17-CA	1.5249414026737214
ASP23-CA	ILE18-CA	1.2605615496635436
ASP23-CA	LYS19-CA	1.1404688656330109
ASP23-CA	ASN20-CA	0.9211394220590592
ASP23-CA	VAL21-CA	0.0
ASP23-CA	ALA22-CA	0.0
ASP23-CA	ASP23-CA	0.0
ASP23-CA	GLY24-CA	0.0
ASP23-CA	TYR25-CA	0.0
ASP23-CA	ALA26-CA	0.49924595206975936
ASP23-CA	ASN27-CA	0.6060791417956353
ASP23-CA	ASN28-CA	0.8239729285240174
ASP23-CA	PHE29-CA	0.972003823518753
ASP23-CA	LEU30-CA	0.9817716598510742
ASP23-CA	PHE31-CA	1.0214311242103578
ASP23-CA	LYS32-CA	1.2036565601825715
ASP23-CA	GLN33-CA	1.4390369772911071
ASP23-CA	GLY34-CA	1.4973538100719452
ASP23-CA	LEU35-CA	1.4601034343242645
ASP23-CA	ALA36-CA	1.28354851603508
ASP23-CA	ILE37-CA	1.2727730929851533
ASP23-CA	GLU38-CA	1.132840448617935
ASP23-CA	ALA39-CA	1.3708732008934021
GLY24-CA	MET1-CA	1.1395938456058503
GLY24-CA	LYS2-CA	1.3655975222587586
GLY24-CA	VAL3-CA	1.3265814423561095
GLY24-CA	ILE4-CA	1.6276717245578767
GLY24-CA	PHE5-CA	1.642172747850418
GLY24-CA	LEU6-CA	1.8644149899482727
GLY24-CA	LYS7-CA	1.9328749895095825
GLY24-CA	ASP8-CA	2.0582802534103393
GLY24-CA	VAL9-CA	1.866799634695053
GLY24-CA	LYS10-CA	2.0862763822078705
GLY24-CA	GLY11-CA	2.1706582248210906
GLY24-CA	MET12-CA	2.0262547850608827
GLY24-CA	GLY13-CA	2.203655171394348
GLY24-CA	LYS14-CA	2.1677716970443726
GLY24-CA	LYS15-CA	2.0016898989677427
GLY24-CA	GLY16-CA	1.9858216047286987
GLY24-CA	GLU17-CA	1.7697100341320038
GLY24-CA	ILE18-CA	1.4908593714237213
GLY24-CA	LYS19-CA	1.422368985414505
GLY24-CA	ASN20-CA	1.1990559697151184
GLY24-CA	VAL21-CA	0.8793089658021926
GLY24-CA	ALA22-CA	0.0
GLY24-CA	ASP23-CA	0.0
GLY24-CA	GLY24-CA	0.0
GLY24-CA	TYR25-CA	0.0
GLY24-CA	ALA26-CA	0.0
GLY24-CA	ASN27-CA	0.5595950528979301
GLY24-CA	ASN28-CA	0.5923054903745651
GLY24-CA	PHE29-CA	0.7938593327999115
GLY24-CA	LEU30-CA	0.9450378894805909
GLY24-CA	PHE31-CA	1.026041153073311
GLY24-CA	LYS32-CA	1.0939445585012435
GLY24-CA	GLN33-CA	1.3223433911800384
GLY24-CA	GLY34-CA	1.4735955834388732
GLY24-CA	LEU35-CA	1.4645378708839416
GLY24-CA	ALA36-CA	1.380699449777603
GLY24-CA	ILE37-CA	1.4383407831192017
GLY24-CA	GLU38-CA	1.3784008145332336
GLY24-CA	ALA39-CA	1.658260452747345
TYR25-CA	MET1-CA	1.1262742578983307
TYR25-CA	LYS2-CA	1.2610214531421662
TYR25-CA	VAL3-CA	1.1546829879283904
TYR25-CA	ILE4-CA	1.4092373609542848
TYR25-CA	PHE5-CA	1.3638236045837402
TYR25-CA	LEU6-CA	1.600929433107376
TYR25-CA	LYS7-CA	1.6289401352405548
TYR25-CA	ASP8-CA	1.722193533182144
TYR25-CA	VAL9-CA	1.5119408011436462
TYR25-CA	LYS10-CA	1.728483259677887
TYR25-CA	GLY11-CA	1.813320165872574
TYR25-CA	MET12-CA	1.671587973833084
TYR25-CA	GLY13-CA	1.860051590204239
TYR25-CA	LYS14-CA	1.8448173820972442
TYR25-CA	LYS15-CA	1.6975047647953034
TYR25-CA	GLY16-CA	1.721066814661026
TYR25-CA	GLU17-CA	1.5482446193695067
TYR25-CA	ILE18-CA	1.261264967918396
TYR25-CA	LYS19-CA	1.2644004285335542
TYR25-CA	ASN20-CA	1.0981321573257445
TYR25-CA	VAL21-CA	0.7301622748374939
TYR25-CA	ALA22-CA	0.5530136942863464
TYR25-CA	ASP23-CA	0.0
TYR25-CA	GLY24-CA	0.0
TYR25-CA	TYR25-CA	0.0
TYR25-CA	ALA26-CA	0.0
TYR25-CA	ASN27-CA	0.0
TYR25-CA	ASN28-CA	0.5553937748074531
TYR25-CA	PHE29-CA	0.5553615987300873
TYR25-CA	LEU30-CA	0.6811769783496857
TYR25-CA	PHE31-CA	0.887612110376358
TYR25-CA	LYS32-CA	0.989714965224266
TYR25-CA	GLN33-CA	1.120206218957901
TYR25-CA	GLY34-CA	1.2729638636112213
TYR25-CA	LEU35-CA	1.1917755484580994
TYR25-CA	ALA36-CA	1.1459683299064636
TYR25-CA	ILE37-CA	1.2887177109718322
TYR25-CA	GLU38-CA	1.2977294743061065
TYR25-CA	ALA39-CA	1.570519995689392
ALA26-CA	MET1-CA	0.8979653149843216
ALA26-CA	LYS2-CA	0.9923294484615326
ALA26-CA	VAL3-CA	0.8456400752067565
ALA26-CA	ILE4-CA	1.1053560018539428
ALA26-CA	PHE5-CA	1.1079216301441193
ALA26-CA	LEU6-CA	1.3285053551197052
ALA26-CA	LYS7-CA	1.4261677861213684
ALA26-CA	ASP8-CA	1.579370814561844
ALA26-CA	VAL9-CA	1.4381979823112487
ALA26-CA	LYS10-CA	1.7158874034881593
ALA26-CA	GLY11-CA	1.8294235467910767
ALA26-CA	MET12-CA	1.6393376231193542
ALA26-CA	GLY13-CA	1.767702043056488
ALA26-CA	LYS14-CA	1.6879370570182801
ALA26-CA	LYS15-CA	1.5276008307933808
ALA26-CA	GLY16-CA	1.4934906899929046
ALA26-CA	GLU17-CA	1.3090861320495606
ALA26-CA	ILE18-CA	1.0808266818523407
ALA26-CA	LYS19-CA	1.1107404828071594
ALA26-CA	ASN20-CA	1.024471640586853
ALA26-CA	VAL21-CA	0.6768868207931519
ALA26-CA	ALA22-CA	0.6170951873064041
ALA26-CA	ASP23-CA	0.49924595206975936
ALA26-CA	GLY24-CA	0.0
ALA26-CA	TYR25-CA	0.0
ALA26-CA	ALA26-CA	0.0
ALA26-CA	ASN27-CA	0.0
ALA26-CA	ASN28-CA	0.0
ALA26-CA	PHE29-CA	0.5699537515640258
ALA26-CA	LEU30-CA	0.4923707351088524
ALA26-CA	PHE31-CA	0.6017154693603516
ALA26-CA	LYS32-CA	0.8248059898614883
ALA26-CA	GLN33-CA	0.9894085586071014
ALA26-CA	GLY34-CA	1.0377544730901718
ALA26-CA	LEU35-CA	0.9747903019189834
ALA26-CA	ALA36-CA	0.8444655537605286
ALA26-CA	ILE37-CA	0.927678582072258
ALA26-CA	GLU38-CA	0.9266873061656952
ALA26-CA	ALA39-CA	1.2176362156867981
ASN27-CA	MET1-CA	1.1186278820037843
ASN27-CA	LYS2-CA	1.251168316602707
ASN27-CA	VAL3-CA	1.099448698759079
ASN27-CA	ILE4-CA	1.3347645282745362
ASN27-CA	PHE5-CA	1.337849760055542
ASN27-CA	LEU6-CA	1.4761249899864197
ASN27-CA	LYS7-CA	1.579529345035553
ASN27-CA	ASP8-CA	1.7840059578418732
ASN27-CA	VAL9-CA	1.6687668561935425
ASN27-CA	LYS10-CA	1.9455809414386749
ASN27-CA	GLY11-CA	2.1042374432086945
ASN27-CA	MET12-CA	1.9465743362903596
ASN27-CA	GLY13-CA	2.060031843185425
ASN27-CA	LYS14-CA	1.9703880727291108
ASN27-CA	LYS15-CA	1.8410992562770843
ASN27-CA	GLY16-CA	1.7869241952896118
ASN27-CA	GLU17-CA	1.613650244474411
ASN27-CA	ILE18-CA	1.4279120564460754
ASN27-CA	LYS19-CA	1.4511299669742583
ASN27-CA	ASN20-CA	1.3528639376163483
ASN27-CA	VAL21-CA	1.026714813709259
ASN27-CA	ALA22-CA	0.8792651921510697
ASN27-CA	ASP23-CA	0.6060791417956353
ASN27-CA	GLY24-CA	0.5595950528979301
ASN27-CA	TYR25-CA	0.0
ASN27-CA	ALA26-CA	0.0
ASN27-CA	ASN27-CA	0.0
ASN27-CA	ASN28-CA	0.0
ASN27-CA	PHE29-CA	0.0
ASN27-CA	LEU30-CA	0.6114019930362702
ASN27-CA	PHE31-CA	0.5183265507221222
ASN27-CA	LYS32-CA	0.6163016498088837
ASN27-CA	GLN33-CA	0.9066416591405868
ASN27-CA	GLY34-CA	0.993452250957489
ASN27-CA	LEU35-CA	1.072095948457718
ASN27-CA	ALA36-CA	0.9835237443447113
ASN27-CA	ILE37-CA	1.001156398653984
ASN27-CA	GLU38-CA	1.0098425686359405
ASN27-CA	ALA39-CA	1.349561768770218
ASN28-CA	MET1-CA	1.434213364124298
ASN28-CA	LYS2-CA	1.5547765731811523
ASN28-CA	VAL3-CA	1.3745809733867644
ASN28-CA	ILE4-CA	1.5697304844856261
ASN28-CA	PHE5-CA	1.4900969505310058
ASN28-CA	LEU6-CA	1.6083393692970276
ASN28-CA	LYS7-CA	1.6260191798210144
ASN28-CA	ASP8-CA	1.794678908586502
ASN28-CA	VAL9-CA	1.6320289731025697
ASN28-CA	LYS10-CA	1.8610784769058228
ASN28-CA	GLY11-CA	2.0364694714546205
ASN28-CA	MET12-CA	1.940709787607193
ASN28-CA	GLY13-CA	2.0920083045959474
ASN28-CA	LYS14-CA	2.0568452060222624
ASN28-CA	LYS15-CA	1.9713779091835022
ASN28-CA	GLY16-CA	1.9761059701442718
ASN28-CA	GLU17-CA	1.846532440185547
ASN28-CA	ILE18-CA	1.633714461326599
ASN28-CA	LYS19-CA	1.6856911420822143
ASN28-CA	ASN20-CA	1.566321575641632
ASN28-CA	VAL21-CA	1.2069121241569518
ASN28-CA	ALA22-CA	1.0267705082893372
ASN28-CA	ASP23-CA	0.8239729285240174
ASN28-CA	GLY24-CA	0.5923054903745651
ASN28-CA	TYR25-CA	0.5553937748074531
ASN28-CA	ALA26-CA	0.0
ASN28-CA	ASN27-CA	0.0
ASN28-CA	ASN28-CA	0.0
ASN28-CA	PHE29-CA	0.0
ASN28-CA	LEU30-CA	0.0
ASN28-CA	PHE31-CA	0.6717024594545364
ASN28-CA	LYS32-CA	0.5715471684932709
ASN28-CA	GLN33-CA	0.8017553985118866
ASN28-CA	GLY34-CA	1.0292867571115494
ASN28-CA	LEU35-CA	1.1139572203159331
ASN28-CA	ALA36-CA	1.1493899643421173
ASN28-CA	ILE37-CA	1.2636729657649994
ASN28-CA	GLU38-CA	1.3416015684604645
ASN28-CA	ALA39-CA	1.6830805003643037
PHE29-CA	MET1-CA	1.4495548248291015
PHE29-CA	LYS2-CA	1.4882672369480132
PHE29-CA	VAL3-CA	1.2494468569755555
PHE29-CA	ILE4-CA	1.379762440919876
PHE29-CA	PHE5-CA	1.2261536955833434
PHE29-CA	LEU6-CA	1.3475351452827453
PHE29-CA	LYS7-CA	1.3097412586212158
PHE29-CA	ASP8-CA	1.4433346271514893
PHE29-CA	VAL9-CA	1.262643000483513
PHE29-CA	LYS10-CA	1.4886029422283173
PHE29-CA	GLY11-CA	1.6770937860012054
PHE29-CA	MET12-CA	1.5933352708816528
PHE29-CA	GLY13-CA	1.7462230503559113
PHE29-CA	LYS14-CA	1.733909583091736
PHE29-CA	LYS15-CA	1.6803922355175018
PHE29-CA	GLY16-CA	1.7274829626083374
PHE29-CA	GLU17-CA	1.6523336946964264
PHE29-CA	ILE18-CA	1.4495671331882476
PHE29-CA	LYS19-CA	1.570697420835495
PHE29-CA	ASN20-CA	1.509449577331543
PHE29-CA	VAL21-CA	1.142056292295456
PHE29-CA	ALA22-CA	1.066568487882614
PHE29-CA	ASP23-CA	0.972003823518753
PHE29-CA	GLY24-CA	0.7938593327999115
PHE29-CA	TYR25-CA	0.5553615987300873
PHE29-CA	ALA26-CA	0.5699537515640258
PHE29-CA	ASN27-CA	0.0
PHE29-CA	ASN28-CA	0.0
PHE29-CA	PHE29-CA	0.0
PHE29-CA	LEU30-CA	0.0
PHE29-CA	PHE31-CA	0.0
PHE29-CA	LYS32-CA	0.558850510418415
PHE29-CA	GLN33-CA	0.5990478694438934
PHE29-CA	GLY34-CA	0.8387453317642212
PHE29-CA	LEU35-CA	0.8288504928350449
PHE29-CA	ALA36-CA	0.9353252947330475
PHE29-CA	ILE37-CA	1.1529363989830017
PHE29-CA	GLU38-CA	1.3057273268699645
PHE29-CA	ALA39-CA	1.6269943952560424
LEU30-CA	MET1-CA	1.24602130651474
LEU30-CA	LYS2-CA	1.2082589268684387
LEU30-CA	VAL3-CA	0.9186323434114456
LEU30-CA	ILE4-CA	1.0082662731409073
LEU30-CA	PHE5-CA	0.8627071350812912
LEU30-CA	LEU6-CA	0.9944928586483002
LEU30-CA	LYS7-CA	1.016145795583725
LEU30-CA	ASP8-CA	1.190764743089676
LEU30-CA	VAL9-CA	1.0727387547492981
LEU30-CA	LYS10-CA	1.3697873055934906
LEU30-CA	GLY11-CA	1.561187070608139
LEU30-CA	MET12-CA	1.4121308624744415
LEU30-CA	GLY13-CA	1.5099556982517242
LEU30-CA	LYS14-CA	1.4390533566474915
LEU30-CA	LYS15-CA	1.371488356590271
LEU30-CA	GLY16-CA	1.3838578045368195
LEU30-CA	GLU17-CA	1.3207803606986999
LEU30-CA	ILE18-CA	1.170153397321701
LEU30-CA	LYS19-CA	1.3401144564151763
LEU30-CA	ASN20-CA	1.3615265130996703
LEU30-CA	VAL21-CA	1.0248870819807052
LEU30-CA	ALA22-CA	1.0611736357212067
LEU30-CA	ASP23-CA	0.9817716598510742
LEU30-CA	GLY24-CA	0.9450378894805909
LEU30-CA	TYR25-CA	0.6811769783496857
LEU30-CA	ALA26-CA	0.4923707351088524
LEU30-CA	ASN27-CA	0.6114019930362702
LEU30-CA	ASN28-CA	0.0
LEU30-CA	PHE29-CA	0.0
LEU30-CA	LEU30-CA	0.0
LEU30-CA	PHE31-CA	0.0
LEU30-CA	LYS32-CA	0.0
LEU30-CA	GLN33-CA	0.5658684253692627
LEU30-CA	GLY34-CA	0.6193085849285126
LEU30-CA	LEU35-CA	0.5267513483762741
LEU30-CA	ALA36-CA	0.5587783396244049
LEU30-CA	ILE37-CA	0.8007501810789108
LEU30-CA	GLU38-CA	0.9914146453142166
LEU30-CA	ALA39-CA	1.2963573157787323
PHE31-CA	MET1-CA	1.2566284954547882
PHE31-CA	LYS2-CA	1.237851333618164
PHE31-CA	VAL3-CA	0.953839260339737
PHE31-CA	ILE4-CA	1.0447713047266007
PHE31-CA	PHE5-CA	0.9793065279722214
PHE31-CA	LEU6-CA	1.0231337785720824
PHE31-CA	LYS7-CA	1.131167858839035
PHE31-CA	ASP8-CA	1.3903264284133912
PHE31-CA	VAL9-CA	1.3524625301361084
PHE31-CA	LYS10-CA	1.6663589119911193
PHE31-CA	GLY11-CA	1.8807286858558654
PHE31-CA	MET12-CA	1.7215023994445802
PHE31-CA	GLY13-CA	1.7712754905223846
PHE31-CA	LYS14-CA	1.6472337067127227
PHE31-CA	LYS15-CA	1.576012122631073
PHE31-CA	GLY16-CA	1.5182770609855651
PHE31-CA	GLU17-CA	1.4329140126705169
PHE31-CA	ILE18-CA	1.3452375769615172
PHE31-CA	LYS19-CA	1.4865318298339845
PHE31-CA	ASN20-CA	1.516631430387497
PHE31-CA	VAL21-CA	1.208691382408142
PHE31-CA	ALA22-CA	1.2119539856910706
PHE31-CA	ASP23-CA	1.0214311242103578
PHE31-CA	GLY24-CA	1.026041153073311
PHE31-CA	TYR25-CA	0.887612110376358
PHE31-CA	ALA26-CA	0.6017154693603516
PHE31-CA	ASN27-CA	0.5183265507221222
PHE31-CA	ASN28-CA	0.6717024594545364
PHE31-CA	PHE29-CA	0.0
PHE31-CA	LEU30-CA	0.0
PHE31-CA	PHE31-CA	0.0
PHE31-CA	LYS32-CA	0.0
PHE31-CA	GLN33-CA	0.0
PHE31-CA	GLY34-CA	0.4986718311905861
PHE31-CA	LEU35-CA	0.6211811244487763
PHE31-CA	ALA36-CA	0.5675932466983795
PHE31-CA	ILE37-CA	0.6402224928140641
PHE31-CA	GLU38-CA	0.8267348676919937
PHE31-CA	ALA39-CA	1.178584599494934
LYS32-CA	MET1-CA	1.589216709136963
LYS32-CA	LYS2-CA	1.6058956682682037
LYS32-CA	VAL3-CA	1.3302740812301637
LYS32-CA	ILE4-CA	1.4057917475700379
LYS32-CA	PHE5-CA	1.286895400285721
LYS32-CA	LEU6-CA	1.2755342662334441
LYS32-CA	LYS7-CA	1.3027954161167146
LYS32-CA	ASP8-CA	1.549815434217453
LYS32-CA	VAL9-CA	1.4859453856945037
LYS32-CA	LYS10-CA	1.7541688680648804
LYS32-CA	GLY11-CA	2.0031393826007844
LYS32-CA	MET12-CA	1.9080591678619385
LYS32-CA	GLY13-CA	1.9824548363685608
LYS32-CA	LYS14-CA	1.901228016614914
LYS32-CA	LYS15-CA	1.8739777982234955
LYS32-CA	GLY16-CA	1.8530501186847688
LYS32-CA	GLU17-CA	1.7942055761814117
LYS32-CA	ILE18-CA	1.689401590824127
LYS32-CA	LYS19-CA	1.829108566045761
LYS32-CA	ASN20-CA	1.8212225675582885
LYS32-CA	VAL21-CA	1.484739488363266
LYS32-CA	ALA22-CA	1.4192269325256348
LYS32-CA	ASP23-CA	1.2036565601825715
LYS32-CA	GLY24-CA	1.0939445585012435
LYS32-CA	TYR25-CA	0.989714965224266
LYS32-CA	ALA26-CA	0.8248059898614883
LYS32-CA	ASN27-CA	0.6163016498088837
LYS32-CA	ASN28-CA	0.5715471684932709
LYS32-CA	PHE29-CA	0.558850510418415
LYS32-CA	LEU30-CA	0.0
LYS32-CA	PHE31-CA	0.0
LYS32-CA	LYS32-CA	0.0
LYS32-CA	GLN33-CA	0.0
LYS32-CA	GLY34-CA	0.0
LYS32-CA	LEU35-CA	0.7893509060144425
LYS32-CA	ALA36-CA	0.8867687910795212
LYS32-CA	ILE37-CA	0.990931111574173
LYS32-CA	GLU38-CA	1.1880275398492812
LYS32-CA	ALA39-CA	1.545207566022873
GLN33-CA	MET1-CA	1.7573750495910645
GLN33-CA	LYS2-CA	1.7074268519878388
GLN33-CA	VAL3-CA	1.3833983421325684
GLN33-CA	ILE4-CA	1.3736560940742493
GLN33-CA	PHE5-CA	1.1598368048667909
GLN33-CA	LEU6-CA	1.1040259003639221
GLN33-CA	LYS7-CA	1.0365049868822098
GLN33-CA	ASP8-CA	1.2600595653057098
GLN33-CA	VAL9-CA	1.2010851353406906
GLN33-CA	LYS10-CA	1.453419601917267
GLN33-CA	GLY11-CA	1.737530392408371
GLN33-CA	MET12-CA	1.678379613161087
GLN33-CA	GLY13-CA	1.7417397260665894
GLN33-CA	LYS14-CA	1.6882773160934448
GLN33-CA	LYS15-CA	1.721219778060913
GLN33-CA	GLY16-CA	1.7496775031089782
GLN33-CA	GLU17-CA	1.7634482979774475
GLN33-CA	ILE18-CA	1.678654545545578
GLN33-CA	LYS19-CA	1.883224231004715
GLN33-CA	ASN20-CA	1.9204123437404632
GLN33-CA	VAL21-CA	1.582809066772461
GLN33-CA	ALA22-CA	1.5795427083969116
GLN33-CA	ASP23-CA	1.4390369772911071
GLN33-CA	GLY24-CA	1.3223433911800384
GLN33-CA	TYR25-CA	1.120206218957901
GLN33-CA	ALA26-CA	0.9894085586071014
GLN33-CA	ASN27-CA	0.9066416591405868
GLN33-CA	ASN28-CA	0.8017553985118866
GLN33-CA	PHE29-CA	0.5990478694438934
GLN33-CA	LEU30-CA	0.5658684253692627
GLN33-CA	PHE31-CA	0.0
GLN33-CA	LYS32-CA	0.0
GLN33-CA	GLN33-CA	0.0
GLN33-CA	GLY34-CA	0.0
GLN33-CA	LEU35-CA	0.0
GLN33-CA	ALA36-CA	0.82443568110466
GLN33-CA	ILE37-CA	1.0466361582279204
GLN33-CA	GLU38-CA	1.326207420229912
GLN33-CA	ALA39-CA	1.6519995510578156
GLY34-CA	MET1-CA	1.6474466681480409
GLY34-CA	LYS2-CA	1.5382961094379426
GLY34-CA	VAL3-CA	1.1876957833766937
GLY34-CA	ILE4-CA	1.112250018119812
GLY34-CA	PHE5-CA	0.9226901113986969
GLY34-CA	LEU6-CA	0.7969803392887116
GLY34-CA	LYS7-CA	0.8178032517433167
GLY34-CA	ASP8-CA	1.1217086166143417
GLY34-CA	VAL9-CA	1.1630252718925476
GLY34-CA	LYS10-CA	1.469058483839035
GLY34-CA	GLY11-CA	1.7496289312839508
GLY34-CA	MET12-CA	1.6378849923610688
GLY34-CA	GLY13-CA	1.6343053162097931
GLY34-CA	LYS14-CA	1.5138346076011657
GLY34-CA	LYS15-CA	1.5436884582042694
GLY34-CA	GLY16-CA	1.5219367444515228
GLY34-CA	GLU17-CA	1.552977991104126
GLY34-CA	ILE18-CA	1.5421269059181213
GLY34-CA	LYS19-CA	1.771855467557907
GLY34-CA	ASN20-CA	1.8732662498950958
GLY34-CA	VAL21-CA	1.577462899684906
GLY34-CA	ALA22-CA	1.6402118861675263
GLY34-CA	ASP23-CA	1.4973538100719452
GLY34-CA	GLY24-CA	1.4735955834388732
GLY34-CA	TYR25-CA	1.2729638636112213
GLY34-CA	ALA26-CA	1.0377544730901718
GLY34-CA	ASN27-CA	0.993452250957489
GLY34-CA	ASN28-CA	1.0292867571115494
GLY34-CA	PHE29-CA	0.8387453317642212
GLY34-CA	LEU30-CA	0.6193085849285126
GLY34-CA	PHE31-CA	0.4986718311905861
GLY34-CA	LYS32-CA	0.0
GLY34-CA	GLN33-CA	0.0
GLY34-CA	GLY34-CA	0.0
GLY34-CA	LEU35-CA	0.0
GLY34-CA	ALA36-CA	0.0
GLY34-CA	ILE37-CA	0.7537816226482391
GLY34-CA	GLU38-CA	1.082923823595047
GLY34-CA	ALA39-CA	1.3830075144767762
LEU35-CA	MET1-CA	1.5283071517944335
LEU35-CA	LYS2-CA	1.3682672321796416
LEU35-CA	VAL3-CA	1.0007146000862122
LEU35-CA	ILE4-CA	0.8823901176452636
LEU35-CA	PHE5-CA	0.6100406676530838
LEU35-CA	LEU6-CA	0.56319560110569
LEU35-CA	LYS7-CA	0.534015691280365
LEU35-CA	ASP8-CA	0.7980784922838211
LEU35-CA	VAL9-CA	0.8250919640064239
LEU35-CA	LYS10-CA	1.1637595772743226
LEU35-CA	GLY11-CA	1.4210384964942933
LEU35-CA	MET12-CA	1.279820293188095
LEU35-CA	GLY13-CA	1.2729231655597686
LEU35-CA	LYS14-CA	1.1578007161617279
LEU35-CA	LYS15-CA	1.190733003616333
LEU35-CA	GLY16-CA	1.2096546590328217
LEU35-CA	GLU17-CA	1.2746029138565063
LEU35-CA	ILE18-CA	1.2569661140441895
LEU35-CA	LYS19-CA	1.5293785750865936
LEU35-CA	ASN20-CA	1.6655595004558563
LEU35-CA	VAL21-CA	1.3864934682846068
LEU35-CA	ALA22-CA	1.517589235305786
LEU35-CA	ASP23-CA	1.4601034343242645
LEU35-CA	GLY24-CA	1.4645378708839416
LEU35-CA	TYR25-CA	1.1917755484580994
LEU35-CA	ALA26-CA	0.9747903019189834
LEU35-CA	ASN27-CA	1.072095948457718
LEU35-CA	ASN28-CA	1.1139572203159331
LEU35-CA	PHE29-CA	0.8288504928350449
LEU35-CA	LEU30-CA	0.5267513483762741
LEU35-CA	PHE31-CA	0.6211811244487763
LEU35-CA	LYS32-CA	0.7893509060144425
LEU35-CA	GLN33-CA	0.0
LEU35-CA	GLY34-CA	0.0
LEU35-CA	LEU35-CA	0.0
LEU35-CA	ALA36-CA	0.0
LEU35-CA	ILE37-CA	0.0
LEU35-CA	GLU38-CA	1.0551388204097747
LEU35-CA	ALA39-CA	1.3015853345394135
ALA36-CA	MET1-CA	1.2079802870750427
ALA36-CA	LYS2-CA	1.0235677659511566
ALA36-CA	VAL3-CA	0.6506815522909164
ALA36-CA	ILE4-CA	0.5558310240507126
ALA36-CA	PHE5-CA	0.4289963930845261
ALA36-CA	LEU6-CA	0.5039245709776878
ALA36-CA	LYS7-CA	0.6973473995923996
ALA36-CA	ASP8-CA	0.9656426101922989
ALA36-CA	VAL9-CA	1.019333431124687
ALA36-CA	LYS10-CA	1.379903906583786
ALA36-CA	GLY11-CA	1.5739075124263764
ALA36-CA	MET12-CA	1.3540702939033509
ALA36-CA	GLY13-CA	1.3260247528553009
ALA36-CA	LYS14-CA	1.1391504228115081
ALA36-CA	LYS15-CA	1.0730613350868226
ALA36-CA	GLY16-CA	0.9995159596204758
ALA36-CA	GLU17-CA	0.991510072350502
ALA36-CA	ILE18-CA	1.0031641215085982
ALA36-CA	LYS19-CA	1.2507237374782563
ALA36-CA	ASN20-CA	1.415057522058487
ALA36-CA	VAL21-CA	1.17955681681633
ALA36-CA	ALA22-CA	1.3484829902648925
ALA36-CA	ASP23-CA	1.28354851603508
ALA36-CA	GLY24-CA	1.380699449777603
ALA36-CA	TYR25-CA	1.1459683299064636
ALA36-CA	ALA26-CA	0.8444655537605286
ALA36-CA	ASN27-CA	0.9835237443447113
ALA36-CA	ASN28-CA	1.1493899643421173
ALA36-CA	PHE29-CA	0.9353252947330475
ALA36-CA	LEU30-CA	0.5587783396244049
ALA36-CA	PHE31-CA	0.5675932466983795
ALA36-CA	LYS32-CA	0.8867687910795212
ALA36-CA	GLN33-CA	0.82443568110466
ALA36-CA	GLY34-CA	0.0
ALA36-CA	LEU35-CA	0.0
ALA36-CA	ALA36-CA	0.0
ALA36-CA	ILE37-CA	0.0
ALA36-CA	GLU38-CA	0.0
ALA36-CA	ALA39-CA	0.9288574159145355
ILE37-CA	MET1-CA	1.0839278638362884
ILE37-CA	LYS2-CA	0.9097761005163193
ILE37-CA	VAL3-CA	0.5892728924751282
ILE37-CA	ILE4-CA	0.5560323238372803
ILE37-CA	PHE5-CA	0.6628600150346756
ILE37-CA	LEU6-CA	0.6960629224777222
ILE37-CA	LYS7-CA	0.9955670088529587
ILE37-CA	ASP8-CA	1.2897792220115663
ILE37-CA	VAL9-CA	1.3797727644443512
ILE37-CA	LYS10-CA	1.7383450865745544
ILE37-CA	GLY11-CA	1.9149268746376038
ILE37-CA	MET12-CA	1.671107918024063
ILE37-CA	GLY13-CA	1.6184156119823456
ILE37-CA	LYS14-CA	1.386402827501297
ILE37-CA	LYS15-CA	1.2703729450702668
ILE37-CA	GLY16-CA	1.0989884376525878
ILE37-CA	GLU17-CA	1.0167993754148483
ILE37-CA	ILE18-CA	1.0832213640213013
ILE37-CA	LYS19-CA	1.260892426967621
ILE37-CA	ASN20-CA	1.4290085434913635
ILE37-CA	VAL21-CA	1.245118546485901
ILE37-CA	ALA22-CA	1.3985127687454224
ILE37-CA	ASP23-CA	1.2727730929851533
ILE37-CA	GLY24-CA	1.4383407831192017
ILE37-CA	TYR25-CA	1.2887177109718322
ILE37-CA	ALA26-CA	0.927678582072258
ILE37-CA	ASN27-CA	1.001156398653984
ILE37-CA	ASN28-CA	1.2636729657649994
ILE37-CA	PHE29-CA	1.1529363989830017
ILE37-CA	LEU30-CA	0.8007501810789108
ILE37-CA	PHE31-CA	0.6402224928140641
ILE37-CA	LYS32-CA	0.990931111574173
ILE37-CA	GLN33-CA	1.0466361582279204
ILE37-CA	GLY34-CA	0.7537816226482391
ILE37-CA	LEU35-CA	0.0
ILE37-CA	ALA36-CA	0.0
ILE37-CA	ILE37-CA	0.0
ILE37-CA	GLU38-CA	0.0
ILE37-CA	ALA39-CA	0.0
GLU38-CA	MET1-CA	0.8063204050064087
GLU38-CA	LYS2-CA	0.6706571936607361
GLU38-CA	VAL3-CA	0.4930143252015114
GLU38-CA	ILE4-CA	0.6454675674438477
GLU38-CA	PHE5-CA	0.898963651061058
GLU38-CA	LEU6-CA	1.022139549255371
GLU38-CA	LYS7-CA	1.3340485751628877
GLU38-CA	ASP8-CA	1.5916825354099273
GLU38-CA	VAL9-CA	1.6520285904407501
GLU38-CA	LYS10-CA	2.0032762408256533
GLU38-CA	GLY11-CA	2.1349330961704256
GLU38-CA	MET12-CA	1.8605000972747803
GLU38-CA	GLY13-CA	1.824552631378174
GLU38-CA	LYS14-CA	1.5853370010852814
GLU38-CA	LYS15-CA	1.3956025063991546
GLU38-CA	GLY16-CA	1.173156076669693
GLU38-CA	GLU17-CA	0.9819989711046219
GLU38-CA	ILE18-CA	1.0288128793239593
GLU38-CA	LYS19-CA	1.1027333199977876
GLU38-CA	ASN20-CA	1.246186524629593
GLU38-CA	VAL21-CA	1.1252373695373534
GLU38-CA	ALA22-CA	1.270453643798828
GLU38-CA	ASP23-CA	1.132840448617935
GLU38-CA	GLY24-CA	1.3784008145332336
GLU38-CA	TYR25-CA	1.2977294743061065
GLU38-CA	ALA26-CA	0.9266873061656952
GLU38-CA	ASN27-CA	1.0098425686359405
GLU38-CA	ASN28-CA	1.3416015684604645
GLU38-CA	PHE29-CA	1.3057273268699645
GLU38-CA	LEU30-CA	0.9914146453142166
GLU38-CA	PHE31-CA	0.8267348676919937
GLU38-CA	LYS32-CA	1.1880275398492812
GLU38-CA	GLN33-CA	1.326207420229912
GLU38-CA	GLY34-CA	1.082923823595047
GLU38-CA	LEU35-CA	1.0551388204097747
GLU38-CA	ALA36-CA	0.0
GLU38-CA	ILE37-CA	0.0
GLU38-CA	GLU38-CA	0.0
GLU38-CA	ALA39-CA	0.0
ALA39-CA	MET1-CA	0.8389346927404404
ALA39-CA	LYS2-CA	0.6033343195915222
ALA39-CA	VAL3-CA	0.5452036738395691
ALA39-CA	ILE4-CA	0.6268639266490936
ALA39-CA	PHE5-CA	0.9778311997652054
ALA39-CA	LEU6-CA	1.1212761878967286
ALA39-CA	LYS7-CA	1.465264046192169
ALA39-CA	ASP8-CA	1.690981686115265
ALA39-CA	VAL9-CA	1.7832341551780702
ALA39-CA	LYS10-CA	2.1281103610992433
ALA39-CA	GLY11-CA	2.221984726190567
ALA39-CA	MET12-CA	1.9143682420253754
ALA39-CA	GLY13-CA	1.8416820585727691
ALA39-CA	LYS14-CA	1.5715016543865203
ALA39-CA	LYS15-CA	1.3454974830150603
ALA39-CA	GLY16-CA	1.0617822259664536
ALA39-CA	GLU17-CA	0.8439612209796905
ALA39-CA	ILE18-CA	0.9848015964031219
ALA39-CA	LYS19-CA	1.038802406191826
ALA39-CA	ASN20-CA	1.256451380252838
ALA39-CA	VAL21-CA	1.2405954897403717
ALA39-CA	ALA22-CA	1.4497720658779145
ALA39-CA	ASP23-CA	1.3708732008934021
ALA39-CA	GLY24-CA	1.658260452747345
ALA39-CA	TYR25-CA	1.570519995689392
ALA39-CA	ALA26-CA	1.2176362156867981
ALA39-CA	ASN27-CA	1.349561768770218
ALA39-CA	ASN28-CA	1.6830805003643037
ALA39-CA	PHE29-CA	1.6269943952560424
ALA39-CA	LEU30-CA	1.2963573157787323
ALA39-CA	PHE31-CA	1.178584599494934
ALA39-CA	LYS32-CA	1.545207566022873
ALA39-CA	GLN33-CA	1.6519995510578156
ALA39-CA	GLY34-CA	1.3830075144767762
ALA39-CA	LEU35-CA	1.3015853345394135
ALA39-CA	ALA36-CA	0.9288574159145355
ALA39-CA	ILE37-CA	0.0
ALA39-CA	GLU38-CA	0.0
ALA39-CA	ALA39-CA	0.0
