# Supplementary material for: Peering inside the black box by learning the relevance of many-body functions in neural network potentials
Source: Nat Commun. 2025 Nov 10;16:9898. doi: 10.1038/s41467-025-65863-0 (PMC12603069; doi:10.1038/s41467-025-65863-0)
Supplement: Supplementary file 4 — Source Data Fig S10 [file 41467_2025_65863_MOESM4_ESM.zip]

Archive with 17 entries (16 files):
- fig_s10_waterfall_plot_histogram/
- fig_s10_waterfall_plot_histogram/fig_s10_water_SO3Net_alpha_0.7853981633974483.csv
- fig_s10_waterfall_plot_histogram/fig_s10_methane_SO3Net_alpha_0.2617993877991494.csv
- fig_s10_waterfall_plot_histogram/fig_s10_methane_PaiNN_alpha_0.csv
- fig_s10_waterfall_plot_histogram/fig_s10_water_PaiNN_alpha_0.2617993877991494.csv
- fig_s10_waterfall_plot_histogram/fig_s10_methane_PaiNN_alpha_0.2617993877991494.csv
- fig_s10_waterfall_plot_histogram/fig_s10_water_SO3Net_alpha_0.5235987755982988.csv
- fig_s10_waterfall_plot_histogram/fig_s10_water_SO3Net_alpha_0.csv
- fig_s10_waterfall_plot_histogram/fig_s10_methane_PaiNN_alpha_0.5235987755982988.csv
- fig_s10_waterfall_plot_histogram/fig_s10_water_PaiNN_alpha_0.5235987755982988.csv
- fig_s10_waterfall_plot_histogram/fig_s10_methane_SO3Net_alpha_0.5235987755982988.csv
- fig_s10_waterfall_plot_histogram/fig_s10_methane_SO3Net_alpha_0.csv
- fig_s10_waterfall_plot_histogram/fig_s10_water_PaiNN_alpha_0.7853981633974483.csv
- fig_s10_waterfall_plot_histogram/fig_s10_methane_PaiNN_alpha_0.7853981633974483.csv
- fig_s10_waterfall_plot_histogram/fig_s10_methane_SO3Net_alpha_0.7853981633974483.csv
- fig_s10_waterfall_plot_histogram/fig_s10_water_SO3Net_alpha_0.2617993877991494.csv
- fig_s10_waterfall_plot_histogram/fig_s10_water_PaiNN_alpha_0.csv
