# Supplementary material for: Peering inside the black box by learning the relevance of many-body functions in neural network potentials
Source: Nat Commun. 2025 Nov 10;16:9898. doi: 10.1038/s41467-025-65863-0 (PMC12603069; doi:10.1038/s41467-025-65863-0)
Supplement: Supplementary file 4 — Source Data Fig S10 [file 41467_2025_65863_MOESM4_ESM.zip › fig_s10_waterfall_plot_histogram/fig_s10_water_PaiNN_alpha_0.2617993877991494.csv]

angle	L2	n_points
61.2	0.15	0.0
61.2	0.44999999999999996	0.0
61.2	0.75	0.0
61.2	1.0499999999999998	0.0
61.2	1.35	0.0
61.2	1.65	0.0
61.2	1.95	0.0
61.2	2.25	0.0
61.2	2.55	0.0
61.2	2.8499999999999996	1.0
61.2	3.15	0.0
61.2	3.4499999999999997	0.0
61.2	3.75	0.0
61.2	4.05	0.0
61.2	4.35	0.0
61.2	4.65	0.0
61.2	4.949999999999999	0.0
61.2	5.25	0.0
61.2	5.55	0.0
61.2	5.85	0.0
61.2	6.15	0.0
61.2	6.449999999999999	0.0
61.2	6.75	0.0
61.2	7.049999999999999	0.0
61.2	7.35	0.0
61.2	7.65	0.0
61.2	7.949999999999999	0.0
61.2	8.25	0.0
61.2	8.55	0.0
61.2	8.85	0.0
61.2	9.149999999999999	0.0
61.2	9.45	0.0
61.2	9.75	0.0
61.2	10.05	0.0
61.2	10.35	0.0
61.2	10.649999999999999	0.0
61.2	10.95	0.0
61.2	11.25	0.0
61.2	11.55	0.0
61.2	11.85	0.0
61.2	12.149999999999999	0.0
61.2	12.45	0.0
61.2	12.75	0.0
61.2	13.05	0.0
61.2	13.35	0.0
61.2	13.649999999999999	0.0
61.2	13.95	0.0
61.2	14.25	0.0
61.2	14.549999999999999	0.0
61.2	14.85	0.0
63.599999999999994	0.15	0.0
63.599999999999994	0.44999999999999996	0.0
63.599999999999994	0.75	0.0
63.599999999999994	1.0499999999999998	0.0
63.599999999999994	1.35	0.0
63.599999999999994	1.65	0.0
63.599999999999994	1.95	0.0
63.599999999999994	2.25	0.0
63.599999999999994	2.55	2.0
63.599999999999994	2.8499999999999996	17.0
63.599999999999994	3.15	0.0
63.599999999999994	3.4499999999999997	3.0
63.599999999999994	3.75	0.0
63.599999999999994	4.05	0.0
63.599999999999994	4.35	0.0
63.599999999999994	4.65	0.0
63.599999999999994	4.949999999999999	0.0
63.599999999999994	5.25	0.0
63.599999999999994	5.55	0.0
63.599999999999994	5.85	0.0
63.599999999999994	6.15	0.0
63.599999999999994	6.449999999999999	0.0
63.599999999999994	6.75	0.0
63.599999999999994	7.049999999999999	0.0
63.599999999999994	7.35	0.0
63.599999999999994	7.65	0.0
63.599999999999994	7.949999999999999	0.0
63.599999999999994	8.25	0.0
63.599999999999994	8.55	0.0
63.599999999999994	8.85	0.0
63.599999999999994	9.149999999999999	0.0
63.599999999999994	9.45	0.0
63.599999999999994	9.75	0.0
63.599999999999994	10.05	0.0
63.599999999999994	10.35	0.0
63.599999999999994	10.649999999999999	0.0
63.599999999999994	10.95	0.0
63.599999999999994	11.25	0.0
63.599999999999994	11.55	0.0
63.599999999999994	11.85	0.0
63.599999999999994	12.149999999999999	0.0
63.599999999999994	12.45	0.0
63.599999999999994	12.75	0.0
63.599999999999994	13.05	0.0
63.599999999999994	13.35	0.0
63.599999999999994	13.649999999999999	0.0
63.599999999999994	13.95	0.0
63.599999999999994	14.25	0.0
63.599999999999994	14.549999999999999	0.0
63.599999999999994	14.85	0.0
66.0	0.15	0.0
66.0	0.44999999999999996	0.0
66.0	0.75	0.0
66.0	1.0499999999999998	0.0
66.0	1.35	0.0
66.0	1.65	0.0
66.0	1.95	0.0
66.0	2.25	0.0
66.0	2.55	3.0
66.0	2.8499999999999996	17.0
66.0	3.15	0.0
66.0	3.4499999999999997	116.0
66.0	3.75	17.0
66.0	4.05	0.0
66.0	4.35	0.0
66.0	4.65	0.0
66.0	4.949999999999999	0.0
66.0	5.25	0.0
66.0	5.55	0.0
66.0	5.85	0.0
66.0	6.15	0.0
66.0	6.449999999999999	0.0
66.0	6.75	0.0
66.0	7.049999999999999	0.0
66.0	7.35	0.0
66.0	7.65	0.0
66.0	7.949999999999999	0.0
66.0	8.25	0.0
66.0	8.55	0.0
66.0	8.85	0.0
66.0	9.149999999999999	0.0
66.0	9.45	0.0
66.0	9.75	0.0
66.0	10.05	0.0
66.0	10.35	0.0
66.0	10.649999999999999	0.0
66.0	10.95	0.0
66.0	11.25	0.0
66.0	11.55	0.0
66.0	11.85	0.0
66.0	12.149999999999999	0.0
66.0	12.45	0.0
66.0	12.75	0.0
66.0	13.05	0.0
66.0	13.35	0.0
66.0	13.649999999999999	0.0
66.0	13.95	0.0
66.0	14.25	0.0
66.0	14.549999999999999	0.0
66.0	14.85	0.0
68.4	0.15	0.0
68.4	0.44999999999999996	0.0
68.4	0.75	0.0
68.4	1.0499999999999998	0.0
68.4	1.35	0.0
68.4	1.65	0.0
68.4	1.95	0.0
68.4	2.25	0.0
68.4	2.55	2.0
68.4	2.8499999999999996	24.0
68.4	3.15	0.0
68.4	3.4499999999999997	184.0
68.4	3.75	135.0
68.4	4.05	45.0
68.4	4.35	0.0
68.4	4.65	10.0
68.4	4.949999999999999	0.0
68.4	5.25	0.0
68.4	5.55	0.0
68.4	5.85	0.0
68.4	6.15	0.0
68.4	6.449999999999999	0.0
68.4	6.75	0.0
68.4	7.049999999999999	0.0
68.4	7.35	0.0
68.4	7.65	0.0
68.4	7.949999999999999	0.0
68.4	8.25	0.0
68.4	8.55	0.0
68.4	8.85	0.0
68.4	9.149999999999999	0.0
68.4	9.45	0.0
68.4	9.75	0.0
68.4	10.05	0.0
68.4	10.35	0.0
68.4	10.649999999999999	0.0
68.4	10.95	0.0
68.4	11.25	0.0
68.4	11.55	0.0
68.4	11.85	0.0
68.4	12.149999999999999	0.0
68.4	12.45	0.0
68.4	12.75	0.0
68.4	13.05	0.0
68.4	13.35	0.0
68.4	13.649999999999999	0.0
68.4	13.95	0.0
68.4	14.25	0.0
68.4	14.549999999999999	0.0
68.4	14.85	0.0
70.8	0.15	0.0
70.8	0.44999999999999996	0.0
70.8	0.75	0.0
70.8	1.0499999999999998	0.0
70.8	1.35	0.0
70.8	1.65	0.0
70.8	1.95	0.0
70.8	2.25	0.0
70.8	2.55	2.0
70.8	2.8499999999999996	32.0
70.8	3.15	0.0
70.8	3.4499999999999997	172.0
70.8	3.75	181.0
70.8	4.05	220.0
70.8	4.35	0.0
70.8	4.65	133.0
70.8	4.949999999999999	43.0
70.8	5.25	0.0
70.8	5.55	39.0
70.8	5.85	0.0
70.8	6.15	0.0
70.8	6.449999999999999	0.0
70.8	6.75	0.0
70.8	7.049999999999999	0.0
70.8	7.35	0.0
70.8	7.65	0.0
70.8	7.949999999999999	0.0
70.8	8.25	0.0
70.8	8.55	0.0
70.8	8.85	0.0
70.8	9.149999999999999	0.0
70.8	9.45	0.0
70.8	9.75	0.0
70.8	10.05	0.0
70.8	10.35	0.0
70.8	10.649999999999999	0.0
70.8	10.95	0.0
70.8	11.25	0.0
70.8	11.55	0.0
70.8	11.85	0.0
70.8	12.149999999999999	0.0
70.8	12.45	0.0
70.8	12.75	0.0
70.8	13.05	0.0
70.8	13.35	0.0
70.8	13.649999999999999	0.0
70.8	13.95	0.0
70.8	14.25	0.0
70.8	14.549999999999999	0.0
70.8	14.85	0.0
73.2	0.15	0.0
73.2	0.44999999999999996	0.0
73.2	0.75	0.0
73.2	1.0499999999999998	0.0
73.2	1.35	0.0
73.2	1.65	0.0
73.2	1.95	0.0
73.2	2.25	0.0
73.2	2.55	7.0
73.2	2.8499999999999996	45.0
73.2	3.15	0.0
73.2	3.4499999999999997	176.0
73.2	3.75	214.0
73.2	4.05	260.0
73.2	4.35	0.0
73.2	4.65	217.0
73.2	4.949999999999999	238.0
73.2	5.25	0.0
73.2	5.55	244.0
73.2	5.85	200.0
73.2	6.15	90.0
73.2	6.449999999999999	0.0
73.2	6.75	108.0
73.2	7.049999999999999	27.0
73.2	7.35	0.0
73.2	7.65	0.0
73.2	7.949999999999999	0.0
73.2	8.25	0.0
73.2	8.55	0.0
73.2	8.85	0.0
73.2	9.149999999999999	0.0
73.2	9.45	0.0
73.2	9.75	0.0
73.2	10.05	0.0
73.2	10.35	0.0
73.2	10.649999999999999	0.0
73.2	10.95	0.0
73.2	11.25	0.0
73.2	11.55	0.0
73.2	11.85	0.0
73.2	12.149999999999999	0.0
73.2	12.45	0.0
73.2	12.75	0.0
73.2	13.05	0.0
73.2	13.35	0.0
73.2	13.649999999999999	0.0
73.2	13.95	0.0
73.2	14.25	0.0
73.2	14.549999999999999	0.0
73.2	14.85	0.0
75.6	0.15	0.0
75.6	0.44999999999999996	0.0
75.6	0.75	0.0
75.6	1.0499999999999998	0.0
75.6	1.35	0.0
75.6	1.65	0.0
75.6	1.95	0.0
75.6	2.25	0.0
75.6	2.55	4.0
75.6	2.8499999999999996	42.0
75.6	3.15	0.0
75.6	3.4499999999999997	181.0
75.6	3.75	211.0
75.6	4.05	215.0
75.6	4.35	0.0
75.6	4.65	183.0
75.6	4.949999999999999	223.0
75.6	5.25	0.0
75.6	5.55	261.0
75.6	5.85	295.0
75.6	6.15	336.0
75.6	6.449999999999999	0.0
75.6	6.75	429.0
75.6	7.049999999999999	476.0
75.6	7.35	339.0
75.6	7.65	0.0
75.6	7.949999999999999	0.0
75.6	8.25	0.0
75.6	8.55	0.0
75.6	8.85	0.0
75.6	9.149999999999999	0.0
75.6	9.45	0.0
75.6	9.75	0.0
75.6	10.05	0.0
75.6	10.35	0.0
75.6	10.649999999999999	0.0
75.6	10.95	0.0
75.6	11.25	0.0
75.6	11.55	0.0
75.6	11.85	0.0
75.6	12.149999999999999	0.0
75.6	12.45	0.0
75.6	12.75	0.0
75.6	13.05	0.0
75.6	13.35	0.0
75.6	13.649999999999999	0.0
75.6	13.95	0.0
75.6	14.25	0.0
75.6	14.549999999999999	0.0
75.6	14.85	0.0
78.0	0.15	0.0
78.0	0.44999999999999996	0.0
78.0	0.75	0.0
78.0	1.0499999999999998	0.0
78.0	1.35	0.0
78.0	1.65	0.0
78.0	1.95	0.0
78.0	2.25	0.0
78.0	2.55	4.0
78.0	2.8499999999999996	48.0
78.0	3.15	0.0
78.0	3.4499999999999997	205.0
78.0	3.75	199.0
78.0	4.05	234.0
78.0	4.35	0.0
78.0	4.65	200.0
78.0	4.949999999999999	223.0
78.0	5.25	0.0
78.0	5.55	289.0
78.0	5.85	269.0
78.0	6.15	323.0
78.0	6.449999999999999	0.0
78.0	6.75	483.0
78.0	7.049999999999999	533.0
78.0	7.35	559.0
78.0	7.65	0.0
78.0	7.949999999999999	0.0
78.0	8.25	0.0
78.0	8.55	0.0
78.0	8.85	0.0
78.0	9.149999999999999	0.0
78.0	9.45	0.0
78.0	9.75	0.0
78.0	10.05	0.0
78.0	10.35	0.0
78.0	10.649999999999999	0.0
78.0	10.95	0.0
78.0	11.25	0.0
78.0	11.55	0.0
78.0	11.85	0.0
78.0	12.149999999999999	0.0
78.0	12.45	0.0
78.0	12.75	0.0
78.0	13.05	0.0
78.0	13.35	0.0
78.0	13.649999999999999	0.0
78.0	13.95	0.0
78.0	14.25	0.0
78.0	14.549999999999999	0.0
78.0	14.85	0.0
80.4	0.15	0.0
80.4	0.44999999999999996	0.0
80.4	0.75	0.0
80.4	1.0499999999999998	0.0
80.4	1.35	0.0
80.4	1.65	0.0
80.4	1.95	0.0
80.4	2.25	0.0
80.4	2.55	7.0
80.4	2.8499999999999996	62.0
80.4	3.15	0.0
80.4	3.4499999999999997	178.0
80.4	3.75	198.0
80.4	4.05	242.0
80.4	4.35	0.0
80.4	4.65	202.0
80.4	4.949999999999999	216.0
80.4	5.25	0.0
80.4	5.55	253.0
80.4	5.85	319.0
80.4	6.15	378.0
80.4	6.449999999999999	0.0
80.4	6.75	468.0
80.4	7.049999999999999	504.0
80.4	7.35	540.0
80.4	7.65	0.0
80.4	7.949999999999999	0.0
80.4	8.25	0.0
80.4	8.55	0.0
80.4	8.85	0.0
80.4	9.149999999999999	0.0
80.4	9.45	0.0
80.4	9.75	0.0
80.4	10.05	0.0
80.4	10.35	0.0
80.4	10.649999999999999	0.0
80.4	10.95	0.0
80.4	11.25	0.0
80.4	11.55	0.0
80.4	11.85	0.0
80.4	12.149999999999999	0.0
80.4	12.45	0.0
80.4	12.75	0.0
80.4	13.05	0.0
80.4	13.35	0.0
80.4	13.649999999999999	0.0
80.4	13.95	0.0
80.4	14.25	0.0
80.4	14.549999999999999	0.0
80.4	14.85	0.0
82.8	0.15	0.0
82.8	0.44999999999999996	0.0
82.8	0.75	0.0
82.8	1.0499999999999998	0.0
82.8	1.35	0.0
82.8	1.65	0.0
82.8	1.95	0.0
82.8	2.25	0.0
82.8	2.55	4.0
82.8	2.8499999999999996	81.0
82.8	3.15	0.0
82.8	3.4499999999999997	211.0
82.8	3.75	200.0
82.8	4.05	255.0
82.8	4.35	0.0
82.8	4.65	206.0
82.8	4.949999999999999	234.0
82.8	5.25	0.0
82.8	5.55	253.0
82.8	5.85	291.0
82.8	6.15	333.0
82.8	6.449999999999999	0.0
82.8	6.75	481.0
82.8	7.049999999999999	535.0
82.8	7.35	535.0
82.8	7.65	0.0
82.8	7.949999999999999	0.0
82.8	8.25	0.0
82.8	8.55	0.0
82.8	8.85	0.0
82.8	9.149999999999999	0.0
82.8	9.45	0.0
82.8	9.75	0.0
82.8	10.05	0.0
82.8	10.35	0.0
82.8	10.649999999999999	0.0
82.8	10.95	0.0
82.8	11.25	0.0
82.8	11.55	0.0
82.8	11.85	0.0
82.8	12.149999999999999	0.0
82.8	12.45	0.0
82.8	12.75	0.0
82.8	13.05	0.0
82.8	13.35	0.0
82.8	13.649999999999999	0.0
82.8	13.95	0.0
82.8	14.25	0.0
82.8	14.549999999999999	0.0
82.8	14.85	0.0
85.2	0.15	0.0
85.2	0.44999999999999996	0.0
85.2	0.75	0.0
85.2	1.0499999999999998	0.0
85.2	1.35	0.0
85.2	1.65	0.0
85.2	1.95	0.0
85.2	2.25	0.0
85.2	2.55	11.0
85.2	2.8499999999999996	70.0
85.2	3.15	0.0
85.2	3.4499999999999997	185.0
85.2	3.75	190.0
85.2	4.05	227.0
85.2	4.35	0.0
85.2	4.65	201.0
85.2	4.949999999999999	234.0
85.2	5.25	0.0
85.2	5.55	267.0
85.2	5.85	294.0
85.2	6.15	322.0
85.2	6.449999999999999	0.0
85.2	6.75	436.0
85.2	7.049999999999999	541.0
85.2	7.35	566.0
85.2	7.65	0.0
85.2	7.949999999999999	0.0
85.2	8.25	0.0
85.2	8.55	0.0
85.2	8.85	0.0
85.2	9.149999999999999	0.0
85.2	9.45	0.0
85.2	9.75	0.0
85.2	10.05	0.0
85.2	10.35	0.0
85.2	10.649999999999999	0.0
85.2	10.95	0.0
85.2	11.25	0.0
85.2	11.55	0.0
85.2	11.85	0.0
85.2	12.149999999999999	0.0
85.2	12.45	0.0
85.2	12.75	0.0
85.2	13.05	0.0
85.2	13.35	0.0
85.2	13.649999999999999	0.0
85.2	13.95	0.0
85.2	14.25	0.0
85.2	14.549999999999999	0.0
85.2	14.85	0.0
87.6	0.15	0.0
87.6	0.44999999999999996	0.0
87.6	0.75	0.0
87.6	1.0499999999999998	0.0
87.6	1.35	0.0
87.6	1.65	0.0
87.6	1.95	0.0
87.6	2.25	0.0
87.6	2.55	3.0
87.6	2.8499999999999996	77.0
87.6	3.15	0.0
87.6	3.4499999999999997	173.0
87.6	3.75	182.0
87.6	4.05	252.0
87.6	4.35	0.0
87.6	4.65	215.0
87.6	4.949999999999999	248.0
87.6	5.25	0.0
87.6	5.55	252.0
87.6	5.85	319.0
87.6	6.15	356.0
87.6	6.449999999999999	0.0
87.6	6.75	478.0
87.6	7.049999999999999	554.0
87.6	7.35	527.0
87.6	7.65	0.0
87.6	7.949999999999999	0.0
87.6	8.25	0.0
87.6	8.55	0.0
87.6	8.85	0.0
87.6	9.149999999999999	0.0
87.6	9.45	0.0
87.6	9.75	0.0
87.6	10.05	0.0
87.6	10.35	0.0
87.6	10.649999999999999	0.0
87.6	10.95	0.0
87.6	11.25	0.0
87.6	11.55	0.0
87.6	11.85	0.0
87.6	12.149999999999999	0.0
87.6	12.45	0.0
87.6	12.75	0.0
87.6	13.05	0.0
87.6	13.35	0.0
87.6	13.649999999999999	0.0
87.6	13.95	0.0
87.6	14.25	0.0
87.6	14.549999999999999	0.0
87.6	14.85	0.0
90.0	0.15	0.0
90.0	0.44999999999999996	0.0
90.0	0.75	0.0
90.0	1.0499999999999998	0.0
90.0	1.35	0.0
90.0	1.65	0.0
90.0	1.95	0.0
90.0	2.25	0.0
90.0	2.55	11.0
90.0	2.8499999999999996	69.0
90.0	3.15	0.0
90.0	3.4499999999999997	193.0
90.0	3.75	169.0
90.0	4.05	238.0
90.0	4.35	0.0
90.0	4.65	209.0
90.0	4.949999999999999	231.0
90.0	5.25	0.0
90.0	5.55	266.0
90.0	5.85	344.0
90.0	6.15	356.0
90.0	6.449999999999999	0.0
90.0	6.75	466.0
90.0	7.049999999999999	526.0
90.0	7.35	607.0
90.0	7.65	0.0
90.0	7.949999999999999	0.0
90.0	8.25	0.0
90.0	8.55	0.0
90.0	8.85	0.0
90.0	9.149999999999999	0.0
90.0	9.45	0.0
90.0	9.75	0.0
90.0	10.05	0.0
90.0	10.35	0.0
90.0	10.649999999999999	0.0
90.0	10.95	0.0
90.0	11.25	0.0
90.0	11.55	0.0
90.0	11.85	0.0
90.0	12.149999999999999	0.0
90.0	12.45	0.0
90.0	12.75	0.0
90.0	13.05	0.0
90.0	13.35	0.0
90.0	13.649999999999999	0.0
90.0	13.95	0.0
90.0	14.25	0.0
90.0	14.549999999999999	0.0
90.0	14.85	0.0
92.4	0.15	0.0
92.4	0.44999999999999996	0.0
92.4	0.75	0.0
92.4	1.0499999999999998	0.0
92.4	1.35	0.0
92.4	1.65	0.0
92.4	1.95	0.0
92.4	2.25	0.0
92.4	2.55	4.0
92.4	2.8499999999999996	78.0
92.4	3.15	0.0
92.4	3.4499999999999997	198.0
92.4	3.75	195.0
92.4	4.05	240.0
92.4	4.35	0.0
92.4	4.65	234.0
92.4	4.949999999999999	215.0
92.4	5.25	0.0
92.4	5.55	281.0
92.4	5.85	282.0
92.4	6.15	350.0
92.4	6.449999999999999	0.0
92.4	6.75	473.0
92.4	7.049999999999999	501.0
92.4	7.35	513.0
92.4	7.65	0.0
92.4	7.949999999999999	0.0
92.4	8.25	0.0
92.4	8.55	0.0
92.4	8.85	0.0
92.4	9.149999999999999	0.0
92.4	9.45	0.0
92.4	9.75	0.0
92.4	10.05	0.0
92.4	10.35	0.0
92.4	10.649999999999999	0.0
92.4	10.95	0.0
92.4	11.25	0.0
92.4	11.55	0.0
92.4	11.85	0.0
92.4	12.149999999999999	0.0
92.4	12.45	0.0
92.4	12.75	0.0
92.4	13.05	0.0
92.4	13.35	0.0
92.4	13.649999999999999	0.0
92.4	13.95	0.0
92.4	14.25	0.0
92.4	14.549999999999999	0.0
92.4	14.85	0.0
94.8	0.15	0.0
94.8	0.44999999999999996	0.0
94.8	0.75	0.0
94.8	1.0499999999999998	0.0
94.8	1.35	0.0
94.8	1.65	0.0
94.8	1.95	0.0
94.8	2.25	0.0
94.8	2.55	13.0
94.8	2.8499999999999996	91.0
94.8	3.15	0.0
94.8	3.4499999999999997	182.0
94.8	3.75	180.0
94.8	4.05	227.0
94.8	4.35	0.0
94.8	4.65	195.0
94.8	4.949999999999999	203.0
94.8	5.25	0.0
94.8	5.55	278.0
94.8	5.85	328.0
94.8	6.15	318.0
94.8	6.449999999999999	0.0
94.8	6.75	473.0
94.8	7.049999999999999	471.0
94.8	7.35	554.0
94.8	7.65	0.0
94.8	7.949999999999999	0.0
94.8	8.25	0.0
94.8	8.55	0.0
94.8	8.85	0.0
94.8	9.149999999999999	0.0
94.8	9.45	0.0
94.8	9.75	0.0
94.8	10.05	0.0
94.8	10.35	0.0
94.8	10.649999999999999	0.0
94.8	10.95	0.0
94.8	11.25	0.0
94.8	11.55	0.0
94.8	11.85	0.0
94.8	12.149999999999999	0.0
94.8	12.45	0.0
94.8	12.75	0.0
94.8	13.05	0.0
94.8	13.35	0.0
94.8	13.649999999999999	0.0
94.8	13.95	0.0
94.8	14.25	0.0
94.8	14.549999999999999	0.0
94.8	14.85	0.0
97.2	0.15	0.0
97.2	0.44999999999999996	0.0
97.2	0.75	0.0
97.2	1.0499999999999998	0.0
97.2	1.35	0.0
97.2	1.65	0.0
97.2	1.95	0.0
97.2	2.25	0.0
97.2	2.55	13.0
97.2	2.8499999999999996	88.0
97.2	3.15	0.0
97.2	3.4499999999999997	162.0
97.2	3.75	195.0
97.2	4.05	212.0
97.2	4.35	0.0
97.2	4.65	202.0
97.2	4.949999999999999	208.0
97.2	5.25	0.0
97.2	5.55	285.0
97.2	5.85	320.0
97.2	6.15	353.0
97.2	6.449999999999999	0.0
97.2	6.75	446.0
97.2	7.049999999999999	514.0
97.2	7.35	546.0
97.2	7.65	0.0
97.2	7.949999999999999	0.0
97.2	8.25	0.0
97.2	8.55	0.0
97.2	8.85	0.0
97.2	9.149999999999999	0.0
97.2	9.45	0.0
97.2	9.75	0.0
97.2	10.05	0.0
97.2	10.35	0.0
97.2	10.649999999999999	0.0
97.2	10.95	0.0
97.2	11.25	0.0
97.2	11.55	0.0
97.2	11.85	0.0
97.2	12.149999999999999	0.0
97.2	12.45	0.0
97.2	12.75	0.0
97.2	13.05	0.0
97.2	13.35	0.0
97.2	13.649999999999999	0.0
97.2	13.95	0.0
97.2	14.25	0.0
97.2	14.549999999999999	0.0
97.2	14.85	0.0
99.6	0.15	0.0
99.6	0.44999999999999996	0.0
99.6	0.75	0.0
99.6	1.0499999999999998	0.0
99.6	1.35	0.0
99.6	1.65	0.0
99.6	1.95	0.0
99.6	2.25	0.0
99.6	2.55	8.0
99.6	2.8499999999999996	87.0
99.6	3.15	0.0
99.6	3.4499999999999997	171.0
99.6	3.75	175.0
99.6	4.05	215.0
99.6	4.35	0.0
99.6	4.65	215.0
99.6	4.949999999999999	219.0
99.6	5.25	0.0
99.6	5.55	264.0
99.6	5.85	318.0
99.6	6.15	358.0
99.6	6.449999999999999	0.0
99.6	6.75	438.0
99.6	7.049999999999999	505.0
99.6	7.35	537.0
99.6	7.65	0.0
99.6	7.949999999999999	0.0
99.6	8.25	0.0
99.6	8.55	0.0
99.6	8.85	0.0
99.6	9.149999999999999	0.0
99.6	9.45	0.0
99.6	9.75	0.0
99.6	10.05	0.0
99.6	10.35	0.0
99.6	10.649999999999999	0.0
99.6	10.95	0.0
99.6	11.25	0.0
99.6	11.55	0.0
99.6	11.85	0.0
99.6	12.149999999999999	0.0
99.6	12.45	0.0
99.6	12.75	0.0
99.6	13.05	0.0
99.6	13.35	0.0
99.6	13.649999999999999	0.0
99.6	13.95	0.0
99.6	14.25	0.0
99.6	14.549999999999999	0.0
99.6	14.85	0.0
102.0	0.15	0.0
102.0	0.44999999999999996	0.0
102.0	0.75	0.0
102.0	1.0499999999999998	0.0
102.0	1.35	0.0
102.0	1.65	0.0
102.0	1.95	0.0
102.0	2.25	0.0
102.0	2.55	11.0
102.0	2.8499999999999996	110.0
102.0	3.15	0.0
102.0	3.4499999999999997	154.0
102.0	3.75	150.0
102.0	4.05	221.0
102.0	4.35	0.0
102.0	4.65	203.0
102.0	4.949999999999999	235.0
102.0	5.25	0.0
102.0	5.55	244.0
102.0	5.85	283.0
102.0	6.15	287.0
102.0	6.449999999999999	0.0
102.0	6.75	459.0
102.0	7.049999999999999	508.0
102.0	7.35	537.0
102.0	7.65	0.0
102.0	7.949999999999999	0.0
102.0	8.25	0.0
102.0	8.55	0.0
102.0	8.85	0.0
102.0	9.149999999999999	0.0
102.0	9.45	0.0
102.0	9.75	0.0
102.0	10.05	0.0
102.0	10.35	0.0
102.0	10.649999999999999	0.0
102.0	10.95	0.0
102.0	11.25	0.0
102.0	11.55	0.0
102.0	11.85	0.0
102.0	12.149999999999999	0.0
102.0	12.45	0.0
102.0	12.75	0.0
102.0	13.05	0.0
102.0	13.35	0.0
102.0	13.649999999999999	0.0
102.0	13.95	0.0
102.0	14.25	0.0
102.0	14.549999999999999	0.0
102.0	14.85	0.0
104.39999999999999	0.15	0.0
104.39999999999999	0.44999999999999996	0.0
104.39999999999999	0.75	0.0
104.39999999999999	1.0499999999999998	0.0
104.39999999999999	1.35	0.0
104.39999999999999	1.65	0.0
104.39999999999999	1.95	0.0
104.39999999999999	2.25	0.0
104.39999999999999	2.55	14.0
104.39999999999999	2.8499999999999996	97.0
104.39999999999999	3.15	0.0
104.39999999999999	3.4499999999999997	154.0
104.39999999999999	3.75	163.0
104.39999999999999	4.05	169.0
104.39999999999999	4.35	0.0
104.39999999999999	4.65	166.0
104.39999999999999	4.949999999999999	218.0
104.39999999999999	5.25	0.0
104.39999999999999	5.55	251.0
104.39999999999999	5.85	283.0
104.39999999999999	6.15	382.0
104.39999999999999	6.449999999999999	0.0
104.39999999999999	6.75	450.0
104.39999999999999	7.049999999999999	503.0
104.39999999999999	7.35	577.0
104.39999999999999	7.65	0.0
104.39999999999999	7.949999999999999	0.0
104.39999999999999	8.25	0.0
104.39999999999999	8.55	0.0
104.39999999999999	8.85	0.0
104.39999999999999	9.149999999999999	0.0
104.39999999999999	9.45	0.0
104.39999999999999	9.75	0.0
104.39999999999999	10.05	0.0
104.39999999999999	10.35	0.0
104.39999999999999	10.649999999999999	0.0
104.39999999999999	10.95	0.0
104.39999999999999	11.25	0.0
104.39999999999999	11.55	0.0
104.39999999999999	11.85	0.0
104.39999999999999	12.149999999999999	0.0
104.39999999999999	12.45	0.0
104.39999999999999	12.75	0.0
104.39999999999999	13.05	0.0
104.39999999999999	13.35	0.0
104.39999999999999	13.649999999999999	0.0
104.39999999999999	13.95	0.0
104.39999999999999	14.25	0.0
104.39999999999999	14.549999999999999	0.0
104.39999999999999	14.85	0.0
106.8	0.15	0.0
106.8	0.44999999999999996	0.0
106.8	0.75	0.0
106.8	1.0499999999999998	0.0
106.8	1.35	0.0
106.8	1.65	0.0
106.8	1.95	0.0
106.8	2.25	0.0
106.8	2.55	15.0
106.8	2.8499999999999996	86.0
106.8	3.15	0.0
106.8	3.4499999999999997	144.0
106.8	3.75	159.0
106.8	4.05	211.0
106.8	4.35	0.0
106.8	4.65	190.0
106.8	4.949999999999999	247.0
106.8	5.25	0.0
106.8	5.55	266.0
106.8	5.85	302.0
106.8	6.15	314.0
106.8	6.449999999999999	0.0
106.8	6.75	403.0
106.8	7.049999999999999	444.0
106.8	7.35	551.0
106.8	7.65	0.0
106.8	7.949999999999999	0.0
106.8	8.25	0.0
106.8	8.55	0.0
106.8	8.85	0.0
106.8	9.149999999999999	0.0
106.8	9.45	0.0
106.8	9.75	0.0
106.8	10.05	0.0
106.8	10.35	0.0
106.8	10.649999999999999	0.0
106.8	10.95	0.0
106.8	11.25	0.0
106.8	11.55	0.0
106.8	11.85	0.0
106.8	12.149999999999999	0.0
106.8	12.45	0.0
106.8	12.75	0.0
106.8	13.05	0.0
106.8	13.35	0.0
106.8	13.649999999999999	0.0
106.8	13.95	0.0
106.8	14.25	0.0
106.8	14.549999999999999	0.0
106.8	14.85	0.0
109.2	0.15	0.0
109.2	0.44999999999999996	0.0
109.2	0.75	0.0
109.2	1.0499999999999998	0.0
109.2	1.35	0.0
109.2	1.65	0.0
109.2	1.95	0.0
109.2	2.25	0.0
109.2	2.55	15.0
109.2	2.8499999999999996	83.0
109.2	3.15	0.0
109.2	3.4499999999999997	157.0
109.2	3.75	150.0
109.2	4.05	204.0
109.2	4.35	0.0
109.2	4.65	195.0
109.2	4.949999999999999	231.0
109.2	5.25	0.0
109.2	5.55	264.0
109.2	5.85	303.0
109.2	6.15	341.0
109.2	6.449999999999999	0.0
109.2	6.75	473.0
109.2	7.049999999999999	480.0
109.2	7.35	556.0
109.2	7.65	0.0
109.2	7.949999999999999	0.0
109.2	8.25	0.0
109.2	8.55	0.0
109.2	8.85	0.0
109.2	9.149999999999999	0.0
109.2	9.45	0.0
109.2	9.75	0.0
109.2	10.05	0.0
109.2	10.35	0.0
109.2	10.649999999999999	0.0
109.2	10.95	0.0
109.2	11.25	0.0
109.2	11.55	0.0
109.2	11.85	0.0
109.2	12.149999999999999	0.0
109.2	12.45	0.0
109.2	12.75	0.0
109.2	13.05	0.0
109.2	13.35	0.0
109.2	13.649999999999999	0.0
109.2	13.95	0.0
109.2	14.25	0.0
109.2	14.549999999999999	0.0
109.2	14.85	0.0
111.6	0.15	0.0
111.6	0.44999999999999996	0.0
111.6	0.75	0.0
111.6	1.0499999999999998	0.0
111.6	1.35	0.0
111.6	1.65	0.0
111.6	1.95	0.0
111.6	2.25	0.0
111.6	2.55	11.0
111.6	2.8499999999999996	80.0
111.6	3.15	0.0
111.6	3.4499999999999997	135.0
111.6	3.75	144.0
111.6	4.05	223.0
111.6	4.35	0.0
111.6	4.65	185.0
111.6	4.949999999999999	183.0
111.6	5.25	0.0
111.6	5.55	244.0
111.6	5.85	301.0
111.6	6.15	329.0
111.6	6.449999999999999	0.0
111.6	6.75	438.0
111.6	7.049999999999999	502.0
111.6	7.35	535.0
111.6	7.65	0.0
111.6	7.949999999999999	0.0
111.6	8.25	0.0
111.6	8.55	0.0
111.6	8.85	0.0
111.6	9.149999999999999	0.0
111.6	9.45	0.0
111.6	9.75	0.0
111.6	10.05	0.0
111.6	10.35	0.0
111.6	10.649999999999999	0.0
111.6	10.95	0.0
111.6	11.25	0.0
111.6	11.55	0.0
111.6	11.85	0.0
111.6	12.149999999999999	0.0
111.6	12.45	0.0
111.6	12.75	0.0
111.6	13.05	0.0
111.6	13.35	0.0
111.6	13.649999999999999	0.0
111.6	13.95	0.0
111.6	14.25	0.0
111.6	14.549999999999999	0.0
111.6	14.85	0.0
114.0	0.15	0.0
114.0	0.44999999999999996	0.0
114.0	0.75	0.0
114.0	1.0499999999999998	0.0
114.0	1.35	0.0
114.0	1.65	0.0
114.0	1.95	0.0
114.0	2.25	0.0
114.0	2.55	8.0
114.0	2.8499999999999996	89.0
114.0	3.15	0.0
114.0	3.4499999999999997	132.0
114.0	3.75	160.0
114.0	4.05	183.0
114.0	4.35	0.0
114.0	4.65	158.0
114.0	4.949999999999999	208.0
114.0	5.25	0.0
114.0	5.55	225.0
114.0	5.85	294.0
114.0	6.15	311.0
114.0	6.449999999999999	0.0
114.0	6.75	444.0
114.0	7.049999999999999	481.0
114.0	7.35	531.0
114.0	7.65	0.0
114.0	7.949999999999999	0.0
114.0	8.25	0.0
114.0	8.55	0.0
114.0	8.85	0.0
114.0	9.149999999999999	0.0
114.0	9.45	0.0
114.0	9.75	0.0
114.0	10.05	0.0
114.0	10.35	0.0
114.0	10.649999999999999	0.0
114.0	10.95	0.0
114.0	11.25	0.0
114.0	11.55	0.0
114.0	11.85	0.0
114.0	12.149999999999999	0.0
114.0	12.45	0.0
114.0	12.75	0.0
114.0	13.05	0.0
114.0	13.35	0.0
114.0	13.649999999999999	0.0
114.0	13.95	0.0
114.0	14.25	0.0
114.0	14.549999999999999	0.0
114.0	14.85	0.0
116.39999999999999	0.15	0.0
116.39999999999999	0.44999999999999996	0.0
116.39999999999999	0.75	0.0
116.39999999999999	1.0499999999999998	0.0
116.39999999999999	1.35	0.0
116.39999999999999	1.65	0.0
116.39999999999999	1.95	0.0
116.39999999999999	2.25	0.0
116.39999999999999	2.55	14.0
116.39999999999999	2.8499999999999996	62.0
116.39999999999999	3.15	0.0
116.39999999999999	3.4499999999999997	146.0
116.39999999999999	3.75	140.0
116.39999999999999	4.05	193.0
116.39999999999999	4.35	0.0
116.39999999999999	4.65	187.0
116.39999999999999	4.949999999999999	220.0
116.39999999999999	5.25	0.0
116.39999999999999	5.55	226.0
116.39999999999999	5.85	302.0
116.39999999999999	6.15	308.0
116.39999999999999	6.449999999999999	0.0
116.39999999999999	6.75	422.0
116.39999999999999	7.049999999999999	487.0
116.39999999999999	7.35	555.0
116.39999999999999	7.65	0.0
116.39999999999999	7.949999999999999	0.0
116.39999999999999	8.25	0.0
116.39999999999999	8.55	0.0
116.39999999999999	8.85	0.0
116.39999999999999	9.149999999999999	0.0
116.39999999999999	9.45	0.0
116.39999999999999	9.75	0.0
116.39999999999999	10.05	0.0
116.39999999999999	10.35	0.0
116.39999999999999	10.649999999999999	0.0
116.39999999999999	10.95	0.0
116.39999999999999	11.25	0.0
116.39999999999999	11.55	0.0
116.39999999999999	11.85	0.0
116.39999999999999	12.149999999999999	0.0
116.39999999999999	12.45	0.0
116.39999999999999	12.75	0.0
116.39999999999999	13.05	0.0
116.39999999999999	13.35	0.0
116.39999999999999	13.649999999999999	0.0
116.39999999999999	13.95	0.0
116.39999999999999	14.25	0.0
116.39999999999999	14.549999999999999	0.0
116.39999999999999	14.85	0.0
118.8	0.15	0.0
118.8	0.44999999999999996	0.0
118.8	0.75	0.0
118.8	1.0499999999999998	0.0
118.8	1.35	0.0
118.8	1.65	0.0
118.8	1.95	0.0
118.8	2.25	0.0
118.8	2.55	10.0
118.8	2.8499999999999996	70.0
118.8	3.15	0.0
118.8	3.4499999999999997	159.0
118.8	3.75	147.0
118.8	4.05	201.0
118.8	4.35	0.0
118.8	4.65	165.0
118.8	4.949999999999999	215.0
118.8	5.25	0.0
118.8	5.55	235.0
118.8	5.85	254.0
118.8	6.15	314.0
118.8	6.449999999999999	0.0
118.8	6.75	390.0
118.8	7.049999999999999	460.0
118.8	7.35	614.0
118.8	7.65	0.0
118.8	7.949999999999999	0.0
118.8	8.25	0.0
118.8	8.55	0.0
118.8	8.85	0.0
118.8	9.149999999999999	0.0
118.8	9.45	0.0
118.8	9.75	0.0
118.8	10.05	0.0
118.8	10.35	0.0
118.8	10.649999999999999	0.0
118.8	10.95	0.0
118.8	11.25	0.0
118.8	11.55	0.0
118.8	11.85	0.0
118.8	12.149999999999999	0.0
118.8	12.45	0.0
118.8	12.75	0.0
118.8	13.05	0.0
118.8	13.35	0.0
118.8	13.649999999999999	0.0
118.8	13.95	0.0
118.8	14.25	0.0
118.8	14.549999999999999	0.0
118.8	14.85	0.0
121.2	0.15	0.0
121.2	0.44999999999999996	0.0
121.2	0.75	0.0
121.2	1.0499999999999998	0.0
121.2	1.35	0.0
121.2	1.65	0.0
121.2	1.95	0.0
121.2	2.25	0.0
121.2	2.55	8.0
121.2	2.8499999999999996	79.0
121.2	3.15	0.0
121.2	3.4499999999999997	136.0
121.2	3.75	137.0
121.2	4.05	175.0
121.2	4.35	0.0
121.2	4.65	203.0
121.2	4.949999999999999	172.0
121.2	5.25	0.0
121.2	5.55	232.0
121.2	5.85	296.0
121.2	6.15	297.0
121.2	6.449999999999999	0.0
121.2	6.75	419.0
121.2	7.049999999999999	471.0
121.2	7.35	543.0
121.2	7.65	0.0
121.2	7.949999999999999	0.0
121.2	8.25	0.0
121.2	8.55	0.0
121.2	8.85	0.0
121.2	9.149999999999999	0.0
121.2	9.45	0.0
121.2	9.75	0.0
121.2	10.05	0.0
121.2	10.35	0.0
121.2	10.649999999999999	0.0
121.2	10.95	0.0
121.2	11.25	0.0
121.2	11.55	0.0
121.2	11.85	0.0
121.2	12.149999999999999	0.0
121.2	12.45	0.0
121.2	12.75	0.0
121.2	13.05	0.0
121.2	13.35	0.0
121.2	13.649999999999999	0.0
121.2	13.95	0.0
121.2	14.25	0.0
121.2	14.549999999999999	0.0
121.2	14.85	0.0
123.6	0.15	0.0
123.6	0.44999999999999996	0.0
123.6	0.75	0.0
123.6	1.0499999999999998	0.0
123.6	1.35	0.0
123.6	1.65	0.0
123.6	1.95	0.0
123.6	2.25	0.0
123.6	2.55	8.0
123.6	2.8499999999999996	80.0
123.6	3.15	0.0
123.6	3.4499999999999997	133.0
123.6	3.75	162.0
123.6	4.05	181.0
123.6	4.35	0.0
123.6	4.65	168.0
123.6	4.949999999999999	199.0
123.6	5.25	0.0
123.6	5.55	218.0
123.6	5.85	247.0
123.6	6.15	277.0
123.6	6.449999999999999	0.0
123.6	6.75	377.0
123.6	7.049999999999999	450.0
123.6	7.35	500.0
123.6	7.65	0.0
123.6	7.949999999999999	0.0
123.6	8.25	0.0
123.6	8.55	0.0
123.6	8.85	0.0
123.6	9.149999999999999	0.0
123.6	9.45	0.0
123.6	9.75	0.0
123.6	10.05	0.0
123.6	10.35	0.0
123.6	10.649999999999999	0.0
123.6	10.95	0.0
123.6	11.25	0.0
123.6	11.55	0.0
123.6	11.85	0.0
123.6	12.149999999999999	0.0
123.6	12.45	0.0
123.6	12.75	0.0
123.6	13.05	0.0
123.6	13.35	0.0
123.6	13.649999999999999	0.0
123.6	13.95	0.0
123.6	14.25	0.0
123.6	14.549999999999999	0.0
123.6	14.85	0.0
126.0	0.15	0.0
126.0	0.44999999999999996	0.0
126.0	0.75	0.0
126.0	1.0499999999999998	0.0
126.0	1.35	0.0
126.0	1.65	0.0
126.0	1.95	0.0
126.0	2.25	0.0
126.0	2.55	9.0
126.0	2.8499999999999996	67.0
126.0	3.15	0.0
126.0	3.4499999999999997	131.0
126.0	3.75	148.0
126.0	4.05	212.0
126.0	4.35	0.0
126.0	4.65	177.0
126.0	4.949999999999999	209.0
126.0	5.25	0.0
126.0	5.55	219.0
126.0	5.85	265.0
126.0	6.15	281.0
126.0	6.449999999999999	0.0
126.0	6.75	425.0
126.0	7.049999999999999	426.0
126.0	7.35	463.0
126.0	7.65	0.0
126.0	7.949999999999999	0.0
126.0	8.25	0.0
126.0	8.55	0.0
126.0	8.85	0.0
126.0	9.149999999999999	0.0
126.0	9.45	0.0
126.0	9.75	0.0
126.0	10.05	0.0
126.0	10.35	0.0
126.0	10.649999999999999	0.0
126.0	10.95	0.0
126.0	11.25	0.0
126.0	11.55	0.0
126.0	11.85	0.0
126.0	12.149999999999999	0.0
126.0	12.45	0.0
126.0	12.75	0.0
126.0	13.05	0.0
126.0	13.35	0.0
126.0	13.649999999999999	0.0
126.0	13.95	0.0
126.0	14.25	0.0
126.0	14.549999999999999	0.0
126.0	14.85	0.0
128.4	0.15	0.0
128.4	0.44999999999999996	0.0
128.4	0.75	0.0
128.4	1.0499999999999998	0.0
128.4	1.35	0.0
128.4	1.65	0.0
128.4	1.95	0.0
128.4	2.25	0.0
128.4	2.55	11.0
128.4	2.8499999999999996	74.0
128.4	3.15	0.0
128.4	3.4499999999999997	110.0
128.4	3.75	146.0
128.4	4.05	176.0
128.4	4.35	0.0
128.4	4.65	150.0
128.4	4.949999999999999	181.0
128.4	5.25	0.0
128.4	5.55	223.0
128.4	5.85	226.0
128.4	6.15	244.0
128.4	6.449999999999999	0.0
128.4	6.75	347.0
128.4	7.049999999999999	454.0
128.4	7.35	498.0
128.4	7.65	0.0
128.4	7.949999999999999	0.0
128.4	8.25	0.0
128.4	8.55	0.0
128.4	8.85	0.0
128.4	9.149999999999999	0.0
128.4	9.45	0.0
128.4	9.75	0.0
128.4	10.05	0.0
128.4	10.35	0.0
128.4	10.649999999999999	0.0
128.4	10.95	0.0
128.4	11.25	0.0
128.4	11.55	0.0
128.4	11.85	0.0
128.4	12.149999999999999	0.0
128.4	12.45	0.0
128.4	12.75	0.0
128.4	13.05	0.0
128.4	13.35	0.0
128.4	13.649999999999999	0.0
128.4	13.95	0.0
128.4	14.25	0.0
128.4	14.549999999999999	0.0
128.4	14.85	0.0
130.8	0.15	0.0
130.8	0.44999999999999996	0.0
130.8	0.75	0.0
130.8	1.0499999999999998	0.0
130.8	1.35	0.0
130.8	1.65	0.0
130.8	1.95	0.0
130.8	2.25	0.0
130.8	2.55	10.0
130.8	2.8499999999999996	65.0
130.8	3.15	0.0
130.8	3.4499999999999997	129.0
130.8	3.75	159.0
130.8	4.05	168.0
130.8	4.35	0.0
130.8	4.65	160.0
130.8	4.949999999999999	163.0
130.8	5.25	0.0
130.8	5.55	206.0
130.8	5.85	219.0
130.8	6.15	266.0
130.8	6.449999999999999	0.0
130.8	6.75	383.0
130.8	7.049999999999999	401.0
130.8	7.35	483.0
130.8	7.65	0.0
130.8	7.949999999999999	0.0
130.8	8.25	0.0
130.8	8.55	0.0
130.8	8.85	0.0
130.8	9.149999999999999	0.0
130.8	9.45	0.0
130.8	9.75	0.0
130.8	10.05	0.0
130.8	10.35	0.0
130.8	10.649999999999999	0.0
130.8	10.95	0.0
130.8	11.25	0.0
130.8	11.55	0.0
130.8	11.85	0.0
130.8	12.149999999999999	0.0
130.8	12.45	0.0
130.8	12.75	0.0
130.8	13.05	0.0
130.8	13.35	0.0
130.8	13.649999999999999	0.0
130.8	13.95	0.0
130.8	14.25	0.0
130.8	14.549999999999999	0.0
130.8	14.85	0.0
133.2	0.15	0.0
133.2	0.44999999999999996	0.0
133.2	0.75	0.0
133.2	1.0499999999999998	0.0
133.2	1.35	0.0
133.2	1.65	0.0
133.2	1.95	0.0
133.2	2.25	0.0
133.2	2.55	4.0
133.2	2.8499999999999996	54.0
133.2	3.15	0.0
133.2	3.4499999999999997	122.0
133.2	3.75	138.0
133.2	4.05	153.0
133.2	4.35	0.0
133.2	4.65	163.0
133.2	4.949999999999999	174.0
133.2	5.25	0.0
133.2	5.55	205.0
133.2	5.85	218.0
133.2	6.15	239.0
133.2	6.449999999999999	0.0
133.2	6.75	331.0
133.2	7.049999999999999	408.0
133.2	7.35	435.0
133.2	7.65	0.0
133.2	7.949999999999999	0.0
133.2	8.25	0.0
133.2	8.55	0.0
133.2	8.85	0.0
133.2	9.149999999999999	0.0
133.2	9.45	0.0
133.2	9.75	0.0
133.2	10.05	0.0
133.2	10.35	0.0
133.2	10.649999999999999	0.0
133.2	10.95	0.0
133.2	11.25	0.0
133.2	11.55	0.0
133.2	11.85	0.0
133.2	12.149999999999999	0.0
133.2	12.45	0.0
133.2	12.75	0.0
133.2	13.05	0.0
133.2	13.35	0.0
133.2	13.649999999999999	0.0
133.2	13.95	0.0
133.2	14.25	0.0
133.2	14.549999999999999	0.0
133.2	14.85	0.0
135.6	0.15	0.0
135.6	0.44999999999999996	0.0
135.6	0.75	0.0
135.6	1.0499999999999998	0.0
135.6	1.35	0.0
135.6	1.65	0.0
135.6	1.95	0.0
135.6	2.25	0.0
135.6	2.55	8.0
135.6	2.8499999999999996	59.0
135.6	3.15	0.0
135.6	3.4499999999999997	123.0
135.6	3.75	130.0
135.6	4.05	170.0
135.6	4.35	0.0
135.6	4.65	163.0
135.6	4.949999999999999	174.0
135.6	5.25	0.0
135.6	5.55	185.0
135.6	5.85	222.0
135.6	6.15	253.0
135.6	6.449999999999999	0.0
135.6	6.75	365.0
135.6	7.049999999999999	376.0
135.6	7.35	370.0
135.6	7.65	0.0
135.6	7.949999999999999	0.0
135.6	8.25	0.0
135.6	8.55	0.0
135.6	8.85	0.0
135.6	9.149999999999999	0.0
135.6	9.45	0.0
135.6	9.75	0.0
135.6	10.05	0.0
135.6	10.35	0.0
135.6	10.649999999999999	0.0
135.6	10.95	0.0
135.6	11.25	0.0
135.6	11.55	0.0
135.6	11.85	0.0
135.6	12.149999999999999	0.0
135.6	12.45	0.0
135.6	12.75	0.0
135.6	13.05	0.0
135.6	13.35	0.0
135.6	13.649999999999999	0.0
135.6	13.95	0.0
135.6	14.25	0.0
135.6	14.549999999999999	0.0
135.6	14.85	0.0
138.0	0.15	0.0
138.0	0.44999999999999996	0.0
138.0	0.75	0.0
138.0	1.0499999999999998	0.0
138.0	1.35	0.0
138.0	1.65	0.0
138.0	1.95	0.0
138.0	2.25	0.0
138.0	2.55	7.0
138.0	2.8499999999999996	40.0
138.0	3.15	0.0
138.0	3.4499999999999997	99.0
138.0	3.75	131.0
138.0	4.05	146.0
138.0	4.35	0.0
138.0	4.65	150.0
138.0	4.949999999999999	149.0
138.0	5.25	0.0
138.0	5.55	183.0
138.0	5.85	212.0
138.0	6.15	203.0
138.0	6.449999999999999	0.0
138.0	6.75	324.0
138.0	7.049999999999999	342.0
138.0	7.35	380.0
138.0	7.65	0.0
138.0	7.949999999999999	0.0
138.0	8.25	0.0
138.0	8.55	0.0
138.0	8.85	0.0
138.0	9.149999999999999	0.0
138.0	9.45	0.0
138.0	9.75	0.0
138.0	10.05	0.0
138.0	10.35	0.0
138.0	10.649999999999999	0.0
138.0	10.95	0.0
138.0	11.25	0.0
138.0	11.55	0.0
138.0	11.85	0.0
138.0	12.149999999999999	0.0
138.0	12.45	0.0
138.0	12.75	0.0
138.0	13.05	0.0
138.0	13.35	0.0
138.0	13.649999999999999	0.0
138.0	13.95	0.0
138.0	14.25	0.0
138.0	14.549999999999999	0.0
138.0	14.85	0.0
140.39999999999998	0.15	0.0
140.39999999999998	0.44999999999999996	0.0
140.39999999999998	0.75	0.0
140.39999999999998	1.0499999999999998	0.0
140.39999999999998	1.35	0.0
140.39999999999998	1.65	0.0
140.39999999999998	1.95	0.0
140.39999999999998	2.25	0.0
140.39999999999998	2.55	2.0
140.39999999999998	2.8499999999999996	40.0
140.39999999999998	3.15	0.0
140.39999999999998	3.4499999999999997	113.0
140.39999999999998	3.75	117.0
140.39999999999998	4.05	146.0
140.39999999999998	4.35	0.0
140.39999999999998	4.65	132.0
140.39999999999998	4.949999999999999	141.0
140.39999999999998	5.25	0.0
140.39999999999998	5.55	167.0
140.39999999999998	5.85	165.0
140.39999999999998	6.15	207.0
140.39999999999998	6.449999999999999	0.0
140.39999999999998	6.75	317.0
140.39999999999998	7.049999999999999	333.0
140.39999999999998	7.35	338.0
140.39999999999998	7.65	0.0
140.39999999999998	7.949999999999999	0.0
140.39999999999998	8.25	0.0
140.39999999999998	8.55	0.0
140.39999999999998	8.85	0.0
140.39999999999998	9.149999999999999	0.0
140.39999999999998	9.45	0.0
140.39999999999998	9.75	0.0
140.39999999999998	10.05	0.0
140.39999999999998	10.35	0.0
140.39999999999998	10.649999999999999	0.0
140.39999999999998	10.95	0.0
140.39999999999998	11.25	0.0
140.39999999999998	11.55	0.0
140.39999999999998	11.85	0.0
140.39999999999998	12.149999999999999	0.0
140.39999999999998	12.45	0.0
140.39999999999998	12.75	0.0
140.39999999999998	13.05	0.0
140.39999999999998	13.35	0.0
140.39999999999998	13.649999999999999	0.0
140.39999999999998	13.95	0.0
140.39999999999998	14.25	0.0
140.39999999999998	14.549999999999999	0.0
140.39999999999998	14.85	0.0
142.8	0.15	0.0
142.8	0.44999999999999996	0.0
142.8	0.75	0.0
142.8	1.0499999999999998	0.0
142.8	1.35	0.0
142.8	1.65	0.0
142.8	1.95	0.0
142.8	2.25	0.0
142.8	2.55	4.0
142.8	2.8499999999999996	50.0
142.8	3.15	0.0
142.8	3.4499999999999997	87.0
142.8	3.75	125.0
142.8	4.05	155.0
142.8	4.35	0.0
142.8	4.65	129.0
142.8	4.949999999999999	147.0
142.8	5.25	0.0
142.8	5.55	181.0
142.8	5.85	165.0
142.8	6.15	200.0
142.8	6.449999999999999	0.0
142.8	6.75	312.0
142.8	7.049999999999999	294.0
142.8	7.35	265.0
142.8	7.65	0.0
142.8	7.949999999999999	0.0
142.8	8.25	0.0
142.8	8.55	0.0
142.8	8.85	0.0
142.8	9.149999999999999	0.0
142.8	9.45	0.0
142.8	9.75	0.0
142.8	10.05	0.0
142.8	10.35	0.0
142.8	10.649999999999999	0.0
142.8	10.95	0.0
142.8	11.25	0.0
142.8	11.55	0.0
142.8	11.85	0.0
142.8	12.149999999999999	0.0
142.8	12.45	0.0
142.8	12.75	0.0
142.8	13.05	0.0
142.8	13.35	0.0
142.8	13.649999999999999	0.0
142.8	13.95	0.0
142.8	14.25	0.0
142.8	14.549999999999999	0.0
142.8	14.85	0.0
145.2	0.15	0.0
145.2	0.44999999999999996	0.0
145.2	0.75	0.0
145.2	1.0499999999999998	0.0
145.2	1.35	0.0
145.2	1.65	0.0
145.2	1.95	0.0
145.2	2.25	0.0
145.2	2.55	6.0
145.2	2.8499999999999996	30.0
145.2	3.15	0.0
145.2	3.4499999999999997	111.0
145.2	3.75	101.0
145.2	4.05	151.0
145.2	4.35	0.0
145.2	4.65	119.0
145.2	4.949999999999999	129.0
145.2	5.25	0.0
145.2	5.55	175.0
145.2	5.85	156.0
145.2	6.15	188.0
145.2	6.449999999999999	0.0
145.2	6.75	300.0
145.2	7.049999999999999	290.0
145.2	7.35	232.0
145.2	7.65	0.0
145.2	7.949999999999999	0.0
145.2	8.25	0.0
145.2	8.55	0.0
145.2	8.85	0.0
145.2	9.149999999999999	0.0
145.2	9.45	0.0
145.2	9.75	0.0
145.2	10.05	0.0
145.2	10.35	0.0
145.2	10.649999999999999	0.0
145.2	10.95	0.0
145.2	11.25	0.0
145.2	11.55	0.0
145.2	11.85	0.0
145.2	12.149999999999999	0.0
145.2	12.45	0.0
145.2	12.75	0.0
145.2	13.05	0.0
145.2	13.35	0.0
145.2	13.649999999999999	0.0
145.2	13.95	0.0
145.2	14.25	0.0
145.2	14.549999999999999	0.0
145.2	14.85	0.0
147.6	0.15	0.0
147.6	0.44999999999999996	0.0
147.6	0.75	0.0
147.6	1.0499999999999998	0.0
147.6	1.35	0.0
147.6	1.65	0.0
147.6	1.95	0.0
147.6	2.25	0.0
147.6	2.55	3.0
147.6	2.8499999999999996	42.0
147.6	3.15	0.0
147.6	3.4499999999999997	85.0
147.6	3.75	107.0
147.6	4.05	125.0
147.6	4.35	0.0
147.6	4.65	99.0
147.6	4.949999999999999	140.0
147.6	5.25	0.0
147.6	5.55	169.0
147.6	5.85	157.0
147.6	6.15	182.0
147.6	6.449999999999999	0.0
147.6	6.75	281.0
147.6	7.049999999999999	237.0
147.6	7.35	254.0
147.6	7.65	0.0
147.6	7.949999999999999	0.0
147.6	8.25	0.0
147.6	8.55	0.0
147.6	8.85	0.0
147.6	9.149999999999999	0.0
147.6	9.45	0.0
147.6	9.75	0.0
147.6	10.05	0.0
147.6	10.35	0.0
147.6	10.649999999999999	0.0
147.6	10.95	0.0
147.6	11.25	0.0
147.6	11.55	0.0
147.6	11.85	0.0
147.6	12.149999999999999	0.0
147.6	12.45	0.0
147.6	12.75	0.0
147.6	13.05	0.0
147.6	13.35	0.0
147.6	13.649999999999999	0.0
147.6	13.95	0.0
147.6	14.25	0.0
147.6	14.549999999999999	0.0
147.6	14.85	0.0
150.0	0.15	0.0
150.0	0.44999999999999996	0.0
150.0	0.75	0.0
150.0	1.0499999999999998	0.0
150.0	1.35	0.0
150.0	1.65	0.0
150.0	1.95	0.0
150.0	2.25	0.0
150.0	2.55	2.0
150.0	2.8499999999999996	38.0
150.0	3.15	0.0
150.0	3.4499999999999997	76.0
150.0	3.75	101.0
150.0	4.05	117.0
150.0	4.35	0.0
150.0	4.65	111.0
150.0	4.949999999999999	114.0
150.0	5.25	0.0
150.0	5.55	133.0
150.0	5.85	152.0
150.0	6.15	165.0
150.0	6.449999999999999	0.0
150.0	6.75	243.0
150.0	7.049999999999999	226.0
150.0	7.35	224.0
150.0	7.65	0.0
150.0	7.949999999999999	0.0
150.0	8.25	0.0
150.0	8.55	0.0
150.0	8.85	0.0
150.0	9.149999999999999	0.0
150.0	9.45	0.0
150.0	9.75	0.0
150.0	10.05	0.0
150.0	10.35	0.0
150.0	10.649999999999999	0.0
150.0	10.95	0.0
150.0	11.25	0.0
150.0	11.55	0.0
150.0	11.85	0.0
150.0	12.149999999999999	0.0
150.0	12.45	0.0
150.0	12.75	0.0
150.0	13.05	0.0
150.0	13.35	0.0
150.0	13.649999999999999	0.0
150.0	13.95	0.0
150.0	14.25	0.0
150.0	14.549999999999999	0.0
150.0	14.85	0.0
152.39999999999998	0.15	0.0
152.39999999999998	0.44999999999999996	0.0
152.39999999999998	0.75	0.0
152.39999999999998	1.0499999999999998	0.0
152.39999999999998	1.35	0.0
152.39999999999998	1.65	0.0
152.39999999999998	1.95	0.0
152.39999999999998	2.25	0.0
152.39999999999998	2.55	3.0
152.39999999999998	2.8499999999999996	20.0
152.39999999999998	3.15	0.0
152.39999999999998	3.4499999999999997	79.0
152.39999999999998	3.75	94.0
152.39999999999998	4.05	127.0
152.39999999999998	4.35	0.0
152.39999999999998	4.65	98.0
152.39999999999998	4.949999999999999	114.0
152.39999999999998	5.25	0.0
152.39999999999998	5.55	124.0
152.39999999999998	5.85	128.0
152.39999999999998	6.15	138.0
152.39999999999998	6.449999999999999	0.0
152.39999999999998	6.75	239.0
152.39999999999998	7.049999999999999	237.0
152.39999999999998	7.35	212.0
152.39999999999998	7.65	0.0
152.39999999999998	7.949999999999999	0.0
152.39999999999998	8.25	0.0
152.39999999999998	8.55	0.0
152.39999999999998	8.85	0.0
152.39999999999998	9.149999999999999	0.0
152.39999999999998	9.45	0.0
152.39999999999998	9.75	0.0
152.39999999999998	10.05	0.0
152.39999999999998	10.35	0.0
152.39999999999998	10.649999999999999	0.0
152.39999999999998	10.95	0.0
152.39999999999998	11.25	0.0
152.39999999999998	11.55	0.0
152.39999999999998	11.85	0.0
152.39999999999998	12.149999999999999	0.0
152.39999999999998	12.45	0.0
152.39999999999998	12.75	0.0
152.39999999999998	13.05	0.0
152.39999999999998	13.35	0.0
152.39999999999998	13.649999999999999	0.0
152.39999999999998	13.95	0.0
152.39999999999998	14.25	0.0
152.39999999999998	14.549999999999999	0.0
152.39999999999998	14.85	0.0
154.8	0.15	0.0
154.8	0.44999999999999996	0.0
154.8	0.75	0.0
154.8	1.0499999999999998	0.0
154.8	1.35	0.0
154.8	1.65	0.0
154.8	1.95	0.0
154.8	2.25	0.0
154.8	2.55	3.0
154.8	2.8499999999999996	25.0
154.8	3.15	0.0
154.8	3.4499999999999997	70.0
154.8	3.75	77.0
154.8	4.05	93.0
154.8	4.35	0.0
154.8	4.65	78.0
154.8	4.949999999999999	115.0
154.8	5.25	0.0
154.8	5.55	118.0
154.8	5.85	154.0
154.8	6.15	150.0
154.8	6.449999999999999	0.0
154.8	6.75	202.0
154.8	7.049999999999999	185.0
154.8	7.35	175.0
154.8	7.65	0.0
154.8	7.949999999999999	0.0
154.8	8.25	0.0
154.8	8.55	0.0
154.8	8.85	0.0
154.8	9.149999999999999	0.0
154.8	9.45	0.0
154.8	9.75	0.0
154.8	10.05	0.0
154.8	10.35	0.0
154.8	10.649999999999999	0.0
154.8	10.95	0.0
154.8	11.25	0.0
154.8	11.55	0.0
154.8	11.85	0.0
154.8	12.149999999999999	0.0
154.8	12.45	0.0
154.8	12.75	0.0
154.8	13.05	0.0
154.8	13.35	0.0
154.8	13.649999999999999	0.0
154.8	13.95	0.0
154.8	14.25	0.0
154.8	14.549999999999999	0.0
[truncated: 501 more rows]
