# Supplementary material for: Peering inside the black box by learning the relevance of many-body functions in neural network potentials
Source: Nat Commun. 2025 Nov 10;16:9898. doi: 10.1038/s41467-025-65863-0 (PMC12603069; doi:10.1038/s41467-025-65863-0)
Supplement: Supplementary file 4 — Source Data Fig S10 [file 41467_2025_65863_MOESM4_ESM.zip › fig_s10_waterfall_plot_histogram/fig_s10_methane_PaiNN_alpha_0.2617993877991494.csv]

angle	L2	n_points
61.2	0.15	0.0
61.2	0.44999999999999996	0.0
61.2	0.75	0.0
61.2	1.0499999999999998	0.0
61.2	1.35	0.0
61.2	1.65	0.0
61.2	1.95	0.0
61.2	2.25	0.0
61.2	2.55	0.0
61.2	2.8499999999999996	0.0
61.2	3.15	0.0
61.2	3.4499999999999997	0.0
61.2	3.75	0.0
61.2	4.05	0.0
61.2	4.35	0.0
61.2	4.65	0.0
61.2	4.949999999999999	0.0
61.2	5.25	0.0
61.2	5.55	0.0
61.2	5.85	0.0
61.2	6.15	0.0
61.2	6.449999999999999	0.0
61.2	6.75	0.0
61.2	7.049999999999999	0.0
61.2	7.35	0.0
61.2	7.65	0.0
61.2	7.949999999999999	0.0
61.2	8.25	0.0
61.2	8.55	0.0
61.2	8.85	0.0
61.2	9.149999999999999	0.0
61.2	9.45	0.0
61.2	9.75	0.0
61.2	10.05	0.0
61.2	10.35	0.0
61.2	10.649999999999999	0.0
61.2	10.95	0.0
61.2	11.25	0.0
61.2	11.55	0.0
61.2	11.85	0.0
61.2	12.149999999999999	0.0
61.2	12.45	0.0
61.2	12.75	0.0
61.2	13.05	0.0
61.2	13.35	0.0
61.2	13.649999999999999	0.0
61.2	13.95	0.0
61.2	14.25	0.0
61.2	14.549999999999999	0.0
61.2	14.85	0.0
63.599999999999994	0.15	0.0
63.599999999999994	0.44999999999999996	0.0
63.599999999999994	0.75	0.0
63.599999999999994	1.0499999999999998	0.0
63.599999999999994	1.35	0.0
63.599999999999994	1.65	0.0
63.599999999999994	1.95	0.0
63.599999999999994	2.25	0.0
63.599999999999994	2.55	0.0
63.599999999999994	2.8499999999999996	0.0
63.599999999999994	3.15	0.0
63.599999999999994	3.4499999999999997	1.0
63.599999999999994	3.75	0.0
63.599999999999994	4.05	10.0
63.599999999999994	4.35	0.0
63.599999999999994	4.65	0.0
63.599999999999994	4.949999999999999	0.0
63.599999999999994	5.25	0.0
63.599999999999994	5.55	0.0
63.599999999999994	5.85	0.0
63.599999999999994	6.15	0.0
63.599999999999994	6.449999999999999	0.0
63.599999999999994	6.75	0.0
63.599999999999994	7.049999999999999	0.0
63.599999999999994	7.35	0.0
63.599999999999994	7.65	0.0
63.599999999999994	7.949999999999999	0.0
63.599999999999994	8.25	0.0
63.599999999999994	8.55	0.0
63.599999999999994	8.85	0.0
63.599999999999994	9.149999999999999	0.0
63.599999999999994	9.45	0.0
63.599999999999994	9.75	0.0
63.599999999999994	10.05	0.0
63.599999999999994	10.35	0.0
63.599999999999994	10.649999999999999	0.0
63.599999999999994	10.95	0.0
63.599999999999994	11.25	0.0
63.599999999999994	11.55	0.0
63.599999999999994	11.85	0.0
63.599999999999994	12.149999999999999	0.0
63.599999999999994	12.45	0.0
63.599999999999994	12.75	0.0
63.599999999999994	13.05	0.0
63.599999999999994	13.35	0.0
63.599999999999994	13.649999999999999	0.0
63.599999999999994	13.95	0.0
63.599999999999994	14.25	0.0
63.599999999999994	14.549999999999999	0.0
63.599999999999994	14.85	0.0
66.0	0.15	0.0
66.0	0.44999999999999996	0.0
66.0	0.75	0.0
66.0	1.0499999999999998	0.0
66.0	1.35	0.0
66.0	1.65	0.0
66.0	1.95	0.0
66.0	2.25	0.0
66.0	2.55	0.0
66.0	2.8499999999999996	0.0
66.0	3.15	0.0
66.0	3.4499999999999997	0.0
66.0	3.75	0.0
66.0	4.05	50.0
66.0	4.35	13.0
66.0	4.65	0.0
66.0	4.949999999999999	0.0
66.0	5.25	0.0
66.0	5.55	0.0
66.0	5.85	0.0
66.0	6.15	0.0
66.0	6.449999999999999	0.0
66.0	6.75	0.0
66.0	7.049999999999999	0.0
66.0	7.35	0.0
66.0	7.65	0.0
66.0	7.949999999999999	0.0
66.0	8.25	0.0
66.0	8.55	0.0
66.0	8.85	0.0
66.0	9.149999999999999	0.0
66.0	9.45	0.0
66.0	9.75	0.0
66.0	10.05	0.0
66.0	10.35	0.0
66.0	10.649999999999999	0.0
66.0	10.95	0.0
66.0	11.25	0.0
66.0	11.55	0.0
66.0	11.85	0.0
66.0	12.149999999999999	0.0
66.0	12.45	0.0
66.0	12.75	0.0
66.0	13.05	0.0
66.0	13.35	0.0
66.0	13.649999999999999	0.0
66.0	13.95	0.0
66.0	14.25	0.0
66.0	14.549999999999999	0.0
66.0	14.85	0.0
68.4	0.15	0.0
68.4	0.44999999999999996	0.0
68.4	0.75	0.0
68.4	1.0499999999999998	0.0
68.4	1.35	0.0
68.4	1.65	0.0
68.4	1.95	0.0
68.4	2.25	0.0
68.4	2.55	0.0
68.4	2.8499999999999996	0.0
68.4	3.15	0.0
68.4	3.4499999999999997	0.0
68.4	3.75	2.0
68.4	4.05	42.0
68.4	4.35	53.0
68.4	4.65	18.0
68.4	4.949999999999999	2.0
68.4	5.25	16.0
68.4	5.55	1.0
68.4	5.85	0.0
68.4	6.15	0.0
68.4	6.449999999999999	0.0
68.4	6.75	0.0
68.4	7.049999999999999	0.0
68.4	7.35	0.0
68.4	7.65	0.0
68.4	7.949999999999999	0.0
68.4	8.25	0.0
68.4	8.55	0.0
68.4	8.85	0.0
68.4	9.149999999999999	0.0
68.4	9.45	0.0
68.4	9.75	0.0
68.4	10.05	0.0
68.4	10.35	0.0
68.4	10.649999999999999	0.0
68.4	10.95	0.0
68.4	11.25	0.0
68.4	11.55	0.0
68.4	11.85	0.0
68.4	12.149999999999999	0.0
68.4	12.45	0.0
68.4	12.75	0.0
68.4	13.05	0.0
68.4	13.35	0.0
68.4	13.649999999999999	0.0
68.4	13.95	0.0
68.4	14.25	0.0
68.4	14.549999999999999	0.0
68.4	14.85	0.0
70.8	0.15	0.0
70.8	0.44999999999999996	0.0
70.8	0.75	0.0
70.8	1.0499999999999998	0.0
70.8	1.35	0.0
70.8	1.65	0.0
70.8	1.95	0.0
70.8	2.25	0.0
70.8	2.55	0.0
70.8	2.8499999999999996	0.0
70.8	3.15	0.0
70.8	3.4499999999999997	0.0
70.8	3.75	0.0
70.8	4.05	42.0
70.8	4.35	48.0
70.8	4.65	23.0
70.8	4.949999999999999	21.0
70.8	5.25	41.0
70.8	5.55	34.0
70.8	5.85	9.0
70.8	6.15	1.0
70.8	6.449999999999999	13.0
70.8	6.75	2.0
70.8	7.049999999999999	0.0
70.8	7.35	1.0
70.8	7.65	0.0
70.8	7.949999999999999	0.0
70.8	8.25	0.0
70.8	8.55	0.0
70.8	8.85	0.0
70.8	9.149999999999999	0.0
70.8	9.45	0.0
70.8	9.75	0.0
70.8	10.05	0.0
70.8	10.35	0.0
70.8	10.649999999999999	0.0
70.8	10.95	0.0
70.8	11.25	0.0
70.8	11.55	0.0
70.8	11.85	0.0
70.8	12.149999999999999	0.0
70.8	12.45	0.0
70.8	12.75	0.0
70.8	13.05	0.0
70.8	13.35	0.0
70.8	13.649999999999999	0.0
70.8	13.95	0.0
70.8	14.25	0.0
70.8	14.549999999999999	0.0
70.8	14.85	0.0
73.2	0.15	0.0
73.2	0.44999999999999996	0.0
73.2	0.75	0.0
73.2	1.0499999999999998	0.0
73.2	1.35	0.0
73.2	1.65	0.0
73.2	1.95	0.0
73.2	2.25	0.0
73.2	2.55	0.0
73.2	2.8499999999999996	0.0
73.2	3.15	0.0
73.2	3.4499999999999997	0.0
73.2	3.75	0.0
73.2	4.05	37.0
73.2	4.35	30.0
73.2	4.65	20.0
73.2	4.949999999999999	22.0
73.2	5.25	49.0
73.2	5.55	49.0
73.2	5.85	47.0
73.2	6.15	63.0
73.2	6.449999999999999	77.0
73.2	6.75	95.0
73.2	7.049999999999999	76.0
73.2	7.35	230.0
73.2	7.65	0.0
73.2	7.949999999999999	0.0
73.2	8.25	0.0
73.2	8.55	0.0
73.2	8.85	0.0
73.2	9.149999999999999	0.0
73.2	9.45	0.0
73.2	9.75	0.0
73.2	10.05	0.0
73.2	10.35	0.0
73.2	10.649999999999999	0.0
73.2	10.95	0.0
73.2	11.25	0.0
73.2	11.55	0.0
73.2	11.85	0.0
73.2	12.149999999999999	0.0
73.2	12.45	0.0
73.2	12.75	0.0
73.2	13.05	0.0
73.2	13.35	0.0
73.2	13.649999999999999	0.0
73.2	13.95	0.0
73.2	14.25	0.0
73.2	14.549999999999999	0.0
73.2	14.85	0.0
75.6	0.15	0.0
75.6	0.44999999999999996	0.0
75.6	0.75	0.0
75.6	1.0499999999999998	0.0
75.6	1.35	0.0
75.6	1.65	0.0
75.6	1.95	0.0
75.6	2.25	0.0
75.6	2.55	0.0
75.6	2.8499999999999996	0.0
75.6	3.15	0.0
75.6	3.4499999999999997	0.0
75.6	3.75	4.0
75.6	4.05	36.0
75.6	4.35	24.0
75.6	4.65	23.0
75.6	4.949999999999999	14.0
75.6	5.25	58.0
75.6	5.55	42.0
75.6	5.85	52.0
75.6	6.15	67.0
75.6	6.449999999999999	102.0
75.6	6.75	122.0
75.6	7.049999999999999	183.0
75.6	7.35	480.0
75.6	7.65	0.0
75.6	7.949999999999999	0.0
75.6	8.25	0.0
75.6	8.55	0.0
75.6	8.85	0.0
75.6	9.149999999999999	0.0
75.6	9.45	0.0
75.6	9.75	0.0
75.6	10.05	0.0
75.6	10.35	0.0
75.6	10.649999999999999	0.0
75.6	10.95	0.0
75.6	11.25	0.0
75.6	11.55	0.0
75.6	11.85	0.0
75.6	12.149999999999999	0.0
75.6	12.45	0.0
75.6	12.75	0.0
75.6	13.05	0.0
75.6	13.35	0.0
75.6	13.649999999999999	0.0
75.6	13.95	0.0
75.6	14.25	0.0
75.6	14.549999999999999	0.0
75.6	14.85	0.0
78.0	0.15	0.0
78.0	0.44999999999999996	0.0
78.0	0.75	0.0
78.0	1.0499999999999998	0.0
78.0	1.35	0.0
78.0	1.65	0.0
78.0	1.95	0.0
78.0	2.25	0.0
78.0	2.55	0.0
78.0	2.8499999999999996	0.0
78.0	3.15	1.0
78.0	3.4499999999999997	0.0
78.0	3.75	1.0
78.0	4.05	24.0
78.0	4.35	33.0
78.0	4.65	21.0
78.0	4.949999999999999	8.0
78.0	5.25	42.0
78.0	5.55	44.0
78.0	5.85	57.0
78.0	6.15	68.0
78.0	6.449999999999999	115.0
78.0	6.75	141.0
78.0	7.049999999999999	213.0
78.0	7.35	490.0
78.0	7.65	0.0
78.0	7.949999999999999	0.0
78.0	8.25	0.0
78.0	8.55	0.0
78.0	8.85	0.0
78.0	9.149999999999999	0.0
78.0	9.45	0.0
78.0	9.75	0.0
78.0	10.05	0.0
78.0	10.35	0.0
78.0	10.649999999999999	0.0
78.0	10.95	0.0
78.0	11.25	0.0
78.0	11.55	0.0
78.0	11.85	0.0
78.0	12.149999999999999	0.0
78.0	12.45	0.0
78.0	12.75	0.0
78.0	13.05	0.0
78.0	13.35	0.0
78.0	13.649999999999999	0.0
78.0	13.95	0.0
78.0	14.25	0.0
78.0	14.549999999999999	0.0
78.0	14.85	0.0
80.4	0.15	0.0
80.4	0.44999999999999996	0.0
80.4	0.75	0.0
80.4	1.0499999999999998	0.0
80.4	1.35	0.0
80.4	1.65	0.0
80.4	1.95	0.0
80.4	2.25	0.0
80.4	2.55	0.0
80.4	2.8499999999999996	0.0
80.4	3.15	0.0
80.4	3.4499999999999997	1.0
80.4	3.75	0.0
80.4	4.05	34.0
80.4	4.35	18.0
80.4	4.65	17.0
80.4	4.949999999999999	18.0
80.4	5.25	37.0
80.4	5.55	45.0
80.4	5.85	58.0
80.4	6.15	84.0
80.4	6.449999999999999	117.0
80.4	6.75	159.0
80.4	7.049999999999999	224.0
80.4	7.35	538.0
80.4	7.65	0.0
80.4	7.949999999999999	0.0
80.4	8.25	0.0
80.4	8.55	0.0
80.4	8.85	0.0
80.4	9.149999999999999	0.0
80.4	9.45	0.0
80.4	9.75	0.0
80.4	10.05	0.0
80.4	10.35	0.0
80.4	10.649999999999999	0.0
80.4	10.95	0.0
80.4	11.25	0.0
80.4	11.55	0.0
80.4	11.85	0.0
80.4	12.149999999999999	0.0
80.4	12.45	0.0
80.4	12.75	0.0
80.4	13.05	0.0
80.4	13.35	0.0
80.4	13.649999999999999	0.0
80.4	13.95	0.0
80.4	14.25	0.0
80.4	14.549999999999999	0.0
80.4	14.85	0.0
82.8	0.15	0.0
82.8	0.44999999999999996	0.0
82.8	0.75	0.0
82.8	1.0499999999999998	0.0
82.8	1.35	0.0
82.8	1.65	0.0
82.8	1.95	0.0
82.8	2.25	0.0
82.8	2.55	0.0
82.8	2.8499999999999996	0.0
82.8	3.15	0.0
82.8	3.4499999999999997	1.0
82.8	3.75	3.0
82.8	4.05	28.0
82.8	4.35	36.0
82.8	4.65	19.0
82.8	4.949999999999999	12.0
82.8	5.25	51.0
82.8	5.55	60.0
82.8	5.85	50.0
82.8	6.15	80.0
82.8	6.449999999999999	118.0
82.8	6.75	166.0
82.8	7.049999999999999	236.0
82.8	7.35	487.0
82.8	7.65	0.0
82.8	7.949999999999999	0.0
82.8	8.25	0.0
82.8	8.55	0.0
82.8	8.85	0.0
82.8	9.149999999999999	0.0
82.8	9.45	0.0
82.8	9.75	0.0
82.8	10.05	0.0
82.8	10.35	0.0
82.8	10.649999999999999	0.0
82.8	10.95	0.0
82.8	11.25	0.0
82.8	11.55	0.0
82.8	11.85	0.0
82.8	12.149999999999999	0.0
82.8	12.45	0.0
82.8	12.75	0.0
82.8	13.05	0.0
82.8	13.35	0.0
82.8	13.649999999999999	0.0
82.8	13.95	0.0
82.8	14.25	0.0
82.8	14.549999999999999	0.0
82.8	14.85	0.0
85.2	0.15	0.0
85.2	0.44999999999999996	0.0
85.2	0.75	0.0
85.2	1.0499999999999998	0.0
85.2	1.35	0.0
85.2	1.65	0.0
85.2	1.95	0.0
85.2	2.25	0.0
85.2	2.55	0.0
85.2	2.8499999999999996	0.0
85.2	3.15	0.0
85.2	3.4499999999999997	0.0
85.2	3.75	0.0
85.2	4.05	29.0
85.2	4.35	20.0
85.2	4.65	22.0
85.2	4.949999999999999	16.0
85.2	5.25	44.0
85.2	5.55	48.0
85.2	5.85	60.0
85.2	6.15	75.0
85.2	6.449999999999999	155.0
85.2	6.75	168.0
85.2	7.049999999999999	247.0
85.2	7.35	470.0
85.2	7.65	0.0
85.2	7.949999999999999	0.0
85.2	8.25	0.0
85.2	8.55	0.0
85.2	8.85	0.0
85.2	9.149999999999999	0.0
85.2	9.45	0.0
85.2	9.75	0.0
85.2	10.05	0.0
85.2	10.35	0.0
85.2	10.649999999999999	0.0
85.2	10.95	0.0
85.2	11.25	0.0
85.2	11.55	0.0
85.2	11.85	0.0
85.2	12.149999999999999	0.0
85.2	12.45	0.0
85.2	12.75	0.0
85.2	13.05	0.0
85.2	13.35	0.0
85.2	13.649999999999999	0.0
85.2	13.95	0.0
85.2	14.25	0.0
85.2	14.549999999999999	0.0
85.2	14.85	0.0
87.6	0.15	0.0
87.6	0.44999999999999996	0.0
87.6	0.75	0.0
87.6	1.0499999999999998	0.0
87.6	1.35	0.0
87.6	1.65	0.0
87.6	1.95	0.0
87.6	2.25	0.0
87.6	2.55	0.0
87.6	2.8499999999999996	0.0
87.6	3.15	0.0
87.6	3.4499999999999997	1.0
87.6	3.75	2.0
87.6	4.05	24.0
87.6	4.35	33.0
87.6	4.65	19.0
87.6	4.949999999999999	18.0
87.6	5.25	58.0
87.6	5.55	49.0
87.6	5.85	65.0
87.6	6.15	83.0
87.6	6.449999999999999	135.0
87.6	6.75	167.0
87.6	7.049999999999999	265.0
87.6	7.35	543.0
87.6	7.65	0.0
87.6	7.949999999999999	0.0
87.6	8.25	0.0
87.6	8.55	0.0
87.6	8.85	0.0
87.6	9.149999999999999	0.0
87.6	9.45	0.0
87.6	9.75	0.0
87.6	10.05	0.0
87.6	10.35	0.0
87.6	10.649999999999999	0.0
87.6	10.95	0.0
87.6	11.25	0.0
87.6	11.55	0.0
87.6	11.85	0.0
87.6	12.149999999999999	0.0
87.6	12.45	0.0
87.6	12.75	0.0
87.6	13.05	0.0
87.6	13.35	0.0
87.6	13.649999999999999	0.0
87.6	13.95	0.0
87.6	14.25	0.0
87.6	14.549999999999999	0.0
87.6	14.85	0.0
90.0	0.15	0.0
90.0	0.44999999999999996	0.0
90.0	0.75	0.0
90.0	1.0499999999999998	0.0
90.0	1.35	0.0
90.0	1.65	0.0
90.0	1.95	0.0
90.0	2.25	0.0
90.0	2.55	0.0
90.0	2.8499999999999996	0.0
90.0	3.15	0.0
90.0	3.4499999999999997	0.0
90.0	3.75	2.0
90.0	4.05	24.0
90.0	4.35	29.0
90.0	4.65	17.0
90.0	4.949999999999999	20.0
90.0	5.25	49.0
90.0	5.55	54.0
90.0	5.85	86.0
90.0	6.15	92.0
90.0	6.449999999999999	145.0
90.0	6.75	185.0
90.0	7.049999999999999	227.0
90.0	7.35	422.0
90.0	7.65	0.0
90.0	7.949999999999999	0.0
90.0	8.25	0.0
90.0	8.55	0.0
90.0	8.85	0.0
90.0	9.149999999999999	0.0
90.0	9.45	0.0
90.0	9.75	0.0
90.0	10.05	0.0
90.0	10.35	0.0
90.0	10.649999999999999	0.0
90.0	10.95	0.0
90.0	11.25	0.0
90.0	11.55	0.0
90.0	11.85	0.0
90.0	12.149999999999999	0.0
90.0	12.45	0.0
90.0	12.75	0.0
90.0	13.05	0.0
90.0	13.35	0.0
90.0	13.649999999999999	0.0
90.0	13.95	0.0
90.0	14.25	0.0
90.0	14.549999999999999	0.0
90.0	14.85	0.0
92.4	0.15	0.0
92.4	0.44999999999999996	0.0
92.4	0.75	0.0
92.4	1.0499999999999998	0.0
92.4	1.35	0.0
92.4	1.65	0.0
92.4	1.95	0.0
92.4	2.25	0.0
92.4	2.55	0.0
92.4	2.8499999999999996	0.0
92.4	3.15	0.0
92.4	3.4499999999999997	0.0
92.4	3.75	0.0
92.4	4.05	26.0
92.4	4.35	20.0
92.4	4.65	24.0
92.4	4.949999999999999	22.0
92.4	5.25	61.0
92.4	5.55	68.0
92.4	5.85	77.0
92.4	6.15	113.0
92.4	6.449999999999999	153.0
92.4	6.75	168.0
92.4	7.049999999999999	217.0
92.4	7.35	450.0
92.4	7.65	0.0
92.4	7.949999999999999	0.0
92.4	8.25	0.0
92.4	8.55	0.0
92.4	8.85	0.0
92.4	9.149999999999999	0.0
92.4	9.45	0.0
92.4	9.75	0.0
92.4	10.05	0.0
92.4	10.35	0.0
92.4	10.649999999999999	0.0
92.4	10.95	0.0
92.4	11.25	0.0
92.4	11.55	0.0
92.4	11.85	0.0
92.4	12.149999999999999	0.0
92.4	12.45	0.0
92.4	12.75	0.0
92.4	13.05	0.0
92.4	13.35	0.0
92.4	13.649999999999999	0.0
92.4	13.95	0.0
92.4	14.25	0.0
92.4	14.549999999999999	0.0
92.4	14.85	0.0
94.8	0.15	0.0
94.8	0.44999999999999996	0.0
94.8	0.75	0.0
94.8	1.0499999999999998	0.0
94.8	1.35	0.0
94.8	1.65	0.0
94.8	1.95	0.0
94.8	2.25	0.0
94.8	2.55	0.0
94.8	2.8499999999999996	0.0
94.8	3.15	0.0
94.8	3.4499999999999997	0.0
94.8	3.75	3.0
94.8	4.05	25.0
94.8	4.35	23.0
94.8	4.65	13.0
94.8	4.949999999999999	20.0
94.8	5.25	55.0
94.8	5.55	77.0
94.8	5.85	83.0
94.8	6.15	111.0
94.8	6.449999999999999	156.0
94.8	6.75	165.0
94.8	7.049999999999999	225.0
94.8	7.35	478.0
94.8	7.65	0.0
94.8	7.949999999999999	0.0
94.8	8.25	0.0
94.8	8.55	0.0
94.8	8.85	0.0
94.8	9.149999999999999	0.0
94.8	9.45	0.0
94.8	9.75	0.0
94.8	10.05	0.0
94.8	10.35	0.0
94.8	10.649999999999999	0.0
94.8	10.95	0.0
94.8	11.25	0.0
94.8	11.55	0.0
94.8	11.85	0.0
94.8	12.149999999999999	0.0
94.8	12.45	0.0
94.8	12.75	0.0
94.8	13.05	0.0
94.8	13.35	0.0
94.8	13.649999999999999	0.0
94.8	13.95	0.0
94.8	14.25	0.0
94.8	14.549999999999999	0.0
94.8	14.85	0.0
97.2	0.15	0.0
97.2	0.44999999999999996	0.0
97.2	0.75	0.0
97.2	1.0499999999999998	0.0
97.2	1.35	0.0
97.2	1.65	0.0
97.2	1.95	0.0
97.2	2.25	0.0
97.2	2.55	0.0
97.2	2.8499999999999996	0.0
97.2	3.15	0.0
97.2	3.4499999999999997	0.0
97.2	3.75	3.0
97.2	4.05	19.0
97.2	4.35	16.0
97.2	4.65	19.0
97.2	4.949999999999999	17.0
97.2	5.25	50.0
97.2	5.55	55.0
97.2	5.85	72.0
97.2	6.15	113.0
97.2	6.449999999999999	137.0
97.2	6.75	159.0
97.2	7.049999999999999	214.0
97.2	7.35	438.0
97.2	7.65	0.0
97.2	7.949999999999999	0.0
97.2	8.25	0.0
97.2	8.55	0.0
97.2	8.85	0.0
97.2	9.149999999999999	0.0
97.2	9.45	0.0
97.2	9.75	0.0
97.2	10.05	0.0
97.2	10.35	0.0
97.2	10.649999999999999	0.0
97.2	10.95	0.0
97.2	11.25	0.0
97.2	11.55	0.0
97.2	11.85	0.0
97.2	12.149999999999999	0.0
97.2	12.45	0.0
97.2	12.75	0.0
97.2	13.05	0.0
97.2	13.35	0.0
97.2	13.649999999999999	0.0
97.2	13.95	0.0
97.2	14.25	0.0
97.2	14.549999999999999	0.0
97.2	14.85	0.0
99.6	0.15	0.0
99.6	0.44999999999999996	0.0
99.6	0.75	0.0
99.6	1.0499999999999998	0.0
99.6	1.35	0.0
99.6	1.65	0.0
99.6	1.95	0.0
99.6	2.25	0.0
99.6	2.55	0.0
99.6	2.8499999999999996	0.0
99.6	3.15	0.0
99.6	3.4499999999999997	0.0
99.6	3.75	2.0
99.6	4.05	24.0
99.6	4.35	29.0
99.6	4.65	17.0
99.6	4.949999999999999	14.0
99.6	5.25	56.0
99.6	5.55	71.0
99.6	5.85	87.0
99.6	6.15	84.0
99.6	6.449999999999999	152.0
99.6	6.75	149.0
99.6	7.049999999999999	182.0
99.6	7.35	419.0
99.6	7.65	0.0
99.6	7.949999999999999	0.0
99.6	8.25	0.0
99.6	8.55	0.0
99.6	8.85	0.0
99.6	9.149999999999999	0.0
99.6	9.45	0.0
99.6	9.75	0.0
99.6	10.05	0.0
99.6	10.35	0.0
99.6	10.649999999999999	0.0
99.6	10.95	0.0
99.6	11.25	0.0
99.6	11.55	0.0
99.6	11.85	0.0
99.6	12.149999999999999	0.0
99.6	12.45	0.0
99.6	12.75	0.0
99.6	13.05	0.0
99.6	13.35	0.0
99.6	13.649999999999999	0.0
99.6	13.95	0.0
99.6	14.25	0.0
99.6	14.549999999999999	0.0
99.6	14.85	0.0
102.0	0.15	0.0
102.0	0.44999999999999996	0.0
102.0	0.75	0.0
102.0	1.0499999999999998	0.0
102.0	1.35	0.0
102.0	1.65	0.0
102.0	1.95	0.0
102.0	2.25	0.0
102.0	2.55	0.0
102.0	2.8499999999999996	0.0
102.0	3.15	0.0
102.0	3.4499999999999997	0.0
102.0	3.75	0.0
102.0	4.05	27.0
102.0	4.35	24.0
102.0	4.65	21.0
102.0	4.949999999999999	18.0
102.0	5.25	50.0
102.0	5.55	72.0
102.0	5.85	75.0
102.0	6.15	80.0
102.0	6.449999999999999	149.0
102.0	6.75	143.0
102.0	7.049999999999999	203.0
102.0	7.35	479.0
102.0	7.65	0.0
102.0	7.949999999999999	0.0
102.0	8.25	0.0
102.0	8.55	0.0
102.0	8.85	0.0
102.0	9.149999999999999	0.0
102.0	9.45	0.0
102.0	9.75	0.0
102.0	10.05	0.0
102.0	10.35	0.0
102.0	10.649999999999999	0.0
102.0	10.95	0.0
102.0	11.25	0.0
102.0	11.55	0.0
102.0	11.85	0.0
102.0	12.149999999999999	0.0
102.0	12.45	0.0
102.0	12.75	0.0
102.0	13.05	0.0
102.0	13.35	0.0
102.0	13.649999999999999	0.0
102.0	13.95	0.0
102.0	14.25	0.0
102.0	14.549999999999999	0.0
102.0	14.85	0.0
104.39999999999999	0.15	0.0
104.39999999999999	0.44999999999999996	0.0
104.39999999999999	0.75	0.0
104.39999999999999	1.0499999999999998	0.0
104.39999999999999	1.35	0.0
104.39999999999999	1.65	0.0
104.39999999999999	1.95	0.0
104.39999999999999	2.25	0.0
104.39999999999999	2.55	0.0
104.39999999999999	2.8499999999999996	0.0
104.39999999999999	3.15	0.0
104.39999999999999	3.4499999999999997	0.0
104.39999999999999	3.75	0.0
104.39999999999999	4.05	26.0
104.39999999999999	4.35	18.0
104.39999999999999	4.65	25.0
104.39999999999999	4.949999999999999	17.0
104.39999999999999	5.25	72.0
104.39999999999999	5.55	64.0
104.39999999999999	5.85	66.0
104.39999999999999	6.15	100.0
104.39999999999999	6.449999999999999	112.0
104.39999999999999	6.75	136.0
104.39999999999999	7.049999999999999	188.0
104.39999999999999	7.35	437.0
104.39999999999999	7.65	0.0
104.39999999999999	7.949999999999999	0.0
104.39999999999999	8.25	0.0
104.39999999999999	8.55	0.0
104.39999999999999	8.85	0.0
104.39999999999999	9.149999999999999	0.0
104.39999999999999	9.45	0.0
104.39999999999999	9.75	0.0
104.39999999999999	10.05	0.0
104.39999999999999	10.35	0.0
104.39999999999999	10.649999999999999	0.0
104.39999999999999	10.95	0.0
104.39999999999999	11.25	0.0
104.39999999999999	11.55	0.0
104.39999999999999	11.85	0.0
104.39999999999999	12.149999999999999	0.0
104.39999999999999	12.45	0.0
104.39999999999999	12.75	0.0
104.39999999999999	13.05	0.0
104.39999999999999	13.35	0.0
104.39999999999999	13.649999999999999	0.0
104.39999999999999	13.95	0.0
104.39999999999999	14.25	0.0
104.39999999999999	14.549999999999999	0.0
104.39999999999999	14.85	0.0
106.8	0.15	0.0
106.8	0.44999999999999996	0.0
106.8	0.75	0.0
106.8	1.0499999999999998	0.0
106.8	1.35	0.0
106.8	1.65	0.0
106.8	1.95	0.0
106.8	2.25	0.0
106.8	2.55	0.0
106.8	2.8499999999999996	0.0
106.8	3.15	0.0
106.8	3.4499999999999997	1.0
106.8	3.75	2.0
106.8	4.05	46.0
106.8	4.35	36.0
106.8	4.65	23.0
106.8	4.949999999999999	19.0
106.8	5.25	68.0
106.8	5.55	57.0
106.8	5.85	73.0
106.8	6.15	75.0
106.8	6.449999999999999	143.0
106.8	6.75	134.0
106.8	7.049999999999999	163.0
106.8	7.35	432.0
106.8	7.65	0.0
106.8	7.949999999999999	0.0
106.8	8.25	0.0
106.8	8.55	0.0
106.8	8.85	0.0
106.8	9.149999999999999	0.0
106.8	9.45	0.0
106.8	9.75	0.0
106.8	10.05	0.0
106.8	10.35	0.0
106.8	10.649999999999999	0.0
106.8	10.95	0.0
106.8	11.25	0.0
106.8	11.55	0.0
106.8	11.85	0.0
106.8	12.149999999999999	0.0
106.8	12.45	0.0
106.8	12.75	0.0
106.8	13.05	0.0
106.8	13.35	0.0
106.8	13.649999999999999	0.0
106.8	13.95	0.0
106.8	14.25	0.0
106.8	14.549999999999999	0.0
106.8	14.85	0.0
109.2	0.15	0.0
109.2	0.44999999999999996	0.0
109.2	0.75	0.0
109.2	1.0499999999999998	0.0
109.2	1.35	0.0
109.2	1.65	0.0
109.2	1.95	0.0
109.2	2.25	0.0
109.2	2.55	0.0
109.2	2.8499999999999996	0.0
109.2	3.15	0.0
109.2	3.4499999999999997	2.0
109.2	3.75	0.0
109.2	4.05	25.0
109.2	4.35	34.0
109.2	4.65	32.0
109.2	4.949999999999999	20.0
109.2	5.25	71.0
109.2	5.55	63.0
109.2	5.85	80.0
109.2	6.15	86.0
109.2	6.449999999999999	111.0
109.2	6.75	137.0
109.2	7.049999999999999	180.0
109.2	7.35	409.0
109.2	7.65	0.0
109.2	7.949999999999999	0.0
109.2	8.25	0.0
109.2	8.55	0.0
109.2	8.85	0.0
109.2	9.149999999999999	0.0
109.2	9.45	0.0
109.2	9.75	0.0
109.2	10.05	0.0
109.2	10.35	0.0
109.2	10.649999999999999	0.0
109.2	10.95	0.0
109.2	11.25	0.0
109.2	11.55	0.0
109.2	11.85	0.0
109.2	12.149999999999999	0.0
109.2	12.45	0.0
109.2	12.75	0.0
109.2	13.05	0.0
109.2	13.35	0.0
109.2	13.649999999999999	0.0
109.2	13.95	0.0
109.2	14.25	0.0
109.2	14.549999999999999	0.0
109.2	14.85	0.0
111.6	0.15	0.0
111.6	0.44999999999999996	0.0
111.6	0.75	0.0
111.6	1.0499999999999998	0.0
111.6	1.35	0.0
111.6	1.65	0.0
111.6	1.95	0.0
111.6	2.25	0.0
111.6	2.55	0.0
111.6	2.8499999999999996	0.0
111.6	3.15	0.0
111.6	3.4499999999999997	2.0
111.6	3.75	2.0
111.6	4.05	28.0
111.6	4.35	22.0
111.6	4.65	16.0
111.6	4.949999999999999	19.0
111.6	5.25	62.0
111.6	5.55	62.0
111.6	5.85	71.0
111.6	6.15	84.0
111.6	6.449999999999999	111.0
111.6	6.75	135.0
111.6	7.049999999999999	165.0
111.6	7.35	417.0
111.6	7.65	0.0
111.6	7.949999999999999	0.0
111.6	8.25	0.0
111.6	8.55	0.0
111.6	8.85	0.0
111.6	9.149999999999999	0.0
111.6	9.45	0.0
111.6	9.75	0.0
111.6	10.05	0.0
111.6	10.35	0.0
111.6	10.649999999999999	0.0
111.6	10.95	0.0
111.6	11.25	0.0
111.6	11.55	0.0
111.6	11.85	0.0
111.6	12.149999999999999	0.0
111.6	12.45	0.0
111.6	12.75	0.0
111.6	13.05	0.0
111.6	13.35	0.0
111.6	13.649999999999999	0.0
111.6	13.95	0.0
111.6	14.25	0.0
111.6	14.549999999999999	0.0
111.6	14.85	0.0
114.0	0.15	0.0
114.0	0.44999999999999996	0.0
114.0	0.75	0.0
114.0	1.0499999999999998	0.0
114.0	1.35	0.0
114.0	1.65	0.0
114.0	1.95	0.0
114.0	2.25	0.0
114.0	2.55	0.0
114.0	2.8499999999999996	0.0
114.0	3.15	0.0
114.0	3.4499999999999997	0.0
114.0	3.75	1.0
114.0	4.05	35.0
114.0	4.35	32.0
114.0	4.65	19.0
114.0	4.949999999999999	15.0
114.0	5.25	70.0
114.0	5.55	57.0
114.0	5.85	75.0
114.0	6.15	91.0
114.0	6.449999999999999	108.0
114.0	6.75	135.0
114.0	7.049999999999999	162.0
114.0	7.35	433.0
114.0	7.65	0.0
114.0	7.949999999999999	0.0
114.0	8.25	0.0
114.0	8.55	0.0
114.0	8.85	0.0
114.0	9.149999999999999	0.0
114.0	9.45	0.0
114.0	9.75	0.0
114.0	10.05	0.0
114.0	10.35	0.0
114.0	10.649999999999999	0.0
114.0	10.95	0.0
114.0	11.25	0.0
114.0	11.55	0.0
114.0	11.85	0.0
114.0	12.149999999999999	0.0
114.0	12.45	0.0
114.0	12.75	0.0
114.0	13.05	0.0
114.0	13.35	0.0
114.0	13.649999999999999	0.0
114.0	13.95	0.0
114.0	14.25	0.0
114.0	14.549999999999999	0.0
114.0	14.85	0.0
116.39999999999999	0.15	0.0
116.39999999999999	0.44999999999999996	0.0
116.39999999999999	0.75	0.0
116.39999999999999	1.0499999999999998	0.0
116.39999999999999	1.35	0.0
116.39999999999999	1.65	0.0
116.39999999999999	1.95	0.0
116.39999999999999	2.25	0.0
116.39999999999999	2.55	0.0
116.39999999999999	2.8499999999999996	0.0
116.39999999999999	3.15	0.0
116.39999999999999	3.4499999999999997	2.0
116.39999999999999	3.75	0.0
116.39999999999999	4.05	24.0
116.39999999999999	4.35	35.0
116.39999999999999	4.65	32.0
116.39999999999999	4.949999999999999	24.0
116.39999999999999	5.25	55.0
116.39999999999999	5.55	60.0
116.39999999999999	5.85	58.0
116.39999999999999	6.15	80.0
116.39999999999999	6.449999999999999	107.0
116.39999999999999	6.75	134.0
116.39999999999999	7.049999999999999	170.0
116.39999999999999	7.35	374.0
116.39999999999999	7.65	0.0
116.39999999999999	7.949999999999999	0.0
116.39999999999999	8.25	0.0
116.39999999999999	8.55	0.0
116.39999999999999	8.85	0.0
116.39999999999999	9.149999999999999	0.0
116.39999999999999	9.45	0.0
116.39999999999999	9.75	0.0
116.39999999999999	10.05	0.0
116.39999999999999	10.35	0.0
116.39999999999999	10.649999999999999	0.0
116.39999999999999	10.95	0.0
116.39999999999999	11.25	0.0
116.39999999999999	11.55	0.0
116.39999999999999	11.85	0.0
116.39999999999999	12.149999999999999	0.0
116.39999999999999	12.45	0.0
116.39999999999999	12.75	0.0
116.39999999999999	13.05	0.0
116.39999999999999	13.35	0.0
116.39999999999999	13.649999999999999	0.0
116.39999999999999	13.95	0.0
116.39999999999999	14.25	0.0
116.39999999999999	14.549999999999999	0.0
116.39999999999999	14.85	0.0
118.8	0.15	0.0
118.8	0.44999999999999996	0.0
118.8	0.75	0.0
118.8	1.0499999999999998	0.0
118.8	1.35	0.0
118.8	1.65	0.0
118.8	1.95	0.0
118.8	2.25	0.0
118.8	2.55	0.0
118.8	2.8499999999999996	0.0
118.8	3.15	0.0
118.8	3.4499999999999997	0.0
118.8	3.75	2.0
118.8	4.05	35.0
118.8	4.35	31.0
118.8	4.65	12.0
118.8	4.949999999999999	14.0
118.8	5.25	54.0
118.8	5.55	51.0
118.8	5.85	64.0
118.8	6.15	60.0
118.8	6.449999999999999	99.0
118.8	6.75	117.0
118.8	7.049999999999999	178.0
118.8	7.35	375.0
118.8	7.65	0.0
118.8	7.949999999999999	0.0
118.8	8.25	0.0
118.8	8.55	0.0
118.8	8.85	0.0
118.8	9.149999999999999	0.0
118.8	9.45	0.0
118.8	9.75	0.0
118.8	10.05	0.0
118.8	10.35	0.0
118.8	10.649999999999999	0.0
118.8	10.95	0.0
118.8	11.25	0.0
118.8	11.55	0.0
118.8	11.85	0.0
118.8	12.149999999999999	0.0
118.8	12.45	0.0
118.8	12.75	0.0
118.8	13.05	0.0
118.8	13.35	0.0
118.8	13.649999999999999	0.0
118.8	13.95	0.0
118.8	14.25	0.0
118.8	14.549999999999999	0.0
118.8	14.85	0.0
121.2	0.15	0.0
121.2	0.44999999999999996	0.0
121.2	0.75	0.0
121.2	1.0499999999999998	0.0
121.2	1.35	0.0
121.2	1.65	0.0
121.2	1.95	0.0
121.2	2.25	0.0
121.2	2.55	0.0
121.2	2.8499999999999996	0.0
121.2	3.15	0.0
121.2	3.4499999999999997	0.0
121.2	3.75	1.0
121.2	4.05	28.0
121.2	4.35	26.0
121.2	4.65	17.0
121.2	4.949999999999999	27.0
121.2	5.25	41.0
121.2	5.55	69.0
121.2	5.85	57.0
121.2	6.15	88.0
121.2	6.449999999999999	117.0
121.2	6.75	125.0
121.2	7.049999999999999	163.0
121.2	7.35	394.0
121.2	7.65	0.0
121.2	7.949999999999999	0.0
121.2	8.25	0.0
121.2	8.55	0.0
121.2	8.85	0.0
121.2	9.149999999999999	0.0
121.2	9.45	0.0
121.2	9.75	0.0
121.2	10.05	0.0
121.2	10.35	0.0
121.2	10.649999999999999	0.0
121.2	10.95	0.0
121.2	11.25	0.0
121.2	11.55	0.0
121.2	11.85	0.0
121.2	12.149999999999999	0.0
121.2	12.45	0.0
121.2	12.75	0.0
121.2	13.05	0.0
121.2	13.35	0.0
121.2	13.649999999999999	0.0
121.2	13.95	0.0
121.2	14.25	0.0
121.2	14.549999999999999	0.0
121.2	14.85	0.0
123.6	0.15	0.0
123.6	0.44999999999999996	0.0
123.6	0.75	0.0
123.6	1.0499999999999998	0.0
123.6	1.35	0.0
123.6	1.65	0.0
123.6	1.95	0.0
123.6	2.25	0.0
123.6	2.55	0.0
123.6	2.8499999999999996	0.0
123.6	3.15	0.0
123.6	3.4499999999999997	0.0
123.6	3.75	1.0
123.6	4.05	21.0
123.6	4.35	23.0
123.6	4.65	12.0
123.6	4.949999999999999	21.0
123.6	5.25	51.0
123.6	5.55	56.0
123.6	5.85	49.0
123.6	6.15	72.0
123.6	6.449999999999999	95.0
123.6	6.75	127.0
123.6	7.049999999999999	147.0
123.6	7.35	383.0
123.6	7.65	0.0
123.6	7.949999999999999	0.0
123.6	8.25	0.0
123.6	8.55	0.0
123.6	8.85	0.0
123.6	9.149999999999999	0.0
123.6	9.45	0.0
123.6	9.75	0.0
123.6	10.05	0.0
123.6	10.35	0.0
123.6	10.649999999999999	0.0
123.6	10.95	0.0
123.6	11.25	0.0
123.6	11.55	0.0
123.6	11.85	0.0
123.6	12.149999999999999	0.0
123.6	12.45	0.0
123.6	12.75	0.0
123.6	13.05	0.0
123.6	13.35	0.0
123.6	13.649999999999999	0.0
123.6	13.95	0.0
123.6	14.25	0.0
123.6	14.549999999999999	0.0
123.6	14.85	0.0
126.0	0.15	0.0
126.0	0.44999999999999996	0.0
126.0	0.75	0.0
126.0	1.0499999999999998	0.0
126.0	1.35	0.0
126.0	1.65	0.0
126.0	1.95	0.0
126.0	2.25	0.0
126.0	2.55	0.0
126.0	2.8499999999999996	0.0
126.0	3.15	0.0
126.0	3.4499999999999997	2.0
126.0	3.75	1.0
126.0	4.05	33.0
126.0	4.35	30.0
126.0	4.65	22.0
126.0	4.949999999999999	23.0
126.0	5.25	51.0
126.0	5.55	54.0
126.0	5.85	50.0
126.0	6.15	57.0
126.0	6.449999999999999	96.0
126.0	6.75	118.0
126.0	7.049999999999999	142.0
126.0	7.35	340.0
126.0	7.65	0.0
126.0	7.949999999999999	0.0
126.0	8.25	0.0
126.0	8.55	0.0
126.0	8.85	0.0
126.0	9.149999999999999	0.0
126.0	9.45	0.0
126.0	9.75	0.0
126.0	10.05	0.0
126.0	10.35	0.0
126.0	10.649999999999999	0.0
126.0	10.95	0.0
126.0	11.25	0.0
126.0	11.55	0.0
126.0	11.85	0.0
126.0	12.149999999999999	0.0
126.0	12.45	0.0
126.0	12.75	0.0
126.0	13.05	0.0
126.0	13.35	0.0
126.0	13.649999999999999	0.0
126.0	13.95	0.0
126.0	14.25	0.0
126.0	14.549999999999999	0.0
126.0	14.85	0.0
128.4	0.15	0.0
128.4	0.44999999999999996	0.0
128.4	0.75	0.0
128.4	1.0499999999999998	0.0
128.4	1.35	0.0
128.4	1.65	0.0
128.4	1.95	0.0
128.4	2.25	0.0
128.4	2.55	0.0
128.4	2.8499999999999996	0.0
128.4	3.15	0.0
128.4	3.4499999999999997	1.0
128.4	3.75	4.0
128.4	4.05	30.0
128.4	4.35	22.0
128.4	4.65	26.0
128.4	4.949999999999999	17.0
128.4	5.25	51.0
128.4	5.55	41.0
128.4	5.85	58.0
128.4	6.15	82.0
128.4	6.449999999999999	103.0
128.4	6.75	101.0
128.4	7.049999999999999	158.0
128.4	7.35	331.0
128.4	7.65	0.0
128.4	7.949999999999999	0.0
128.4	8.25	0.0
128.4	8.55	0.0
128.4	8.85	0.0
128.4	9.149999999999999	0.0
128.4	9.45	0.0
128.4	9.75	0.0
128.4	10.05	0.0
128.4	10.35	0.0
128.4	10.649999999999999	0.0
128.4	10.95	0.0
128.4	11.25	0.0
128.4	11.55	0.0
128.4	11.85	0.0
128.4	12.149999999999999	0.0
128.4	12.45	0.0
128.4	12.75	0.0
128.4	13.05	0.0
128.4	13.35	0.0
128.4	13.649999999999999	0.0
128.4	13.95	0.0
128.4	14.25	0.0
128.4	14.549999999999999	0.0
128.4	14.85	0.0
130.8	0.15	0.0
130.8	0.44999999999999996	0.0
130.8	0.75	0.0
130.8	1.0499999999999998	0.0
130.8	1.35	0.0
130.8	1.65	0.0
130.8	1.95	0.0
130.8	2.25	0.0
130.8	2.55	0.0
130.8	2.8499999999999996	0.0
130.8	3.15	0.0
130.8	3.4499999999999997	1.0
130.8	3.75	1.0
130.8	4.05	23.0
130.8	4.35	28.0
130.8	4.65	9.0
130.8	4.949999999999999	17.0
130.8	5.25	31.0
130.8	5.55	49.0
130.8	5.85	52.0
130.8	6.15	61.0
130.8	6.449999999999999	85.0
130.8	6.75	111.0
130.8	7.049999999999999	139.0
130.8	7.35	286.0
130.8	7.65	0.0
130.8	7.949999999999999	0.0
130.8	8.25	0.0
130.8	8.55	0.0
130.8	8.85	0.0
130.8	9.149999999999999	0.0
130.8	9.45	0.0
130.8	9.75	0.0
130.8	10.05	0.0
130.8	10.35	0.0
130.8	10.649999999999999	0.0
130.8	10.95	0.0
130.8	11.25	0.0
130.8	11.55	0.0
130.8	11.85	0.0
130.8	12.149999999999999	0.0
130.8	12.45	0.0
130.8	12.75	0.0
130.8	13.05	0.0
130.8	13.35	0.0
130.8	13.649999999999999	0.0
130.8	13.95	0.0
130.8	14.25	0.0
130.8	14.549999999999999	0.0
130.8	14.85	0.0
133.2	0.15	0.0
133.2	0.44999999999999996	0.0
133.2	0.75	0.0
133.2	1.0499999999999998	0.0
133.2	1.35	0.0
133.2	1.65	0.0
133.2	1.95	0.0
133.2	2.25	0.0
133.2	2.55	0.0
133.2	2.8499999999999996	0.0
133.2	3.15	0.0
133.2	3.4499999999999997	0.0
133.2	3.75	0.0
133.2	4.05	23.0
133.2	4.35	15.0
133.2	4.65	19.0
133.2	4.949999999999999	14.0
133.2	5.25	44.0
133.2	5.55	36.0
133.2	5.85	56.0
133.2	6.15	82.0
133.2	6.449999999999999	76.0
133.2	6.75	124.0
133.2	7.049999999999999	148.0
133.2	7.35	280.0
133.2	7.65	0.0
133.2	7.949999999999999	0.0
133.2	8.25	0.0
133.2	8.55	0.0
133.2	8.85	0.0
133.2	9.149999999999999	0.0
133.2	9.45	0.0
133.2	9.75	0.0
133.2	10.05	0.0
133.2	10.35	0.0
133.2	10.649999999999999	0.0
133.2	10.95	0.0
133.2	11.25	0.0
133.2	11.55	0.0
133.2	11.85	0.0
133.2	12.149999999999999	0.0
133.2	12.45	0.0
133.2	12.75	0.0
133.2	13.05	0.0
133.2	13.35	0.0
133.2	13.649999999999999	0.0
133.2	13.95	0.0
133.2	14.25	0.0
133.2	14.549999999999999	0.0
133.2	14.85	0.0
135.6	0.15	0.0
135.6	0.44999999999999996	0.0
135.6	0.75	0.0
135.6	1.0499999999999998	0.0
135.6	1.35	0.0
135.6	1.65	0.0
135.6	1.95	0.0
135.6	2.25	0.0
135.6	2.55	0.0
135.6	2.8499999999999996	0.0
135.6	3.15	0.0
135.6	3.4499999999999997	0.0
135.6	3.75	1.0
135.6	4.05	27.0
135.6	4.35	21.0
135.6	4.65	25.0
135.6	4.949999999999999	19.0
135.6	5.25	42.0
135.6	5.55	36.0
135.6	5.85	55.0
135.6	6.15	65.0
135.6	6.449999999999999	82.0
135.6	6.75	104.0
135.6	7.049999999999999	122.0
135.6	7.35	262.0
135.6	7.65	0.0
135.6	7.949999999999999	0.0
135.6	8.25	0.0
135.6	8.55	0.0
135.6	8.85	0.0
135.6	9.149999999999999	0.0
135.6	9.45	0.0
135.6	9.75	0.0
135.6	10.05	0.0
135.6	10.35	0.0
135.6	10.649999999999999	0.0
135.6	10.95	0.0
135.6	11.25	0.0
135.6	11.55	0.0
135.6	11.85	0.0
135.6	12.149999999999999	0.0
135.6	12.45	0.0
135.6	12.75	0.0
135.6	13.05	0.0
135.6	13.35	0.0
135.6	13.649999999999999	0.0
135.6	13.95	0.0
135.6	14.25	0.0
135.6	14.549999999999999	0.0
135.6	14.85	0.0
138.0	0.15	0.0
138.0	0.44999999999999996	0.0
138.0	0.75	0.0
138.0	1.0499999999999998	0.0
138.0	1.35	0.0
138.0	1.65	0.0
138.0	1.95	0.0
138.0	2.25	0.0
138.0	2.55	0.0
138.0	2.8499999999999996	0.0
138.0	3.15	0.0
138.0	3.4499999999999997	0.0
138.0	3.75	2.0
138.0	4.05	20.0
138.0	4.35	26.0
138.0	4.65	12.0
138.0	4.949999999999999	9.0
138.0	5.25	35.0
138.0	5.55	45.0
138.0	5.85	41.0
138.0	6.15	57.0
138.0	6.449999999999999	80.0
138.0	6.75	88.0
138.0	7.049999999999999	127.0
138.0	7.35	252.0
138.0	7.65	0.0
138.0	7.949999999999999	0.0
138.0	8.25	0.0
138.0	8.55	0.0
138.0	8.85	0.0
138.0	9.149999999999999	0.0
138.0	9.45	0.0
138.0	9.75	0.0
138.0	10.05	0.0
138.0	10.35	0.0
138.0	10.649999999999999	0.0
138.0	10.95	0.0
138.0	11.25	0.0
138.0	11.55	0.0
138.0	11.85	0.0
138.0	12.149999999999999	0.0
138.0	12.45	0.0
138.0	12.75	0.0
138.0	13.05	0.0
138.0	13.35	0.0
138.0	13.649999999999999	0.0
138.0	13.95	0.0
138.0	14.25	0.0
138.0	14.549999999999999	0.0
138.0	14.85	0.0
140.39999999999998	0.15	0.0
140.39999999999998	0.44999999999999996	0.0
140.39999999999998	0.75	0.0
140.39999999999998	1.0499999999999998	0.0
140.39999999999998	1.35	0.0
140.39999999999998	1.65	0.0
140.39999999999998	1.95	0.0
140.39999999999998	2.25	0.0
140.39999999999998	2.55	0.0
140.39999999999998	2.8499999999999996	0.0
140.39999999999998	3.15	0.0
140.39999999999998	3.4499999999999997	0.0
140.39999999999998	3.75	1.0
140.39999999999998	4.05	18.0
140.39999999999998	4.35	21.0
140.39999999999998	4.65	12.0
140.39999999999998	4.949999999999999	14.0
140.39999999999998	5.25	43.0
140.39999999999998	5.55	27.0
140.39999999999998	5.85	51.0
140.39999999999998	6.15	62.0
140.39999999999998	6.449999999999999	86.0
140.39999999999998	6.75	87.0
140.39999999999998	7.049999999999999	105.0
140.39999999999998	7.35	206.0
140.39999999999998	7.65	0.0
140.39999999999998	7.949999999999999	0.0
140.39999999999998	8.25	0.0
140.39999999999998	8.55	0.0
140.39999999999998	8.85	0.0
140.39999999999998	9.149999999999999	0.0
140.39999999999998	9.45	0.0
140.39999999999998	9.75	0.0
140.39999999999998	10.05	0.0
140.39999999999998	10.35	0.0
140.39999999999998	10.649999999999999	0.0
140.39999999999998	10.95	0.0
140.39999999999998	11.25	0.0
140.39999999999998	11.55	0.0
140.39999999999998	11.85	0.0
140.39999999999998	12.149999999999999	0.0
140.39999999999998	12.45	0.0
140.39999999999998	12.75	0.0
140.39999999999998	13.05	0.0
140.39999999999998	13.35	0.0
140.39999999999998	13.649999999999999	0.0
140.39999999999998	13.95	0.0
140.39999999999998	14.25	0.0
140.39999999999998	14.549999999999999	0.0
140.39999999999998	14.85	0.0
142.8	0.15	0.0
142.8	0.44999999999999996	0.0
142.8	0.75	0.0
142.8	1.0499999999999998	0.0
142.8	1.35	0.0
142.8	1.65	0.0
142.8	1.95	0.0
142.8	2.25	0.0
142.8	2.55	0.0
142.8	2.8499999999999996	0.0
142.8	3.15	0.0
142.8	3.4499999999999997	0.0
142.8	3.75	0.0
142.8	4.05	27.0
142.8	4.35	18.0
142.8	4.65	13.0
142.8	4.949999999999999	7.0
142.8	5.25	32.0
142.8	5.55	47.0
142.8	5.85	46.0
142.8	6.15	47.0
142.8	6.449999999999999	78.0
142.8	6.75	96.0
142.8	7.049999999999999	105.0
142.8	7.35	192.0
142.8	7.65	0.0
142.8	7.949999999999999	0.0
142.8	8.25	0.0
142.8	8.55	0.0
142.8	8.85	0.0
142.8	9.149999999999999	0.0
142.8	9.45	0.0
142.8	9.75	0.0
142.8	10.05	0.0
142.8	10.35	0.0
142.8	10.649999999999999	0.0
142.8	10.95	0.0
142.8	11.25	0.0
142.8	11.55	0.0
142.8	11.85	0.0
142.8	12.149999999999999	0.0
142.8	12.45	0.0
142.8	12.75	0.0
142.8	13.05	0.0
142.8	13.35	0.0
142.8	13.649999999999999	0.0
142.8	13.95	0.0
142.8	14.25	0.0
142.8	14.549999999999999	0.0
142.8	14.85	0.0
145.2	0.15	0.0
145.2	0.44999999999999996	0.0
145.2	0.75	0.0
145.2	1.0499999999999998	0.0
145.2	1.35	0.0
145.2	1.65	0.0
145.2	1.95	0.0
145.2	2.25	0.0
145.2	2.55	0.0
145.2	2.8499999999999996	0.0
145.2	3.15	0.0
145.2	3.4499999999999997	0.0
145.2	3.75	0.0
145.2	4.05	11.0
145.2	4.35	20.0
145.2	4.65	12.0
145.2	4.949999999999999	6.0
145.2	5.25	29.0
145.2	5.55	41.0
145.2	5.85	47.0
145.2	6.15	55.0
145.2	6.449999999999999	66.0
145.2	6.75	82.0
145.2	7.049999999999999	111.0
145.2	7.35	183.0
145.2	7.65	0.0
145.2	7.949999999999999	0.0
145.2	8.25	0.0
145.2	8.55	0.0
145.2	8.85	0.0
145.2	9.149999999999999	0.0
145.2	9.45	0.0
145.2	9.75	0.0
145.2	10.05	0.0
145.2	10.35	0.0
145.2	10.649999999999999	0.0
145.2	10.95	0.0
145.2	11.25	0.0
145.2	11.55	0.0
145.2	11.85	0.0
145.2	12.149999999999999	0.0
145.2	12.45	0.0
145.2	12.75	0.0
145.2	13.05	0.0
145.2	13.35	0.0
145.2	13.649999999999999	0.0
145.2	13.95	0.0
145.2	14.25	0.0
145.2	14.549999999999999	0.0
145.2	14.85	0.0
147.6	0.15	0.0
147.6	0.44999999999999996	0.0
147.6	0.75	0.0
147.6	1.0499999999999998	0.0
147.6	1.35	0.0
147.6	1.65	0.0
147.6	1.95	0.0
147.6	2.25	0.0
147.6	2.55	0.0
147.6	2.8499999999999996	0.0
147.6	3.15	0.0
147.6	3.4499999999999997	0.0
147.6	3.75	2.0
147.6	4.05	14.0
147.6	4.35	12.0
147.6	4.65	8.0
147.6	4.949999999999999	10.0
147.6	5.25	30.0
147.6	5.55	31.0
147.6	5.85	50.0
147.6	6.15	35.0
147.6	6.449999999999999	59.0
147.6	6.75	58.0
147.6	7.049999999999999	100.0
147.6	7.35	158.0
147.6	7.65	0.0
147.6	7.949999999999999	0.0
147.6	8.25	0.0
147.6	8.55	0.0
147.6	8.85	0.0
147.6	9.149999999999999	0.0
147.6	9.45	0.0
147.6	9.75	0.0
147.6	10.05	0.0
147.6	10.35	0.0
147.6	10.649999999999999	0.0
147.6	10.95	0.0
147.6	11.25	0.0
147.6	11.55	0.0
147.6	11.85	0.0
147.6	12.149999999999999	0.0
147.6	12.45	0.0
147.6	12.75	0.0
147.6	13.05	0.0
147.6	13.35	0.0
147.6	13.649999999999999	0.0
147.6	13.95	0.0
147.6	14.25	0.0
147.6	14.549999999999999	0.0
147.6	14.85	0.0
150.0	0.15	0.0
150.0	0.44999999999999996	0.0
150.0	0.75	0.0
150.0	1.0499999999999998	0.0
150.0	1.35	0.0
150.0	1.65	0.0
150.0	1.95	0.0
150.0	2.25	0.0
150.0	2.55	0.0
150.0	2.8499999999999996	0.0
150.0	3.15	0.0
150.0	3.4499999999999997	0.0
150.0	3.75	2.0
150.0	4.05	15.0
150.0	4.35	20.0
150.0	4.65	8.0
150.0	4.949999999999999	11.0
150.0	5.25	29.0
150.0	5.55	37.0
150.0	5.85	32.0
150.0	6.15	55.0
150.0	6.449999999999999	57.0
150.0	6.75	62.0
150.0	7.049999999999999	94.0
150.0	7.35	149.0
150.0	7.65	0.0
150.0	7.949999999999999	0.0
150.0	8.25	0.0
150.0	8.55	0.0
150.0	8.85	0.0
150.0	9.149999999999999	0.0
150.0	9.45	0.0
150.0	9.75	0.0
150.0	10.05	0.0
150.0	10.35	0.0
150.0	10.649999999999999	0.0
150.0	10.95	0.0
150.0	11.25	0.0
150.0	11.55	0.0
150.0	11.85	0.0
150.0	12.149999999999999	0.0
150.0	12.45	0.0
150.0	12.75	0.0
150.0	13.05	0.0
150.0	13.35	0.0
150.0	13.649999999999999	0.0
150.0	13.95	0.0
150.0	14.25	0.0
150.0	14.549999999999999	0.0
150.0	14.85	0.0
152.39999999999998	0.15	0.0
152.39999999999998	0.44999999999999996	0.0
152.39999999999998	0.75	0.0
152.39999999999998	1.0499999999999998	0.0
152.39999999999998	1.35	0.0
152.39999999999998	1.65	0.0
152.39999999999998	1.95	0.0
152.39999999999998	2.25	0.0
152.39999999999998	2.55	0.0
152.39999999999998	2.8499999999999996	0.0
152.39999999999998	3.15	0.0
152.39999999999998	3.4499999999999997	0.0
152.39999999999998	3.75	1.0
152.39999999999998	4.05	8.0
152.39999999999998	4.35	17.0
152.39999999999998	4.65	14.0
152.39999999999998	4.949999999999999	14.0
152.39999999999998	5.25	31.0
152.39999999999998	5.55	32.0
152.39999999999998	5.85	25.0
152.39999999999998	6.15	35.0
152.39999999999998	6.449999999999999	75.0
152.39999999999998	6.75	62.0
152.39999999999998	7.049999999999999	55.0
152.39999999999998	7.35	129.0
152.39999999999998	7.65	0.0
152.39999999999998	7.949999999999999	0.0
152.39999999999998	8.25	0.0
152.39999999999998	8.55	0.0
152.39999999999998	8.85	0.0
152.39999999999998	9.149999999999999	0.0
152.39999999999998	9.45	0.0
152.39999999999998	9.75	0.0
152.39999999999998	10.05	0.0
152.39999999999998	10.35	0.0
152.39999999999998	10.649999999999999	0.0
152.39999999999998	10.95	0.0
152.39999999999998	11.25	0.0
152.39999999999998	11.55	0.0
152.39999999999998	11.85	0.0
152.39999999999998	12.149999999999999	0.0
152.39999999999998	12.45	0.0
152.39999999999998	12.75	0.0
152.39999999999998	13.05	0.0
152.39999999999998	13.35	0.0
152.39999999999998	13.649999999999999	0.0
152.39999999999998	13.95	0.0
152.39999999999998	14.25	0.0
152.39999999999998	14.549999999999999	0.0
152.39999999999998	14.85	0.0
154.8	0.15	0.0
154.8	0.44999999999999996	0.0
154.8	0.75	0.0
154.8	1.0499999999999998	0.0
154.8	1.35	0.0
154.8	1.65	0.0
154.8	1.95	0.0
154.8	2.25	0.0
154.8	2.55	0.0
154.8	2.8499999999999996	0.0
154.8	3.15	0.0
154.8	3.4499999999999997	0.0
154.8	3.75	1.0
154.8	4.05	7.0
154.8	4.35	12.0
154.8	4.65	6.0
154.8	4.949999999999999	7.0
154.8	5.25	27.0
154.8	5.55	27.0
154.8	5.85	33.0
154.8	6.15	30.0
154.8	6.449999999999999	61.0
154.8	6.75	56.0
154.8	7.049999999999999	56.0
154.8	7.35	104.0
154.8	7.65	0.0
154.8	7.949999999999999	0.0
154.8	8.25	0.0
154.8	8.55	0.0
154.8	8.85	0.0
154.8	9.149999999999999	0.0
154.8	9.45	0.0
154.8	9.75	0.0
154.8	10.05	0.0
154.8	10.35	0.0
154.8	10.649999999999999	0.0
154.8	10.95	0.0
154.8	11.25	0.0
154.8	11.55	0.0
154.8	11.85	0.0
154.8	12.149999999999999	0.0
154.8	12.45	0.0
154.8	12.75	0.0
154.8	13.05	0.0
154.8	13.35	0.0
154.8	13.649999999999999	0.0
154.8	13.95	0.0
154.8	14.25	0.0
154.8	14.549999999999999	0.0
[truncated: 501 more rows]
