# Supplementary material for: Peering inside the black box by learning the relevance of many-body functions in neural network potentials
Source: Nat Commun. 2025 Nov 10;16:9898. doi: 10.1038/s41467-025-65863-0 (PMC12603069; doi:10.1038/s41467-025-65863-0)
Supplement: Supplementary file 4 — Source Data Fig S10 [file 41467_2025_65863_MOESM4_ESM.zip › fig_s10_waterfall_plot_histogram/fig_s10_water_SO3Net_alpha_0.5235987755982988.csv]

angle	L2	n_points
61.2	0.15	0.0
61.2	0.44999999999999996	0.0
61.2	0.75	0.0
61.2	1.0499999999999998	0.0
61.2	1.35	0.0
61.2	1.65	0.0
61.2	1.95	0.0
61.2	2.25	0.0
61.2	2.55	0.0
61.2	2.8499999999999996	0.0
61.2	3.15	12.0
61.2	3.4499999999999997	9.0
61.2	3.75	0.0
61.2	4.05	0.0
61.2	4.35	0.0
61.2	4.65	0.0
61.2	4.949999999999999	0.0
61.2	5.25	0.0
61.2	5.55	0.0
61.2	5.85	0.0
61.2	6.15	0.0
61.2	6.449999999999999	0.0
61.2	6.75	0.0
61.2	7.049999999999999	0.0
61.2	7.35	0.0
61.2	7.65	0.0
61.2	7.949999999999999	0.0
61.2	8.25	0.0
61.2	8.55	0.0
61.2	8.85	0.0
61.2	9.149999999999999	0.0
61.2	9.45	0.0
61.2	9.75	0.0
61.2	10.05	0.0
61.2	10.35	0.0
61.2	10.649999999999999	0.0
61.2	10.95	0.0
61.2	11.25	0.0
61.2	11.55	0.0
61.2	11.85	0.0
61.2	12.149999999999999	0.0
61.2	12.45	0.0
61.2	12.75	0.0
61.2	13.05	0.0
61.2	13.35	0.0
61.2	13.649999999999999	0.0
61.2	13.95	0.0
61.2	14.25	0.0
61.2	14.549999999999999	0.0
61.2	14.85	0.0
63.599999999999994	0.15	0.0
63.599999999999994	0.44999999999999996	0.0
63.599999999999994	0.75	0.0
63.599999999999994	1.0499999999999998	0.0
63.599999999999994	1.35	0.0
63.599999999999994	1.65	0.0
63.599999999999994	1.95	0.0
63.599999999999994	2.25	0.0
63.599999999999994	2.55	0.0
63.599999999999994	2.8499999999999996	0.0
63.599999999999994	3.15	104.0
63.599999999999994	3.4499999999999997	64.0
63.599999999999994	3.75	9.0
63.599999999999994	4.05	14.0
63.599999999999994	4.35	0.0
63.599999999999994	4.65	2.0
63.599999999999994	4.949999999999999	2.0
63.599999999999994	5.25	0.0
63.599999999999994	5.55	0.0
63.599999999999994	5.85	0.0
63.599999999999994	6.15	0.0
63.599999999999994	6.449999999999999	0.0
63.599999999999994	6.75	0.0
63.599999999999994	7.049999999999999	0.0
63.599999999999994	7.35	0.0
63.599999999999994	7.65	0.0
63.599999999999994	7.949999999999999	0.0
63.599999999999994	8.25	0.0
63.599999999999994	8.55	0.0
63.599999999999994	8.85	0.0
63.599999999999994	9.149999999999999	0.0
63.599999999999994	9.45	0.0
63.599999999999994	9.75	0.0
63.599999999999994	10.05	0.0
63.599999999999994	10.35	0.0
63.599999999999994	10.649999999999999	0.0
63.599999999999994	10.95	0.0
63.599999999999994	11.25	0.0
63.599999999999994	11.55	0.0
63.599999999999994	11.85	0.0
63.599999999999994	12.149999999999999	0.0
63.599999999999994	12.45	0.0
63.599999999999994	12.75	0.0
63.599999999999994	13.05	0.0
63.599999999999994	13.35	0.0
63.599999999999994	13.649999999999999	0.0
63.599999999999994	13.95	0.0
63.599999999999994	14.25	0.0
63.599999999999994	14.549999999999999	0.0
63.599999999999994	14.85	0.0
66.0	0.15	0.0
66.0	0.44999999999999996	0.0
66.0	0.75	0.0
66.0	1.0499999999999998	0.0
66.0	1.35	0.0
66.0	1.65	0.0
66.0	1.95	0.0
66.0	2.25	0.0
66.0	2.55	1.0
66.0	2.8499999999999996	0.0
66.0	3.15	166.0
66.0	3.4499999999999997	98.0
66.0	3.75	75.0
66.0	4.05	74.0
66.0	4.35	0.0
66.0	4.65	88.0
66.0	4.949999999999999	134.0
66.0	5.25	0.0
66.0	5.55	0.0
66.0	5.85	0.0
66.0	6.15	0.0
66.0	6.449999999999999	0.0
66.0	6.75	0.0
66.0	7.049999999999999	0.0
66.0	7.35	0.0
66.0	7.65	0.0
66.0	7.949999999999999	0.0
66.0	8.25	0.0
66.0	8.55	0.0
66.0	8.85	0.0
66.0	9.149999999999999	0.0
66.0	9.45	0.0
66.0	9.75	0.0
66.0	10.05	0.0
66.0	10.35	0.0
66.0	10.649999999999999	0.0
66.0	10.95	0.0
66.0	11.25	0.0
66.0	11.55	0.0
66.0	11.85	0.0
66.0	12.149999999999999	0.0
66.0	12.45	0.0
66.0	12.75	0.0
66.0	13.05	0.0
66.0	13.35	0.0
66.0	13.649999999999999	0.0
66.0	13.95	0.0
66.0	14.25	0.0
66.0	14.549999999999999	0.0
66.0	14.85	0.0
68.4	0.15	0.0
68.4	0.44999999999999996	0.0
68.4	0.75	0.0
68.4	1.0499999999999998	0.0
68.4	1.35	0.0
68.4	1.65	0.0
68.4	1.95	0.0
68.4	2.25	0.0
68.4	2.55	1.0
68.4	2.8499999999999996	0.0
68.4	3.15	194.0
68.4	3.4499999999999997	106.0
68.4	3.75	84.0
68.4	4.05	99.0
68.4	4.35	0.0
68.4	4.65	223.0
68.4	4.949999999999999	192.0
68.4	5.25	0.0
68.4	5.55	0.0
68.4	5.85	0.0
68.4	6.15	0.0
68.4	6.449999999999999	0.0
68.4	6.75	0.0
68.4	7.049999999999999	0.0
68.4	7.35	0.0
68.4	7.65	0.0
68.4	7.949999999999999	0.0
68.4	8.25	0.0
68.4	8.55	0.0
68.4	8.85	0.0
68.4	9.149999999999999	0.0
68.4	9.45	0.0
68.4	9.75	0.0
68.4	10.05	0.0
68.4	10.35	0.0
68.4	10.649999999999999	0.0
68.4	10.95	0.0
68.4	11.25	0.0
68.4	11.55	0.0
68.4	11.85	0.0
68.4	12.149999999999999	0.0
68.4	12.45	0.0
68.4	12.75	0.0
68.4	13.05	0.0
68.4	13.35	0.0
68.4	13.649999999999999	0.0
68.4	13.95	0.0
68.4	14.25	0.0
68.4	14.549999999999999	0.0
68.4	14.85	0.0
70.8	0.15	0.0
70.8	0.44999999999999996	0.0
70.8	0.75	0.0
70.8	1.0499999999999998	0.0
70.8	1.35	0.0
70.8	1.65	0.0
70.8	1.95	0.0
70.8	2.25	0.0
70.8	2.55	2.0
70.8	2.8499999999999996	0.0
70.8	3.15	168.0
70.8	3.4499999999999997	86.0
70.8	3.75	109.0
70.8	4.05	117.0
70.8	4.35	0.0
70.8	4.65	212.0
70.8	4.949999999999999	202.0
70.8	5.25	0.0
70.8	5.55	0.0
70.8	5.85	0.0
70.8	6.15	0.0
70.8	6.449999999999999	0.0
70.8	6.75	0.0
70.8	7.049999999999999	0.0
70.8	7.35	0.0
70.8	7.65	0.0
70.8	7.949999999999999	0.0
70.8	8.25	0.0
70.8	8.55	0.0
70.8	8.85	0.0
70.8	9.149999999999999	0.0
70.8	9.45	0.0
70.8	9.75	0.0
70.8	10.05	0.0
70.8	10.35	0.0
70.8	10.649999999999999	0.0
70.8	10.95	0.0
70.8	11.25	0.0
70.8	11.55	0.0
70.8	11.85	0.0
70.8	12.149999999999999	0.0
70.8	12.45	0.0
70.8	12.75	0.0
70.8	13.05	0.0
70.8	13.35	0.0
70.8	13.649999999999999	0.0
70.8	13.95	0.0
70.8	14.25	0.0
70.8	14.549999999999999	0.0
70.8	14.85	0.0
73.2	0.15	0.0
73.2	0.44999999999999996	0.0
73.2	0.75	0.0
73.2	1.0499999999999998	0.0
73.2	1.35	0.0
73.2	1.65	0.0
73.2	1.95	0.0
73.2	2.25	0.0
73.2	2.55	1.0
73.2	2.8499999999999996	0.0
73.2	3.15	185.0
73.2	3.4499999999999997	87.0
73.2	3.75	120.0
73.2	4.05	131.0
73.2	4.35	0.0
73.2	4.65	229.0
73.2	4.949999999999999	215.0
73.2	5.25	0.0
73.2	5.55	0.0
73.2	5.85	0.0
73.2	6.15	0.0
73.2	6.449999999999999	0.0
73.2	6.75	0.0
73.2	7.049999999999999	0.0
73.2	7.35	0.0
73.2	7.65	0.0
73.2	7.949999999999999	0.0
73.2	8.25	0.0
73.2	8.55	0.0
73.2	8.85	0.0
73.2	9.149999999999999	0.0
73.2	9.45	0.0
73.2	9.75	0.0
73.2	10.05	0.0
73.2	10.35	0.0
73.2	10.649999999999999	0.0
73.2	10.95	0.0
73.2	11.25	0.0
73.2	11.55	0.0
73.2	11.85	0.0
73.2	12.149999999999999	0.0
73.2	12.45	0.0
73.2	12.75	0.0
73.2	13.05	0.0
73.2	13.35	0.0
73.2	13.649999999999999	0.0
73.2	13.95	0.0
73.2	14.25	0.0
73.2	14.549999999999999	0.0
73.2	14.85	0.0
75.6	0.15	0.0
75.6	0.44999999999999996	0.0
75.6	0.75	0.0
75.6	1.0499999999999998	0.0
75.6	1.35	0.0
75.6	1.65	0.0
75.6	1.95	0.0
75.6	2.25	0.0
75.6	2.55	3.0
75.6	2.8499999999999996	0.0
75.6	3.15	198.0
75.6	3.4499999999999997	112.0
75.6	3.75	141.0
75.6	4.05	130.0
75.6	4.35	0.0
75.6	4.65	239.0
75.6	4.949999999999999	193.0
75.6	5.25	0.0
75.6	5.55	0.0
75.6	5.85	0.0
75.6	6.15	0.0
75.6	6.449999999999999	0.0
75.6	6.75	0.0
75.6	7.049999999999999	0.0
75.6	7.35	0.0
75.6	7.65	0.0
75.6	7.949999999999999	0.0
75.6	8.25	0.0
75.6	8.55	0.0
75.6	8.85	0.0
75.6	9.149999999999999	0.0
75.6	9.45	0.0
75.6	9.75	0.0
75.6	10.05	0.0
75.6	10.35	0.0
75.6	10.649999999999999	0.0
75.6	10.95	0.0
75.6	11.25	0.0
75.6	11.55	0.0
75.6	11.85	0.0
75.6	12.149999999999999	0.0
75.6	12.45	0.0
75.6	12.75	0.0
75.6	13.05	0.0
75.6	13.35	0.0
75.6	13.649999999999999	0.0
75.6	13.95	0.0
75.6	14.25	0.0
75.6	14.549999999999999	0.0
75.6	14.85	0.0
78.0	0.15	0.0
78.0	0.44999999999999996	0.0
78.0	0.75	0.0
78.0	1.0499999999999998	0.0
78.0	1.35	0.0
78.0	1.65	0.0
78.0	1.95	0.0
78.0	2.25	0.0
78.0	2.55	5.0
78.0	2.8499999999999996	0.0
78.0	3.15	197.0
78.0	3.4499999999999997	102.0
78.0	3.75	124.0
78.0	4.05	135.0
78.0	4.35	0.0
78.0	4.65	254.0
78.0	4.949999999999999	214.0
78.0	5.25	0.0
78.0	5.55	0.0
78.0	5.85	0.0
78.0	6.15	0.0
78.0	6.449999999999999	0.0
78.0	6.75	0.0
78.0	7.049999999999999	0.0
78.0	7.35	0.0
78.0	7.65	0.0
78.0	7.949999999999999	0.0
78.0	8.25	0.0
78.0	8.55	0.0
78.0	8.85	0.0
78.0	9.149999999999999	0.0
78.0	9.45	0.0
78.0	9.75	0.0
78.0	10.05	0.0
78.0	10.35	0.0
78.0	10.649999999999999	0.0
78.0	10.95	0.0
78.0	11.25	0.0
78.0	11.55	0.0
78.0	11.85	0.0
78.0	12.149999999999999	0.0
78.0	12.45	0.0
78.0	12.75	0.0
78.0	13.05	0.0
78.0	13.35	0.0
78.0	13.649999999999999	0.0
78.0	13.95	0.0
78.0	14.25	0.0
78.0	14.549999999999999	0.0
78.0	14.85	0.0
80.4	0.15	0.0
80.4	0.44999999999999996	0.0
80.4	0.75	0.0
80.4	1.0499999999999998	0.0
80.4	1.35	0.0
80.4	1.65	0.0
80.4	1.95	0.0
80.4	2.25	0.0
80.4	2.55	4.0
80.4	2.8499999999999996	0.0
80.4	3.15	188.0
80.4	3.4499999999999997	117.0
80.4	3.75	120.0
80.4	4.05	124.0
80.4	4.35	0.0
80.4	4.65	276.0
80.4	4.949999999999999	195.0
80.4	5.25	0.0
80.4	5.55	0.0
80.4	5.85	0.0
80.4	6.15	0.0
80.4	6.449999999999999	0.0
80.4	6.75	0.0
80.4	7.049999999999999	0.0
80.4	7.35	0.0
80.4	7.65	0.0
80.4	7.949999999999999	0.0
80.4	8.25	0.0
80.4	8.55	0.0
80.4	8.85	0.0
80.4	9.149999999999999	0.0
80.4	9.45	0.0
80.4	9.75	0.0
80.4	10.05	0.0
80.4	10.35	0.0
80.4	10.649999999999999	0.0
80.4	10.95	0.0
80.4	11.25	0.0
80.4	11.55	0.0
80.4	11.85	0.0
80.4	12.149999999999999	0.0
80.4	12.45	0.0
80.4	12.75	0.0
80.4	13.05	0.0
80.4	13.35	0.0
80.4	13.649999999999999	0.0
80.4	13.95	0.0
80.4	14.25	0.0
80.4	14.549999999999999	0.0
80.4	14.85	0.0
82.8	0.15	0.0
82.8	0.44999999999999996	0.0
82.8	0.75	0.0
82.8	1.0499999999999998	0.0
82.8	1.35	0.0
82.8	1.65	0.0
82.8	1.95	0.0
82.8	2.25	0.0
82.8	2.55	3.0
82.8	2.8499999999999996	0.0
82.8	3.15	215.0
82.8	3.4499999999999997	103.0
82.8	3.75	119.0
82.8	4.05	144.0
82.8	4.35	0.0
82.8	4.65	213.0
82.8	4.949999999999999	182.0
82.8	5.25	0.0
82.8	5.55	0.0
82.8	5.85	0.0
82.8	6.15	0.0
82.8	6.449999999999999	0.0
82.8	6.75	0.0
82.8	7.049999999999999	0.0
82.8	7.35	0.0
82.8	7.65	0.0
82.8	7.949999999999999	0.0
82.8	8.25	0.0
82.8	8.55	0.0
82.8	8.85	0.0
82.8	9.149999999999999	0.0
82.8	9.45	0.0
82.8	9.75	0.0
82.8	10.05	0.0
82.8	10.35	0.0
82.8	10.649999999999999	0.0
82.8	10.95	0.0
82.8	11.25	0.0
82.8	11.55	0.0
82.8	11.85	0.0
82.8	12.149999999999999	0.0
82.8	12.45	0.0
82.8	12.75	0.0
82.8	13.05	0.0
82.8	13.35	0.0
82.8	13.649999999999999	0.0
82.8	13.95	0.0
82.8	14.25	0.0
82.8	14.549999999999999	0.0
82.8	14.85	0.0
85.2	0.15	0.0
85.2	0.44999999999999996	0.0
85.2	0.75	0.0
85.2	1.0499999999999998	0.0
85.2	1.35	0.0
85.2	1.65	0.0
85.2	1.95	0.0
85.2	2.25	0.0
85.2	2.55	7.0
85.2	2.8499999999999996	0.0
85.2	3.15	194.0
85.2	3.4499999999999997	120.0
85.2	3.75	118.0
85.2	4.05	128.0
85.2	4.35	0.0
85.2	4.65	212.0
85.2	4.949999999999999	209.0
85.2	5.25	0.0
85.2	5.55	0.0
85.2	5.85	0.0
85.2	6.15	0.0
85.2	6.449999999999999	0.0
85.2	6.75	0.0
85.2	7.049999999999999	0.0
85.2	7.35	0.0
85.2	7.65	0.0
85.2	7.949999999999999	0.0
85.2	8.25	0.0
85.2	8.55	0.0
85.2	8.85	0.0
85.2	9.149999999999999	0.0
85.2	9.45	0.0
85.2	9.75	0.0
85.2	10.05	0.0
85.2	10.35	0.0
85.2	10.649999999999999	0.0
85.2	10.95	0.0
85.2	11.25	0.0
85.2	11.55	0.0
85.2	11.85	0.0
85.2	12.149999999999999	0.0
85.2	12.45	0.0
85.2	12.75	0.0
85.2	13.05	0.0
85.2	13.35	0.0
85.2	13.649999999999999	0.0
85.2	13.95	0.0
85.2	14.25	0.0
85.2	14.549999999999999	0.0
85.2	14.85	0.0
87.6	0.15	0.0
87.6	0.44999999999999996	0.0
87.6	0.75	0.0
87.6	1.0499999999999998	0.0
87.6	1.35	0.0
87.6	1.65	0.0
87.6	1.95	0.0
87.6	2.25	0.0
87.6	2.55	6.0
87.6	2.8499999999999996	0.0
87.6	3.15	220.0
87.6	3.4499999999999997	87.0
87.6	3.75	136.0
87.6	4.05	126.0
87.6	4.35	0.0
87.6	4.65	245.0
87.6	4.949999999999999	209.0
87.6	5.25	0.0
87.6	5.55	0.0
87.6	5.85	0.0
87.6	6.15	0.0
87.6	6.449999999999999	0.0
87.6	6.75	0.0
87.6	7.049999999999999	0.0
87.6	7.35	0.0
87.6	7.65	0.0
87.6	7.949999999999999	0.0
87.6	8.25	0.0
87.6	8.55	0.0
87.6	8.85	0.0
87.6	9.149999999999999	0.0
87.6	9.45	0.0
87.6	9.75	0.0
87.6	10.05	0.0
87.6	10.35	0.0
87.6	10.649999999999999	0.0
87.6	10.95	0.0
87.6	11.25	0.0
87.6	11.55	0.0
87.6	11.85	0.0
87.6	12.149999999999999	0.0
87.6	12.45	0.0
87.6	12.75	0.0
87.6	13.05	0.0
87.6	13.35	0.0
87.6	13.649999999999999	0.0
87.6	13.95	0.0
87.6	14.25	0.0
87.6	14.549999999999999	0.0
87.6	14.85	0.0
90.0	0.15	0.0
90.0	0.44999999999999996	0.0
90.0	0.75	0.0
90.0	1.0499999999999998	0.0
90.0	1.35	0.0
90.0	1.65	0.0
90.0	1.95	0.0
90.0	2.25	0.0
90.0	2.55	6.0
90.0	2.8499999999999996	0.0
90.0	3.15	193.0
90.0	3.4499999999999997	99.0
90.0	3.75	119.0
90.0	4.05	155.0
90.0	4.35	0.0
90.0	4.65	236.0
90.0	4.949999999999999	196.0
90.0	5.25	0.0
90.0	5.55	0.0
90.0	5.85	0.0
90.0	6.15	0.0
90.0	6.449999999999999	0.0
90.0	6.75	0.0
90.0	7.049999999999999	0.0
90.0	7.35	0.0
90.0	7.65	0.0
90.0	7.949999999999999	0.0
90.0	8.25	0.0
90.0	8.55	0.0
90.0	8.85	0.0
90.0	9.149999999999999	0.0
90.0	9.45	0.0
90.0	9.75	0.0
90.0	10.05	0.0
90.0	10.35	0.0
90.0	10.649999999999999	0.0
90.0	10.95	0.0
90.0	11.25	0.0
90.0	11.55	0.0
90.0	11.85	0.0
90.0	12.149999999999999	0.0
90.0	12.45	0.0
90.0	12.75	0.0
90.0	13.05	0.0
90.0	13.35	0.0
90.0	13.649999999999999	0.0
90.0	13.95	0.0
90.0	14.25	0.0
90.0	14.549999999999999	0.0
90.0	14.85	0.0
92.4	0.15	0.0
92.4	0.44999999999999996	0.0
92.4	0.75	0.0
92.4	1.0499999999999998	0.0
92.4	1.35	0.0
92.4	1.65	0.0
92.4	1.95	0.0
92.4	2.25	0.0
92.4	2.55	12.0
92.4	2.8499999999999996	0.0
92.4	3.15	209.0
92.4	3.4499999999999997	108.0
92.4	3.75	123.0
92.4	4.05	158.0
92.4	4.35	0.0
92.4	4.65	219.0
92.4	4.949999999999999	179.0
92.4	5.25	0.0
92.4	5.55	0.0
92.4	5.85	0.0
92.4	6.15	0.0
92.4	6.449999999999999	0.0
92.4	6.75	0.0
92.4	7.049999999999999	0.0
92.4	7.35	0.0
92.4	7.65	0.0
92.4	7.949999999999999	0.0
92.4	8.25	0.0
92.4	8.55	0.0
92.4	8.85	0.0
92.4	9.149999999999999	0.0
92.4	9.45	0.0
92.4	9.75	0.0
92.4	10.05	0.0
92.4	10.35	0.0
92.4	10.649999999999999	0.0
92.4	10.95	0.0
92.4	11.25	0.0
92.4	11.55	0.0
92.4	11.85	0.0
92.4	12.149999999999999	0.0
92.4	12.45	0.0
92.4	12.75	0.0
92.4	13.05	0.0
92.4	13.35	0.0
92.4	13.649999999999999	0.0
92.4	13.95	0.0
92.4	14.25	0.0
92.4	14.549999999999999	0.0
92.4	14.85	0.0
94.8	0.15	0.0
94.8	0.44999999999999996	0.0
94.8	0.75	0.0
94.8	1.0499999999999998	0.0
94.8	1.35	0.0
94.8	1.65	0.0
94.8	1.95	0.0
94.8	2.25	0.0
94.8	2.55	11.0
94.8	2.8499999999999996	0.0
94.8	3.15	177.0
94.8	3.4499999999999997	104.0
94.8	3.75	129.0
94.8	4.05	135.0
94.8	4.35	0.0
94.8	4.65	245.0
94.8	4.949999999999999	193.0
94.8	5.25	0.0
94.8	5.55	0.0
94.8	5.85	0.0
94.8	6.15	0.0
94.8	6.449999999999999	0.0
94.8	6.75	0.0
94.8	7.049999999999999	0.0
94.8	7.35	0.0
94.8	7.65	0.0
94.8	7.949999999999999	0.0
94.8	8.25	0.0
94.8	8.55	0.0
94.8	8.85	0.0
94.8	9.149999999999999	0.0
94.8	9.45	0.0
94.8	9.75	0.0
94.8	10.05	0.0
94.8	10.35	0.0
94.8	10.649999999999999	0.0
94.8	10.95	0.0
94.8	11.25	0.0
94.8	11.55	0.0
94.8	11.85	0.0
94.8	12.149999999999999	0.0
94.8	12.45	0.0
94.8	12.75	0.0
94.8	13.05	0.0
94.8	13.35	0.0
94.8	13.649999999999999	0.0
94.8	13.95	0.0
94.8	14.25	0.0
94.8	14.549999999999999	0.0
94.8	14.85	0.0
97.2	0.15	0.0
97.2	0.44999999999999996	0.0
97.2	0.75	0.0
97.2	1.0499999999999998	0.0
97.2	1.35	0.0
97.2	1.65	0.0
97.2	1.95	0.0
97.2	2.25	0.0
97.2	2.55	11.0
97.2	2.8499999999999996	0.0
97.2	3.15	200.0
97.2	3.4499999999999997	97.0
97.2	3.75	107.0
97.2	4.05	143.0
97.2	4.35	0.0
97.2	4.65	241.0
97.2	4.949999999999999	207.0
97.2	5.25	0.0
97.2	5.55	0.0
97.2	5.85	0.0
97.2	6.15	0.0
97.2	6.449999999999999	0.0
97.2	6.75	0.0
97.2	7.049999999999999	0.0
97.2	7.35	0.0
97.2	7.65	0.0
97.2	7.949999999999999	0.0
97.2	8.25	0.0
97.2	8.55	0.0
97.2	8.85	0.0
97.2	9.149999999999999	0.0
97.2	9.45	0.0
97.2	9.75	0.0
97.2	10.05	0.0
97.2	10.35	0.0
97.2	10.649999999999999	0.0
97.2	10.95	0.0
97.2	11.25	0.0
97.2	11.55	0.0
97.2	11.85	0.0
97.2	12.149999999999999	0.0
97.2	12.45	0.0
97.2	12.75	0.0
97.2	13.05	0.0
97.2	13.35	0.0
97.2	13.649999999999999	0.0
97.2	13.95	0.0
97.2	14.25	0.0
97.2	14.549999999999999	0.0
97.2	14.85	0.0
99.6	0.15	0.0
99.6	0.44999999999999996	0.0
99.6	0.75	0.0
99.6	1.0499999999999998	0.0
99.6	1.35	0.0
99.6	1.65	0.0
99.6	1.95	0.0
99.6	2.25	0.0
99.6	2.55	13.0
99.6	2.8499999999999996	0.0
99.6	3.15	167.0
99.6	3.4499999999999997	91.0
99.6	3.75	135.0
99.6	4.05	192.0
99.6	4.35	0.0
99.6	4.65	233.0
99.6	4.949999999999999	226.0
99.6	5.25	0.0
99.6	5.55	0.0
99.6	5.85	0.0
99.6	6.15	0.0
99.6	6.449999999999999	0.0
99.6	6.75	0.0
99.6	7.049999999999999	0.0
99.6	7.35	0.0
99.6	7.65	0.0
99.6	7.949999999999999	0.0
99.6	8.25	0.0
99.6	8.55	0.0
99.6	8.85	0.0
99.6	9.149999999999999	0.0
99.6	9.45	0.0
99.6	9.75	0.0
99.6	10.05	0.0
99.6	10.35	0.0
99.6	10.649999999999999	0.0
99.6	10.95	0.0
99.6	11.25	0.0
99.6	11.55	0.0
99.6	11.85	0.0
99.6	12.149999999999999	0.0
99.6	12.45	0.0
99.6	12.75	0.0
99.6	13.05	0.0
99.6	13.35	0.0
99.6	13.649999999999999	0.0
99.6	13.95	0.0
99.6	14.25	0.0
99.6	14.549999999999999	0.0
99.6	14.85	0.0
102.0	0.15	0.0
102.0	0.44999999999999996	0.0
102.0	0.75	0.0
102.0	1.0499999999999998	0.0
102.0	1.35	0.0
102.0	1.65	0.0
102.0	1.95	0.0
102.0	2.25	0.0
102.0	2.55	11.0
102.0	2.8499999999999996	0.0
102.0	3.15	176.0
102.0	3.4499999999999997	104.0
102.0	3.75	129.0
102.0	4.05	130.0
102.0	4.35	0.0
102.0	4.65	206.0
102.0	4.949999999999999	208.0
102.0	5.25	0.0
102.0	5.55	0.0
102.0	5.85	0.0
102.0	6.15	0.0
102.0	6.449999999999999	0.0
102.0	6.75	0.0
102.0	7.049999999999999	0.0
102.0	7.35	0.0
102.0	7.65	0.0
102.0	7.949999999999999	0.0
102.0	8.25	0.0
102.0	8.55	0.0
102.0	8.85	0.0
102.0	9.149999999999999	0.0
102.0	9.45	0.0
102.0	9.75	0.0
102.0	10.05	0.0
102.0	10.35	0.0
102.0	10.649999999999999	0.0
102.0	10.95	0.0
102.0	11.25	0.0
102.0	11.55	0.0
102.0	11.85	0.0
102.0	12.149999999999999	0.0
102.0	12.45	0.0
102.0	12.75	0.0
102.0	13.05	0.0
102.0	13.35	0.0
102.0	13.649999999999999	0.0
102.0	13.95	0.0
102.0	14.25	0.0
102.0	14.549999999999999	0.0
102.0	14.85	0.0
104.39999999999999	0.15	0.0
104.39999999999999	0.44999999999999996	0.0
104.39999999999999	0.75	0.0
104.39999999999999	1.0499999999999998	0.0
104.39999999999999	1.35	0.0
104.39999999999999	1.65	0.0
104.39999999999999	1.95	0.0
104.39999999999999	2.25	0.0
104.39999999999999	2.55	12.0
104.39999999999999	2.8499999999999996	0.0
104.39999999999999	3.15	216.0
104.39999999999999	3.4499999999999997	96.0
104.39999999999999	3.75	118.0
104.39999999999999	4.05	143.0
104.39999999999999	4.35	0.0
104.39999999999999	4.65	223.0
104.39999999999999	4.949999999999999	194.0
104.39999999999999	5.25	0.0
104.39999999999999	5.55	0.0
104.39999999999999	5.85	0.0
104.39999999999999	6.15	0.0
104.39999999999999	6.449999999999999	0.0
104.39999999999999	6.75	0.0
104.39999999999999	7.049999999999999	0.0
104.39999999999999	7.35	0.0
104.39999999999999	7.65	0.0
104.39999999999999	7.949999999999999	0.0
104.39999999999999	8.25	0.0
104.39999999999999	8.55	0.0
104.39999999999999	8.85	0.0
104.39999999999999	9.149999999999999	0.0
104.39999999999999	9.45	0.0
104.39999999999999	9.75	0.0
104.39999999999999	10.05	0.0
104.39999999999999	10.35	0.0
104.39999999999999	10.649999999999999	0.0
104.39999999999999	10.95	0.0
104.39999999999999	11.25	0.0
104.39999999999999	11.55	0.0
104.39999999999999	11.85	0.0
104.39999999999999	12.149999999999999	0.0
104.39999999999999	12.45	0.0
104.39999999999999	12.75	0.0
104.39999999999999	13.05	0.0
104.39999999999999	13.35	0.0
104.39999999999999	13.649999999999999	0.0
104.39999999999999	13.95	0.0
104.39999999999999	14.25	0.0
104.39999999999999	14.549999999999999	0.0
104.39999999999999	14.85	0.0
106.8	0.15	0.0
106.8	0.44999999999999996	0.0
106.8	0.75	0.0
106.8	1.0499999999999998	0.0
106.8	1.35	0.0
106.8	1.65	0.0
106.8	1.95	0.0
106.8	2.25	0.0
106.8	2.55	17.0
106.8	2.8499999999999996	0.0
106.8	3.15	176.0
106.8	3.4499999999999997	101.0
106.8	3.75	112.0
106.8	4.05	141.0
106.8	4.35	0.0
106.8	4.65	212.0
106.8	4.949999999999999	173.0
106.8	5.25	0.0
106.8	5.55	0.0
106.8	5.85	0.0
106.8	6.15	0.0
106.8	6.449999999999999	0.0
106.8	6.75	0.0
106.8	7.049999999999999	0.0
106.8	7.35	0.0
106.8	7.65	0.0
106.8	7.949999999999999	0.0
106.8	8.25	0.0
106.8	8.55	0.0
106.8	8.85	0.0
106.8	9.149999999999999	0.0
106.8	9.45	0.0
106.8	9.75	0.0
106.8	10.05	0.0
106.8	10.35	0.0
106.8	10.649999999999999	0.0
106.8	10.95	0.0
106.8	11.25	0.0
106.8	11.55	0.0
106.8	11.85	0.0
106.8	12.149999999999999	0.0
106.8	12.45	0.0
106.8	12.75	0.0
106.8	13.05	0.0
106.8	13.35	0.0
106.8	13.649999999999999	0.0
106.8	13.95	0.0
106.8	14.25	0.0
106.8	14.549999999999999	0.0
106.8	14.85	0.0
109.2	0.15	0.0
109.2	0.44999999999999996	0.0
109.2	0.75	0.0
109.2	1.0499999999999998	0.0
109.2	1.35	0.0
109.2	1.65	0.0
109.2	1.95	0.0
109.2	2.25	0.0
109.2	2.55	11.0
109.2	2.8499999999999996	0.0
109.2	3.15	141.0
109.2	3.4499999999999997	100.0
109.2	3.75	110.0
109.2	4.05	122.0
109.2	4.35	0.0
109.2	4.65	235.0
109.2	4.949999999999999	186.0
109.2	5.25	0.0
109.2	5.55	0.0
109.2	5.85	0.0
109.2	6.15	0.0
109.2	6.449999999999999	0.0
109.2	6.75	0.0
109.2	7.049999999999999	0.0
109.2	7.35	0.0
109.2	7.65	0.0
109.2	7.949999999999999	0.0
109.2	8.25	0.0
109.2	8.55	0.0
109.2	8.85	0.0
109.2	9.149999999999999	0.0
109.2	9.45	0.0
109.2	9.75	0.0
109.2	10.05	0.0
109.2	10.35	0.0
109.2	10.649999999999999	0.0
109.2	10.95	0.0
109.2	11.25	0.0
109.2	11.55	0.0
109.2	11.85	0.0
109.2	12.149999999999999	0.0
109.2	12.45	0.0
109.2	12.75	0.0
109.2	13.05	0.0
109.2	13.35	0.0
109.2	13.649999999999999	0.0
109.2	13.95	0.0
109.2	14.25	0.0
109.2	14.549999999999999	0.0
109.2	14.85	0.0
111.6	0.15	0.0
111.6	0.44999999999999996	0.0
111.6	0.75	0.0
111.6	1.0499999999999998	0.0
111.6	1.35	0.0
111.6	1.65	0.0
111.6	1.95	0.0
111.6	2.25	0.0
111.6	2.55	16.0
111.6	2.8499999999999996	0.0
111.6	3.15	160.0
111.6	3.4499999999999997	109.0
111.6	3.75	103.0
111.6	4.05	144.0
111.6	4.35	0.0
111.6	4.65	208.0
111.6	4.949999999999999	185.0
111.6	5.25	0.0
111.6	5.55	0.0
111.6	5.85	0.0
111.6	6.15	0.0
111.6	6.449999999999999	0.0
111.6	6.75	0.0
111.6	7.049999999999999	0.0
111.6	7.35	0.0
111.6	7.65	0.0
111.6	7.949999999999999	0.0
111.6	8.25	0.0
111.6	8.55	0.0
111.6	8.85	0.0
111.6	9.149999999999999	0.0
111.6	9.45	0.0
111.6	9.75	0.0
111.6	10.05	0.0
111.6	10.35	0.0
111.6	10.649999999999999	0.0
111.6	10.95	0.0
111.6	11.25	0.0
111.6	11.55	0.0
111.6	11.85	0.0
111.6	12.149999999999999	0.0
111.6	12.45	0.0
111.6	12.75	0.0
111.6	13.05	0.0
111.6	13.35	0.0
111.6	13.649999999999999	0.0
111.6	13.95	0.0
111.6	14.25	0.0
111.6	14.549999999999999	0.0
111.6	14.85	0.0
114.0	0.15	0.0
114.0	0.44999999999999996	0.0
114.0	0.75	0.0
114.0	1.0499999999999998	0.0
114.0	1.35	0.0
114.0	1.65	0.0
114.0	1.95	0.0
114.0	2.25	0.0
114.0	2.55	12.0
114.0	2.8499999999999996	0.0
114.0	3.15	166.0
114.0	3.4499999999999997	103.0
114.0	3.75	105.0
114.0	4.05	150.0
114.0	4.35	0.0
114.0	4.65	232.0
114.0	4.949999999999999	190.0
114.0	5.25	0.0
114.0	5.55	0.0
114.0	5.85	0.0
114.0	6.15	0.0
114.0	6.449999999999999	0.0
114.0	6.75	0.0
114.0	7.049999999999999	0.0
114.0	7.35	0.0
114.0	7.65	0.0
114.0	7.949999999999999	0.0
114.0	8.25	0.0
114.0	8.55	0.0
114.0	8.85	0.0
114.0	9.149999999999999	0.0
114.0	9.45	0.0
114.0	9.75	0.0
114.0	10.05	0.0
114.0	10.35	0.0
114.0	10.649999999999999	0.0
114.0	10.95	0.0
114.0	11.25	0.0
114.0	11.55	0.0
114.0	11.85	0.0
114.0	12.149999999999999	0.0
114.0	12.45	0.0
114.0	12.75	0.0
114.0	13.05	0.0
114.0	13.35	0.0
114.0	13.649999999999999	0.0
114.0	13.95	0.0
114.0	14.25	0.0
114.0	14.549999999999999	0.0
114.0	14.85	0.0
116.39999999999999	0.15	0.0
116.39999999999999	0.44999999999999996	0.0
116.39999999999999	0.75	0.0
116.39999999999999	1.0499999999999998	0.0
116.39999999999999	1.35	0.0
116.39999999999999	1.65	0.0
116.39999999999999	1.95	0.0
116.39999999999999	2.25	0.0
116.39999999999999	2.55	17.0
116.39999999999999	2.8499999999999996	0.0
116.39999999999999	3.15	146.0
116.39999999999999	3.4499999999999997	79.0
116.39999999999999	3.75	115.0
116.39999999999999	4.05	134.0
116.39999999999999	4.35	0.0
116.39999999999999	4.65	222.0
116.39999999999999	4.949999999999999	183.0
116.39999999999999	5.25	0.0
116.39999999999999	5.55	0.0
116.39999999999999	5.85	0.0
116.39999999999999	6.15	0.0
116.39999999999999	6.449999999999999	0.0
116.39999999999999	6.75	0.0
116.39999999999999	7.049999999999999	0.0
116.39999999999999	7.35	0.0
116.39999999999999	7.65	0.0
116.39999999999999	7.949999999999999	0.0
116.39999999999999	8.25	0.0
116.39999999999999	8.55	0.0
116.39999999999999	8.85	0.0
116.39999999999999	9.149999999999999	0.0
116.39999999999999	9.45	0.0
116.39999999999999	9.75	0.0
116.39999999999999	10.05	0.0
116.39999999999999	10.35	0.0
116.39999999999999	10.649999999999999	0.0
116.39999999999999	10.95	0.0
116.39999999999999	11.25	0.0
116.39999999999999	11.55	0.0
116.39999999999999	11.85	0.0
116.39999999999999	12.149999999999999	0.0
116.39999999999999	12.45	0.0
116.39999999999999	12.75	0.0
116.39999999999999	13.05	0.0
116.39999999999999	13.35	0.0
116.39999999999999	13.649999999999999	0.0
116.39999999999999	13.95	0.0
116.39999999999999	14.25	0.0
116.39999999999999	14.549999999999999	0.0
116.39999999999999	14.85	0.0
118.8	0.15	0.0
118.8	0.44999999999999996	0.0
118.8	0.75	0.0
118.8	1.0499999999999998	0.0
118.8	1.35	0.0
118.8	1.65	0.0
118.8	1.95	0.0
118.8	2.25	0.0
118.8	2.55	14.0
118.8	2.8499999999999996	0.0
118.8	3.15	159.0
118.8	3.4499999999999997	91.0
118.8	3.75	107.0
118.8	4.05	143.0
118.8	4.35	0.0
118.8	4.65	185.0
118.8	4.949999999999999	162.0
118.8	5.25	0.0
118.8	5.55	0.0
118.8	5.85	0.0
118.8	6.15	0.0
118.8	6.449999999999999	0.0
118.8	6.75	0.0
118.8	7.049999999999999	0.0
118.8	7.35	0.0
118.8	7.65	0.0
118.8	7.949999999999999	0.0
118.8	8.25	0.0
118.8	8.55	0.0
118.8	8.85	0.0
118.8	9.149999999999999	0.0
118.8	9.45	0.0
118.8	9.75	0.0
118.8	10.05	0.0
118.8	10.35	0.0
118.8	10.649999999999999	0.0
118.8	10.95	0.0
118.8	11.25	0.0
118.8	11.55	0.0
118.8	11.85	0.0
118.8	12.149999999999999	0.0
118.8	12.45	0.0
118.8	12.75	0.0
118.8	13.05	0.0
118.8	13.35	0.0
118.8	13.649999999999999	0.0
118.8	13.95	0.0
118.8	14.25	0.0
118.8	14.549999999999999	0.0
118.8	14.85	0.0
121.2	0.15	0.0
121.2	0.44999999999999996	0.0
121.2	0.75	0.0
121.2	1.0499999999999998	0.0
121.2	1.35	0.0
121.2	1.65	0.0
121.2	1.95	0.0
121.2	2.25	0.0
121.2	2.55	9.0
121.2	2.8499999999999996	0.0
121.2	3.15	138.0
121.2	3.4499999999999997	85.0
121.2	3.75	94.0
121.2	4.05	102.0
121.2	4.35	0.0
121.2	4.65	179.0
121.2	4.949999999999999	163.0
121.2	5.25	0.0
121.2	5.55	0.0
121.2	5.85	0.0
121.2	6.15	0.0
121.2	6.449999999999999	0.0
121.2	6.75	0.0
121.2	7.049999999999999	0.0
121.2	7.35	0.0
121.2	7.65	0.0
121.2	7.949999999999999	0.0
121.2	8.25	0.0
121.2	8.55	0.0
121.2	8.85	0.0
121.2	9.149999999999999	0.0
121.2	9.45	0.0
121.2	9.75	0.0
121.2	10.05	0.0
121.2	10.35	0.0
121.2	10.649999999999999	0.0
121.2	10.95	0.0
121.2	11.25	0.0
121.2	11.55	0.0
121.2	11.85	0.0
121.2	12.149999999999999	0.0
121.2	12.45	0.0
121.2	12.75	0.0
121.2	13.05	0.0
121.2	13.35	0.0
121.2	13.649999999999999	0.0
121.2	13.95	0.0
121.2	14.25	0.0
121.2	14.549999999999999	0.0
121.2	14.85	0.0
123.6	0.15	0.0
123.6	0.44999999999999996	0.0
123.6	0.75	0.0
123.6	1.0499999999999998	0.0
123.6	1.35	0.0
123.6	1.65	0.0
123.6	1.95	0.0
123.6	2.25	0.0
123.6	2.55	11.0
123.6	2.8499999999999996	0.0
123.6	3.15	154.0
123.6	3.4499999999999997	88.0
123.6	3.75	114.0
123.6	4.05	121.0
123.6	4.35	0.0
123.6	4.65	192.0
123.6	4.949999999999999	180.0
123.6	5.25	0.0
123.6	5.55	0.0
123.6	5.85	0.0
123.6	6.15	0.0
123.6	6.449999999999999	0.0
123.6	6.75	0.0
123.6	7.049999999999999	0.0
123.6	7.35	0.0
123.6	7.65	0.0
123.6	7.949999999999999	0.0
123.6	8.25	0.0
123.6	8.55	0.0
123.6	8.85	0.0
123.6	9.149999999999999	0.0
123.6	9.45	0.0
123.6	9.75	0.0
123.6	10.05	0.0
123.6	10.35	0.0
123.6	10.649999999999999	0.0
123.6	10.95	0.0
123.6	11.25	0.0
123.6	11.55	0.0
123.6	11.85	0.0
123.6	12.149999999999999	0.0
123.6	12.45	0.0
123.6	12.75	0.0
123.6	13.05	0.0
123.6	13.35	0.0
123.6	13.649999999999999	0.0
123.6	13.95	0.0
123.6	14.25	0.0
123.6	14.549999999999999	0.0
123.6	14.85	0.0
126.0	0.15	0.0
126.0	0.44999999999999996	0.0
126.0	0.75	0.0
126.0	1.0499999999999998	0.0
126.0	1.35	0.0
126.0	1.65	0.0
126.0	1.95	0.0
126.0	2.25	0.0
126.0	2.55	8.0
126.0	2.8499999999999996	0.0
126.0	3.15	123.0
126.0	3.4499999999999997	78.0
126.0	3.75	106.0
126.0	4.05	102.0
126.0	4.35	0.0
126.0	4.65	192.0
126.0	4.949999999999999	151.0
126.0	5.25	0.0
126.0	5.55	0.0
126.0	5.85	0.0
126.0	6.15	0.0
126.0	6.449999999999999	0.0
126.0	6.75	0.0
126.0	7.049999999999999	0.0
126.0	7.35	0.0
126.0	7.65	0.0
126.0	7.949999999999999	0.0
126.0	8.25	0.0
126.0	8.55	0.0
126.0	8.85	0.0
126.0	9.149999999999999	0.0
126.0	9.45	0.0
126.0	9.75	0.0
126.0	10.05	0.0
126.0	10.35	0.0
126.0	10.649999999999999	0.0
126.0	10.95	0.0
126.0	11.25	0.0
126.0	11.55	0.0
126.0	11.85	0.0
126.0	12.149999999999999	0.0
126.0	12.45	0.0
126.0	12.75	0.0
126.0	13.05	0.0
126.0	13.35	0.0
126.0	13.649999999999999	0.0
126.0	13.95	0.0
126.0	14.25	0.0
126.0	14.549999999999999	0.0
126.0	14.85	0.0
128.4	0.15	0.0
128.4	0.44999999999999996	0.0
128.4	0.75	0.0
128.4	1.0499999999999998	0.0
128.4	1.35	0.0
128.4	1.65	0.0
128.4	1.95	0.0
128.4	2.25	0.0
128.4	2.55	4.0
128.4	2.8499999999999996	0.0
128.4	3.15	135.0
128.4	3.4499999999999997	76.0
128.4	3.75	96.0
128.4	4.05	114.0
128.4	4.35	0.0
128.4	4.65	176.0
128.4	4.949999999999999	137.0
128.4	5.25	0.0
128.4	5.55	0.0
128.4	5.85	0.0
128.4	6.15	0.0
128.4	6.449999999999999	0.0
128.4	6.75	0.0
128.4	7.049999999999999	0.0
128.4	7.35	0.0
128.4	7.65	0.0
128.4	7.949999999999999	0.0
128.4	8.25	0.0
128.4	8.55	0.0
128.4	8.85	0.0
128.4	9.149999999999999	0.0
128.4	9.45	0.0
128.4	9.75	0.0
128.4	10.05	0.0
128.4	10.35	0.0
128.4	10.649999999999999	0.0
128.4	10.95	0.0
128.4	11.25	0.0
128.4	11.55	0.0
128.4	11.85	0.0
128.4	12.149999999999999	0.0
128.4	12.45	0.0
128.4	12.75	0.0
128.4	13.05	0.0
128.4	13.35	0.0
128.4	13.649999999999999	0.0
128.4	13.95	0.0
128.4	14.25	0.0
128.4	14.549999999999999	0.0
128.4	14.85	0.0
130.8	0.15	0.0
130.8	0.44999999999999996	0.0
130.8	0.75	0.0
130.8	1.0499999999999998	0.0
130.8	1.35	0.0
130.8	1.65	0.0
130.8	1.95	0.0
130.8	2.25	0.0
130.8	2.55	6.0
130.8	2.8499999999999996	0.0
130.8	3.15	115.0
130.8	3.4499999999999997	71.0
130.8	3.75	102.0
130.8	4.05	112.0
130.8	4.35	0.0
130.8	4.65	168.0
130.8	4.949999999999999	146.0
130.8	5.25	0.0
130.8	5.55	0.0
130.8	5.85	0.0
130.8	6.15	0.0
130.8	6.449999999999999	0.0
130.8	6.75	0.0
130.8	7.049999999999999	0.0
130.8	7.35	0.0
130.8	7.65	0.0
130.8	7.949999999999999	0.0
130.8	8.25	0.0
130.8	8.55	0.0
130.8	8.85	0.0
130.8	9.149999999999999	0.0
130.8	9.45	0.0
130.8	9.75	0.0
130.8	10.05	0.0
130.8	10.35	0.0
130.8	10.649999999999999	0.0
130.8	10.95	0.0
130.8	11.25	0.0
130.8	11.55	0.0
130.8	11.85	0.0
130.8	12.149999999999999	0.0
130.8	12.45	0.0
130.8	12.75	0.0
130.8	13.05	0.0
130.8	13.35	0.0
130.8	13.649999999999999	0.0
130.8	13.95	0.0
130.8	14.25	0.0
130.8	14.549999999999999	0.0
130.8	14.85	0.0
133.2	0.15	0.0
133.2	0.44999999999999996	0.0
133.2	0.75	0.0
133.2	1.0499999999999998	0.0
133.2	1.35	0.0
133.2	1.65	0.0
133.2	1.95	0.0
133.2	2.25	0.0
133.2	2.55	11.0
133.2	2.8499999999999996	0.0
133.2	3.15	122.0
133.2	3.4499999999999997	79.0
133.2	3.75	99.0
133.2	4.05	109.0
133.2	4.35	0.0
133.2	4.65	174.0
133.2	4.949999999999999	138.0
133.2	5.25	0.0
133.2	5.55	0.0
133.2	5.85	0.0
133.2	6.15	0.0
133.2	6.449999999999999	0.0
133.2	6.75	0.0
133.2	7.049999999999999	0.0
133.2	7.35	0.0
133.2	7.65	0.0
133.2	7.949999999999999	0.0
133.2	8.25	0.0
133.2	8.55	0.0
133.2	8.85	0.0
133.2	9.149999999999999	0.0
133.2	9.45	0.0
133.2	9.75	0.0
133.2	10.05	0.0
133.2	10.35	0.0
133.2	10.649999999999999	0.0
133.2	10.95	0.0
133.2	11.25	0.0
133.2	11.55	0.0
133.2	11.85	0.0
133.2	12.149999999999999	0.0
133.2	12.45	0.0
133.2	12.75	0.0
133.2	13.05	0.0
133.2	13.35	0.0
133.2	13.649999999999999	0.0
133.2	13.95	0.0
133.2	14.25	0.0
133.2	14.549999999999999	0.0
133.2	14.85	0.0
135.6	0.15	0.0
135.6	0.44999999999999996	0.0
135.6	0.75	0.0
135.6	1.0499999999999998	0.0
135.6	1.35	0.0
135.6	1.65	0.0
135.6	1.95	0.0
135.6	2.25	0.0
135.6	2.55	9.0
135.6	2.8499999999999996	0.0
135.6	3.15	105.0
135.6	3.4499999999999997	78.0
135.6	3.75	76.0
135.6	4.05	112.0
135.6	4.35	0.0
135.6	4.65	170.0
135.6	4.949999999999999	116.0
135.6	5.25	0.0
135.6	5.55	0.0
135.6	5.85	0.0
135.6	6.15	0.0
135.6	6.449999999999999	0.0
135.6	6.75	0.0
135.6	7.049999999999999	0.0
135.6	7.35	0.0
135.6	7.65	0.0
135.6	7.949999999999999	0.0
135.6	8.25	0.0
135.6	8.55	0.0
135.6	8.85	0.0
135.6	9.149999999999999	0.0
135.6	9.45	0.0
135.6	9.75	0.0
135.6	10.05	0.0
135.6	10.35	0.0
135.6	10.649999999999999	0.0
135.6	10.95	0.0
135.6	11.25	0.0
135.6	11.55	0.0
135.6	11.85	0.0
135.6	12.149999999999999	0.0
135.6	12.45	0.0
135.6	12.75	0.0
135.6	13.05	0.0
135.6	13.35	0.0
135.6	13.649999999999999	0.0
135.6	13.95	0.0
135.6	14.25	0.0
135.6	14.549999999999999	0.0
135.6	14.85	0.0
138.0	0.15	0.0
138.0	0.44999999999999996	0.0
138.0	0.75	0.0
138.0	1.0499999999999998	0.0
138.0	1.35	0.0
138.0	1.65	0.0
138.0	1.95	0.0
138.0	2.25	0.0
138.0	2.55	4.0
138.0	2.8499999999999996	0.0
138.0	3.15	112.0
138.0	3.4499999999999997	77.0
138.0	3.75	93.0
138.0	4.05	89.0
138.0	4.35	0.0
138.0	4.65	144.0
138.0	4.949999999999999	139.0
138.0	5.25	0.0
138.0	5.55	0.0
138.0	5.85	0.0
138.0	6.15	0.0
138.0	6.449999999999999	0.0
138.0	6.75	0.0
138.0	7.049999999999999	0.0
138.0	7.35	0.0
138.0	7.65	0.0
138.0	7.949999999999999	0.0
138.0	8.25	0.0
138.0	8.55	0.0
138.0	8.85	0.0
138.0	9.149999999999999	0.0
138.0	9.45	0.0
138.0	9.75	0.0
138.0	10.05	0.0
138.0	10.35	0.0
138.0	10.649999999999999	0.0
138.0	10.95	0.0
138.0	11.25	0.0
138.0	11.55	0.0
138.0	11.85	0.0
138.0	12.149999999999999	0.0
138.0	12.45	0.0
138.0	12.75	0.0
138.0	13.05	0.0
138.0	13.35	0.0
138.0	13.649999999999999	0.0
138.0	13.95	0.0
138.0	14.25	0.0
138.0	14.549999999999999	0.0
138.0	14.85	0.0
140.39999999999998	0.15	0.0
140.39999999999998	0.44999999999999996	0.0
140.39999999999998	0.75	0.0
140.39999999999998	1.0499999999999998	0.0
140.39999999999998	1.35	0.0
140.39999999999998	1.65	0.0
140.39999999999998	1.95	0.0
140.39999999999998	2.25	0.0
140.39999999999998	2.55	3.0
140.39999999999998	2.8499999999999996	0.0
140.39999999999998	3.15	96.0
140.39999999999998	3.4499999999999997	77.0
140.39999999999998	3.75	75.0
140.39999999999998	4.05	87.0
140.39999999999998	4.35	0.0
140.39999999999998	4.65	132.0
140.39999999999998	4.949999999999999	118.0
140.39999999999998	5.25	0.0
140.39999999999998	5.55	0.0
140.39999999999998	5.85	0.0
140.39999999999998	6.15	0.0
140.39999999999998	6.449999999999999	0.0
140.39999999999998	6.75	0.0
140.39999999999998	7.049999999999999	0.0
140.39999999999998	7.35	0.0
140.39999999999998	7.65	0.0
140.39999999999998	7.949999999999999	0.0
140.39999999999998	8.25	0.0
140.39999999999998	8.55	0.0
140.39999999999998	8.85	0.0
140.39999999999998	9.149999999999999	0.0
140.39999999999998	9.45	0.0
140.39999999999998	9.75	0.0
140.39999999999998	10.05	0.0
140.39999999999998	10.35	0.0
140.39999999999998	10.649999999999999	0.0
140.39999999999998	10.95	0.0
140.39999999999998	11.25	0.0
140.39999999999998	11.55	0.0
140.39999999999998	11.85	0.0
140.39999999999998	12.149999999999999	0.0
140.39999999999998	12.45	0.0
140.39999999999998	12.75	0.0
140.39999999999998	13.05	0.0
140.39999999999998	13.35	0.0
140.39999999999998	13.649999999999999	0.0
140.39999999999998	13.95	0.0
140.39999999999998	14.25	0.0
140.39999999999998	14.549999999999999	0.0
140.39999999999998	14.85	0.0
142.8	0.15	0.0
142.8	0.44999999999999996	0.0
142.8	0.75	0.0
142.8	1.0499999999999998	0.0
142.8	1.35	0.0
142.8	1.65	0.0
142.8	1.95	0.0
142.8	2.25	0.0
142.8	2.55	5.0
142.8	2.8499999999999996	0.0
142.8	3.15	103.0
142.8	3.4499999999999997	57.0
142.8	3.75	78.0
142.8	4.05	99.0
142.8	4.35	0.0
142.8	4.65	133.0
142.8	4.949999999999999	131.0
142.8	5.25	0.0
142.8	5.55	0.0
142.8	5.85	0.0
142.8	6.15	0.0
142.8	6.449999999999999	0.0
142.8	6.75	0.0
142.8	7.049999999999999	0.0
142.8	7.35	0.0
142.8	7.65	0.0
142.8	7.949999999999999	0.0
142.8	8.25	0.0
142.8	8.55	0.0
142.8	8.85	0.0
142.8	9.149999999999999	0.0
142.8	9.45	0.0
142.8	9.75	0.0
142.8	10.05	0.0
142.8	10.35	0.0
142.8	10.649999999999999	0.0
142.8	10.95	0.0
142.8	11.25	0.0
142.8	11.55	0.0
142.8	11.85	0.0
142.8	12.149999999999999	0.0
142.8	12.45	0.0
142.8	12.75	0.0
142.8	13.05	0.0
142.8	13.35	0.0
142.8	13.649999999999999	0.0
142.8	13.95	0.0
142.8	14.25	0.0
142.8	14.549999999999999	0.0
142.8	14.85	0.0
145.2	0.15	0.0
145.2	0.44999999999999996	0.0
145.2	0.75	0.0
145.2	1.0499999999999998	0.0
145.2	1.35	0.0
145.2	1.65	0.0
145.2	1.95	0.0
145.2	2.25	0.0
145.2	2.55	6.0
145.2	2.8499999999999996	0.0
145.2	3.15	74.0
145.2	3.4499999999999997	58.0
145.2	3.75	69.0
145.2	4.05	86.0
145.2	4.35	0.0
145.2	4.65	157.0
145.2	4.949999999999999	117.0
145.2	5.25	0.0
145.2	5.55	0.0
145.2	5.85	0.0
145.2	6.15	0.0
145.2	6.449999999999999	0.0
145.2	6.75	0.0
145.2	7.049999999999999	0.0
145.2	7.35	0.0
145.2	7.65	0.0
145.2	7.949999999999999	0.0
145.2	8.25	0.0
145.2	8.55	0.0
145.2	8.85	0.0
145.2	9.149999999999999	0.0
145.2	9.45	0.0
145.2	9.75	0.0
145.2	10.05	0.0
145.2	10.35	0.0
145.2	10.649999999999999	0.0
145.2	10.95	0.0
145.2	11.25	0.0
145.2	11.55	0.0
145.2	11.85	0.0
145.2	12.149999999999999	0.0
145.2	12.45	0.0
145.2	12.75	0.0
145.2	13.05	0.0
145.2	13.35	0.0
145.2	13.649999999999999	0.0
145.2	13.95	0.0
145.2	14.25	0.0
145.2	14.549999999999999	0.0
145.2	14.85	0.0
147.6	0.15	0.0
147.6	0.44999999999999996	0.0
147.6	0.75	0.0
147.6	1.0499999999999998	0.0
147.6	1.35	0.0
147.6	1.65	0.0
147.6	1.95	0.0
147.6	2.25	0.0
147.6	2.55	3.0
147.6	2.8499999999999996	0.0
147.6	3.15	93.0
147.6	3.4499999999999997	57.0
147.6	3.75	75.0
147.6	4.05	62.0
147.6	4.35	0.0
147.6	4.65	133.0
147.6	4.949999999999999	103.0
147.6	5.25	0.0
147.6	5.55	0.0
147.6	5.85	0.0
147.6	6.15	0.0
147.6	6.449999999999999	0.0
147.6	6.75	0.0
147.6	7.049999999999999	0.0
147.6	7.35	0.0
147.6	7.65	0.0
147.6	7.949999999999999	0.0
147.6	8.25	0.0
147.6	8.55	0.0
147.6	8.85	0.0
147.6	9.149999999999999	0.0
147.6	9.45	0.0
147.6	9.75	0.0
147.6	10.05	0.0
147.6	10.35	0.0
147.6	10.649999999999999	0.0
147.6	10.95	0.0
147.6	11.25	0.0
147.6	11.55	0.0
147.6	11.85	0.0
147.6	12.149999999999999	0.0
147.6	12.45	0.0
147.6	12.75	0.0
147.6	13.05	0.0
147.6	13.35	0.0
147.6	13.649999999999999	0.0
147.6	13.95	0.0
147.6	14.25	0.0
147.6	14.549999999999999	0.0
147.6	14.85	0.0
150.0	0.15	0.0
150.0	0.44999999999999996	0.0
150.0	0.75	0.0
150.0	1.0499999999999998	0.0
150.0	1.35	0.0
150.0	1.65	0.0
150.0	1.95	0.0
150.0	2.25	0.0
150.0	2.55	5.0
150.0	2.8499999999999996	0.0
150.0	3.15	83.0
150.0	3.4499999999999997	44.0
150.0	3.75	86.0
150.0	4.05	64.0
150.0	4.35	0.0
150.0	4.65	99.0
150.0	4.949999999999999	97.0
150.0	5.25	0.0
150.0	5.55	0.0
150.0	5.85	0.0
150.0	6.15	0.0
150.0	6.449999999999999	0.0
150.0	6.75	0.0
150.0	7.049999999999999	0.0
150.0	7.35	0.0
150.0	7.65	0.0
150.0	7.949999999999999	0.0
150.0	8.25	0.0
150.0	8.55	0.0
150.0	8.85	0.0
150.0	9.149999999999999	0.0
150.0	9.45	0.0
150.0	9.75	0.0
150.0	10.05	0.0
150.0	10.35	0.0
150.0	10.649999999999999	0.0
150.0	10.95	0.0
150.0	11.25	0.0
150.0	11.55	0.0
150.0	11.85	0.0
150.0	12.149999999999999	0.0
150.0	12.45	0.0
150.0	12.75	0.0
150.0	13.05	0.0
150.0	13.35	0.0
150.0	13.649999999999999	0.0
150.0	13.95	0.0
150.0	14.25	0.0
150.0	14.549999999999999	0.0
150.0	14.85	0.0
152.39999999999998	0.15	0.0
152.39999999999998	0.44999999999999996	0.0
152.39999999999998	0.75	0.0
152.39999999999998	1.0499999999999998	0.0
152.39999999999998	1.35	0.0
152.39999999999998	1.65	0.0
152.39999999999998	1.95	0.0
152.39999999999998	2.25	0.0
152.39999999999998	2.55	5.0
152.39999999999998	2.8499999999999996	0.0
152.39999999999998	3.15	97.0
152.39999999999998	3.4499999999999997	48.0
152.39999999999998	3.75	69.0
152.39999999999998	4.05	63.0
152.39999999999998	4.35	0.0
152.39999999999998	4.65	101.0
152.39999999999998	4.949999999999999	83.0
152.39999999999998	5.25	0.0
152.39999999999998	5.55	0.0
152.39999999999998	5.85	0.0
152.39999999999998	6.15	0.0
152.39999999999998	6.449999999999999	0.0
152.39999999999998	6.75	0.0
152.39999999999998	7.049999999999999	0.0
152.39999999999998	7.35	0.0
152.39999999999998	7.65	0.0
152.39999999999998	7.949999999999999	0.0
152.39999999999998	8.25	0.0
152.39999999999998	8.55	0.0
152.39999999999998	8.85	0.0
152.39999999999998	9.149999999999999	0.0
152.39999999999998	9.45	0.0
152.39999999999998	9.75	0.0
152.39999999999998	10.05	0.0
152.39999999999998	10.35	0.0
152.39999999999998	10.649999999999999	0.0
152.39999999999998	10.95	0.0
152.39999999999998	11.25	0.0
152.39999999999998	11.55	0.0
152.39999999999998	11.85	0.0
152.39999999999998	12.149999999999999	0.0
152.39999999999998	12.45	0.0
152.39999999999998	12.75	0.0
152.39999999999998	13.05	0.0
152.39999999999998	13.35	0.0
152.39999999999998	13.649999999999999	0.0
152.39999999999998	13.95	0.0
152.39999999999998	14.25	0.0
152.39999999999998	14.549999999999999	0.0
152.39999999999998	14.85	0.0
154.8	0.15	0.0
154.8	0.44999999999999996	0.0
154.8	0.75	0.0
154.8	1.0499999999999998	0.0
154.8	1.35	0.0
154.8	1.65	0.0
154.8	1.95	0.0
154.8	2.25	0.0
154.8	2.55	3.0
154.8	2.8499999999999996	0.0
154.8	3.15	75.0
154.8	3.4499999999999997	46.0
154.8	3.75	54.0
154.8	4.05	57.0
154.8	4.35	0.0
154.8	4.65	82.0
154.8	4.949999999999999	88.0
154.8	5.25	0.0
154.8	5.55	0.0
154.8	5.85	0.0
154.8	6.15	0.0
154.8	6.449999999999999	0.0
154.8	6.75	0.0
154.8	7.049999999999999	0.0
154.8	7.35	0.0
154.8	7.65	0.0
154.8	7.949999999999999	0.0
154.8	8.25	0.0
154.8	8.55	0.0
154.8	8.85	0.0
154.8	9.149999999999999	0.0
154.8	9.45	0.0
154.8	9.75	0.0
154.8	10.05	0.0
154.8	10.35	0.0
154.8	10.649999999999999	0.0
154.8	10.95	0.0
154.8	11.25	0.0
154.8	11.55	0.0
154.8	11.85	0.0
154.8	12.149999999999999	0.0
154.8	12.45	0.0
154.8	12.75	0.0
154.8	13.05	0.0
154.8	13.35	0.0
154.8	13.649999999999999	0.0
154.8	13.95	0.0
154.8	14.25	0.0
154.8	14.549999999999999	0.0
[truncated: 501 more rows]
