# Supplementary material for: Peering inside the black box by learning the relevance of many-body functions in neural network potentials
Source: Nat Commun. 2025 Nov 10;16:9898. doi: 10.1038/s41467-025-65863-0 (PMC12603069; doi:10.1038/s41467-025-65863-0)
Supplement: Supplementary file 4 — Source Data Fig S10 [file 41467_2025_65863_MOESM4_ESM.zip › fig_s10_waterfall_plot_histogram/fig_s10_water_SO3Net_alpha_0.csv]

angle	L2	n_points
61.2	0.15	0.0
61.2	0.44999999999999996	0.0
61.2	0.75	0.0
61.2	1.0499999999999998	0.0
61.2	1.35	0.0
61.2	1.65	0.0
61.2	1.95	0.0
61.2	2.25	0.0
61.2	2.55	0.0
61.2	2.8499999999999996	0.0
61.2	3.15	0.0
61.2	3.4499999999999997	0.0
61.2	3.75	0.0
61.2	4.05	0.0
61.2	4.35	0.0
61.2	4.65	0.0
61.2	4.949999999999999	0.0
61.2	5.25	0.0
61.2	5.55	0.0
61.2	5.85	0.0
61.2	6.15	0.0
61.2	6.449999999999999	0.0
61.2	6.75	0.0
61.2	7.049999999999999	0.0
61.2	7.35	0.0
61.2	7.65	0.0
61.2	7.949999999999999	0.0
61.2	8.25	0.0
61.2	8.55	0.0
61.2	8.85	0.0
61.2	9.149999999999999	0.0
61.2	9.45	0.0
61.2	9.75	0.0
61.2	10.05	0.0
61.2	10.35	0.0
61.2	10.649999999999999	0.0
61.2	10.95	0.0
61.2	11.25	0.0
61.2	11.55	0.0
61.2	11.85	0.0
61.2	12.149999999999999	0.0
61.2	12.45	0.0
61.2	12.75	0.0
61.2	13.05	0.0
61.2	13.35	0.0
61.2	13.649999999999999	0.0
61.2	13.95	0.0
61.2	14.25	0.0
61.2	14.549999999999999	0.0
61.2	14.85	0.0
63.599999999999994	0.15	0.0
63.599999999999994	0.44999999999999996	0.0
63.599999999999994	0.75	0.0
63.599999999999994	1.0499999999999998	0.0
63.599999999999994	1.35	0.0
63.599999999999994	1.65	0.0
63.599999999999994	1.95	0.0
63.599999999999994	2.25	0.0
63.599999999999994	2.55	0.0
63.599999999999994	2.8499999999999996	13.0
63.599999999999994	3.15	2.0
63.599999999999994	3.4499999999999997	0.0
63.599999999999994	3.75	0.0
63.599999999999994	4.05	0.0
63.599999999999994	4.35	0.0
63.599999999999994	4.65	0.0
63.599999999999994	4.949999999999999	0.0
63.599999999999994	5.25	0.0
63.599999999999994	5.55	0.0
63.599999999999994	5.85	0.0
63.599999999999994	6.15	0.0
63.599999999999994	6.449999999999999	0.0
63.599999999999994	6.75	0.0
63.599999999999994	7.049999999999999	0.0
63.599999999999994	7.35	0.0
63.599999999999994	7.65	0.0
63.599999999999994	7.949999999999999	0.0
63.599999999999994	8.25	0.0
63.599999999999994	8.55	0.0
63.599999999999994	8.85	0.0
63.599999999999994	9.149999999999999	0.0
63.599999999999994	9.45	0.0
63.599999999999994	9.75	0.0
63.599999999999994	10.05	0.0
63.599999999999994	10.35	0.0
63.599999999999994	10.649999999999999	0.0
63.599999999999994	10.95	0.0
63.599999999999994	11.25	0.0
63.599999999999994	11.55	0.0
63.599999999999994	11.85	0.0
63.599999999999994	12.149999999999999	0.0
63.599999999999994	12.45	0.0
63.599999999999994	12.75	0.0
63.599999999999994	13.05	0.0
63.599999999999994	13.35	0.0
63.599999999999994	13.649999999999999	0.0
63.599999999999994	13.95	0.0
63.599999999999994	14.25	0.0
63.599999999999994	14.549999999999999	0.0
63.599999999999994	14.85	0.0
66.0	0.15	0.0
66.0	0.44999999999999996	0.0
66.0	0.75	0.0
66.0	1.0499999999999998	0.0
66.0	1.35	0.0
66.0	1.65	0.0
66.0	1.95	0.0
66.0	2.25	0.0
66.0	2.55	1.0
66.0	2.8499999999999996	25.0
66.0	3.15	35.0
66.0	3.4499999999999997	4.0
66.0	3.75	0.0
66.0	4.05	0.0
66.0	4.35	0.0
66.0	4.65	0.0
66.0	4.949999999999999	0.0
66.0	5.25	0.0
66.0	5.55	0.0
66.0	5.85	0.0
66.0	6.15	0.0
66.0	6.449999999999999	0.0
66.0	6.75	0.0
66.0	7.049999999999999	0.0
66.0	7.35	0.0
66.0	7.65	0.0
66.0	7.949999999999999	0.0
66.0	8.25	0.0
66.0	8.55	0.0
66.0	8.85	0.0
66.0	9.149999999999999	0.0
66.0	9.45	0.0
66.0	9.75	0.0
66.0	10.05	0.0
66.0	10.35	0.0
66.0	10.649999999999999	0.0
66.0	10.95	0.0
66.0	11.25	0.0
66.0	11.55	0.0
66.0	11.85	0.0
66.0	12.149999999999999	0.0
66.0	12.45	0.0
66.0	12.75	0.0
66.0	13.05	0.0
66.0	13.35	0.0
66.0	13.649999999999999	0.0
66.0	13.95	0.0
66.0	14.25	0.0
66.0	14.549999999999999	0.0
66.0	14.85	0.0
68.4	0.15	0.0
68.4	0.44999999999999996	0.0
68.4	0.75	0.0
68.4	1.0499999999999998	0.0
68.4	1.35	0.0
68.4	1.65	0.0
68.4	1.95	0.0
68.4	2.25	0.0
68.4	2.55	1.0
68.4	2.8499999999999996	33.0
68.4	3.15	44.0
68.4	3.4499999999999997	39.0
68.4	3.75	7.0
68.4	4.05	0.0
68.4	4.35	0.0
68.4	4.65	0.0
68.4	4.949999999999999	0.0
68.4	5.25	0.0
68.4	5.55	0.0
68.4	5.85	0.0
68.4	6.15	0.0
68.4	6.449999999999999	0.0
68.4	6.75	0.0
68.4	7.049999999999999	0.0
68.4	7.35	0.0
68.4	7.65	0.0
68.4	7.949999999999999	0.0
68.4	8.25	0.0
68.4	8.55	0.0
68.4	8.85	0.0
68.4	9.149999999999999	0.0
68.4	9.45	0.0
68.4	9.75	0.0
68.4	10.05	0.0
68.4	10.35	0.0
68.4	10.649999999999999	0.0
68.4	10.95	0.0
68.4	11.25	0.0
68.4	11.55	0.0
68.4	11.85	0.0
68.4	12.149999999999999	0.0
68.4	12.45	0.0
68.4	12.75	0.0
68.4	13.05	0.0
68.4	13.35	0.0
68.4	13.649999999999999	0.0
68.4	13.95	0.0
68.4	14.25	0.0
68.4	14.549999999999999	0.0
68.4	14.85	0.0
70.8	0.15	0.0
70.8	0.44999999999999996	0.0
70.8	0.75	0.0
70.8	1.0499999999999998	0.0
70.8	1.35	0.0
70.8	1.65	0.0
70.8	1.95	0.0
70.8	2.25	0.0
70.8	2.55	2.0
70.8	2.8499999999999996	33.0
70.8	3.15	55.0
70.8	3.4499999999999997	40.0
70.8	3.75	53.0
70.8	4.05	26.0
70.8	4.35	5.0
70.8	4.65	0.0
70.8	4.949999999999999	0.0
70.8	5.25	0.0
70.8	5.55	0.0
70.8	5.85	0.0
70.8	6.15	0.0
70.8	6.449999999999999	0.0
70.8	6.75	0.0
70.8	7.049999999999999	0.0
70.8	7.35	0.0
70.8	7.65	0.0
70.8	7.949999999999999	0.0
70.8	8.25	0.0
70.8	8.55	0.0
70.8	8.85	0.0
70.8	9.149999999999999	0.0
70.8	9.45	0.0
70.8	9.75	0.0
70.8	10.05	0.0
70.8	10.35	0.0
70.8	10.649999999999999	0.0
70.8	10.95	0.0
70.8	11.25	0.0
70.8	11.55	0.0
70.8	11.85	0.0
70.8	12.149999999999999	0.0
70.8	12.45	0.0
70.8	12.75	0.0
70.8	13.05	0.0
70.8	13.35	0.0
70.8	13.649999999999999	0.0
70.8	13.95	0.0
70.8	14.25	0.0
70.8	14.549999999999999	0.0
70.8	14.85	0.0
73.2	0.15	0.0
73.2	0.44999999999999996	0.0
73.2	0.75	0.0
73.2	1.0499999999999998	0.0
73.2	1.35	0.0
73.2	1.65	0.0
73.2	1.95	0.0
73.2	2.25	0.0
73.2	2.55	1.0
73.2	2.8499999999999996	37.0
73.2	3.15	46.0
73.2	3.4499999999999997	43.0
73.2	3.75	54.0
73.2	4.05	66.0
73.2	4.35	68.0
73.2	4.65	27.0
73.2	4.949999999999999	3.0
73.2	5.25	0.0
73.2	5.55	0.0
73.2	5.85	0.0
73.2	6.15	0.0
73.2	6.449999999999999	0.0
73.2	6.75	0.0
73.2	7.049999999999999	0.0
73.2	7.35	0.0
73.2	7.65	0.0
73.2	7.949999999999999	0.0
73.2	8.25	0.0
73.2	8.55	0.0
73.2	8.85	0.0
73.2	9.149999999999999	0.0
73.2	9.45	0.0
73.2	9.75	0.0
73.2	10.05	0.0
73.2	10.35	0.0
73.2	10.649999999999999	0.0
73.2	10.95	0.0
73.2	11.25	0.0
73.2	11.55	0.0
73.2	11.85	0.0
73.2	12.149999999999999	0.0
73.2	12.45	0.0
73.2	12.75	0.0
73.2	13.05	0.0
73.2	13.35	0.0
73.2	13.649999999999999	0.0
73.2	13.95	0.0
73.2	14.25	0.0
73.2	14.549999999999999	0.0
73.2	14.85	0.0
75.6	0.15	0.0
75.6	0.44999999999999996	0.0
75.6	0.75	0.0
75.6	1.0499999999999998	0.0
75.6	1.35	0.0
75.6	1.65	0.0
75.6	1.95	0.0
75.6	2.25	0.0
75.6	2.55	3.0
75.6	2.8499999999999996	60.0
75.6	3.15	50.0
75.6	3.4499999999999997	46.0
75.6	3.75	55.0
75.6	4.05	74.0
75.6	4.35	56.0
75.6	4.65	79.0
75.6	4.949999999999999	50.0
75.6	5.25	0.0
75.6	5.55	0.0
75.6	5.85	0.0
75.6	6.15	0.0
75.6	6.449999999999999	0.0
75.6	6.75	0.0
75.6	7.049999999999999	0.0
75.6	7.35	0.0
75.6	7.65	0.0
75.6	7.949999999999999	0.0
75.6	8.25	0.0
75.6	8.55	0.0
75.6	8.85	0.0
75.6	9.149999999999999	0.0
75.6	9.45	0.0
75.6	9.75	0.0
75.6	10.05	0.0
75.6	10.35	0.0
75.6	10.649999999999999	0.0
75.6	10.95	0.0
75.6	11.25	0.0
75.6	11.55	0.0
75.6	11.85	0.0
75.6	12.149999999999999	0.0
75.6	12.45	0.0
75.6	12.75	0.0
75.6	13.05	0.0
75.6	13.35	0.0
75.6	13.649999999999999	0.0
75.6	13.95	0.0
75.6	14.25	0.0
75.6	14.549999999999999	0.0
75.6	14.85	0.0
78.0	0.15	0.0
78.0	0.44999999999999996	0.0
78.0	0.75	0.0
78.0	1.0499999999999998	0.0
78.0	1.35	0.0
78.0	1.65	0.0
78.0	1.95	0.0
78.0	2.25	0.0
78.0	2.55	5.0
78.0	2.8499999999999996	57.0
78.0	3.15	66.0
78.0	3.4499999999999997	42.0
78.0	3.75	48.0
78.0	4.05	63.0
78.0	4.35	70.0
78.0	4.65	71.0
78.0	4.949999999999999	51.0
78.0	5.25	0.0
78.0	5.55	0.0
78.0	5.85	0.0
78.0	6.15	0.0
78.0	6.449999999999999	0.0
78.0	6.75	0.0
78.0	7.049999999999999	0.0
78.0	7.35	0.0
78.0	7.65	0.0
78.0	7.949999999999999	0.0
78.0	8.25	0.0
78.0	8.55	0.0
78.0	8.85	0.0
78.0	9.149999999999999	0.0
78.0	9.45	0.0
78.0	9.75	0.0
78.0	10.05	0.0
78.0	10.35	0.0
78.0	10.649999999999999	0.0
78.0	10.95	0.0
78.0	11.25	0.0
78.0	11.55	0.0
78.0	11.85	0.0
78.0	12.149999999999999	0.0
78.0	12.45	0.0
78.0	12.75	0.0
78.0	13.05	0.0
78.0	13.35	0.0
78.0	13.649999999999999	0.0
78.0	13.95	0.0
78.0	14.25	0.0
78.0	14.549999999999999	0.0
78.0	14.85	0.0
80.4	0.15	0.0
80.4	0.44999999999999996	0.0
80.4	0.75	0.0
80.4	1.0499999999999998	0.0
80.4	1.35	0.0
80.4	1.65	0.0
80.4	1.95	0.0
80.4	2.25	0.0
80.4	2.55	4.0
80.4	2.8499999999999996	59.0
80.4	3.15	46.0
80.4	3.4499999999999997	48.0
80.4	3.75	59.0
80.4	4.05	67.0
80.4	4.35	80.0
80.4	4.65	73.0
80.4	4.949999999999999	63.0
80.4	5.25	0.0
80.4	5.55	0.0
80.4	5.85	0.0
80.4	6.15	0.0
80.4	6.449999999999999	0.0
80.4	6.75	0.0
80.4	7.049999999999999	0.0
80.4	7.35	0.0
80.4	7.65	0.0
80.4	7.949999999999999	0.0
80.4	8.25	0.0
80.4	8.55	0.0
80.4	8.85	0.0
80.4	9.149999999999999	0.0
80.4	9.45	0.0
80.4	9.75	0.0
80.4	10.05	0.0
80.4	10.35	0.0
80.4	10.649999999999999	0.0
80.4	10.95	0.0
80.4	11.25	0.0
80.4	11.55	0.0
80.4	11.85	0.0
80.4	12.149999999999999	0.0
80.4	12.45	0.0
80.4	12.75	0.0
80.4	13.05	0.0
80.4	13.35	0.0
80.4	13.649999999999999	0.0
80.4	13.95	0.0
80.4	14.25	0.0
80.4	14.549999999999999	0.0
80.4	14.85	0.0
82.8	0.15	0.0
82.8	0.44999999999999996	0.0
82.8	0.75	0.0
82.8	1.0499999999999998	0.0
82.8	1.35	0.0
82.8	1.65	0.0
82.8	1.95	0.0
82.8	2.25	0.0
82.8	2.55	3.0
82.8	2.8499999999999996	73.0
82.8	3.15	59.0
82.8	3.4499999999999997	56.0
82.8	3.75	70.0
82.8	4.05	64.0
82.8	4.35	70.0
82.8	4.65	82.0
82.8	4.949999999999999	74.0
82.8	5.25	0.0
82.8	5.55	0.0
82.8	5.85	0.0
82.8	6.15	0.0
82.8	6.449999999999999	0.0
82.8	6.75	0.0
82.8	7.049999999999999	0.0
82.8	7.35	0.0
82.8	7.65	0.0
82.8	7.949999999999999	0.0
82.8	8.25	0.0
82.8	8.55	0.0
82.8	8.85	0.0
82.8	9.149999999999999	0.0
82.8	9.45	0.0
82.8	9.75	0.0
82.8	10.05	0.0
82.8	10.35	0.0
82.8	10.649999999999999	0.0
82.8	10.95	0.0
82.8	11.25	0.0
82.8	11.55	0.0
82.8	11.85	0.0
82.8	12.149999999999999	0.0
82.8	12.45	0.0
82.8	12.75	0.0
82.8	13.05	0.0
82.8	13.35	0.0
82.8	13.649999999999999	0.0
82.8	13.95	0.0
82.8	14.25	0.0
82.8	14.549999999999999	0.0
82.8	14.85	0.0
85.2	0.15	0.0
85.2	0.44999999999999996	0.0
85.2	0.75	0.0
85.2	1.0499999999999998	0.0
85.2	1.35	0.0
85.2	1.65	0.0
85.2	1.95	0.0
85.2	2.25	0.0
85.2	2.55	7.0
85.2	2.8499999999999996	81.0
85.2	3.15	49.0
85.2	3.4499999999999997	44.0
85.2	3.75	63.0
85.2	4.05	54.0
85.2	4.35	57.0
85.2	4.65	97.0
85.2	4.949999999999999	67.0
85.2	5.25	0.0
85.2	5.55	0.0
85.2	5.85	0.0
85.2	6.15	0.0
85.2	6.449999999999999	0.0
85.2	6.75	0.0
85.2	7.049999999999999	0.0
85.2	7.35	0.0
85.2	7.65	0.0
85.2	7.949999999999999	0.0
85.2	8.25	0.0
85.2	8.55	0.0
85.2	8.85	0.0
85.2	9.149999999999999	0.0
85.2	9.45	0.0
85.2	9.75	0.0
85.2	10.05	0.0
85.2	10.35	0.0
85.2	10.649999999999999	0.0
85.2	10.95	0.0
85.2	11.25	0.0
85.2	11.55	0.0
85.2	11.85	0.0
85.2	12.149999999999999	0.0
85.2	12.45	0.0
85.2	12.75	0.0
85.2	13.05	0.0
85.2	13.35	0.0
85.2	13.649999999999999	0.0
85.2	13.95	0.0
85.2	14.25	0.0
85.2	14.549999999999999	0.0
85.2	14.85	0.0
87.6	0.15	0.0
87.6	0.44999999999999996	0.0
87.6	0.75	0.0
87.6	1.0499999999999998	0.0
87.6	1.35	0.0
87.6	1.65	0.0
87.6	1.95	0.0
87.6	2.25	0.0
87.6	2.55	6.0
87.6	2.8499999999999996	74.0
87.6	3.15	46.0
87.6	3.4499999999999997	60.0
87.6	3.75	63.0
87.6	4.05	56.0
87.6	4.35	76.0
87.6	4.65	89.0
87.6	4.949999999999999	68.0
87.6	5.25	0.0
87.6	5.55	0.0
87.6	5.85	0.0
87.6	6.15	0.0
87.6	6.449999999999999	0.0
87.6	6.75	0.0
87.6	7.049999999999999	0.0
87.6	7.35	0.0
87.6	7.65	0.0
87.6	7.949999999999999	0.0
87.6	8.25	0.0
87.6	8.55	0.0
87.6	8.85	0.0
87.6	9.149999999999999	0.0
87.6	9.45	0.0
87.6	9.75	0.0
87.6	10.05	0.0
87.6	10.35	0.0
87.6	10.649999999999999	0.0
87.6	10.95	0.0
87.6	11.25	0.0
87.6	11.55	0.0
87.6	11.85	0.0
87.6	12.149999999999999	0.0
87.6	12.45	0.0
87.6	12.75	0.0
87.6	13.05	0.0
87.6	13.35	0.0
87.6	13.649999999999999	0.0
87.6	13.95	0.0
87.6	14.25	0.0
87.6	14.549999999999999	0.0
87.6	14.85	0.0
90.0	0.15	0.0
90.0	0.44999999999999996	0.0
90.0	0.75	0.0
90.0	1.0499999999999998	0.0
90.0	1.35	0.0
90.0	1.65	0.0
90.0	1.95	0.0
90.0	2.25	0.0
90.0	2.55	6.0
90.0	2.8499999999999996	85.0
90.0	3.15	55.0
90.0	3.4499999999999997	39.0
90.0	3.75	61.0
90.0	4.05	57.0
90.0	4.35	63.0
90.0	4.65	79.0
90.0	4.949999999999999	53.0
90.0	5.25	0.0
90.0	5.55	0.0
90.0	5.85	0.0
90.0	6.15	0.0
90.0	6.449999999999999	0.0
90.0	6.75	0.0
90.0	7.049999999999999	0.0
90.0	7.35	0.0
90.0	7.65	0.0
90.0	7.949999999999999	0.0
90.0	8.25	0.0
90.0	8.55	0.0
90.0	8.85	0.0
90.0	9.149999999999999	0.0
90.0	9.45	0.0
90.0	9.75	0.0
90.0	10.05	0.0
90.0	10.35	0.0
90.0	10.649999999999999	0.0
90.0	10.95	0.0
90.0	11.25	0.0
90.0	11.55	0.0
90.0	11.85	0.0
90.0	12.149999999999999	0.0
90.0	12.45	0.0
90.0	12.75	0.0
90.0	13.05	0.0
90.0	13.35	0.0
90.0	13.649999999999999	0.0
90.0	13.95	0.0
90.0	14.25	0.0
90.0	14.549999999999999	0.0
90.0	14.85	0.0
92.4	0.15	0.0
92.4	0.44999999999999996	0.0
92.4	0.75	0.0
92.4	1.0499999999999998	0.0
92.4	1.35	0.0
92.4	1.65	0.0
92.4	1.95	0.0
92.4	2.25	0.0
92.4	2.55	12.0
92.4	2.8499999999999996	86.0
92.4	3.15	48.0
92.4	3.4499999999999997	36.0
92.4	3.75	46.0
92.4	4.05	58.0
92.4	4.35	73.0
92.4	4.65	97.0
92.4	4.949999999999999	58.0
92.4	5.25	0.0
92.4	5.55	0.0
92.4	5.85	0.0
92.4	6.15	0.0
92.4	6.449999999999999	0.0
92.4	6.75	0.0
92.4	7.049999999999999	0.0
92.4	7.35	0.0
92.4	7.65	0.0
92.4	7.949999999999999	0.0
92.4	8.25	0.0
92.4	8.55	0.0
92.4	8.85	0.0
92.4	9.149999999999999	0.0
92.4	9.45	0.0
92.4	9.75	0.0
92.4	10.05	0.0
92.4	10.35	0.0
92.4	10.649999999999999	0.0
92.4	10.95	0.0
92.4	11.25	0.0
92.4	11.55	0.0
92.4	11.85	0.0
92.4	12.149999999999999	0.0
92.4	12.45	0.0
92.4	12.75	0.0
92.4	13.05	0.0
92.4	13.35	0.0
92.4	13.649999999999999	0.0
92.4	13.95	0.0
92.4	14.25	0.0
92.4	14.549999999999999	0.0
92.4	14.85	0.0
94.8	0.15	0.0
94.8	0.44999999999999996	0.0
94.8	0.75	0.0
94.8	1.0499999999999998	0.0
94.8	1.35	0.0
94.8	1.65	0.0
94.8	1.95	0.0
94.8	2.25	0.0
94.8	2.55	11.0
94.8	2.8499999999999996	78.0
94.8	3.15	58.0
94.8	3.4499999999999997	55.0
94.8	3.75	62.0
94.8	4.05	46.0
94.8	4.35	64.0
94.8	4.65	71.0
94.8	4.949999999999999	56.0
94.8	5.25	0.0
94.8	5.55	0.0
94.8	5.85	0.0
94.8	6.15	0.0
94.8	6.449999999999999	0.0
94.8	6.75	0.0
94.8	7.049999999999999	0.0
94.8	7.35	0.0
94.8	7.65	0.0
94.8	7.949999999999999	0.0
94.8	8.25	0.0
94.8	8.55	0.0
94.8	8.85	0.0
94.8	9.149999999999999	0.0
94.8	9.45	0.0
94.8	9.75	0.0
94.8	10.05	0.0
94.8	10.35	0.0
94.8	10.649999999999999	0.0
94.8	10.95	0.0
94.8	11.25	0.0
94.8	11.55	0.0
94.8	11.85	0.0
94.8	12.149999999999999	0.0
94.8	12.45	0.0
94.8	12.75	0.0
94.8	13.05	0.0
94.8	13.35	0.0
94.8	13.649999999999999	0.0
94.8	13.95	0.0
94.8	14.25	0.0
94.8	14.549999999999999	0.0
94.8	14.85	0.0
97.2	0.15	0.0
97.2	0.44999999999999996	0.0
97.2	0.75	0.0
97.2	1.0499999999999998	0.0
97.2	1.35	0.0
97.2	1.65	0.0
97.2	1.95	0.0
97.2	2.25	0.0
97.2	2.55	11.0
97.2	2.8499999999999996	95.0
97.2	3.15	55.0
97.2	3.4499999999999997	36.0
97.2	3.75	52.0
97.2	4.05	53.0
97.2	4.35	61.0
97.2	4.65	79.0
97.2	4.949999999999999	50.0
97.2	5.25	0.0
97.2	5.55	0.0
97.2	5.85	0.0
97.2	6.15	0.0
97.2	6.449999999999999	0.0
97.2	6.75	0.0
97.2	7.049999999999999	0.0
97.2	7.35	0.0
97.2	7.65	0.0
97.2	7.949999999999999	0.0
97.2	8.25	0.0
97.2	8.55	0.0
97.2	8.85	0.0
97.2	9.149999999999999	0.0
97.2	9.45	0.0
97.2	9.75	0.0
97.2	10.05	0.0
97.2	10.35	0.0
97.2	10.649999999999999	0.0
97.2	10.95	0.0
97.2	11.25	0.0
97.2	11.55	0.0
97.2	11.85	0.0
97.2	12.149999999999999	0.0
97.2	12.45	0.0
97.2	12.75	0.0
97.2	13.05	0.0
97.2	13.35	0.0
97.2	13.649999999999999	0.0
97.2	13.95	0.0
97.2	14.25	0.0
97.2	14.549999999999999	0.0
97.2	14.85	0.0
99.6	0.15	0.0
99.6	0.44999999999999996	0.0
99.6	0.75	0.0
99.6	1.0499999999999998	0.0
99.6	1.35	0.0
99.6	1.65	0.0
99.6	1.95	0.0
99.6	2.25	0.0
99.6	2.55	13.0
99.6	2.8499999999999996	82.0
99.6	3.15	54.0
99.6	3.4499999999999997	37.0
99.6	3.75	42.0
99.6	4.05	49.0
99.6	4.35	63.0
99.6	4.65	83.0
99.6	4.949999999999999	52.0
99.6	5.25	0.0
99.6	5.55	0.0
99.6	5.85	0.0
99.6	6.15	0.0
99.6	6.449999999999999	0.0
99.6	6.75	0.0
99.6	7.049999999999999	0.0
99.6	7.35	0.0
99.6	7.65	0.0
99.6	7.949999999999999	0.0
99.6	8.25	0.0
99.6	8.55	0.0
99.6	8.85	0.0
99.6	9.149999999999999	0.0
99.6	9.45	0.0
99.6	9.75	0.0
99.6	10.05	0.0
99.6	10.35	0.0
99.6	10.649999999999999	0.0
99.6	10.95	0.0
99.6	11.25	0.0
99.6	11.55	0.0
99.6	11.85	0.0
99.6	12.149999999999999	0.0
99.6	12.45	0.0
99.6	12.75	0.0
99.6	13.05	0.0
99.6	13.35	0.0
99.6	13.649999999999999	0.0
99.6	13.95	0.0
99.6	14.25	0.0
99.6	14.549999999999999	0.0
99.6	14.85	0.0
102.0	0.15	0.0
102.0	0.44999999999999996	0.0
102.0	0.75	0.0
102.0	1.0499999999999998	0.0
102.0	1.35	0.0
102.0	1.65	0.0
102.0	1.95	0.0
102.0	2.25	0.0
102.0	2.55	11.0
102.0	2.8499999999999996	80.0
102.0	3.15	51.0
102.0	3.4499999999999997	32.0
102.0	3.75	43.0
102.0	4.05	43.0
102.0	4.35	64.0
102.0	4.65	66.0
102.0	4.949999999999999	65.0
102.0	5.25	0.0
102.0	5.55	0.0
102.0	5.85	0.0
102.0	6.15	0.0
102.0	6.449999999999999	0.0
102.0	6.75	0.0
102.0	7.049999999999999	0.0
102.0	7.35	0.0
102.0	7.65	0.0
102.0	7.949999999999999	0.0
102.0	8.25	0.0
102.0	8.55	0.0
102.0	8.85	0.0
102.0	9.149999999999999	0.0
102.0	9.45	0.0
102.0	9.75	0.0
102.0	10.05	0.0
102.0	10.35	0.0
102.0	10.649999999999999	0.0
102.0	10.95	0.0
102.0	11.25	0.0
102.0	11.55	0.0
102.0	11.85	0.0
102.0	12.149999999999999	0.0
102.0	12.45	0.0
102.0	12.75	0.0
102.0	13.05	0.0
102.0	13.35	0.0
102.0	13.649999999999999	0.0
102.0	13.95	0.0
102.0	14.25	0.0
102.0	14.549999999999999	0.0
102.0	14.85	0.0
104.39999999999999	0.15	0.0
104.39999999999999	0.44999999999999996	0.0
104.39999999999999	0.75	0.0
104.39999999999999	1.0499999999999998	0.0
104.39999999999999	1.35	0.0
104.39999999999999	1.65	0.0
104.39999999999999	1.95	0.0
104.39999999999999	2.25	0.0
104.39999999999999	2.55	12.0
104.39999999999999	2.8499999999999996	77.0
104.39999999999999	3.15	46.0
104.39999999999999	3.4499999999999997	37.0
104.39999999999999	3.75	39.0
104.39999999999999	4.05	62.0
104.39999999999999	4.35	59.0
104.39999999999999	4.65	65.0
104.39999999999999	4.949999999999999	45.0
104.39999999999999	5.25	0.0
104.39999999999999	5.55	0.0
104.39999999999999	5.85	0.0
104.39999999999999	6.15	0.0
104.39999999999999	6.449999999999999	0.0
104.39999999999999	6.75	0.0
104.39999999999999	7.049999999999999	0.0
104.39999999999999	7.35	0.0
104.39999999999999	7.65	0.0
104.39999999999999	7.949999999999999	0.0
104.39999999999999	8.25	0.0
104.39999999999999	8.55	0.0
104.39999999999999	8.85	0.0
104.39999999999999	9.149999999999999	0.0
104.39999999999999	9.45	0.0
104.39999999999999	9.75	0.0
104.39999999999999	10.05	0.0
104.39999999999999	10.35	0.0
104.39999999999999	10.649999999999999	0.0
104.39999999999999	10.95	0.0
104.39999999999999	11.25	0.0
104.39999999999999	11.55	0.0
104.39999999999999	11.85	0.0
104.39999999999999	12.149999999999999	0.0
104.39999999999999	12.45	0.0
104.39999999999999	12.75	0.0
104.39999999999999	13.05	0.0
104.39999999999999	13.35	0.0
104.39999999999999	13.649999999999999	0.0
104.39999999999999	13.95	0.0
104.39999999999999	14.25	0.0
104.39999999999999	14.549999999999999	0.0
104.39999999999999	14.85	0.0
106.8	0.15	0.0
106.8	0.44999999999999996	0.0
106.8	0.75	0.0
106.8	1.0499999999999998	0.0
106.8	1.35	0.0
106.8	1.65	0.0
106.8	1.95	0.0
106.8	2.25	0.0
106.8	2.55	17.0
106.8	2.8499999999999996	102.0
106.8	3.15	40.0
106.8	3.4499999999999997	37.0
106.8	3.75	57.0
106.8	4.05	52.0
106.8	4.35	63.0
106.8	4.65	68.0
106.8	4.949999999999999	72.0
106.8	5.25	0.0
106.8	5.55	0.0
106.8	5.85	0.0
106.8	6.15	0.0
106.8	6.449999999999999	0.0
106.8	6.75	0.0
106.8	7.049999999999999	0.0
106.8	7.35	0.0
106.8	7.65	0.0
106.8	7.949999999999999	0.0
106.8	8.25	0.0
106.8	8.55	0.0
106.8	8.85	0.0
106.8	9.149999999999999	0.0
106.8	9.45	0.0
106.8	9.75	0.0
106.8	10.05	0.0
106.8	10.35	0.0
106.8	10.649999999999999	0.0
106.8	10.95	0.0
106.8	11.25	0.0
106.8	11.55	0.0
106.8	11.85	0.0
106.8	12.149999999999999	0.0
106.8	12.45	0.0
106.8	12.75	0.0
106.8	13.05	0.0
106.8	13.35	0.0
106.8	13.649999999999999	0.0
106.8	13.95	0.0
106.8	14.25	0.0
106.8	14.549999999999999	0.0
106.8	14.85	0.0
109.2	0.15	0.0
109.2	0.44999999999999996	0.0
109.2	0.75	0.0
109.2	1.0499999999999998	0.0
109.2	1.35	0.0
109.2	1.65	0.0
109.2	1.95	0.0
109.2	2.25	0.0
109.2	2.55	11.0
109.2	2.8499999999999996	95.0
109.2	3.15	53.0
109.2	3.4499999999999997	28.0
109.2	3.75	43.0
109.2	4.05	45.0
109.2	4.35	64.0
109.2	4.65	80.0
109.2	4.949999999999999	54.0
109.2	5.25	0.0
109.2	5.55	0.0
109.2	5.85	0.0
109.2	6.15	0.0
109.2	6.449999999999999	0.0
109.2	6.75	0.0
109.2	7.049999999999999	0.0
109.2	7.35	0.0
109.2	7.65	0.0
109.2	7.949999999999999	0.0
109.2	8.25	0.0
109.2	8.55	0.0
109.2	8.85	0.0
109.2	9.149999999999999	0.0
109.2	9.45	0.0
109.2	9.75	0.0
109.2	10.05	0.0
109.2	10.35	0.0
109.2	10.649999999999999	0.0
109.2	10.95	0.0
109.2	11.25	0.0
109.2	11.55	0.0
109.2	11.85	0.0
109.2	12.149999999999999	0.0
109.2	12.45	0.0
109.2	12.75	0.0
109.2	13.05	0.0
109.2	13.35	0.0
109.2	13.649999999999999	0.0
109.2	13.95	0.0
109.2	14.25	0.0
109.2	14.549999999999999	0.0
109.2	14.85	0.0
111.6	0.15	0.0
111.6	0.44999999999999996	0.0
111.6	0.75	0.0
111.6	1.0499999999999998	0.0
111.6	1.35	0.0
111.6	1.65	0.0
111.6	1.95	0.0
111.6	2.25	0.0
111.6	2.55	16.0
111.6	2.8499999999999996	80.0
111.6	3.15	38.0
111.6	3.4499999999999997	29.0
111.6	3.75	39.0
111.6	4.05	48.0
111.6	4.35	71.0
111.6	4.65	74.0
111.6	4.949999999999999	77.0
111.6	5.25	0.0
111.6	5.55	0.0
111.6	5.85	0.0
111.6	6.15	0.0
111.6	6.449999999999999	0.0
111.6	6.75	0.0
111.6	7.049999999999999	0.0
111.6	7.35	0.0
111.6	7.65	0.0
111.6	7.949999999999999	0.0
111.6	8.25	0.0
111.6	8.55	0.0
111.6	8.85	0.0
111.6	9.149999999999999	0.0
111.6	9.45	0.0
111.6	9.75	0.0
111.6	10.05	0.0
111.6	10.35	0.0
111.6	10.649999999999999	0.0
111.6	10.95	0.0
111.6	11.25	0.0
111.6	11.55	0.0
111.6	11.85	0.0
111.6	12.149999999999999	0.0
111.6	12.45	0.0
111.6	12.75	0.0
111.6	13.05	0.0
111.6	13.35	0.0
111.6	13.649999999999999	0.0
111.6	13.95	0.0
111.6	14.25	0.0
111.6	14.549999999999999	0.0
111.6	14.85	0.0
114.0	0.15	0.0
114.0	0.44999999999999996	0.0
114.0	0.75	0.0
114.0	1.0499999999999998	0.0
114.0	1.35	0.0
114.0	1.65	0.0
114.0	1.95	0.0
114.0	2.25	0.0
114.0	2.55	12.0
114.0	2.8499999999999996	99.0
114.0	3.15	55.0
114.0	3.4499999999999997	35.0
114.0	3.75	40.0
114.0	4.05	39.0
114.0	4.35	51.0
114.0	4.65	79.0
114.0	4.949999999999999	52.0
114.0	5.25	0.0
114.0	5.55	0.0
114.0	5.85	0.0
114.0	6.15	0.0
114.0	6.449999999999999	0.0
114.0	6.75	0.0
114.0	7.049999999999999	0.0
114.0	7.35	0.0
114.0	7.65	0.0
114.0	7.949999999999999	0.0
114.0	8.25	0.0
114.0	8.55	0.0
114.0	8.85	0.0
114.0	9.149999999999999	0.0
114.0	9.45	0.0
114.0	9.75	0.0
114.0	10.05	0.0
114.0	10.35	0.0
114.0	10.649999999999999	0.0
114.0	10.95	0.0
114.0	11.25	0.0
114.0	11.55	0.0
114.0	11.85	0.0
114.0	12.149999999999999	0.0
114.0	12.45	0.0
114.0	12.75	0.0
114.0	13.05	0.0
114.0	13.35	0.0
114.0	13.649999999999999	0.0
114.0	13.95	0.0
114.0	14.25	0.0
114.0	14.549999999999999	0.0
114.0	14.85	0.0
116.39999999999999	0.15	0.0
116.39999999999999	0.44999999999999996	0.0
116.39999999999999	0.75	0.0
116.39999999999999	1.0499999999999998	0.0
116.39999999999999	1.35	0.0
116.39999999999999	1.65	0.0
116.39999999999999	1.95	0.0
116.39999999999999	2.25	0.0
116.39999999999999	2.55	17.0
116.39999999999999	2.8499999999999996	87.0
116.39999999999999	3.15	38.0
116.39999999999999	3.4499999999999997	36.0
116.39999999999999	3.75	39.0
116.39999999999999	4.05	35.0
116.39999999999999	4.35	53.0
116.39999999999999	4.65	70.0
116.39999999999999	4.949999999999999	54.0
116.39999999999999	5.25	0.0
116.39999999999999	5.55	0.0
116.39999999999999	5.85	0.0
116.39999999999999	6.15	0.0
116.39999999999999	6.449999999999999	0.0
116.39999999999999	6.75	0.0
116.39999999999999	7.049999999999999	0.0
116.39999999999999	7.35	0.0
116.39999999999999	7.65	0.0
116.39999999999999	7.949999999999999	0.0
116.39999999999999	8.25	0.0
116.39999999999999	8.55	0.0
116.39999999999999	8.85	0.0
116.39999999999999	9.149999999999999	0.0
116.39999999999999	9.45	0.0
116.39999999999999	9.75	0.0
116.39999999999999	10.05	0.0
116.39999999999999	10.35	0.0
116.39999999999999	10.649999999999999	0.0
116.39999999999999	10.95	0.0
116.39999999999999	11.25	0.0
116.39999999999999	11.55	0.0
116.39999999999999	11.85	0.0
116.39999999999999	12.149999999999999	0.0
116.39999999999999	12.45	0.0
116.39999999999999	12.75	0.0
116.39999999999999	13.05	0.0
116.39999999999999	13.35	0.0
116.39999999999999	13.649999999999999	0.0
116.39999999999999	13.95	0.0
116.39999999999999	14.25	0.0
116.39999999999999	14.549999999999999	0.0
116.39999999999999	14.85	0.0
118.8	0.15	0.0
118.8	0.44999999999999996	0.0
118.8	0.75	0.0
118.8	1.0499999999999998	0.0
118.8	1.35	0.0
118.8	1.65	0.0
118.8	1.95	0.0
118.8	2.25	0.0
118.8	2.55	14.0
118.8	2.8499999999999996	68.0
118.8	3.15	47.0
118.8	3.4499999999999997	35.0
118.8	3.75	29.0
118.8	4.05	39.0
118.8	4.35	60.0
118.8	4.65	66.0
118.8	4.949999999999999	46.0
118.8	5.25	0.0
118.8	5.55	0.0
118.8	5.85	0.0
118.8	6.15	0.0
118.8	6.449999999999999	0.0
118.8	6.75	0.0
118.8	7.049999999999999	0.0
118.8	7.35	0.0
118.8	7.65	0.0
118.8	7.949999999999999	0.0
118.8	8.25	0.0
118.8	8.55	0.0
118.8	8.85	0.0
118.8	9.149999999999999	0.0
118.8	9.45	0.0
118.8	9.75	0.0
118.8	10.05	0.0
118.8	10.35	0.0
118.8	10.649999999999999	0.0
118.8	10.95	0.0
118.8	11.25	0.0
118.8	11.55	0.0
118.8	11.85	0.0
118.8	12.149999999999999	0.0
118.8	12.45	0.0
118.8	12.75	0.0
118.8	13.05	0.0
118.8	13.35	0.0
118.8	13.649999999999999	0.0
118.8	13.95	0.0
118.8	14.25	0.0
118.8	14.549999999999999	0.0
118.8	14.85	0.0
121.2	0.15	0.0
121.2	0.44999999999999996	0.0
121.2	0.75	0.0
121.2	1.0499999999999998	0.0
121.2	1.35	0.0
121.2	1.65	0.0
121.2	1.95	0.0
121.2	2.25	0.0
121.2	2.55	9.0
121.2	2.8499999999999996	85.0
121.2	3.15	42.0
121.2	3.4499999999999997	33.0
121.2	3.75	28.0
121.2	4.05	39.0
121.2	4.35	49.0
121.2	4.65	75.0
121.2	4.949999999999999	52.0
121.2	5.25	0.0
121.2	5.55	0.0
121.2	5.85	0.0
121.2	6.15	0.0
121.2	6.449999999999999	0.0
121.2	6.75	0.0
121.2	7.049999999999999	0.0
121.2	7.35	0.0
121.2	7.65	0.0
121.2	7.949999999999999	0.0
121.2	8.25	0.0
121.2	8.55	0.0
121.2	8.85	0.0
121.2	9.149999999999999	0.0
121.2	9.45	0.0
121.2	9.75	0.0
121.2	10.05	0.0
121.2	10.35	0.0
121.2	10.649999999999999	0.0
121.2	10.95	0.0
121.2	11.25	0.0
121.2	11.55	0.0
121.2	11.85	0.0
121.2	12.149999999999999	0.0
121.2	12.45	0.0
121.2	12.75	0.0
121.2	13.05	0.0
121.2	13.35	0.0
121.2	13.649999999999999	0.0
121.2	13.95	0.0
121.2	14.25	0.0
121.2	14.549999999999999	0.0
121.2	14.85	0.0
123.6	0.15	0.0
123.6	0.44999999999999996	0.0
123.6	0.75	0.0
123.6	1.0499999999999998	0.0
123.6	1.35	0.0
123.6	1.65	0.0
123.6	1.95	0.0
123.6	2.25	0.0
123.6	2.55	11.0
123.6	2.8499999999999996	74.0
123.6	3.15	41.0
123.6	3.4499999999999997	41.0
123.6	3.75	39.0
123.6	4.05	39.0
123.6	4.35	51.0
123.6	4.65	51.0
123.6	4.949999999999999	54.0
123.6	5.25	0.0
123.6	5.55	0.0
123.6	5.85	0.0
123.6	6.15	0.0
123.6	6.449999999999999	0.0
123.6	6.75	0.0
123.6	7.049999999999999	0.0
123.6	7.35	0.0
123.6	7.65	0.0
123.6	7.949999999999999	0.0
123.6	8.25	0.0
123.6	8.55	0.0
123.6	8.85	0.0
123.6	9.149999999999999	0.0
123.6	9.45	0.0
123.6	9.75	0.0
123.6	10.05	0.0
123.6	10.35	0.0
123.6	10.649999999999999	0.0
123.6	10.95	0.0
123.6	11.25	0.0
123.6	11.55	0.0
123.6	11.85	0.0
123.6	12.149999999999999	0.0
123.6	12.45	0.0
123.6	12.75	0.0
123.6	13.05	0.0
123.6	13.35	0.0
123.6	13.649999999999999	0.0
123.6	13.95	0.0
123.6	14.25	0.0
123.6	14.549999999999999	0.0
123.6	14.85	0.0
126.0	0.15	0.0
126.0	0.44999999999999996	0.0
126.0	0.75	0.0
126.0	1.0499999999999998	0.0
126.0	1.35	0.0
126.0	1.65	0.0
126.0	1.95	0.0
126.0	2.25	0.0
126.0	2.55	8.0
126.0	2.8499999999999996	75.0
126.0	3.15	41.0
126.0	3.4499999999999997	39.0
126.0	3.75	37.0
126.0	4.05	49.0
126.0	4.35	52.0
126.0	4.65	69.0
126.0	4.949999999999999	32.0
126.0	5.25	0.0
126.0	5.55	0.0
126.0	5.85	0.0
126.0	6.15	0.0
126.0	6.449999999999999	0.0
126.0	6.75	0.0
126.0	7.049999999999999	0.0
126.0	7.35	0.0
126.0	7.65	0.0
126.0	7.949999999999999	0.0
126.0	8.25	0.0
126.0	8.55	0.0
126.0	8.85	0.0
126.0	9.149999999999999	0.0
126.0	9.45	0.0
126.0	9.75	0.0
126.0	10.05	0.0
126.0	10.35	0.0
126.0	10.649999999999999	0.0
126.0	10.95	0.0
126.0	11.25	0.0
126.0	11.55	0.0
126.0	11.85	0.0
126.0	12.149999999999999	0.0
126.0	12.45	0.0
126.0	12.75	0.0
126.0	13.05	0.0
126.0	13.35	0.0
126.0	13.649999999999999	0.0
126.0	13.95	0.0
126.0	14.25	0.0
126.0	14.549999999999999	0.0
126.0	14.85	0.0
128.4	0.15	0.0
128.4	0.44999999999999996	0.0
128.4	0.75	0.0
128.4	1.0499999999999998	0.0
128.4	1.35	0.0
128.4	1.65	0.0
128.4	1.95	0.0
128.4	2.25	0.0
128.4	2.55	4.0
128.4	2.8499999999999996	52.0
128.4	3.15	38.0
128.4	3.4499999999999997	24.0
128.4	3.75	38.0
128.4	4.05	39.0
128.4	4.35	62.0
128.4	4.65	76.0
128.4	4.949999999999999	49.0
128.4	5.25	0.0
128.4	5.55	0.0
128.4	5.85	0.0
128.4	6.15	0.0
128.4	6.449999999999999	0.0
128.4	6.75	0.0
128.4	7.049999999999999	0.0
128.4	7.35	0.0
128.4	7.65	0.0
128.4	7.949999999999999	0.0
128.4	8.25	0.0
128.4	8.55	0.0
128.4	8.85	0.0
128.4	9.149999999999999	0.0
128.4	9.45	0.0
128.4	9.75	0.0
128.4	10.05	0.0
128.4	10.35	0.0
128.4	10.649999999999999	0.0
128.4	10.95	0.0
128.4	11.25	0.0
128.4	11.55	0.0
128.4	11.85	0.0
128.4	12.149999999999999	0.0
128.4	12.45	0.0
128.4	12.75	0.0
128.4	13.05	0.0
128.4	13.35	0.0
128.4	13.649999999999999	0.0
128.4	13.95	0.0
128.4	14.25	0.0
128.4	14.549999999999999	0.0
128.4	14.85	0.0
130.8	0.15	0.0
130.8	0.44999999999999996	0.0
130.8	0.75	0.0
130.8	1.0499999999999998	0.0
130.8	1.35	0.0
130.8	1.65	0.0
130.8	1.95	0.0
130.8	2.25	0.0
130.8	2.55	6.0
130.8	2.8499999999999996	45.0
130.8	3.15	32.0
130.8	3.4499999999999997	29.0
130.8	3.75	37.0
130.8	4.05	47.0
130.8	4.35	60.0
130.8	4.65	60.0
130.8	4.949999999999999	53.0
130.8	5.25	0.0
130.8	5.55	0.0
130.8	5.85	0.0
130.8	6.15	0.0
130.8	6.449999999999999	0.0
130.8	6.75	0.0
130.8	7.049999999999999	0.0
130.8	7.35	0.0
130.8	7.65	0.0
130.8	7.949999999999999	0.0
130.8	8.25	0.0
130.8	8.55	0.0
130.8	8.85	0.0
130.8	9.149999999999999	0.0
130.8	9.45	0.0
130.8	9.75	0.0
130.8	10.05	0.0
130.8	10.35	0.0
130.8	10.649999999999999	0.0
130.8	10.95	0.0
130.8	11.25	0.0
130.8	11.55	0.0
130.8	11.85	0.0
130.8	12.149999999999999	0.0
130.8	12.45	0.0
130.8	12.75	0.0
130.8	13.05	0.0
130.8	13.35	0.0
130.8	13.649999999999999	0.0
130.8	13.95	0.0
130.8	14.25	0.0
130.8	14.549999999999999	0.0
130.8	14.85	0.0
133.2	0.15	0.0
133.2	0.44999999999999996	0.0
133.2	0.75	0.0
133.2	1.0499999999999998	0.0
133.2	1.35	0.0
133.2	1.65	0.0
133.2	1.95	0.0
133.2	2.25	0.0
133.2	2.55	11.0
133.2	2.8499999999999996	55.0
133.2	3.15	37.0
133.2	3.4499999999999997	28.0
133.2	3.75	39.0
133.2	4.05	40.0
133.2	4.35	59.0
133.2	4.65	50.0
133.2	4.949999999999999	50.0
133.2	5.25	0.0
133.2	5.55	0.0
133.2	5.85	0.0
133.2	6.15	0.0
133.2	6.449999999999999	0.0
133.2	6.75	0.0
133.2	7.049999999999999	0.0
133.2	7.35	0.0
133.2	7.65	0.0
133.2	7.949999999999999	0.0
133.2	8.25	0.0
133.2	8.55	0.0
133.2	8.85	0.0
133.2	9.149999999999999	0.0
133.2	9.45	0.0
133.2	9.75	0.0
133.2	10.05	0.0
133.2	10.35	0.0
133.2	10.649999999999999	0.0
133.2	10.95	0.0
133.2	11.25	0.0
133.2	11.55	0.0
133.2	11.85	0.0
133.2	12.149999999999999	0.0
133.2	12.45	0.0
133.2	12.75	0.0
133.2	13.05	0.0
133.2	13.35	0.0
133.2	13.649999999999999	0.0
133.2	13.95	0.0
133.2	14.25	0.0
133.2	14.549999999999999	0.0
133.2	14.85	0.0
135.6	0.15	0.0
135.6	0.44999999999999996	0.0
135.6	0.75	0.0
135.6	1.0499999999999998	0.0
135.6	1.35	0.0
135.6	1.65	0.0
135.6	1.95	0.0
135.6	2.25	0.0
135.6	2.55	9.0
135.6	2.8499999999999996	45.0
135.6	3.15	32.0
135.6	3.4499999999999997	33.0
135.6	3.75	34.0
135.6	4.05	48.0
135.6	4.35	52.0
135.6	4.65	51.0
135.6	4.949999999999999	46.0
135.6	5.25	0.0
135.6	5.55	0.0
135.6	5.85	0.0
135.6	6.15	0.0
135.6	6.449999999999999	0.0
135.6	6.75	0.0
135.6	7.049999999999999	0.0
135.6	7.35	0.0
135.6	7.65	0.0
135.6	7.949999999999999	0.0
135.6	8.25	0.0
135.6	8.55	0.0
135.6	8.85	0.0
135.6	9.149999999999999	0.0
135.6	9.45	0.0
135.6	9.75	0.0
135.6	10.05	0.0
135.6	10.35	0.0
135.6	10.649999999999999	0.0
135.6	10.95	0.0
135.6	11.25	0.0
135.6	11.55	0.0
135.6	11.85	0.0
135.6	12.149999999999999	0.0
135.6	12.45	0.0
135.6	12.75	0.0
135.6	13.05	0.0
135.6	13.35	0.0
135.6	13.649999999999999	0.0
135.6	13.95	0.0
135.6	14.25	0.0
135.6	14.549999999999999	0.0
135.6	14.85	0.0
138.0	0.15	0.0
138.0	0.44999999999999996	0.0
138.0	0.75	0.0
138.0	1.0499999999999998	0.0
138.0	1.35	0.0
138.0	1.65	0.0
138.0	1.95	0.0
138.0	2.25	0.0
138.0	2.55	4.0
138.0	2.8499999999999996	41.0
138.0	3.15	27.0
138.0	3.4499999999999997	22.0
138.0	3.75	27.0
138.0	4.05	34.0
138.0	4.35	54.0
138.0	4.65	73.0
138.0	4.949999999999999	39.0
138.0	5.25	0.0
138.0	5.55	0.0
138.0	5.85	0.0
138.0	6.15	0.0
138.0	6.449999999999999	0.0
138.0	6.75	0.0
138.0	7.049999999999999	0.0
138.0	7.35	0.0
138.0	7.65	0.0
138.0	7.949999999999999	0.0
138.0	8.25	0.0
138.0	8.55	0.0
138.0	8.85	0.0
138.0	9.149999999999999	0.0
138.0	9.45	0.0
138.0	9.75	0.0
138.0	10.05	0.0
138.0	10.35	0.0
138.0	10.649999999999999	0.0
138.0	10.95	0.0
138.0	11.25	0.0
138.0	11.55	0.0
138.0	11.85	0.0
138.0	12.149999999999999	0.0
138.0	12.45	0.0
138.0	12.75	0.0
138.0	13.05	0.0
138.0	13.35	0.0
138.0	13.649999999999999	0.0
138.0	13.95	0.0
138.0	14.25	0.0
138.0	14.549999999999999	0.0
138.0	14.85	0.0
140.39999999999998	0.15	0.0
140.39999999999998	0.44999999999999996	0.0
140.39999999999998	0.75	0.0
140.39999999999998	1.0499999999999998	0.0
140.39999999999998	1.35	0.0
140.39999999999998	1.65	0.0
140.39999999999998	1.95	0.0
140.39999999999998	2.25	0.0
140.39999999999998	2.55	3.0
140.39999999999998	2.8499999999999996	37.0
140.39999999999998	3.15	31.0
140.39999999999998	3.4499999999999997	31.0
140.39999999999998	3.75	20.0
140.39999999999998	4.05	40.0
140.39999999999998	4.35	39.0
140.39999999999998	4.65	65.0
140.39999999999998	4.949999999999999	45.0
140.39999999999998	5.25	0.0
140.39999999999998	5.55	0.0
140.39999999999998	5.85	0.0
140.39999999999998	6.15	0.0
140.39999999999998	6.449999999999999	0.0
140.39999999999998	6.75	0.0
140.39999999999998	7.049999999999999	0.0
140.39999999999998	7.35	0.0
140.39999999999998	7.65	0.0
140.39999999999998	7.949999999999999	0.0
140.39999999999998	8.25	0.0
140.39999999999998	8.55	0.0
140.39999999999998	8.85	0.0
140.39999999999998	9.149999999999999	0.0
140.39999999999998	9.45	0.0
140.39999999999998	9.75	0.0
140.39999999999998	10.05	0.0
140.39999999999998	10.35	0.0
140.39999999999998	10.649999999999999	0.0
140.39999999999998	10.95	0.0
140.39999999999998	11.25	0.0
140.39999999999998	11.55	0.0
140.39999999999998	11.85	0.0
140.39999999999998	12.149999999999999	0.0
140.39999999999998	12.45	0.0
140.39999999999998	12.75	0.0
140.39999999999998	13.05	0.0
140.39999999999998	13.35	0.0
140.39999999999998	13.649999999999999	0.0
140.39999999999998	13.95	0.0
140.39999999999998	14.25	0.0
140.39999999999998	14.549999999999999	0.0
140.39999999999998	14.85	0.0
142.8	0.15	0.0
142.8	0.44999999999999996	0.0
142.8	0.75	0.0
142.8	1.0499999999999998	0.0
142.8	1.35	0.0
142.8	1.65	0.0
142.8	1.95	0.0
142.8	2.25	0.0
142.8	2.55	5.0
142.8	2.8499999999999996	25.0
142.8	3.15	23.0
142.8	3.4499999999999997	28.0
142.8	3.75	33.0
142.8	4.05	38.0
142.8	4.35	40.0
142.8	4.65	54.0
142.8	4.949999999999999	32.0
142.8	5.25	0.0
142.8	5.55	0.0
142.8	5.85	0.0
142.8	6.15	0.0
142.8	6.449999999999999	0.0
142.8	6.75	0.0
142.8	7.049999999999999	0.0
142.8	7.35	0.0
142.8	7.65	0.0
142.8	7.949999999999999	0.0
142.8	8.25	0.0
142.8	8.55	0.0
142.8	8.85	0.0
142.8	9.149999999999999	0.0
142.8	9.45	0.0
142.8	9.75	0.0
142.8	10.05	0.0
142.8	10.35	0.0
142.8	10.649999999999999	0.0
142.8	10.95	0.0
142.8	11.25	0.0
142.8	11.55	0.0
142.8	11.85	0.0
142.8	12.149999999999999	0.0
142.8	12.45	0.0
142.8	12.75	0.0
142.8	13.05	0.0
142.8	13.35	0.0
142.8	13.649999999999999	0.0
142.8	13.95	0.0
142.8	14.25	0.0
142.8	14.549999999999999	0.0
142.8	14.85	0.0
145.2	0.15	0.0
145.2	0.44999999999999996	0.0
145.2	0.75	0.0
145.2	1.0499999999999998	0.0
145.2	1.35	0.0
145.2	1.65	0.0
145.2	1.95	0.0
145.2	2.25	0.0
145.2	2.55	6.0
145.2	2.8499999999999996	36.0
145.2	3.15	22.0
145.2	3.4499999999999997	23.0
145.2	3.75	33.0
145.2	4.05	39.0
145.2	4.35	47.0
145.2	4.65	52.0
145.2	4.949999999999999	29.0
145.2	5.25	0.0
145.2	5.55	0.0
145.2	5.85	0.0
145.2	6.15	0.0
145.2	6.449999999999999	0.0
145.2	6.75	0.0
145.2	7.049999999999999	0.0
145.2	7.35	0.0
145.2	7.65	0.0
145.2	7.949999999999999	0.0
145.2	8.25	0.0
145.2	8.55	0.0
145.2	8.85	0.0
145.2	9.149999999999999	0.0
145.2	9.45	0.0
145.2	9.75	0.0
145.2	10.05	0.0
145.2	10.35	0.0
145.2	10.649999999999999	0.0
145.2	10.95	0.0
145.2	11.25	0.0
145.2	11.55	0.0
145.2	11.85	0.0
145.2	12.149999999999999	0.0
145.2	12.45	0.0
145.2	12.75	0.0
145.2	13.05	0.0
145.2	13.35	0.0
145.2	13.649999999999999	0.0
145.2	13.95	0.0
145.2	14.25	0.0
145.2	14.549999999999999	0.0
145.2	14.85	0.0
147.6	0.15	0.0
147.6	0.44999999999999996	0.0
147.6	0.75	0.0
147.6	1.0499999999999998	0.0
147.6	1.35	0.0
147.6	1.65	0.0
147.6	1.95	0.0
147.6	2.25	0.0
147.6	2.55	3.0
147.6	2.8499999999999996	38.0
147.6	3.15	21.0
147.6	3.4499999999999997	20.0
147.6	3.75	21.0
147.6	4.05	35.0
147.6	4.35	45.0
147.6	4.65	49.0
147.6	4.949999999999999	31.0
147.6	5.25	0.0
147.6	5.55	0.0
147.6	5.85	0.0
147.6	6.15	0.0
147.6	6.449999999999999	0.0
147.6	6.75	0.0
147.6	7.049999999999999	0.0
147.6	7.35	0.0
147.6	7.65	0.0
147.6	7.949999999999999	0.0
147.6	8.25	0.0
147.6	8.55	0.0
147.6	8.85	0.0
147.6	9.149999999999999	0.0
147.6	9.45	0.0
147.6	9.75	0.0
147.6	10.05	0.0
147.6	10.35	0.0
147.6	10.649999999999999	0.0
147.6	10.95	0.0
147.6	11.25	0.0
147.6	11.55	0.0
147.6	11.85	0.0
147.6	12.149999999999999	0.0
147.6	12.45	0.0
147.6	12.75	0.0
147.6	13.05	0.0
147.6	13.35	0.0
147.6	13.649999999999999	0.0
147.6	13.95	0.0
147.6	14.25	0.0
147.6	14.549999999999999	0.0
147.6	14.85	0.0
150.0	0.15	0.0
150.0	0.44999999999999996	0.0
150.0	0.75	0.0
150.0	1.0499999999999998	0.0
150.0	1.35	0.0
150.0	1.65	0.0
150.0	1.95	0.0
150.0	2.25	0.0
150.0	2.55	5.0
150.0	2.8499999999999996	39.0
150.0	3.15	17.0
150.0	3.4499999999999997	20.0
150.0	3.75	21.0
150.0	4.05	40.0
150.0	4.35	39.0
150.0	4.65	44.0
150.0	4.949999999999999	25.0
150.0	5.25	0.0
150.0	5.55	0.0
150.0	5.85	0.0
150.0	6.15	0.0
150.0	6.449999999999999	0.0
150.0	6.75	0.0
150.0	7.049999999999999	0.0
150.0	7.35	0.0
150.0	7.65	0.0
150.0	7.949999999999999	0.0
150.0	8.25	0.0
150.0	8.55	0.0
150.0	8.85	0.0
150.0	9.149999999999999	0.0
150.0	9.45	0.0
150.0	9.75	0.0
150.0	10.05	0.0
150.0	10.35	0.0
150.0	10.649999999999999	0.0
150.0	10.95	0.0
150.0	11.25	0.0
150.0	11.55	0.0
150.0	11.85	0.0
150.0	12.149999999999999	0.0
150.0	12.45	0.0
150.0	12.75	0.0
150.0	13.05	0.0
150.0	13.35	0.0
150.0	13.649999999999999	0.0
150.0	13.95	0.0
150.0	14.25	0.0
150.0	14.549999999999999	0.0
150.0	14.85	0.0
152.39999999999998	0.15	0.0
152.39999999999998	0.44999999999999996	0.0
152.39999999999998	0.75	0.0
152.39999999999998	1.0499999999999998	0.0
152.39999999999998	1.35	0.0
152.39999999999998	1.65	0.0
152.39999999999998	1.95	0.0
152.39999999999998	2.25	0.0
152.39999999999998	2.55	5.0
152.39999999999998	2.8499999999999996	32.0
152.39999999999998	3.15	17.0
152.39999999999998	3.4499999999999997	17.0
152.39999999999998	3.75	29.0
152.39999999999998	4.05	25.0
152.39999999999998	4.35	33.0
152.39999999999998	4.65	41.0
152.39999999999998	4.949999999999999	14.0
152.39999999999998	5.25	0.0
152.39999999999998	5.55	0.0
152.39999999999998	5.85	0.0
152.39999999999998	6.15	0.0
152.39999999999998	6.449999999999999	0.0
152.39999999999998	6.75	0.0
152.39999999999998	7.049999999999999	0.0
152.39999999999998	7.35	0.0
152.39999999999998	7.65	0.0
152.39999999999998	7.949999999999999	0.0
152.39999999999998	8.25	0.0
152.39999999999998	8.55	0.0
152.39999999999998	8.85	0.0
152.39999999999998	9.149999999999999	0.0
152.39999999999998	9.45	0.0
152.39999999999998	9.75	0.0
152.39999999999998	10.05	0.0
152.39999999999998	10.35	0.0
152.39999999999998	10.649999999999999	0.0
152.39999999999998	10.95	0.0
152.39999999999998	11.25	0.0
152.39999999999998	11.55	0.0
152.39999999999998	11.85	0.0
152.39999999999998	12.149999999999999	0.0
152.39999999999998	12.45	0.0
152.39999999999998	12.75	0.0
152.39999999999998	13.05	0.0
152.39999999999998	13.35	0.0
152.39999999999998	13.649999999999999	0.0
152.39999999999998	13.95	0.0
152.39999999999998	14.25	0.0
152.39999999999998	14.549999999999999	0.0
152.39999999999998	14.85	0.0
154.8	0.15	0.0
154.8	0.44999999999999996	0.0
154.8	0.75	0.0
154.8	1.0499999999999998	0.0
154.8	1.35	0.0
154.8	1.65	0.0
154.8	1.95	0.0
154.8	2.25	0.0
154.8	2.55	3.0
154.8	2.8499999999999996	18.0
154.8	3.15	17.0
154.8	3.4499999999999997	13.0
154.8	3.75	23.0
154.8	4.05	22.0
154.8	4.35	40.0
154.8	4.65	43.0
154.8	4.949999999999999	24.0
154.8	5.25	0.0
154.8	5.55	0.0
154.8	5.85	0.0
154.8	6.15	0.0
154.8	6.449999999999999	0.0
154.8	6.75	0.0
154.8	7.049999999999999	0.0
154.8	7.35	0.0
154.8	7.65	0.0
154.8	7.949999999999999	0.0
154.8	8.25	0.0
154.8	8.55	0.0
154.8	8.85	0.0
154.8	9.149999999999999	0.0
154.8	9.45	0.0
154.8	9.75	0.0
154.8	10.05	0.0
154.8	10.35	0.0
154.8	10.649999999999999	0.0
154.8	10.95	0.0
154.8	11.25	0.0
154.8	11.55	0.0
154.8	11.85	0.0
154.8	12.149999999999999	0.0
154.8	12.45	0.0
154.8	12.75	0.0
154.8	13.05	0.0
154.8	13.35	0.0
154.8	13.649999999999999	0.0
154.8	13.95	0.0
154.8	14.25	0.0
154.8	14.549999999999999	0.0
[truncated: 501 more rows]
