# Supplementary material for: Peering inside the black box by learning the relevance of many-body functions in neural network potentials
Source: Nat Commun. 2025 Nov 10;16:9898. doi: 10.1038/s41467-025-65863-0 (PMC12603069; doi:10.1038/s41467-025-65863-0)
Supplement: Supplementary file 4 — Source Data Fig S10 [file 41467_2025_65863_MOESM4_ESM.zip › fig_s10_waterfall_plot_histogram/fig_s10_water_PaiNN_alpha_0.5235987755982988.csv]

angle	L2	n_points
61.2	0.15	0.0
61.2	0.44999999999999996	0.0
61.2	0.75	0.0
61.2	1.0499999999999998	0.0
61.2	1.35	0.0
61.2	1.65	0.0
61.2	1.95	0.0
61.2	2.25	0.0
61.2	2.55	0.0
61.2	2.8499999999999996	0.0
61.2	3.15	15.0
61.2	3.4499999999999997	9.0
61.2	3.75	0.0
61.2	4.05	0.0
61.2	4.35	0.0
61.2	4.65	0.0
61.2	4.949999999999999	0.0
61.2	5.25	0.0
61.2	5.55	0.0
61.2	5.85	0.0
61.2	6.15	0.0
61.2	6.449999999999999	0.0
61.2	6.75	0.0
61.2	7.049999999999999	0.0
61.2	7.35	0.0
61.2	7.65	0.0
61.2	7.949999999999999	0.0
61.2	8.25	0.0
61.2	8.55	0.0
61.2	8.85	0.0
61.2	9.149999999999999	0.0
61.2	9.45	0.0
61.2	9.75	0.0
61.2	10.05	0.0
61.2	10.35	0.0
61.2	10.649999999999999	0.0
61.2	10.95	0.0
61.2	11.25	0.0
61.2	11.55	0.0
61.2	11.85	0.0
61.2	12.149999999999999	0.0
61.2	12.45	0.0
61.2	12.75	0.0
61.2	13.05	0.0
61.2	13.35	0.0
61.2	13.649999999999999	0.0
61.2	13.95	0.0
61.2	14.25	0.0
61.2	14.549999999999999	0.0
61.2	14.85	0.0
63.599999999999994	0.15	0.0
63.599999999999994	0.44999999999999996	0.0
63.599999999999994	0.75	0.0
63.599999999999994	1.0499999999999998	0.0
63.599999999999994	1.35	0.0
63.599999999999994	1.65	0.0
63.599999999999994	1.95	0.0
63.599999999999994	2.25	0.0
63.599999999999994	2.55	2.0
63.599999999999994	2.8499999999999996	0.0
63.599999999999994	3.15	117.0
63.599999999999994	3.4499999999999997	67.0
63.599999999999994	3.75	12.0
63.599999999999994	4.05	18.0
63.599999999999994	4.35	0.0
63.599999999999994	4.65	1.0
63.599999999999994	4.949999999999999	2.0
63.599999999999994	5.25	0.0
63.599999999999994	5.55	0.0
63.599999999999994	5.85	0.0
63.599999999999994	6.15	0.0
63.599999999999994	6.449999999999999	0.0
63.599999999999994	6.75	0.0
63.599999999999994	7.049999999999999	0.0
63.599999999999994	7.35	0.0
63.599999999999994	7.65	0.0
63.599999999999994	7.949999999999999	0.0
63.599999999999994	8.25	0.0
63.599999999999994	8.55	0.0
63.599999999999994	8.85	0.0
63.599999999999994	9.149999999999999	0.0
63.599999999999994	9.45	0.0
63.599999999999994	9.75	0.0
63.599999999999994	10.05	0.0
63.599999999999994	10.35	0.0
63.599999999999994	10.649999999999999	0.0
63.599999999999994	10.95	0.0
63.599999999999994	11.25	0.0
63.599999999999994	11.55	0.0
63.599999999999994	11.85	0.0
63.599999999999994	12.149999999999999	0.0
63.599999999999994	12.45	0.0
63.599999999999994	12.75	0.0
63.599999999999994	13.05	0.0
63.599999999999994	13.35	0.0
63.599999999999994	13.649999999999999	0.0
63.599999999999994	13.95	0.0
63.599999999999994	14.25	0.0
63.599999999999994	14.549999999999999	0.0
63.599999999999994	14.85	0.0
66.0	0.15	0.0
66.0	0.44999999999999996	0.0
66.0	0.75	0.0
66.0	1.0499999999999998	0.0
66.0	1.35	0.0
66.0	1.65	0.0
66.0	1.95	0.0
66.0	2.25	0.0
66.0	2.55	3.0
66.0	2.8499999999999996	0.0
66.0	3.15	173.0
66.0	3.4499999999999997	97.0
66.0	3.75	80.0
66.0	4.05	107.0
66.0	4.35	0.0
66.0	4.65	79.0
66.0	4.949999999999999	175.0
66.0	5.25	30.0
66.0	5.55	70.0
66.0	5.85	4.0
66.0	6.15	12.0
66.0	6.449999999999999	0.0
66.0	6.75	0.0
66.0	7.049999999999999	0.0
66.0	7.35	0.0
66.0	7.65	0.0
66.0	7.949999999999999	0.0
66.0	8.25	0.0
66.0	8.55	0.0
66.0	8.85	0.0
66.0	9.149999999999999	0.0
66.0	9.45	0.0
66.0	9.75	0.0
66.0	10.05	0.0
66.0	10.35	0.0
66.0	10.649999999999999	0.0
66.0	10.95	0.0
66.0	11.25	0.0
66.0	11.55	0.0
66.0	11.85	0.0
66.0	12.149999999999999	0.0
66.0	12.45	0.0
66.0	12.75	0.0
66.0	13.05	0.0
66.0	13.35	0.0
66.0	13.649999999999999	0.0
66.0	13.95	0.0
66.0	14.25	0.0
66.0	14.549999999999999	0.0
66.0	14.85	0.0
68.4	0.15	0.0
68.4	0.44999999999999996	0.0
68.4	0.75	0.0
68.4	1.0499999999999998	0.0
68.4	1.35	0.0
68.4	1.65	0.0
68.4	1.95	0.0
68.4	2.25	0.0
68.4	2.55	2.0
68.4	2.8499999999999996	0.0
68.4	3.15	185.0
68.4	3.4499999999999997	104.0
68.4	3.75	94.0
68.4	4.05	97.0
68.4	4.35	0.0
68.4	4.65	188.0
68.4	4.949999999999999	341.0
68.4	5.25	308.0
68.4	5.55	387.0
68.4	5.85	290.0
68.4	6.15	465.0
68.4	6.449999999999999	0.0
68.4	6.75	404.0
68.4	7.049999999999999	634.0
68.4	7.35	261.0
68.4	7.65	0.0
68.4	7.949999999999999	0.0
68.4	8.25	0.0
68.4	8.55	0.0
68.4	8.85	0.0
68.4	9.149999999999999	0.0
68.4	9.45	0.0
68.4	9.75	0.0
68.4	10.05	0.0
68.4	10.35	0.0
68.4	10.649999999999999	0.0
68.4	10.95	0.0
68.4	11.25	0.0
68.4	11.55	0.0
68.4	11.85	0.0
68.4	12.149999999999999	0.0
68.4	12.45	0.0
68.4	12.75	0.0
68.4	13.05	0.0
68.4	13.35	0.0
68.4	13.649999999999999	0.0
68.4	13.95	0.0
68.4	14.25	0.0
68.4	14.549999999999999	0.0
68.4	14.85	0.0
70.8	0.15	0.0
70.8	0.44999999999999996	0.0
70.8	0.75	0.0
70.8	1.0499999999999998	0.0
70.8	1.35	0.0
70.8	1.65	0.0
70.8	1.95	0.0
70.8	2.25	0.0
70.8	2.55	2.0
70.8	2.8499999999999996	0.0
70.8	3.15	172.0
70.8	3.4499999999999997	85.0
70.8	3.75	115.0
70.8	4.05	131.0
70.8	4.35	0.0
70.8	4.65	215.0
70.8	4.949999999999999	299.0
70.8	5.25	332.0
70.8	5.55	409.0
70.8	5.85	497.0
70.8	6.15	573.0
70.8	6.449999999999999	0.0
70.8	6.75	902.0
70.8	7.049999999999999	1015.0
70.8	7.35	1104.0
70.8	7.65	0.0
70.8	7.949999999999999	0.0
70.8	8.25	0.0
70.8	8.55	0.0
70.8	8.85	0.0
70.8	9.149999999999999	0.0
70.8	9.45	0.0
70.8	9.75	0.0
70.8	10.05	0.0
70.8	10.35	0.0
70.8	10.649999999999999	0.0
70.8	10.95	0.0
70.8	11.25	0.0
70.8	11.55	0.0
70.8	11.85	0.0
70.8	12.149999999999999	0.0
70.8	12.45	0.0
70.8	12.75	0.0
70.8	13.05	0.0
70.8	13.35	0.0
70.8	13.649999999999999	0.0
70.8	13.95	0.0
70.8	14.25	0.0
70.8	14.549999999999999	0.0
70.8	14.85	0.0
73.2	0.15	0.0
73.2	0.44999999999999996	0.0
73.2	0.75	0.0
73.2	1.0499999999999998	0.0
73.2	1.35	0.0
73.2	1.65	0.0
73.2	1.95	0.0
73.2	2.25	0.0
73.2	2.55	7.0
73.2	2.8499999999999996	0.0
73.2	3.15	178.0
73.2	3.4499999999999997	122.0
73.2	3.75	106.0
73.2	4.05	100.0
73.2	4.35	0.0
73.2	4.65	222.0
73.2	4.949999999999999	283.0
73.2	5.25	349.0
73.2	5.55	414.0
73.2	5.85	443.0
73.2	6.15	642.0
73.2	6.449999999999999	0.0
73.2	6.75	884.0
73.2	7.049999999999999	1098.0
73.2	7.35	1218.0
73.2	7.65	0.0
73.2	7.949999999999999	0.0
73.2	8.25	0.0
73.2	8.55	0.0
73.2	8.85	0.0
73.2	9.149999999999999	0.0
73.2	9.45	0.0
73.2	9.75	0.0
73.2	10.05	0.0
73.2	10.35	0.0
73.2	10.649999999999999	0.0
73.2	10.95	0.0
73.2	11.25	0.0
73.2	11.55	0.0
73.2	11.85	0.0
73.2	12.149999999999999	0.0
73.2	12.45	0.0
73.2	12.75	0.0
73.2	13.05	0.0
73.2	13.35	0.0
73.2	13.649999999999999	0.0
73.2	13.95	0.0
73.2	14.25	0.0
73.2	14.549999999999999	0.0
73.2	14.85	0.0
75.6	0.15	0.0
75.6	0.44999999999999996	0.0
75.6	0.75	0.0
75.6	1.0499999999999998	0.0
75.6	1.35	0.0
75.6	1.65	0.0
75.6	1.95	0.0
75.6	2.25	0.0
75.6	2.55	4.0
75.6	2.8499999999999996	0.0
75.6	3.15	181.0
75.6	3.4499999999999997	107.0
75.6	3.75	106.0
75.6	4.05	138.0
75.6	4.35	0.0
75.6	4.65	210.0
75.6	4.949999999999999	299.0
75.6	5.25	295.0
75.6	5.55	432.0
75.6	5.85	502.0
75.6	6.15	615.0
75.6	6.449999999999999	0.0
75.6	6.75	916.0
75.6	7.049999999999999	1030.0
75.6	7.35	1245.0
75.6	7.65	0.0
75.6	7.949999999999999	0.0
75.6	8.25	0.0
75.6	8.55	0.0
75.6	8.85	0.0
75.6	9.149999999999999	0.0
75.6	9.45	0.0
75.6	9.75	0.0
75.6	10.05	0.0
75.6	10.35	0.0
75.6	10.649999999999999	0.0
75.6	10.95	0.0
75.6	11.25	0.0
75.6	11.55	0.0
75.6	11.85	0.0
75.6	12.149999999999999	0.0
75.6	12.45	0.0
75.6	12.75	0.0
75.6	13.05	0.0
75.6	13.35	0.0
75.6	13.649999999999999	0.0
75.6	13.95	0.0
75.6	14.25	0.0
75.6	14.549999999999999	0.0
75.6	14.85	0.0
78.0	0.15	0.0
78.0	0.44999999999999996	0.0
78.0	0.75	0.0
78.0	1.0499999999999998	0.0
78.0	1.35	0.0
78.0	1.65	0.0
78.0	1.95	0.0
78.0	2.25	0.0
78.0	2.55	4.0
78.0	2.8499999999999996	0.0
78.0	3.15	192.0
78.0	3.4499999999999997	129.0
78.0	3.75	114.0
78.0	4.05	138.0
78.0	4.35	0.0
78.0	4.65	262.0
78.0	4.949999999999999	256.0
78.0	5.25	353.0
78.0	5.55	412.0
78.0	5.85	551.0
78.0	6.15	605.0
78.0	6.449999999999999	0.0
78.0	6.75	904.0
78.0	7.049999999999999	1120.0
78.0	7.35	1245.0
78.0	7.65	0.0
78.0	7.949999999999999	0.0
78.0	8.25	0.0
78.0	8.55	0.0
78.0	8.85	0.0
78.0	9.149999999999999	0.0
78.0	9.45	0.0
78.0	9.75	0.0
78.0	10.05	0.0
78.0	10.35	0.0
78.0	10.649999999999999	0.0
78.0	10.95	0.0
78.0	11.25	0.0
78.0	11.55	0.0
78.0	11.85	0.0
78.0	12.149999999999999	0.0
78.0	12.45	0.0
78.0	12.75	0.0
78.0	13.05	0.0
78.0	13.35	0.0
78.0	13.649999999999999	0.0
78.0	13.95	0.0
78.0	14.25	0.0
78.0	14.549999999999999	0.0
78.0	14.85	0.0
80.4	0.15	0.0
80.4	0.44999999999999996	0.0
80.4	0.75	0.0
80.4	1.0499999999999998	0.0
80.4	1.35	0.0
80.4	1.65	0.0
80.4	1.95	0.0
80.4	2.25	0.0
80.4	2.55	7.0
80.4	2.8499999999999996	0.0
80.4	3.15	188.0
80.4	3.4499999999999997	99.0
80.4	3.75	121.0
80.4	4.05	146.0
80.4	4.35	0.0
80.4	4.65	259.0
80.4	4.949999999999999	292.0
80.4	5.25	344.0
80.4	5.55	446.0
80.4	5.85	519.0
80.4	6.15	641.0
80.4	6.449999999999999	0.0
80.4	6.75	904.0
80.4	7.049999999999999	1146.0
80.4	7.35	1317.0
80.4	7.65	0.0
80.4	7.949999999999999	0.0
80.4	8.25	0.0
80.4	8.55	0.0
80.4	8.85	0.0
80.4	9.149999999999999	0.0
80.4	9.45	0.0
80.4	9.75	0.0
80.4	10.05	0.0
80.4	10.35	0.0
80.4	10.649999999999999	0.0
80.4	10.95	0.0
80.4	11.25	0.0
80.4	11.55	0.0
80.4	11.85	0.0
80.4	12.149999999999999	0.0
80.4	12.45	0.0
80.4	12.75	0.0
80.4	13.05	0.0
80.4	13.35	0.0
80.4	13.649999999999999	0.0
80.4	13.95	0.0
80.4	14.25	0.0
80.4	14.549999999999999	0.0
80.4	14.85	0.0
82.8	0.15	0.0
82.8	0.44999999999999996	0.0
82.8	0.75	0.0
82.8	1.0499999999999998	0.0
82.8	1.35	0.0
82.8	1.65	0.0
82.8	1.95	0.0
82.8	2.25	0.0
82.8	2.55	4.0
82.8	2.8499999999999996	0.0
82.8	3.15	202.0
82.8	3.4499999999999997	105.0
82.8	3.75	109.0
82.8	4.05	151.0
82.8	4.35	0.0
82.8	4.65	258.0
82.8	4.949999999999999	273.0
82.8	5.25	344.0
82.8	5.55	462.0
82.8	5.85	508.0
82.8	6.15	655.0
82.8	6.449999999999999	0.0
82.8	6.75	901.0
82.8	7.049999999999999	1229.0
82.8	7.35	1324.0
82.8	7.65	0.0
82.8	7.949999999999999	0.0
82.8	8.25	0.0
82.8	8.55	0.0
82.8	8.85	0.0
82.8	9.149999999999999	0.0
82.8	9.45	0.0
82.8	9.75	0.0
82.8	10.05	0.0
82.8	10.35	0.0
82.8	10.649999999999999	0.0
82.8	10.95	0.0
82.8	11.25	0.0
82.8	11.55	0.0
82.8	11.85	0.0
82.8	12.149999999999999	0.0
82.8	12.45	0.0
82.8	12.75	0.0
82.8	13.05	0.0
82.8	13.35	0.0
82.8	13.649999999999999	0.0
82.8	13.95	0.0
82.8	14.25	0.0
82.8	14.549999999999999	0.0
82.8	14.85	0.0
85.2	0.15	0.0
85.2	0.44999999999999996	0.0
85.2	0.75	0.0
85.2	1.0499999999999998	0.0
85.2	1.35	0.0
85.2	1.65	0.0
85.2	1.95	0.0
85.2	2.25	0.0
85.2	2.55	11.0
85.2	2.8499999999999996	0.0
85.2	3.15	174.0
85.2	3.4499999999999997	121.0
85.2	3.75	118.0
85.2	4.05	115.0
85.2	4.35	0.0
85.2	4.65	216.0
85.2	4.949999999999999	327.0
85.2	5.25	332.0
85.2	5.55	478.0
85.2	5.85	504.0
85.2	6.15	619.0
85.2	6.449999999999999	0.0
85.2	6.75	991.0
85.2	7.049999999999999	1178.0
85.2	7.35	1403.0
85.2	7.65	0.0
85.2	7.949999999999999	0.0
85.2	8.25	0.0
85.2	8.55	0.0
85.2	8.85	0.0
85.2	9.149999999999999	0.0
85.2	9.45	0.0
85.2	9.75	0.0
85.2	10.05	0.0
85.2	10.35	0.0
85.2	10.649999999999999	0.0
85.2	10.95	0.0
85.2	11.25	0.0
85.2	11.55	0.0
85.2	11.85	0.0
85.2	12.149999999999999	0.0
85.2	12.45	0.0
85.2	12.75	0.0
85.2	13.05	0.0
85.2	13.35	0.0
85.2	13.649999999999999	0.0
85.2	13.95	0.0
85.2	14.25	0.0
85.2	14.549999999999999	0.0
85.2	14.85	0.0
87.6	0.15	0.0
87.6	0.44999999999999996	0.0
87.6	0.75	0.0
87.6	1.0499999999999998	0.0
87.6	1.35	0.0
87.6	1.65	0.0
87.6	1.95	0.0
87.6	2.25	0.0
87.6	2.55	3.0
87.6	2.8499999999999996	0.0
87.6	3.15	229.0
87.6	3.4499999999999997	110.0
87.6	3.75	126.0
87.6	4.05	154.0
87.6	4.35	0.0
87.6	4.65	209.0
87.6	4.949999999999999	302.0
87.6	5.25	350.0
87.6	5.55	461.0
87.6	5.85	518.0
87.6	6.15	636.0
87.6	6.449999999999999	0.0
87.6	6.75	919.0
87.6	7.049999999999999	1272.0
87.6	7.35	1432.0
87.6	7.65	0.0
87.6	7.949999999999999	0.0
87.6	8.25	0.0
87.6	8.55	0.0
87.6	8.85	0.0
87.6	9.149999999999999	0.0
87.6	9.45	0.0
87.6	9.75	0.0
87.6	10.05	0.0
87.6	10.35	0.0
87.6	10.649999999999999	0.0
87.6	10.95	0.0
87.6	11.25	0.0
87.6	11.55	0.0
87.6	11.85	0.0
87.6	12.149999999999999	0.0
87.6	12.45	0.0
87.6	12.75	0.0
87.6	13.05	0.0
87.6	13.35	0.0
87.6	13.649999999999999	0.0
87.6	13.95	0.0
87.6	14.25	0.0
87.6	14.549999999999999	0.0
87.6	14.85	0.0
90.0	0.15	0.0
90.0	0.44999999999999996	0.0
90.0	0.75	0.0
90.0	1.0499999999999998	0.0
90.0	1.35	0.0
90.0	1.65	0.0
90.0	1.95	0.0
90.0	2.25	0.0
90.0	2.55	11.0
90.0	2.8499999999999996	0.0
90.0	3.15	176.0
90.0	3.4499999999999997	87.0
90.0	3.75	143.0
90.0	4.05	148.0
90.0	4.35	0.0
90.0	4.65	219.0
90.0	4.949999999999999	339.0
90.0	5.25	348.0
90.0	5.55	441.0
90.0	5.85	495.0
90.0	6.15	627.0
90.0	6.449999999999999	0.0
90.0	6.75	884.0
90.0	7.049999999999999	1259.0
90.0	7.35	1410.0
90.0	7.65	0.0
90.0	7.949999999999999	0.0
90.0	8.25	0.0
90.0	8.55	0.0
90.0	8.85	0.0
90.0	9.149999999999999	0.0
90.0	9.45	0.0
90.0	9.75	0.0
90.0	10.05	0.0
90.0	10.35	0.0
90.0	10.649999999999999	0.0
90.0	10.95	0.0
90.0	11.25	0.0
90.0	11.55	0.0
90.0	11.85	0.0
90.0	12.149999999999999	0.0
90.0	12.45	0.0
90.0	12.75	0.0
90.0	13.05	0.0
90.0	13.35	0.0
90.0	13.649999999999999	0.0
90.0	13.95	0.0
90.0	14.25	0.0
90.0	14.549999999999999	0.0
90.0	14.85	0.0
92.4	0.15	0.0
92.4	0.44999999999999996	0.0
92.4	0.75	0.0
92.4	1.0499999999999998	0.0
92.4	1.35	0.0
92.4	1.65	0.0
92.4	1.95	0.0
92.4	2.25	0.0
92.4	2.55	4.0
92.4	2.8499999999999996	0.0
92.4	3.15	196.0
92.4	3.4499999999999997	120.0
92.4	3.75	97.0
92.4	4.05	136.0
92.4	4.35	0.0
92.4	4.65	216.0
92.4	4.949999999999999	315.0
92.4	5.25	387.0
92.4	5.55	459.0
92.4	5.85	530.0
92.4	6.15	666.0
92.4	6.449999999999999	0.0
92.4	6.75	889.0
92.4	7.049999999999999	1398.0
92.4	7.35	1593.0
92.4	7.65	0.0
92.4	7.949999999999999	0.0
92.4	8.25	0.0
92.4	8.55	0.0
92.4	8.85	0.0
92.4	9.149999999999999	0.0
92.4	9.45	0.0
92.4	9.75	0.0
92.4	10.05	0.0
92.4	10.35	0.0
92.4	10.649999999999999	0.0
92.4	10.95	0.0
92.4	11.25	0.0
92.4	11.55	0.0
92.4	11.85	0.0
92.4	12.149999999999999	0.0
92.4	12.45	0.0
92.4	12.75	0.0
92.4	13.05	0.0
92.4	13.35	0.0
92.4	13.649999999999999	0.0
92.4	13.95	0.0
92.4	14.25	0.0
92.4	14.549999999999999	0.0
92.4	14.85	0.0
94.8	0.15	0.0
94.8	0.44999999999999996	0.0
94.8	0.75	0.0
94.8	1.0499999999999998	0.0
94.8	1.35	0.0
94.8	1.65	0.0
94.8	1.95	0.0
94.8	2.25	0.0
94.8	2.55	13.0
94.8	2.8499999999999996	0.0
94.8	3.15	191.0
94.8	3.4499999999999997	104.0
94.8	3.75	99.0
94.8	4.05	143.0
94.8	4.35	0.0
94.8	4.65	211.0
94.8	4.949999999999999	305.0
94.8	5.25	331.0
94.8	5.55	495.0
94.8	5.85	536.0
94.8	6.15	652.0
94.8	6.449999999999999	0.0
94.8	6.75	998.0
94.8	7.049999999999999	1247.0
94.8	7.35	1566.0
94.8	7.65	0.0
94.8	7.949999999999999	0.0
94.8	8.25	0.0
94.8	8.55	0.0
94.8	8.85	0.0
94.8	9.149999999999999	0.0
94.8	9.45	0.0
94.8	9.75	0.0
94.8	10.05	0.0
94.8	10.35	0.0
94.8	10.649999999999999	0.0
94.8	10.95	0.0
94.8	11.25	0.0
94.8	11.55	0.0
94.8	11.85	0.0
94.8	12.149999999999999	0.0
94.8	12.45	0.0
94.8	12.75	0.0
94.8	13.05	0.0
94.8	13.35	0.0
94.8	13.649999999999999	0.0
94.8	13.95	0.0
94.8	14.25	0.0
94.8	14.549999999999999	0.0
94.8	14.85	0.0
97.2	0.15	0.0
97.2	0.44999999999999996	0.0
97.2	0.75	0.0
97.2	1.0499999999999998	0.0
97.2	1.35	0.0
97.2	1.65	0.0
97.2	1.95	0.0
97.2	2.25	0.0
97.2	2.55	13.0
97.2	2.8499999999999996	0.0
97.2	3.15	183.0
97.2	3.4499999999999997	93.0
97.2	3.75	126.0
97.2	4.05	146.0
97.2	4.35	0.0
97.2	4.65	224.0
97.2	4.949999999999999	347.0
97.2	5.25	352.0
97.2	5.55	482.0
97.2	5.85	570.0
97.2	6.15	629.0
97.2	6.449999999999999	0.0
97.2	6.75	1021.0
97.2	7.049999999999999	1395.0
97.2	7.35	1574.0
97.2	7.65	0.0
97.2	7.949999999999999	0.0
97.2	8.25	0.0
97.2	8.55	0.0
97.2	8.85	0.0
97.2	9.149999999999999	0.0
97.2	9.45	0.0
97.2	9.75	0.0
97.2	10.05	0.0
97.2	10.35	0.0
97.2	10.649999999999999	0.0
97.2	10.95	0.0
97.2	11.25	0.0
97.2	11.55	0.0
97.2	11.85	0.0
97.2	12.149999999999999	0.0
97.2	12.45	0.0
97.2	12.75	0.0
97.2	13.05	0.0
97.2	13.35	0.0
97.2	13.649999999999999	0.0
97.2	13.95	0.0
97.2	14.25	0.0
97.2	14.549999999999999	0.0
97.2	14.85	0.0
99.6	0.15	0.0
99.6	0.44999999999999996	0.0
99.6	0.75	0.0
99.6	1.0499999999999998	0.0
99.6	1.35	0.0
99.6	1.65	0.0
99.6	1.95	0.0
99.6	2.25	0.0
99.6	2.55	8.0
99.6	2.8499999999999996	0.0
99.6	3.15	221.0
99.6	3.4499999999999997	103.0
99.6	3.75	115.0
99.6	4.05	175.0
99.6	4.35	0.0
99.6	4.65	203.0
99.6	4.949999999999999	358.0
99.6	5.25	366.0
99.6	5.55	449.0
99.6	5.85	506.0
99.6	6.15	588.0
99.6	6.449999999999999	0.0
99.6	6.75	1004.0
99.6	7.049999999999999	1327.0
99.6	7.35	1585.0
99.6	7.65	0.0
99.6	7.949999999999999	0.0
99.6	8.25	0.0
99.6	8.55	0.0
99.6	8.85	0.0
99.6	9.149999999999999	0.0
99.6	9.45	0.0
99.6	9.75	0.0
99.6	10.05	0.0
99.6	10.35	0.0
99.6	10.649999999999999	0.0
99.6	10.95	0.0
99.6	11.25	0.0
99.6	11.55	0.0
99.6	11.85	0.0
99.6	12.149999999999999	0.0
99.6	12.45	0.0
99.6	12.75	0.0
99.6	13.05	0.0
99.6	13.35	0.0
99.6	13.649999999999999	0.0
99.6	13.95	0.0
99.6	14.25	0.0
99.6	14.549999999999999	0.0
99.6	14.85	0.0
102.0	0.15	0.0
102.0	0.44999999999999996	0.0
102.0	0.75	0.0
102.0	1.0499999999999998	0.0
102.0	1.35	0.0
102.0	1.65	0.0
102.0	1.95	0.0
102.0	2.25	0.0
102.0	2.55	11.0
102.0	2.8499999999999996	0.0
102.0	3.15	202.0
102.0	3.4499999999999997	102.0
102.0	3.75	123.0
102.0	4.05	154.0
102.0	4.35	0.0
102.0	4.65	213.0
102.0	4.949999999999999	322.0
102.0	5.25	330.0
102.0	5.55	492.0
102.0	5.85	484.0
102.0	6.15	592.0
102.0	6.449999999999999	0.0
102.0	6.75	1033.0
102.0	7.049999999999999	1334.0
102.0	7.35	1599.0
102.0	7.65	0.0
102.0	7.949999999999999	0.0
102.0	8.25	0.0
102.0	8.55	0.0
102.0	8.85	0.0
102.0	9.149999999999999	0.0
102.0	9.45	0.0
102.0	9.75	0.0
102.0	10.05	0.0
102.0	10.35	0.0
102.0	10.649999999999999	0.0
102.0	10.95	0.0
102.0	11.25	0.0
102.0	11.55	0.0
102.0	11.85	0.0
102.0	12.149999999999999	0.0
102.0	12.45	0.0
102.0	12.75	0.0
102.0	13.05	0.0
102.0	13.35	0.0
102.0	13.649999999999999	0.0
102.0	13.95	0.0
102.0	14.25	0.0
102.0	14.549999999999999	0.0
102.0	14.85	0.0
104.39999999999999	0.15	0.0
104.39999999999999	0.44999999999999996	0.0
104.39999999999999	0.75	0.0
104.39999999999999	1.0499999999999998	0.0
104.39999999999999	1.35	0.0
104.39999999999999	1.65	0.0
104.39999999999999	1.95	0.0
104.39999999999999	2.25	0.0
104.39999999999999	2.55	14.0
104.39999999999999	2.8499999999999996	0.0
104.39999999999999	3.15	191.0
104.39999999999999	3.4499999999999997	110.0
104.39999999999999	3.75	109.0
104.39999999999999	4.05	141.0
104.39999999999999	4.35	0.0
104.39999999999999	4.65	212.0
104.39999999999999	4.949999999999999	332.0
104.39999999999999	5.25	330.0
104.39999999999999	5.55	408.0
104.39999999999999	5.85	462.0
104.39999999999999	6.15	626.0
104.39999999999999	6.449999999999999	0.0
104.39999999999999	6.75	1067.0
104.39999999999999	7.049999999999999	1386.0
104.39999999999999	7.35	1588.0
104.39999999999999	7.65	0.0
104.39999999999999	7.949999999999999	0.0
104.39999999999999	8.25	0.0
104.39999999999999	8.55	0.0
104.39999999999999	8.85	0.0
104.39999999999999	9.149999999999999	0.0
104.39999999999999	9.45	0.0
104.39999999999999	9.75	0.0
104.39999999999999	10.05	0.0
104.39999999999999	10.35	0.0
104.39999999999999	10.649999999999999	0.0
104.39999999999999	10.95	0.0
104.39999999999999	11.25	0.0
104.39999999999999	11.55	0.0
104.39999999999999	11.85	0.0
104.39999999999999	12.149999999999999	0.0
104.39999999999999	12.45	0.0
104.39999999999999	12.75	0.0
104.39999999999999	13.05	0.0
104.39999999999999	13.35	0.0
104.39999999999999	13.649999999999999	0.0
104.39999999999999	13.95	0.0
104.39999999999999	14.25	0.0
104.39999999999999	14.549999999999999	0.0
104.39999999999999	14.85	0.0
106.8	0.15	0.0
106.8	0.44999999999999996	0.0
106.8	0.75	0.0
106.8	1.0499999999999998	0.0
106.8	1.35	0.0
106.8	1.65	0.0
106.8	1.95	0.0
106.8	2.25	0.0
106.8	2.55	15.0
106.8	2.8499999999999996	0.0
106.8	3.15	183.0
106.8	3.4499999999999997	108.0
106.8	3.75	99.0
106.8	4.05	138.0
106.8	4.35	0.0
106.8	4.65	223.0
106.8	4.949999999999999	316.0
106.8	5.25	350.0
106.8	5.55	429.0
106.8	5.85	501.0
106.8	6.15	656.0
106.8	6.449999999999999	0.0
106.8	6.75	1075.0
106.8	7.049999999999999	1346.0
106.8	7.35	1536.0
106.8	7.65	0.0
106.8	7.949999999999999	0.0
106.8	8.25	0.0
106.8	8.55	0.0
106.8	8.85	0.0
106.8	9.149999999999999	0.0
106.8	9.45	0.0
106.8	9.75	0.0
106.8	10.05	0.0
106.8	10.35	0.0
106.8	10.649999999999999	0.0
106.8	10.95	0.0
106.8	11.25	0.0
106.8	11.55	0.0
106.8	11.85	0.0
106.8	12.149999999999999	0.0
106.8	12.45	0.0
106.8	12.75	0.0
106.8	13.05	0.0
106.8	13.35	0.0
106.8	13.649999999999999	0.0
106.8	13.95	0.0
106.8	14.25	0.0
106.8	14.549999999999999	0.0
106.8	14.85	0.0
109.2	0.15	0.0
109.2	0.44999999999999996	0.0
109.2	0.75	0.0
109.2	1.0499999999999998	0.0
109.2	1.35	0.0
109.2	1.65	0.0
109.2	1.95	0.0
109.2	2.25	0.0
109.2	2.55	15.0
109.2	2.8499999999999996	0.0
109.2	3.15	183.0
109.2	3.4499999999999997	106.0
109.2	3.75	112.0
109.2	4.05	136.0
109.2	4.35	0.0
109.2	4.65	198.0
109.2	4.949999999999999	315.0
109.2	5.25	315.0
109.2	5.55	397.0
109.2	5.85	468.0
109.2	6.15	612.0
109.2	6.449999999999999	0.0
109.2	6.75	1063.0
109.2	7.049999999999999	1361.0
109.2	7.35	1374.0
109.2	7.65	0.0
109.2	7.949999999999999	0.0
109.2	8.25	0.0
109.2	8.55	0.0
109.2	8.85	0.0
109.2	9.149999999999999	0.0
109.2	9.45	0.0
109.2	9.75	0.0
109.2	10.05	0.0
109.2	10.35	0.0
109.2	10.649999999999999	0.0
109.2	10.95	0.0
109.2	11.25	0.0
109.2	11.55	0.0
109.2	11.85	0.0
109.2	12.149999999999999	0.0
109.2	12.45	0.0
109.2	12.75	0.0
109.2	13.05	0.0
109.2	13.35	0.0
109.2	13.649999999999999	0.0
109.2	13.95	0.0
109.2	14.25	0.0
109.2	14.549999999999999	0.0
109.2	14.85	0.0
111.6	0.15	0.0
111.6	0.44999999999999996	0.0
111.6	0.75	0.0
111.6	1.0499999999999998	0.0
111.6	1.35	0.0
111.6	1.65	0.0
111.6	1.95	0.0
111.6	2.25	0.0
111.6	2.55	11.0
111.6	2.8499999999999996	0.0
111.6	3.15	174.0
111.6	3.4499999999999997	93.0
111.6	3.75	120.0
111.6	4.05	102.0
111.6	4.35	0.0
111.6	4.65	188.0
111.6	4.949999999999999	325.0
111.6	5.25	316.0
111.6	5.55	418.0
111.6	5.85	476.0
111.6	6.15	585.0
111.6	6.449999999999999	0.0
111.6	6.75	1054.0
111.6	7.049999999999999	1261.0
111.6	7.35	1299.0
111.6	7.65	0.0
111.6	7.949999999999999	0.0
111.6	8.25	0.0
111.6	8.55	0.0
111.6	8.85	0.0
111.6	9.149999999999999	0.0
111.6	9.45	0.0
111.6	9.75	0.0
111.6	10.05	0.0
111.6	10.35	0.0
111.6	10.649999999999999	0.0
111.6	10.95	0.0
111.6	11.25	0.0
111.6	11.55	0.0
111.6	11.85	0.0
111.6	12.149999999999999	0.0
111.6	12.45	0.0
111.6	12.75	0.0
111.6	13.05	0.0
111.6	13.35	0.0
111.6	13.649999999999999	0.0
111.6	13.95	0.0
111.6	14.25	0.0
111.6	14.549999999999999	0.0
111.6	14.85	0.0
114.0	0.15	0.0
114.0	0.44999999999999996	0.0
114.0	0.75	0.0
114.0	1.0499999999999998	0.0
114.0	1.35	0.0
114.0	1.65	0.0
114.0	1.95	0.0
114.0	2.25	0.0
114.0	2.55	8.0
114.0	2.8499999999999996	0.0
114.0	3.15	159.0
114.0	3.4499999999999997	94.0
114.0	3.75	110.0
114.0	4.05	151.0
114.0	4.35	0.0
114.0	4.65	216.0
114.0	4.949999999999999	310.0
114.0	5.25	306.0
114.0	5.55	401.0
114.0	5.85	479.0
114.0	6.15	589.0
114.0	6.449999999999999	0.0
114.0	6.75	1032.0
114.0	7.049999999999999	1143.0
114.0	7.35	1183.0
114.0	7.65	0.0
114.0	7.949999999999999	0.0
114.0	8.25	0.0
114.0	8.55	0.0
114.0	8.85	0.0
114.0	9.149999999999999	0.0
114.0	9.45	0.0
114.0	9.75	0.0
114.0	10.05	0.0
114.0	10.35	0.0
114.0	10.649999999999999	0.0
114.0	10.95	0.0
114.0	11.25	0.0
114.0	11.55	0.0
114.0	11.85	0.0
114.0	12.149999999999999	0.0
114.0	12.45	0.0
114.0	12.75	0.0
114.0	13.05	0.0
114.0	13.35	0.0
114.0	13.649999999999999	0.0
114.0	13.95	0.0
114.0	14.25	0.0
114.0	14.549999999999999	0.0
114.0	14.85	0.0
116.39999999999999	0.15	0.0
116.39999999999999	0.44999999999999996	0.0
116.39999999999999	0.75	0.0
116.39999999999999	1.0499999999999998	0.0
116.39999999999999	1.35	0.0
116.39999999999999	1.65	0.0
116.39999999999999	1.95	0.0
116.39999999999999	2.25	0.0
116.39999999999999	2.55	14.0
116.39999999999999	2.8499999999999996	0.0
116.39999999999999	3.15	154.0
116.39999999999999	3.4499999999999997	101.0
116.39999999999999	3.75	116.0
116.39999999999999	4.05	140.0
116.39999999999999	4.35	0.0
116.39999999999999	4.65	222.0
116.39999999999999	4.949999999999999	282.0
116.39999999999999	5.25	269.0
116.39999999999999	5.55	384.0
116.39999999999999	5.85	470.0
116.39999999999999	6.15	590.0
116.39999999999999	6.449999999999999	0.0
116.39999999999999	6.75	994.0
116.39999999999999	7.049999999999999	1090.0
116.39999999999999	7.35	1145.0
116.39999999999999	7.65	0.0
116.39999999999999	7.949999999999999	0.0
116.39999999999999	8.25	0.0
116.39999999999999	8.55	0.0
116.39999999999999	8.85	0.0
116.39999999999999	9.149999999999999	0.0
116.39999999999999	9.45	0.0
116.39999999999999	9.75	0.0
116.39999999999999	10.05	0.0
116.39999999999999	10.35	0.0
116.39999999999999	10.649999999999999	0.0
116.39999999999999	10.95	0.0
116.39999999999999	11.25	0.0
116.39999999999999	11.55	0.0
116.39999999999999	11.85	0.0
116.39999999999999	12.149999999999999	0.0
116.39999999999999	12.45	0.0
116.39999999999999	12.75	0.0
116.39999999999999	13.05	0.0
116.39999999999999	13.35	0.0
116.39999999999999	13.649999999999999	0.0
116.39999999999999	13.95	0.0
116.39999999999999	14.25	0.0
116.39999999999999	14.549999999999999	0.0
116.39999999999999	14.85	0.0
118.8	0.15	0.0
118.8	0.44999999999999996	0.0
118.8	0.75	0.0
118.8	1.0499999999999998	0.0
118.8	1.35	0.0
118.8	1.65	0.0
118.8	1.95	0.0
118.8	2.25	0.0
118.8	2.55	10.0
118.8	2.8499999999999996	0.0
118.8	3.15	147.0
118.8	3.4499999999999997	93.0
118.8	3.75	102.0
118.8	4.05	128.0
118.8	4.35	0.0
118.8	4.65	196.0
118.8	4.949999999999999	290.0
118.8	5.25	318.0
118.8	5.55	383.0
118.8	5.85	454.0
118.8	6.15	613.0
118.8	6.449999999999999	0.0
118.8	6.75	1001.0
118.8	7.049999999999999	1059.0
118.8	7.35	1026.0
118.8	7.65	0.0
118.8	7.949999999999999	0.0
118.8	8.25	0.0
118.8	8.55	0.0
118.8	8.85	0.0
118.8	9.149999999999999	0.0
118.8	9.45	0.0
118.8	9.75	0.0
118.8	10.05	0.0
118.8	10.35	0.0
118.8	10.649999999999999	0.0
118.8	10.95	0.0
118.8	11.25	0.0
118.8	11.55	0.0
118.8	11.85	0.0
118.8	12.149999999999999	0.0
118.8	12.45	0.0
118.8	12.75	0.0
118.8	13.05	0.0
118.8	13.35	0.0
118.8	13.649999999999999	0.0
118.8	13.95	0.0
118.8	14.25	0.0
118.8	14.549999999999999	0.0
118.8	14.85	0.0
121.2	0.15	0.0
121.2	0.44999999999999996	0.0
121.2	0.75	0.0
121.2	1.0499999999999998	0.0
121.2	1.35	0.0
121.2	1.65	0.0
121.2	1.95	0.0
121.2	2.25	0.0
121.2	2.55	8.0
121.2	2.8499999999999996	0.0
121.2	3.15	128.0
121.2	3.4499999999999997	80.0
121.2	3.75	91.0
121.2	4.05	134.0
121.2	4.35	0.0
121.2	4.65	180.0
121.2	4.949999999999999	298.0
121.2	5.25	283.0
121.2	5.55	389.0
121.2	5.85	401.0
121.2	6.15	581.0
121.2	6.449999999999999	0.0
121.2	6.75	905.0
121.2	7.049999999999999	900.0
121.2	7.35	949.0
121.2	7.65	0.0
121.2	7.949999999999999	0.0
121.2	8.25	0.0
121.2	8.55	0.0
121.2	8.85	0.0
121.2	9.149999999999999	0.0
121.2	9.45	0.0
121.2	9.75	0.0
121.2	10.05	0.0
121.2	10.35	0.0
121.2	10.649999999999999	0.0
121.2	10.95	0.0
121.2	11.25	0.0
121.2	11.55	0.0
121.2	11.85	0.0
121.2	12.149999999999999	0.0
121.2	12.45	0.0
121.2	12.75	0.0
121.2	13.05	0.0
121.2	13.35	0.0
121.2	13.649999999999999	0.0
121.2	13.95	0.0
121.2	14.25	0.0
121.2	14.549999999999999	0.0
121.2	14.85	0.0
123.6	0.15	0.0
123.6	0.44999999999999996	0.0
123.6	0.75	0.0
123.6	1.0499999999999998	0.0
123.6	1.35	0.0
123.6	1.65	0.0
123.6	1.95	0.0
123.6	2.25	0.0
123.6	2.55	8.0
123.6	2.8499999999999996	0.0
123.6	3.15	127.0
123.6	3.4499999999999997	89.0
123.6	3.75	95.0
123.6	4.05	126.0
123.6	4.35	0.0
123.6	4.65	208.0
123.6	4.949999999999999	257.0
123.6	5.25	293.0
123.6	5.55	387.0
123.6	5.85	424.0
123.6	6.15	583.0
123.6	6.449999999999999	0.0
123.6	6.75	900.0
123.6	7.049999999999999	868.0
123.6	7.35	829.0
123.6	7.65	0.0
123.6	7.949999999999999	0.0
123.6	8.25	0.0
123.6	8.55	0.0
123.6	8.85	0.0
123.6	9.149999999999999	0.0
123.6	9.45	0.0
123.6	9.75	0.0
123.6	10.05	0.0
123.6	10.35	0.0
123.6	10.649999999999999	0.0
123.6	10.95	0.0
123.6	11.25	0.0
123.6	11.55	0.0
123.6	11.85	0.0
123.6	12.149999999999999	0.0
123.6	12.45	0.0
123.6	12.75	0.0
123.6	13.05	0.0
123.6	13.35	0.0
123.6	13.649999999999999	0.0
123.6	13.95	0.0
123.6	14.25	0.0
123.6	14.549999999999999	0.0
123.6	14.85	0.0
126.0	0.15	0.0
126.0	0.44999999999999996	0.0
126.0	0.75	0.0
126.0	1.0499999999999998	0.0
126.0	1.35	0.0
126.0	1.65	0.0
126.0	1.95	0.0
126.0	2.25	0.0
126.0	2.55	9.0
126.0	2.8499999999999996	0.0
126.0	3.15	131.0
126.0	3.4499999999999997	94.0
126.0	3.75	95.0
126.0	4.05	126.0
126.0	4.35	0.0
126.0	4.65	176.0
126.0	4.949999999999999	216.0
126.0	5.25	268.0
126.0	5.55	352.0
126.0	5.85	407.0
126.0	6.15	571.0
126.0	6.449999999999999	0.0
126.0	6.75	766.0
126.0	7.049999999999999	841.0
126.0	7.35	853.0
126.0	7.65	0.0
126.0	7.949999999999999	0.0
126.0	8.25	0.0
126.0	8.55	0.0
126.0	8.85	0.0
126.0	9.149999999999999	0.0
126.0	9.45	0.0
126.0	9.75	0.0
126.0	10.05	0.0
126.0	10.35	0.0
126.0	10.649999999999999	0.0
126.0	10.95	0.0
126.0	11.25	0.0
126.0	11.55	0.0
126.0	11.85	0.0
126.0	12.149999999999999	0.0
126.0	12.45	0.0
126.0	12.75	0.0
126.0	13.05	0.0
126.0	13.35	0.0
126.0	13.649999999999999	0.0
126.0	13.95	0.0
126.0	14.25	0.0
126.0	14.549999999999999	0.0
126.0	14.85	0.0
128.4	0.15	0.0
128.4	0.44999999999999996	0.0
128.4	0.75	0.0
128.4	1.0499999999999998	0.0
128.4	1.35	0.0
128.4	1.65	0.0
128.4	1.95	0.0
128.4	2.25	0.0
128.4	2.55	11.0
128.4	2.8499999999999996	0.0
128.4	3.15	117.0
128.4	3.4499999999999997	92.0
128.4	3.75	91.0
128.4	4.05	126.0
128.4	4.35	0.0
128.4	4.65	187.0
128.4	4.949999999999999	259.0
128.4	5.25	252.0
128.4	5.55	346.0
128.4	5.85	388.0
128.4	6.15	563.0
128.4	6.449999999999999	0.0
128.4	6.75	771.0
128.4	7.049999999999999	774.0
128.4	7.35	702.0
128.4	7.65	0.0
128.4	7.949999999999999	0.0
128.4	8.25	0.0
128.4	8.55	0.0
128.4	8.85	0.0
128.4	9.149999999999999	0.0
128.4	9.45	0.0
128.4	9.75	0.0
128.4	10.05	0.0
128.4	10.35	0.0
128.4	10.649999999999999	0.0
128.4	10.95	0.0
128.4	11.25	0.0
128.4	11.55	0.0
128.4	11.85	0.0
128.4	12.149999999999999	0.0
128.4	12.45	0.0
128.4	12.75	0.0
128.4	13.05	0.0
128.4	13.35	0.0
128.4	13.649999999999999	0.0
128.4	13.95	0.0
128.4	14.25	0.0
128.4	14.549999999999999	0.0
128.4	14.85	0.0
130.8	0.15	0.0
130.8	0.44999999999999996	0.0
130.8	0.75	0.0
130.8	1.0499999999999998	0.0
130.8	1.35	0.0
130.8	1.65	0.0
130.8	1.95	0.0
130.8	2.25	0.0
130.8	2.55	10.0
130.8	2.8499999999999996	0.0
130.8	3.15	124.0
130.8	3.4499999999999997	91.0
130.8	3.75	97.0
130.8	4.05	127.0
130.8	4.35	0.0
130.8	4.65	162.0
130.8	4.949999999999999	250.0
130.8	5.25	240.0
130.8	5.55	330.0
130.8	5.85	394.0
130.8	6.15	527.0
130.8	6.449999999999999	0.0
130.8	6.75	673.0
130.8	7.049999999999999	676.0
130.8	7.35	680.0
130.8	7.65	0.0
130.8	7.949999999999999	0.0
130.8	8.25	0.0
130.8	8.55	0.0
130.8	8.85	0.0
130.8	9.149999999999999	0.0
130.8	9.45	0.0
130.8	9.75	0.0
130.8	10.05	0.0
130.8	10.35	0.0
130.8	10.649999999999999	0.0
130.8	10.95	0.0
130.8	11.25	0.0
130.8	11.55	0.0
130.8	11.85	0.0
130.8	12.149999999999999	0.0
130.8	12.45	0.0
130.8	12.75	0.0
130.8	13.05	0.0
130.8	13.35	0.0
130.8	13.649999999999999	0.0
130.8	13.95	0.0
130.8	14.25	0.0
130.8	14.549999999999999	0.0
130.8	14.85	0.0
133.2	0.15	0.0
133.2	0.44999999999999996	0.0
133.2	0.75	0.0
133.2	1.0499999999999998	0.0
133.2	1.35	0.0
133.2	1.65	0.0
133.2	1.95	0.0
133.2	2.25	0.0
133.2	2.55	4.0
133.2	2.8499999999999996	0.0
133.2	3.15	133.0
133.2	3.4499999999999997	82.0
133.2	3.75	71.0
133.2	4.05	107.0
133.2	4.35	0.0
133.2	4.65	154.0
133.2	4.949999999999999	228.0
133.2	5.25	259.0
133.2	5.55	343.0
133.2	5.85	337.0
133.2	6.15	533.0
133.2	6.449999999999999	0.0
133.2	6.75	627.0
133.2	7.049999999999999	597.0
133.2	7.35	641.0
133.2	7.65	0.0
133.2	7.949999999999999	0.0
133.2	8.25	0.0
133.2	8.55	0.0
133.2	8.85	0.0
133.2	9.149999999999999	0.0
133.2	9.45	0.0
133.2	9.75	0.0
133.2	10.05	0.0
133.2	10.35	0.0
133.2	10.649999999999999	0.0
133.2	10.95	0.0
133.2	11.25	0.0
133.2	11.55	0.0
133.2	11.85	0.0
133.2	12.149999999999999	0.0
133.2	12.45	0.0
133.2	12.75	0.0
133.2	13.05	0.0
133.2	13.35	0.0
133.2	13.649999999999999	0.0
133.2	13.95	0.0
133.2	14.25	0.0
133.2	14.549999999999999	0.0
133.2	14.85	0.0
135.6	0.15	0.0
135.6	0.44999999999999996	0.0
135.6	0.75	0.0
135.6	1.0499999999999998	0.0
135.6	1.35	0.0
135.6	1.65	0.0
135.6	1.95	0.0
135.6	2.25	0.0
135.6	2.55	8.0
135.6	2.8499999999999996	0.0
135.6	3.15	101.0
135.6	3.4499999999999997	79.0
135.6	3.75	85.0
135.6	4.05	83.0
135.6	4.35	0.0
135.6	4.65	126.0
135.6	4.949999999999999	227.0
135.6	5.25	215.0
135.6	5.55	305.0
135.6	5.85	324.0
135.6	6.15	505.0
135.6	6.449999999999999	0.0
135.6	6.75	583.0
135.6	7.049999999999999	614.0
135.6	7.35	602.0
135.6	7.65	0.0
135.6	7.949999999999999	0.0
135.6	8.25	0.0
135.6	8.55	0.0
135.6	8.85	0.0
135.6	9.149999999999999	0.0
135.6	9.45	0.0
135.6	9.75	0.0
135.6	10.05	0.0
135.6	10.35	0.0
135.6	10.649999999999999	0.0
135.6	10.95	0.0
135.6	11.25	0.0
135.6	11.55	0.0
135.6	11.85	0.0
135.6	12.149999999999999	0.0
135.6	12.45	0.0
135.6	12.75	0.0
135.6	13.05	0.0
135.6	13.35	0.0
135.6	13.649999999999999	0.0
135.6	13.95	0.0
135.6	14.25	0.0
135.6	14.549999999999999	0.0
135.6	14.85	0.0
138.0	0.15	0.0
138.0	0.44999999999999996	0.0
138.0	0.75	0.0
138.0	1.0499999999999998	0.0
138.0	1.35	0.0
138.0	1.65	0.0
138.0	1.95	0.0
138.0	2.25	0.0
138.0	2.55	7.0
138.0	2.8499999999999996	0.0
138.0	3.15	131.0
138.0	3.4499999999999997	74.0
138.0	3.75	68.0
138.0	4.05	100.0
138.0	4.35	0.0
138.0	4.65	148.0
138.0	4.949999999999999	193.0
138.0	5.25	238.0
138.0	5.55	312.0
138.0	5.85	354.0
138.0	6.15	473.0
138.0	6.449999999999999	0.0
138.0	6.75	524.0
138.0	7.049999999999999	507.0
138.0	7.35	511.0
138.0	7.65	0.0
138.0	7.949999999999999	0.0
138.0	8.25	0.0
138.0	8.55	0.0
138.0	8.85	0.0
138.0	9.149999999999999	0.0
138.0	9.45	0.0
138.0	9.75	0.0
138.0	10.05	0.0
138.0	10.35	0.0
138.0	10.649999999999999	0.0
138.0	10.95	0.0
138.0	11.25	0.0
138.0	11.55	0.0
138.0	11.85	0.0
138.0	12.149999999999999	0.0
138.0	12.45	0.0
138.0	12.75	0.0
138.0	13.05	0.0
138.0	13.35	0.0
138.0	13.649999999999999	0.0
138.0	13.95	0.0
138.0	14.25	0.0
138.0	14.549999999999999	0.0
138.0	14.85	0.0
140.39999999999998	0.15	0.0
140.39999999999998	0.44999999999999996	0.0
140.39999999999998	0.75	0.0
140.39999999999998	1.0499999999999998	0.0
140.39999999999998	1.35	0.0
140.39999999999998	1.65	0.0
140.39999999999998	1.95	0.0
140.39999999999998	2.25	0.0
140.39999999999998	2.55	2.0
140.39999999999998	2.8499999999999996	0.0
140.39999999999998	3.15	104.0
140.39999999999998	3.4499999999999997	66.0
140.39999999999998	3.75	78.0
140.39999999999998	4.05	90.0
140.39999999999998	4.35	0.0
140.39999999999998	4.65	144.0
140.39999999999998	4.949999999999999	207.0
140.39999999999998	5.25	234.0
140.39999999999998	5.55	282.0
140.39999999999998	5.85	343.0
140.39999999999998	6.15	446.0
140.39999999999998	6.449999999999999	0.0
140.39999999999998	6.75	439.0
140.39999999999998	7.049999999999999	475.0
140.39999999999998	7.35	504.0
140.39999999999998	7.65	0.0
140.39999999999998	7.949999999999999	0.0
140.39999999999998	8.25	0.0
140.39999999999998	8.55	0.0
140.39999999999998	8.85	0.0
140.39999999999998	9.149999999999999	0.0
140.39999999999998	9.45	0.0
140.39999999999998	9.75	0.0
140.39999999999998	10.05	0.0
140.39999999999998	10.35	0.0
140.39999999999998	10.649999999999999	0.0
140.39999999999998	10.95	0.0
140.39999999999998	11.25	0.0
140.39999999999998	11.55	0.0
140.39999999999998	11.85	0.0
140.39999999999998	12.149999999999999	0.0
140.39999999999998	12.45	0.0
140.39999999999998	12.75	0.0
140.39999999999998	13.05	0.0
140.39999999999998	13.35	0.0
140.39999999999998	13.649999999999999	0.0
140.39999999999998	13.95	0.0
140.39999999999998	14.25	0.0
140.39999999999998	14.549999999999999	0.0
140.39999999999998	14.85	0.0
142.8	0.15	0.0
142.8	0.44999999999999996	0.0
142.8	0.75	0.0
142.8	1.0499999999999998	0.0
142.8	1.35	0.0
142.8	1.65	0.0
142.8	1.95	0.0
142.8	2.25	0.0
142.8	2.55	4.0
142.8	2.8499999999999996	0.0
142.8	3.15	104.0
142.8	3.4499999999999997	80.0
142.8	3.75	72.0
142.8	4.05	93.0
142.8	4.35	0.0
142.8	4.65	149.0
142.8	4.949999999999999	174.0
142.8	5.25	195.0
142.8	5.55	262.0
142.8	5.85	309.0
142.8	6.15	375.0
142.8	6.449999999999999	0.0
142.8	6.75	442.0
142.8	7.049999999999999	457.0
142.8	7.35	423.0
142.8	7.65	0.0
142.8	7.949999999999999	0.0
142.8	8.25	0.0
142.8	8.55	0.0
142.8	8.85	0.0
142.8	9.149999999999999	0.0
142.8	9.45	0.0
142.8	9.75	0.0
142.8	10.05	0.0
142.8	10.35	0.0
142.8	10.649999999999999	0.0
142.8	10.95	0.0
142.8	11.25	0.0
142.8	11.55	0.0
142.8	11.85	0.0
142.8	12.149999999999999	0.0
142.8	12.45	0.0
142.8	12.75	0.0
142.8	13.05	0.0
142.8	13.35	0.0
142.8	13.649999999999999	0.0
142.8	13.95	0.0
142.8	14.25	0.0
142.8	14.549999999999999	0.0
142.8	14.85	0.0
145.2	0.15	0.0
145.2	0.44999999999999996	0.0
145.2	0.75	0.0
145.2	1.0499999999999998	0.0
145.2	1.35	0.0
145.2	1.65	0.0
145.2	1.95	0.0
145.2	2.25	0.0
145.2	2.55	6.0
145.2	2.8499999999999996	0.0
145.2	3.15	88.0
145.2	3.4499999999999997	74.0
145.2	3.75	79.0
145.2	4.05	97.0
145.2	4.35	0.0
145.2	4.65	121.0
145.2	4.949999999999999	204.0
145.2	5.25	204.0
145.2	5.55	252.0
145.2	5.85	308.0
145.2	6.15	375.0
145.2	6.449999999999999	0.0
145.2	6.75	419.0
145.2	7.049999999999999	428.0
145.2	7.35	382.0
145.2	7.65	0.0
145.2	7.949999999999999	0.0
145.2	8.25	0.0
145.2	8.55	0.0
145.2	8.85	0.0
145.2	9.149999999999999	0.0
145.2	9.45	0.0
145.2	9.75	0.0
145.2	10.05	0.0
145.2	10.35	0.0
145.2	10.649999999999999	0.0
145.2	10.95	0.0
145.2	11.25	0.0
145.2	11.55	0.0
145.2	11.85	0.0
145.2	12.149999999999999	0.0
145.2	12.45	0.0
145.2	12.75	0.0
145.2	13.05	0.0
145.2	13.35	0.0
145.2	13.649999999999999	0.0
145.2	13.95	0.0
145.2	14.25	0.0
145.2	14.549999999999999	0.0
145.2	14.85	0.0
147.6	0.15	0.0
147.6	0.44999999999999996	0.0
147.6	0.75	0.0
147.6	1.0499999999999998	0.0
147.6	1.35	0.0
147.6	1.65	0.0
147.6	1.95	0.0
147.6	2.25	0.0
147.6	2.55	3.0
147.6	2.8499999999999996	0.0
147.6	3.15	88.0
147.6	3.4499999999999997	59.0
147.6	3.75	76.0
147.6	4.05	90.0
147.6	4.35	0.0
147.6	4.65	137.0
147.6	4.949999999999999	171.0
147.6	5.25	168.0
147.6	5.55	227.0
147.6	5.85	275.0
147.6	6.15	346.0
147.6	6.449999999999999	0.0
147.6	6.75	369.0
147.6	7.049999999999999	365.0
147.6	7.35	346.0
147.6	7.65	0.0
147.6	7.949999999999999	0.0
147.6	8.25	0.0
147.6	8.55	0.0
147.6	8.85	0.0
147.6	9.149999999999999	0.0
147.6	9.45	0.0
147.6	9.75	0.0
147.6	10.05	0.0
147.6	10.35	0.0
147.6	10.649999999999999	0.0
147.6	10.95	0.0
147.6	11.25	0.0
147.6	11.55	0.0
147.6	11.85	0.0
147.6	12.149999999999999	0.0
147.6	12.45	0.0
147.6	12.75	0.0
147.6	13.05	0.0
147.6	13.35	0.0
147.6	13.649999999999999	0.0
147.6	13.95	0.0
147.6	14.25	0.0
147.6	14.549999999999999	0.0
147.6	14.85	0.0
150.0	0.15	0.0
150.0	0.44999999999999996	0.0
150.0	0.75	0.0
150.0	1.0499999999999998	0.0
150.0	1.35	0.0
150.0	1.65	0.0
150.0	1.95	0.0
150.0	2.25	0.0
150.0	2.55	2.0
150.0	2.8499999999999996	0.0
150.0	3.15	79.0
150.0	3.4499999999999997	68.0
150.0	3.75	61.0
150.0	4.05	81.0
150.0	4.35	0.0
150.0	4.65	122.0
150.0	4.949999999999999	159.0
150.0	5.25	161.0
150.0	5.55	215.0
150.0	5.85	249.0
150.0	6.15	294.0
150.0	6.449999999999999	0.0
150.0	6.75	331.0
150.0	7.049999999999999	310.0
150.0	7.35	303.0
150.0	7.65	0.0
150.0	7.949999999999999	0.0
150.0	8.25	0.0
150.0	8.55	0.0
150.0	8.85	0.0
150.0	9.149999999999999	0.0
150.0	9.45	0.0
150.0	9.75	0.0
150.0	10.05	0.0
150.0	10.35	0.0
150.0	10.649999999999999	0.0
150.0	10.95	0.0
150.0	11.25	0.0
150.0	11.55	0.0
150.0	11.85	0.0
150.0	12.149999999999999	0.0
150.0	12.45	0.0
150.0	12.75	0.0
150.0	13.05	0.0
150.0	13.35	0.0
150.0	13.649999999999999	0.0
150.0	13.95	0.0
150.0	14.25	0.0
150.0	14.549999999999999	0.0
150.0	14.85	0.0
152.39999999999998	0.15	0.0
152.39999999999998	0.44999999999999996	0.0
152.39999999999998	0.75	0.0
152.39999999999998	1.0499999999999998	0.0
152.39999999999998	1.35	0.0
152.39999999999998	1.65	0.0
152.39999999999998	1.95	0.0
152.39999999999998	2.25	0.0
152.39999999999998	2.55	3.0
152.39999999999998	2.8499999999999996	0.0
152.39999999999998	3.15	71.0
152.39999999999998	3.4499999999999997	41.0
152.39999999999998	3.75	48.0
152.39999999999998	4.05	63.0
152.39999999999998	4.35	0.0
152.39999999999998	4.65	114.0
152.39999999999998	4.949999999999999	135.0
152.39999999999998	5.25	186.0
152.39999999999998	5.55	218.0
152.39999999999998	5.85	240.0
152.39999999999998	6.15	272.0
152.39999999999998	6.449999999999999	0.0
152.39999999999998	6.75	297.0
152.39999999999998	7.049999999999999	272.0
152.39999999999998	7.35	261.0
152.39999999999998	7.65	0.0
152.39999999999998	7.949999999999999	0.0
152.39999999999998	8.25	0.0
152.39999999999998	8.55	0.0
152.39999999999998	8.85	0.0
152.39999999999998	9.149999999999999	0.0
152.39999999999998	9.45	0.0
152.39999999999998	9.75	0.0
152.39999999999998	10.05	0.0
152.39999999999998	10.35	0.0
152.39999999999998	10.649999999999999	0.0
152.39999999999998	10.95	0.0
152.39999999999998	11.25	0.0
152.39999999999998	11.55	0.0
152.39999999999998	11.85	0.0
152.39999999999998	12.149999999999999	0.0
152.39999999999998	12.45	0.0
152.39999999999998	12.75	0.0
152.39999999999998	13.05	0.0
152.39999999999998	13.35	0.0
152.39999999999998	13.649999999999999	0.0
152.39999999999998	13.95	0.0
152.39999999999998	14.25	0.0
152.39999999999998	14.549999999999999	0.0
152.39999999999998	14.85	0.0
154.8	0.15	0.0
154.8	0.44999999999999996	0.0
154.8	0.75	0.0
154.8	1.0499999999999998	0.0
154.8	1.35	0.0
154.8	1.65	0.0
154.8	1.95	0.0
154.8	2.25	0.0
154.8	2.55	3.0
154.8	2.8499999999999996	0.0
154.8	3.15	73.0
154.8	3.4499999999999997	47.0
154.8	3.75	60.0
154.8	4.05	64.0
154.8	4.35	0.0
154.8	4.65	89.0
154.8	4.949999999999999	132.0
154.8	5.25	148.0
154.8	5.55	182.0
154.8	5.85	197.0
154.8	6.15	269.0
154.8	6.449999999999999	0.0
154.8	6.75	250.0
154.8	7.049999999999999	256.0
154.8	7.35	234.0
154.8	7.65	0.0
154.8	7.949999999999999	0.0
154.8	8.25	0.0
154.8	8.55	0.0
154.8	8.85	0.0
154.8	9.149999999999999	0.0
154.8	9.45	0.0
154.8	9.75	0.0
154.8	10.05	0.0
154.8	10.35	0.0
154.8	10.649999999999999	0.0
154.8	10.95	0.0
154.8	11.25	0.0
154.8	11.55	0.0
154.8	11.85	0.0
154.8	12.149999999999999	0.0
154.8	12.45	0.0
154.8	12.75	0.0
154.8	13.05	0.0
154.8	13.35	0.0
154.8	13.649999999999999	0.0
154.8	13.95	0.0
154.8	14.25	0.0
154.8	14.549999999999999	0.0
[truncated: 501 more rows]
