# Supplementary material for: Peering inside the black box by learning the relevance of many-body functions in neural network potentials
Source: Nat Commun. 2025 Nov 10;16:9898. doi: 10.1038/s41467-025-65863-0 (PMC12603069; doi:10.1038/s41467-025-65863-0)
Supplement: Supplementary file 4 — Source Data Fig S10 [file 41467_2025_65863_MOESM4_ESM.zip › fig_s10_waterfall_plot_histogram/fig_s10_water_PaiNN_alpha_0.7853981633974483.csv]

angle	L2	n_points
61.2	0.15	0.0
61.2	0.44999999999999996	0.0
61.2	0.75	0.0
61.2	1.0499999999999998	0.0
61.2	1.35	0.0
61.2	1.65	0.0
61.2	1.95	0.0
61.2	2.25	0.0
61.2	2.55	0.0
61.2	2.8499999999999996	32.0
61.2	3.15	29.0
61.2	3.4499999999999997	20.0
61.2	3.75	32.0
61.2	4.05	45.0
61.2	4.35	86.0
61.2	4.65	109.0
61.2	4.949999999999999	155.0
61.2	5.25	176.0
61.2	5.55	231.0
61.2	5.85	296.0
61.2	6.15	361.0
61.2	6.449999999999999	479.0
61.2	6.75	662.0
61.2	7.049999999999999	903.0
61.2	7.35	1134.0
61.2	7.65	0.0
61.2	7.949999999999999	0.0
61.2	8.25	0.0
61.2	8.55	0.0
61.2	8.85	0.0
61.2	9.149999999999999	0.0
61.2	9.45	0.0
61.2	9.75	0.0
61.2	10.05	0.0
61.2	10.35	0.0
61.2	10.649999999999999	0.0
61.2	10.95	0.0
61.2	11.25	0.0
61.2	11.55	0.0
61.2	11.85	0.0
61.2	12.149999999999999	0.0
61.2	12.45	0.0
61.2	12.75	0.0
61.2	13.05	0.0
61.2	13.35	0.0
61.2	13.649999999999999	0.0
61.2	13.95	0.0
61.2	14.25	0.0
61.2	14.549999999999999	0.0
61.2	14.85	0.0
63.599999999999994	0.15	0.0
63.599999999999994	0.44999999999999996	0.0
63.599999999999994	0.75	0.0
63.599999999999994	1.0499999999999998	0.0
63.599999999999994	1.35	0.0
63.599999999999994	1.65	0.0
63.599999999999994	1.95	0.0
63.599999999999994	2.25	0.0
63.599999999999994	2.55	2.0
63.599999999999994	2.8499999999999996	46.0
63.599999999999994	3.15	49.0
63.599999999999994	3.4499999999999997	37.0
63.599999999999994	3.75	40.0
63.599999999999994	4.05	90.0
63.599999999999994	4.35	130.0
63.599999999999994	4.65	176.0
63.599999999999994	4.949999999999999	233.0
63.599999999999994	5.25	255.0
63.599999999999994	5.55	332.0
63.599999999999994	5.85	410.0
63.599999999999994	6.15	486.0
63.599999999999994	6.449999999999999	643.0
63.599999999999994	6.75	881.0
63.599999999999994	7.049999999999999	1148.0
63.599999999999994	7.35	1434.0
63.599999999999994	7.65	0.0
63.599999999999994	7.949999999999999	0.0
63.599999999999994	8.25	0.0
63.599999999999994	8.55	0.0
63.599999999999994	8.85	0.0
63.599999999999994	9.149999999999999	0.0
63.599999999999994	9.45	0.0
63.599999999999994	9.75	0.0
63.599999999999994	10.05	0.0
63.599999999999994	10.35	0.0
63.599999999999994	10.649999999999999	0.0
63.599999999999994	10.95	0.0
63.599999999999994	11.25	0.0
63.599999999999994	11.55	0.0
63.599999999999994	11.85	0.0
63.599999999999994	12.149999999999999	0.0
63.599999999999994	12.45	0.0
63.599999999999994	12.75	0.0
63.599999999999994	13.05	0.0
63.599999999999994	13.35	0.0
63.599999999999994	13.649999999999999	0.0
63.599999999999994	13.95	0.0
63.599999999999994	14.25	0.0
63.599999999999994	14.549999999999999	0.0
63.599999999999994	14.85	0.0
66.0	0.15	0.0
66.0	0.44999999999999996	0.0
66.0	0.75	0.0
66.0	1.0499999999999998	0.0
66.0	1.35	0.0
66.0	1.65	0.0
66.0	1.95	0.0
66.0	2.25	0.0
66.0	2.55	3.0
66.0	2.8499999999999996	65.0
66.0	3.15	63.0
66.0	3.4499999999999997	50.0
66.0	3.75	51.0
66.0	4.05	94.0
66.0	4.35	114.0
66.0	4.65	191.0
66.0	4.949999999999999	175.0
66.0	5.25	275.0
66.0	5.55	298.0
66.0	5.85	397.0
66.0	6.15	531.0
66.0	6.449999999999999	650.0
66.0	6.75	906.0
66.0	7.049999999999999	1131.0
66.0	7.35	1436.0
66.0	7.65	0.0
66.0	7.949999999999999	0.0
66.0	8.25	0.0
66.0	8.55	0.0
66.0	8.85	0.0
66.0	9.149999999999999	0.0
66.0	9.45	0.0
66.0	9.75	0.0
66.0	10.05	0.0
66.0	10.35	0.0
66.0	10.649999999999999	0.0
66.0	10.95	0.0
66.0	11.25	0.0
66.0	11.55	0.0
66.0	11.85	0.0
66.0	12.149999999999999	0.0
66.0	12.45	0.0
66.0	12.75	0.0
66.0	13.05	0.0
66.0	13.35	0.0
66.0	13.649999999999999	0.0
66.0	13.95	0.0
66.0	14.25	0.0
66.0	14.549999999999999	0.0
66.0	14.85	0.0
68.4	0.15	0.0
68.4	0.44999999999999996	0.0
68.4	0.75	0.0
68.4	1.0499999999999998	0.0
68.4	1.35	0.0
68.4	1.65	0.0
68.4	1.95	0.0
68.4	2.25	0.0
68.4	2.55	2.0
68.4	2.8499999999999996	92.0
68.4	3.15	70.0
68.4	3.4499999999999997	45.0
68.4	3.75	48.0
68.4	4.05	85.0
68.4	4.35	130.0
68.4	4.65	189.0
68.4	4.949999999999999	212.0
68.4	5.25	265.0
68.4	5.55	306.0
68.4	5.85	441.0
68.4	6.15	535.0
68.4	6.449999999999999	679.0
68.4	6.75	958.0
68.4	7.049999999999999	1225.0
68.4	7.35	1580.0
68.4	7.65	0.0
68.4	7.949999999999999	0.0
68.4	8.25	0.0
68.4	8.55	0.0
68.4	8.85	0.0
68.4	9.149999999999999	0.0
68.4	9.45	0.0
68.4	9.75	0.0
68.4	10.05	0.0
68.4	10.35	0.0
68.4	10.649999999999999	0.0
68.4	10.95	0.0
68.4	11.25	0.0
68.4	11.55	0.0
68.4	11.85	0.0
68.4	12.149999999999999	0.0
68.4	12.45	0.0
68.4	12.75	0.0
68.4	13.05	0.0
68.4	13.35	0.0
68.4	13.649999999999999	0.0
68.4	13.95	0.0
68.4	14.25	0.0
68.4	14.549999999999999	0.0
68.4	14.85	0.0
70.8	0.15	0.0
70.8	0.44999999999999996	0.0
70.8	0.75	0.0
70.8	1.0499999999999998	0.0
70.8	1.35	0.0
70.8	1.65	0.0
70.8	1.95	0.0
70.8	2.25	0.0
70.8	2.55	2.0
70.8	2.8499999999999996	106.0
70.8	3.15	60.0
70.8	3.4499999999999997	42.0
70.8	3.75	43.0
70.8	4.05	78.0
70.8	4.35	144.0
70.8	4.65	168.0
70.8	4.949999999999999	207.0
70.8	5.25	260.0
70.8	5.55	355.0
70.8	5.85	422.0
70.8	6.15	529.0
70.8	6.449999999999999	719.0
70.8	6.75	1014.0
70.8	7.049999999999999	1230.0
70.8	7.35	1719.0
70.8	7.65	0.0
70.8	7.949999999999999	0.0
70.8	8.25	0.0
70.8	8.55	0.0
70.8	8.85	0.0
70.8	9.149999999999999	0.0
70.8	9.45	0.0
70.8	9.75	0.0
70.8	10.05	0.0
70.8	10.35	0.0
70.8	10.649999999999999	0.0
70.8	10.95	0.0
70.8	11.25	0.0
70.8	11.55	0.0
70.8	11.85	0.0
70.8	12.149999999999999	0.0
70.8	12.45	0.0
70.8	12.75	0.0
70.8	13.05	0.0
70.8	13.35	0.0
70.8	13.649999999999999	0.0
70.8	13.95	0.0
70.8	14.25	0.0
70.8	14.549999999999999	0.0
70.8	14.85	0.0
73.2	0.15	0.0
73.2	0.44999999999999996	0.0
73.2	0.75	0.0
73.2	1.0499999999999998	0.0
73.2	1.35	0.0
73.2	1.65	0.0
73.2	1.95	0.0
73.2	2.25	0.0
73.2	2.55	7.0
73.2	2.8499999999999996	106.0
73.2	3.15	60.0
73.2	3.4499999999999997	39.0
73.2	3.75	58.0
73.2	4.05	77.0
73.2	4.35	129.0
73.2	4.65	185.0
73.2	4.949999999999999	213.0
73.2	5.25	245.0
73.2	5.55	336.0
73.2	5.85	416.0
73.2	6.15	530.0
73.2	6.449999999999999	736.0
73.2	6.75	1016.0
73.2	7.049999999999999	1280.0
73.2	7.35	1735.0
73.2	7.65	0.0
73.2	7.949999999999999	0.0
73.2	8.25	0.0
73.2	8.55	0.0
73.2	8.85	0.0
73.2	9.149999999999999	0.0
73.2	9.45	0.0
73.2	9.75	0.0
73.2	10.05	0.0
73.2	10.35	0.0
73.2	10.649999999999999	0.0
73.2	10.95	0.0
73.2	11.25	0.0
73.2	11.55	0.0
73.2	11.85	0.0
73.2	12.149999999999999	0.0
73.2	12.45	0.0
73.2	12.75	0.0
73.2	13.05	0.0
73.2	13.35	0.0
73.2	13.649999999999999	0.0
73.2	13.95	0.0
73.2	14.25	0.0
73.2	14.549999999999999	0.0
73.2	14.85	0.0
75.6	0.15	0.0
75.6	0.44999999999999996	0.0
75.6	0.75	0.0
75.6	1.0499999999999998	0.0
75.6	1.35	0.0
75.6	1.65	0.0
75.6	1.95	0.0
75.6	2.25	0.0
75.6	2.55	4.0
75.6	2.8499999999999996	122.0
75.6	3.15	53.0
75.6	3.4499999999999997	43.0
75.6	3.75	59.0
75.6	4.05	98.0
75.6	4.35	140.0
75.6	4.65	179.0
75.6	4.949999999999999	197.0
75.6	5.25	270.0
75.6	5.55	325.0
75.6	5.85	469.0
75.6	6.15	517.0
75.6	6.449999999999999	790.0
75.6	6.75	1060.0
75.6	7.049999999999999	1366.0
75.6	7.35	1723.0
75.6	7.65	0.0
75.6	7.949999999999999	0.0
75.6	8.25	0.0
75.6	8.55	0.0
75.6	8.85	0.0
75.6	9.149999999999999	0.0
75.6	9.45	0.0
75.6	9.75	0.0
75.6	10.05	0.0
75.6	10.35	0.0
75.6	10.649999999999999	0.0
75.6	10.95	0.0
75.6	11.25	0.0
75.6	11.55	0.0
75.6	11.85	0.0
75.6	12.149999999999999	0.0
75.6	12.45	0.0
75.6	12.75	0.0
75.6	13.05	0.0
75.6	13.35	0.0
75.6	13.649999999999999	0.0
75.6	13.95	0.0
75.6	14.25	0.0
75.6	14.549999999999999	0.0
75.6	14.85	0.0
78.0	0.15	0.0
78.0	0.44999999999999996	0.0
78.0	0.75	0.0
78.0	1.0499999999999998	0.0
78.0	1.35	0.0
78.0	1.65	0.0
78.0	1.95	0.0
78.0	2.25	0.0
78.0	2.55	4.0
78.0	2.8499999999999996	141.0
78.0	3.15	49.0
78.0	3.4499999999999997	45.0
78.0	3.75	64.0
78.0	4.05	114.0
78.0	4.35	142.0
78.0	4.65	189.0
78.0	4.949999999999999	230.0
78.0	5.25	266.0
78.0	5.55	325.0
78.0	5.85	425.0
78.0	6.15	553.0
78.0	6.449999999999999	696.0
78.0	6.75	1103.0
78.0	7.049999999999999	1434.0
78.0	7.35	1828.0
78.0	7.65	0.0
78.0	7.949999999999999	0.0
78.0	8.25	0.0
78.0	8.55	0.0
78.0	8.85	0.0
78.0	9.149999999999999	0.0
78.0	9.45	0.0
78.0	9.75	0.0
78.0	10.05	0.0
78.0	10.35	0.0
78.0	10.649999999999999	0.0
78.0	10.95	0.0
78.0	11.25	0.0
78.0	11.55	0.0
78.0	11.85	0.0
78.0	12.149999999999999	0.0
78.0	12.45	0.0
78.0	12.75	0.0
78.0	13.05	0.0
78.0	13.35	0.0
78.0	13.649999999999999	0.0
78.0	13.95	0.0
78.0	14.25	0.0
78.0	14.549999999999999	0.0
78.0	14.85	0.0
80.4	0.15	0.0
80.4	0.44999999999999996	0.0
80.4	0.75	0.0
80.4	1.0499999999999998	0.0
80.4	1.35	0.0
80.4	1.65	0.0
80.4	1.95	0.0
80.4	2.25	0.0
80.4	2.55	7.0
80.4	2.8499999999999996	135.0
80.4	3.15	64.0
80.4	3.4499999999999997	48.0
80.4	3.75	67.0
80.4	4.05	97.0
80.4	4.35	124.0
80.4	4.65	193.0
80.4	4.949999999999999	240.0
80.4	5.25	293.0
80.4	5.55	394.0
80.4	5.85	461.0
80.4	6.15	573.0
80.4	6.449999999999999	824.0
80.4	6.75	1190.0
80.4	7.049999999999999	1425.0
80.4	7.35	1833.0
80.4	7.65	0.0
80.4	7.949999999999999	0.0
80.4	8.25	0.0
80.4	8.55	0.0
80.4	8.85	0.0
80.4	9.149999999999999	0.0
80.4	9.45	0.0
80.4	9.75	0.0
80.4	10.05	0.0
80.4	10.35	0.0
80.4	10.649999999999999	0.0
80.4	10.95	0.0
80.4	11.25	0.0
80.4	11.55	0.0
80.4	11.85	0.0
80.4	12.149999999999999	0.0
80.4	12.45	0.0
80.4	12.75	0.0
80.4	13.05	0.0
80.4	13.35	0.0
80.4	13.649999999999999	0.0
80.4	13.95	0.0
80.4	14.25	0.0
80.4	14.549999999999999	0.0
80.4	14.85	0.0
82.8	0.15	0.0
82.8	0.44999999999999996	0.0
82.8	0.75	0.0
82.8	1.0499999999999998	0.0
82.8	1.35	0.0
82.8	1.65	0.0
82.8	1.95	0.0
82.8	2.25	0.0
82.8	2.55	4.0
82.8	2.8499999999999996	157.0
82.8	3.15	61.0
82.8	3.4499999999999997	61.0
82.8	3.75	78.0
82.8	4.05	97.0
82.8	4.35	141.0
82.8	4.65	142.0
82.8	4.949999999999999	247.0
82.8	5.25	286.0
82.8	5.55	376.0
82.8	5.85	412.0
82.8	6.15	543.0
82.8	6.449999999999999	855.0
82.8	6.75	1102.0
82.8	7.049999999999999	1437.0
82.8	7.35	1974.0
82.8	7.65	0.0
82.8	7.949999999999999	0.0
82.8	8.25	0.0
82.8	8.55	0.0
82.8	8.85	0.0
82.8	9.149999999999999	0.0
82.8	9.45	0.0
82.8	9.75	0.0
82.8	10.05	0.0
82.8	10.35	0.0
82.8	10.649999999999999	0.0
82.8	10.95	0.0
82.8	11.25	0.0
82.8	11.55	0.0
82.8	11.85	0.0
82.8	12.149999999999999	0.0
82.8	12.45	0.0
82.8	12.75	0.0
82.8	13.05	0.0
82.8	13.35	0.0
82.8	13.649999999999999	0.0
82.8	13.95	0.0
82.8	14.25	0.0
82.8	14.549999999999999	0.0
82.8	14.85	0.0
85.2	0.15	0.0
85.2	0.44999999999999996	0.0
85.2	0.75	0.0
85.2	1.0499999999999998	0.0
85.2	1.35	0.0
85.2	1.65	0.0
85.2	1.95	0.0
85.2	2.25	0.0
85.2	2.55	11.0
85.2	2.8499999999999996	145.0
85.2	3.15	61.0
85.2	3.4499999999999997	42.0
85.2	3.75	52.0
85.2	4.05	113.0
85.2	4.35	138.0
85.2	4.65	187.0
85.2	4.949999999999999	210.0
85.2	5.25	294.0
85.2	5.55	355.0
85.2	5.85	436.0
85.2	6.15	550.0
85.2	6.449999999999999	871.0
85.2	6.75	1186.0
85.2	7.049999999999999	1597.0
85.2	7.35	1912.0
85.2	7.65	0.0
85.2	7.949999999999999	0.0
85.2	8.25	0.0
85.2	8.55	0.0
85.2	8.85	0.0
85.2	9.149999999999999	0.0
85.2	9.45	0.0
85.2	9.75	0.0
85.2	10.05	0.0
85.2	10.35	0.0
85.2	10.649999999999999	0.0
85.2	10.95	0.0
85.2	11.25	0.0
85.2	11.55	0.0
85.2	11.85	0.0
85.2	12.149999999999999	0.0
85.2	12.45	0.0
85.2	12.75	0.0
85.2	13.05	0.0
85.2	13.35	0.0
85.2	13.649999999999999	0.0
85.2	13.95	0.0
85.2	14.25	0.0
85.2	14.549999999999999	0.0
85.2	14.85	0.0
87.6	0.15	0.0
87.6	0.44999999999999996	0.0
87.6	0.75	0.0
87.6	1.0499999999999998	0.0
87.6	1.35	0.0
87.6	1.65	0.0
87.6	1.95	0.0
87.6	2.25	0.0
87.6	2.55	3.0
87.6	2.8499999999999996	139.0
87.6	3.15	71.0
87.6	3.4499999999999997	55.0
87.6	3.75	65.0
87.6	4.05	98.0
87.6	4.35	141.0
87.6	4.65	187.0
87.6	4.949999999999999	262.0
87.6	5.25	274.0
87.6	5.55	326.0
87.6	5.85	413.0
87.6	6.15	620.0
87.6	6.449999999999999	863.0
87.6	6.75	1357.0
87.6	7.049999999999999	1560.0
87.6	7.35	1920.0
87.6	7.65	0.0
87.6	7.949999999999999	0.0
87.6	8.25	0.0
87.6	8.55	0.0
87.6	8.85	0.0
87.6	9.149999999999999	0.0
87.6	9.45	0.0
87.6	9.75	0.0
87.6	10.05	0.0
87.6	10.35	0.0
87.6	10.649999999999999	0.0
87.6	10.95	0.0
87.6	11.25	0.0
87.6	11.55	0.0
87.6	11.85	0.0
87.6	12.149999999999999	0.0
87.6	12.45	0.0
87.6	12.75	0.0
87.6	13.05	0.0
87.6	13.35	0.0
87.6	13.649999999999999	0.0
87.6	13.95	0.0
87.6	14.25	0.0
87.6	14.549999999999999	0.0
87.6	14.85	0.0
90.0	0.15	0.0
90.0	0.44999999999999996	0.0
90.0	0.75	0.0
90.0	1.0499999999999998	0.0
90.0	1.35	0.0
90.0	1.65	0.0
90.0	1.95	0.0
90.0	2.25	0.0
90.0	2.55	11.0
90.0	2.8499999999999996	176.0
90.0	3.15	52.0
90.0	3.4499999999999997	71.0
90.0	3.75	62.0
90.0	4.05	90.0
90.0	4.35	152.0
90.0	4.65	196.0
90.0	4.949999999999999	257.0
90.0	5.25	309.0
90.0	5.55	365.0
90.0	5.85	475.0
90.0	6.15	636.0
90.0	6.449999999999999	916.0
90.0	6.75	1242.0
90.0	7.049999999999999	1619.0
90.0	7.35	1843.0
90.0	7.65	0.0
90.0	7.949999999999999	0.0
90.0	8.25	0.0
90.0	8.55	0.0
90.0	8.85	0.0
90.0	9.149999999999999	0.0
90.0	9.45	0.0
90.0	9.75	0.0
90.0	10.05	0.0
90.0	10.35	0.0
90.0	10.649999999999999	0.0
90.0	10.95	0.0
90.0	11.25	0.0
90.0	11.55	0.0
90.0	11.85	0.0
90.0	12.149999999999999	0.0
90.0	12.45	0.0
90.0	12.75	0.0
90.0	13.05	0.0
90.0	13.35	0.0
90.0	13.649999999999999	0.0
90.0	13.95	0.0
90.0	14.25	0.0
90.0	14.549999999999999	0.0
90.0	14.85	0.0
92.4	0.15	0.0
92.4	0.44999999999999996	0.0
92.4	0.75	0.0
92.4	1.0499999999999998	0.0
92.4	1.35	0.0
92.4	1.65	0.0
92.4	1.95	0.0
92.4	2.25	0.0
92.4	2.55	4.0
92.4	2.8499999999999996	191.0
92.4	3.15	58.0
92.4	3.4499999999999997	55.0
92.4	3.75	69.0
92.4	4.05	104.0
92.4	4.35	142.0
92.4	4.65	194.0
92.4	4.949999999999999	274.0
92.4	5.25	282.0
92.4	5.55	388.0
92.4	5.85	472.0
92.4	6.15	645.0
92.4	6.449999999999999	924.0
92.4	6.75	1234.0
92.4	7.049999999999999	1508.0
92.4	7.35	1626.0
92.4	7.65	0.0
92.4	7.949999999999999	0.0
92.4	8.25	0.0
92.4	8.55	0.0
92.4	8.85	0.0
92.4	9.149999999999999	0.0
92.4	9.45	0.0
92.4	9.75	0.0
92.4	10.05	0.0
92.4	10.35	0.0
92.4	10.649999999999999	0.0
92.4	10.95	0.0
92.4	11.25	0.0
92.4	11.55	0.0
92.4	11.85	0.0
92.4	12.149999999999999	0.0
92.4	12.45	0.0
92.4	12.75	0.0
92.4	13.05	0.0
92.4	13.35	0.0
92.4	13.649999999999999	0.0
92.4	13.95	0.0
92.4	14.25	0.0
92.4	14.549999999999999	0.0
92.4	14.85	0.0
94.8	0.15	0.0
94.8	0.44999999999999996	0.0
94.8	0.75	0.0
94.8	1.0499999999999998	0.0
94.8	1.35	0.0
94.8	1.65	0.0
94.8	1.95	0.0
94.8	2.25	0.0
94.8	2.55	13.0
94.8	2.8499999999999996	166.0
94.8	3.15	60.0
94.8	3.4499999999999997	50.0
94.8	3.75	71.0
94.8	4.05	105.0
94.8	4.35	144.0
94.8	4.65	208.0
94.8	4.949999999999999	251.0
94.8	5.25	289.0
94.8	5.55	358.0
94.8	5.85	491.0
94.8	6.15	637.0
94.8	6.449999999999999	946.0
94.8	6.75	1362.0
94.8	7.049999999999999	1467.0
94.8	7.35	1565.0
94.8	7.65	0.0
94.8	7.949999999999999	0.0
94.8	8.25	0.0
94.8	8.55	0.0
94.8	8.85	0.0
94.8	9.149999999999999	0.0
94.8	9.45	0.0
94.8	9.75	0.0
94.8	10.05	0.0
94.8	10.35	0.0
94.8	10.649999999999999	0.0
94.8	10.95	0.0
94.8	11.25	0.0
94.8	11.55	0.0
94.8	11.85	0.0
94.8	12.149999999999999	0.0
94.8	12.45	0.0
94.8	12.75	0.0
94.8	13.05	0.0
94.8	13.35	0.0
94.8	13.649999999999999	0.0
94.8	13.95	0.0
94.8	14.25	0.0
94.8	14.549999999999999	0.0
94.8	14.85	0.0
97.2	0.15	0.0
97.2	0.44999999999999996	0.0
97.2	0.75	0.0
97.2	1.0499999999999998	0.0
97.2	1.35	0.0
97.2	1.65	0.0
97.2	1.95	0.0
97.2	2.25	0.0
97.2	2.55	13.0
97.2	2.8499999999999996	163.0
97.2	3.15	47.0
97.2	3.4499999999999997	43.0
97.2	3.75	50.0
97.2	4.05	106.0
97.2	4.35	133.0
97.2	4.65	191.0
97.2	4.949999999999999	225.0
97.2	5.25	305.0
97.2	5.55	392.0
97.2	5.85	495.0
97.2	6.15	701.0
97.2	6.449999999999999	969.0
97.2	6.75	1256.0
97.2	7.049999999999999	1334.0
97.2	7.35	1587.0
97.2	7.65	0.0
97.2	7.949999999999999	0.0
97.2	8.25	0.0
97.2	8.55	0.0
97.2	8.85	0.0
97.2	9.149999999999999	0.0
97.2	9.45	0.0
97.2	9.75	0.0
97.2	10.05	0.0
97.2	10.35	0.0
97.2	10.649999999999999	0.0
97.2	10.95	0.0
97.2	11.25	0.0
97.2	11.55	0.0
97.2	11.85	0.0
97.2	12.149999999999999	0.0
97.2	12.45	0.0
97.2	12.75	0.0
97.2	13.05	0.0
97.2	13.35	0.0
97.2	13.649999999999999	0.0
97.2	13.95	0.0
97.2	14.25	0.0
97.2	14.549999999999999	0.0
97.2	14.85	0.0
99.6	0.15	0.0
99.6	0.44999999999999996	0.0
99.6	0.75	0.0
99.6	1.0499999999999998	0.0
99.6	1.35	0.0
99.6	1.65	0.0
99.6	1.95	0.0
99.6	2.25	0.0
99.6	2.55	8.0
99.6	2.8499999999999996	172.0
99.6	3.15	58.0
99.6	3.4499999999999997	55.0
99.6	3.75	71.0
99.6	4.05	106.0
99.6	4.35	140.0
99.6	4.65	181.0
99.6	4.949999999999999	249.0
99.6	5.25	287.0
99.6	5.55	362.0
99.6	5.85	496.0
99.6	6.15	700.0
99.6	6.449999999999999	991.0
99.6	6.75	1212.0
99.6	7.049999999999999	1254.0
99.6	7.35	1381.0
99.6	7.65	0.0
99.6	7.949999999999999	0.0
99.6	8.25	0.0
99.6	8.55	0.0
99.6	8.85	0.0
99.6	9.149999999999999	0.0
99.6	9.45	0.0
99.6	9.75	0.0
99.6	10.05	0.0
99.6	10.35	0.0
99.6	10.649999999999999	0.0
99.6	10.95	0.0
99.6	11.25	0.0
99.6	11.55	0.0
99.6	11.85	0.0
99.6	12.149999999999999	0.0
99.6	12.45	0.0
99.6	12.75	0.0
99.6	13.05	0.0
99.6	13.35	0.0
99.6	13.649999999999999	0.0
99.6	13.95	0.0
99.6	14.25	0.0
99.6	14.549999999999999	0.0
99.6	14.85	0.0
102.0	0.15	0.0
102.0	0.44999999999999996	0.0
102.0	0.75	0.0
102.0	1.0499999999999998	0.0
102.0	1.35	0.0
102.0	1.65	0.0
102.0	1.95	0.0
102.0	2.25	0.0
102.0	2.55	11.0
102.0	2.8499999999999996	145.0
102.0	3.15	62.0
102.0	3.4499999999999997	45.0
102.0	3.75	60.0
102.0	4.05	106.0
102.0	4.35	126.0
102.0	4.65	210.0
102.0	4.949999999999999	229.0
102.0	5.25	285.0
102.0	5.55	331.0
102.0	5.85	469.0
102.0	6.15	715.0
102.0	6.449999999999999	1021.0
102.0	6.75	1079.0
102.0	7.049999999999999	1204.0
102.0	7.35	1254.0
102.0	7.65	0.0
102.0	7.949999999999999	0.0
102.0	8.25	0.0
102.0	8.55	0.0
102.0	8.85	0.0
102.0	9.149999999999999	0.0
102.0	9.45	0.0
102.0	9.75	0.0
102.0	10.05	0.0
102.0	10.35	0.0
102.0	10.649999999999999	0.0
102.0	10.95	0.0
102.0	11.25	0.0
102.0	11.55	0.0
102.0	11.85	0.0
102.0	12.149999999999999	0.0
102.0	12.45	0.0
102.0	12.75	0.0
102.0	13.05	0.0
102.0	13.35	0.0
102.0	13.649999999999999	0.0
102.0	13.95	0.0
102.0	14.25	0.0
102.0	14.549999999999999	0.0
102.0	14.85	0.0
104.39999999999999	0.15	0.0
104.39999999999999	0.44999999999999996	0.0
104.39999999999999	0.75	0.0
104.39999999999999	1.0499999999999998	0.0
104.39999999999999	1.35	0.0
104.39999999999999	1.65	0.0
104.39999999999999	1.95	0.0
104.39999999999999	2.25	0.0
104.39999999999999	2.55	14.0
104.39999999999999	2.8499999999999996	172.0
104.39999999999999	3.15	54.0
104.39999999999999	3.4499999999999997	54.0
104.39999999999999	3.75	69.0
104.39999999999999	4.05	112.0
104.39999999999999	4.35	147.0
104.39999999999999	4.65	190.0
104.39999999999999	4.949999999999999	244.0
104.39999999999999	5.25	257.0
104.39999999999999	5.55	359.0
104.39999999999999	5.85	524.0
104.39999999999999	6.15	724.0
104.39999999999999	6.449999999999999	886.0
104.39999999999999	6.75	1013.0
104.39999999999999	7.049999999999999	1098.0
104.39999999999999	7.35	1206.0
104.39999999999999	7.65	0.0
104.39999999999999	7.949999999999999	0.0
104.39999999999999	8.25	0.0
104.39999999999999	8.55	0.0
104.39999999999999	8.85	0.0
104.39999999999999	9.149999999999999	0.0
104.39999999999999	9.45	0.0
104.39999999999999	9.75	0.0
104.39999999999999	10.05	0.0
104.39999999999999	10.35	0.0
104.39999999999999	10.649999999999999	0.0
104.39999999999999	10.95	0.0
104.39999999999999	11.25	0.0
104.39999999999999	11.55	0.0
104.39999999999999	11.85	0.0
104.39999999999999	12.149999999999999	0.0
104.39999999999999	12.45	0.0
104.39999999999999	12.75	0.0
104.39999999999999	13.05	0.0
104.39999999999999	13.35	0.0
104.39999999999999	13.649999999999999	0.0
104.39999999999999	13.95	0.0
104.39999999999999	14.25	0.0
104.39999999999999	14.549999999999999	0.0
104.39999999999999	14.85	0.0
106.8	0.15	0.0
106.8	0.44999999999999996	0.0
106.8	0.75	0.0
106.8	1.0499999999999998	0.0
106.8	1.35	0.0
106.8	1.65	0.0
106.8	1.95	0.0
106.8	2.25	0.0
106.8	2.55	15.0
106.8	2.8499999999999996	157.0
106.8	3.15	54.0
106.8	3.4499999999999997	47.0
106.8	3.75	42.0
106.8	4.05	89.0
106.8	4.35	142.0
106.8	4.65	196.0
106.8	4.949999999999999	243.0
106.8	5.25	279.0
106.8	5.55	330.0
106.8	5.85	559.0
106.8	6.15	692.0
106.8	6.449999999999999	863.0
106.8	6.75	987.0
106.8	7.049999999999999	1063.0
106.8	7.35	1062.0
106.8	7.65	0.0
106.8	7.949999999999999	0.0
106.8	8.25	0.0
106.8	8.55	0.0
106.8	8.85	0.0
106.8	9.149999999999999	0.0
106.8	9.45	0.0
106.8	9.75	0.0
106.8	10.05	0.0
106.8	10.35	0.0
106.8	10.649999999999999	0.0
106.8	10.95	0.0
106.8	11.25	0.0
106.8	11.55	0.0
106.8	11.85	0.0
106.8	12.149999999999999	0.0
106.8	12.45	0.0
106.8	12.75	0.0
106.8	13.05	0.0
106.8	13.35	0.0
106.8	13.649999999999999	0.0
106.8	13.95	0.0
106.8	14.25	0.0
106.8	14.549999999999999	0.0
106.8	14.85	0.0
109.2	0.15	0.0
109.2	0.44999999999999996	0.0
109.2	0.75	0.0
109.2	1.0499999999999998	0.0
109.2	1.35	0.0
109.2	1.65	0.0
109.2	1.95	0.0
109.2	2.25	0.0
109.2	2.55	15.0
109.2	2.8499999999999996	164.0
109.2	3.15	45.0
109.2	3.4499999999999997	53.0
109.2	3.75	71.0
109.2	4.05	100.0
109.2	4.35	134.0
109.2	4.65	184.0
109.2	4.949999999999999	225.0
109.2	5.25	304.0
109.2	5.55	355.0
109.2	5.85	489.0
109.2	6.15	704.0
109.2	6.449999999999999	797.0
109.2	6.75	942.0
109.2	7.049999999999999	991.0
109.2	7.35	998.0
109.2	7.65	0.0
109.2	7.949999999999999	0.0
109.2	8.25	0.0
109.2	8.55	0.0
109.2	8.85	0.0
109.2	9.149999999999999	0.0
109.2	9.45	0.0
109.2	9.75	0.0
109.2	10.05	0.0
109.2	10.35	0.0
109.2	10.649999999999999	0.0
109.2	10.95	0.0
109.2	11.25	0.0
109.2	11.55	0.0
109.2	11.85	0.0
109.2	12.149999999999999	0.0
109.2	12.45	0.0
109.2	12.75	0.0
109.2	13.05	0.0
109.2	13.35	0.0
109.2	13.649999999999999	0.0
109.2	13.95	0.0
109.2	14.25	0.0
109.2	14.549999999999999	0.0
109.2	14.85	0.0
111.6	0.15	0.0
111.6	0.44999999999999996	0.0
111.6	0.75	0.0
111.6	1.0499999999999998	0.0
111.6	1.35	0.0
111.6	1.65	0.0
111.6	1.95	0.0
111.6	2.25	0.0
111.6	2.55	11.0
111.6	2.8499999999999996	148.0
111.6	3.15	41.0
111.6	3.4499999999999997	55.0
111.6	3.75	65.0
111.6	4.05	100.0
111.6	4.35	102.0
111.6	4.65	177.0
111.6	4.949999999999999	217.0
111.6	5.25	269.0
111.6	5.55	335.0
111.6	5.85	498.0
111.6	6.15	652.0
111.6	6.449999999999999	778.0
111.6	6.75	806.0
111.6	7.049999999999999	942.0
111.6	7.35	936.0
111.6	7.65	0.0
111.6	7.949999999999999	0.0
111.6	8.25	0.0
111.6	8.55	0.0
111.6	8.85	0.0
111.6	9.149999999999999	0.0
111.6	9.45	0.0
111.6	9.75	0.0
111.6	10.05	0.0
111.6	10.35	0.0
111.6	10.649999999999999	0.0
111.6	10.95	0.0
111.6	11.25	0.0
111.6	11.55	0.0
111.6	11.85	0.0
111.6	12.149999999999999	0.0
111.6	12.45	0.0
111.6	12.75	0.0
111.6	13.05	0.0
111.6	13.35	0.0
111.6	13.649999999999999	0.0
111.6	13.95	0.0
111.6	14.25	0.0
111.6	14.549999999999999	0.0
111.6	14.85	0.0
114.0	0.15	0.0
114.0	0.44999999999999996	0.0
114.0	0.75	0.0
114.0	1.0499999999999998	0.0
114.0	1.35	0.0
114.0	1.65	0.0
114.0	1.95	0.0
114.0	2.25	0.0
114.0	2.55	8.0
114.0	2.8499999999999996	143.0
114.0	3.15	42.0
114.0	3.4499999999999997	43.0
114.0	3.75	49.0
114.0	4.05	99.0
114.0	4.35	144.0
114.0	4.65	195.0
114.0	4.949999999999999	217.0
114.0	5.25	267.0
114.0	5.55	385.0
114.0	5.85	503.0
114.0	6.15	584.0
114.0	6.449999999999999	620.0
114.0	6.75	744.0
114.0	7.049999999999999	768.0
114.0	7.35	839.0
114.0	7.65	0.0
114.0	7.949999999999999	0.0
114.0	8.25	0.0
114.0	8.55	0.0
114.0	8.85	0.0
114.0	9.149999999999999	0.0
114.0	9.45	0.0
114.0	9.75	0.0
114.0	10.05	0.0
114.0	10.35	0.0
114.0	10.649999999999999	0.0
114.0	10.95	0.0
114.0	11.25	0.0
114.0	11.55	0.0
114.0	11.85	0.0
114.0	12.149999999999999	0.0
114.0	12.45	0.0
114.0	12.75	0.0
114.0	13.05	0.0
114.0	13.35	0.0
114.0	13.649999999999999	0.0
114.0	13.95	0.0
114.0	14.25	0.0
114.0	14.549999999999999	0.0
114.0	14.85	0.0
116.39999999999999	0.15	0.0
116.39999999999999	0.44999999999999996	0.0
116.39999999999999	0.75	0.0
116.39999999999999	1.0499999999999998	0.0
116.39999999999999	1.35	0.0
116.39999999999999	1.65	0.0
116.39999999999999	1.95	0.0
116.39999999999999	2.25	0.0
116.39999999999999	2.55	14.0
116.39999999999999	2.8499999999999996	141.0
116.39999999999999	3.15	46.0
116.39999999999999	3.4499999999999997	48.0
116.39999999999999	3.75	79.0
116.39999999999999	4.05	99.0
116.39999999999999	4.35	132.0
116.39999999999999	4.65	181.0
116.39999999999999	4.949999999999999	223.0
116.39999999999999	5.25	253.0
116.39999999999999	5.55	348.0
116.39999999999999	5.85	533.0
116.39999999999999	6.15	550.0
116.39999999999999	6.449999999999999	615.0
116.39999999999999	6.75	682.0
116.39999999999999	7.049999999999999	726.0
116.39999999999999	7.35	787.0
116.39999999999999	7.65	0.0
116.39999999999999	7.949999999999999	0.0
116.39999999999999	8.25	0.0
116.39999999999999	8.55	0.0
116.39999999999999	8.85	0.0
116.39999999999999	9.149999999999999	0.0
116.39999999999999	9.45	0.0
116.39999999999999	9.75	0.0
116.39999999999999	10.05	0.0
116.39999999999999	10.35	0.0
116.39999999999999	10.649999999999999	0.0
116.39999999999999	10.95	0.0
116.39999999999999	11.25	0.0
116.39999999999999	11.55	0.0
116.39999999999999	11.85	0.0
116.39999999999999	12.149999999999999	0.0
116.39999999999999	12.45	0.0
116.39999999999999	12.75	0.0
116.39999999999999	13.05	0.0
116.39999999999999	13.35	0.0
116.39999999999999	13.649999999999999	0.0
116.39999999999999	13.95	0.0
116.39999999999999	14.25	0.0
116.39999999999999	14.549999999999999	0.0
116.39999999999999	14.85	0.0
118.8	0.15	0.0
118.8	0.44999999999999996	0.0
118.8	0.75	0.0
118.8	1.0499999999999998	0.0
118.8	1.35	0.0
118.8	1.65	0.0
118.8	1.95	0.0
118.8	2.25	0.0
118.8	2.55	10.0
118.8	2.8499999999999996	134.0
118.8	3.15	48.0
118.8	3.4499999999999997	42.0
118.8	3.75	58.0
118.8	4.05	96.0
118.8	4.35	145.0
118.8	4.65	157.0
118.8	4.949999999999999	243.0
118.8	5.25	257.0
118.8	5.55	384.0
118.8	5.85	483.0
118.8	6.15	540.0
118.8	6.449999999999999	600.0
118.8	6.75	656.0
118.8	7.049999999999999	692.0
118.8	7.35	676.0
118.8	7.65	0.0
118.8	7.949999999999999	0.0
118.8	8.25	0.0
118.8	8.55	0.0
118.8	8.85	0.0
118.8	9.149999999999999	0.0
118.8	9.45	0.0
118.8	9.75	0.0
118.8	10.05	0.0
118.8	10.35	0.0
118.8	10.649999999999999	0.0
118.8	10.95	0.0
118.8	11.25	0.0
118.8	11.55	0.0
118.8	11.85	0.0
118.8	12.149999999999999	0.0
118.8	12.45	0.0
118.8	12.75	0.0
118.8	13.05	0.0
118.8	13.35	0.0
118.8	13.649999999999999	0.0
118.8	13.95	0.0
118.8	14.25	0.0
118.8	14.549999999999999	0.0
118.8	14.85	0.0
121.2	0.15	0.0
121.2	0.44999999999999996	0.0
121.2	0.75	0.0
121.2	1.0499999999999998	0.0
121.2	1.35	0.0
121.2	1.65	0.0
121.2	1.95	0.0
121.2	2.25	0.0
121.2	2.55	8.0
121.2	2.8499999999999996	133.0
121.2	3.15	46.0
121.2	3.4499999999999997	46.0
121.2	3.75	51.0
121.2	4.05	67.0
121.2	4.35	122.0
121.2	4.65	150.0
121.2	4.949999999999999	220.0
121.2	5.25	243.0
121.2	5.55	324.0
121.2	5.85	442.0
121.2	6.15	506.0
121.2	6.449999999999999	535.0
121.2	6.75	639.0
121.2	7.049999999999999	637.0
121.2	7.35	641.0
121.2	7.65	0.0
121.2	7.949999999999999	0.0
121.2	8.25	0.0
121.2	8.55	0.0
121.2	8.85	0.0
121.2	9.149999999999999	0.0
121.2	9.45	0.0
121.2	9.75	0.0
121.2	10.05	0.0
121.2	10.35	0.0
121.2	10.649999999999999	0.0
121.2	10.95	0.0
121.2	11.25	0.0
121.2	11.55	0.0
121.2	11.85	0.0
121.2	12.149999999999999	0.0
121.2	12.45	0.0
121.2	12.75	0.0
121.2	13.05	0.0
121.2	13.35	0.0
121.2	13.649999999999999	0.0
121.2	13.95	0.0
121.2	14.25	0.0
121.2	14.549999999999999	0.0
121.2	14.85	0.0
123.6	0.15	0.0
123.6	0.44999999999999996	0.0
123.6	0.75	0.0
123.6	1.0499999999999998	0.0
123.6	1.35	0.0
123.6	1.65	0.0
123.6	1.95	0.0
123.6	2.25	0.0
123.6	2.55	8.0
123.6	2.8499999999999996	119.0
123.6	3.15	41.0
123.6	3.4499999999999997	55.0
123.6	3.75	56.0
123.6	4.05	89.0
123.6	4.35	115.0
123.6	4.65	133.0
123.6	4.949999999999999	200.0
123.6	5.25	222.0
123.6	5.55	365.0
123.6	5.85	435.0
123.6	6.15	479.0
123.6	6.449999999999999	487.0
123.6	6.75	560.0
123.6	7.049999999999999	581.0
123.6	7.35	562.0
123.6	7.65	0.0
123.6	7.949999999999999	0.0
123.6	8.25	0.0
123.6	8.55	0.0
123.6	8.85	0.0
123.6	9.149999999999999	0.0
123.6	9.45	0.0
123.6	9.75	0.0
123.6	10.05	0.0
123.6	10.35	0.0
123.6	10.649999999999999	0.0
123.6	10.95	0.0
123.6	11.25	0.0
123.6	11.55	0.0
123.6	11.85	0.0
123.6	12.149999999999999	0.0
123.6	12.45	0.0
123.6	12.75	0.0
123.6	13.05	0.0
123.6	13.35	0.0
123.6	13.649999999999999	0.0
123.6	13.95	0.0
123.6	14.25	0.0
123.6	14.549999999999999	0.0
123.6	14.85	0.0
126.0	0.15	0.0
126.0	0.44999999999999996	0.0
126.0	0.75	0.0
126.0	1.0499999999999998	0.0
126.0	1.35	0.0
126.0	1.65	0.0
126.0	1.95	0.0
126.0	2.25	0.0
126.0	2.55	9.0
126.0	2.8499999999999996	120.0
126.0	3.15	48.0
126.0	3.4499999999999997	35.0
126.0	3.75	60.0
126.0	4.05	87.0
126.0	4.35	110.0
126.0	4.65	159.0
126.0	4.949999999999999	203.0
126.0	5.25	232.0
126.0	5.55	346.0
126.0	5.85	390.0
126.0	6.15	418.0
126.0	6.449999999999999	485.0
126.0	6.75	476.0
126.0	7.049999999999999	526.0
126.0	7.35	491.0
126.0	7.65	0.0
126.0	7.949999999999999	0.0
126.0	8.25	0.0
126.0	8.55	0.0
126.0	8.85	0.0
126.0	9.149999999999999	0.0
126.0	9.45	0.0
126.0	9.75	0.0
126.0	10.05	0.0
126.0	10.35	0.0
126.0	10.649999999999999	0.0
126.0	10.95	0.0
126.0	11.25	0.0
126.0	11.55	0.0
126.0	11.85	0.0
126.0	12.149999999999999	0.0
126.0	12.45	0.0
126.0	12.75	0.0
126.0	13.05	0.0
126.0	13.35	0.0
126.0	13.649999999999999	0.0
126.0	13.95	0.0
126.0	14.25	0.0
126.0	14.549999999999999	0.0
126.0	14.85	0.0
128.4	0.15	0.0
128.4	0.44999999999999996	0.0
128.4	0.75	0.0
128.4	1.0499999999999998	0.0
128.4	1.35	0.0
128.4	1.65	0.0
128.4	1.95	0.0
128.4	2.25	0.0
128.4	2.55	11.0
128.4	2.8499999999999996	123.0
128.4	3.15	40.0
128.4	3.4499999999999997	39.0
128.4	3.75	57.0
128.4	4.05	85.0
128.4	4.35	121.0
128.4	4.65	133.0
128.4	4.949999999999999	202.0
128.4	5.25	237.0
128.4	5.55	330.0
128.4	5.85	348.0
128.4	6.15	380.0
128.4	6.449999999999999	430.0
128.4	6.75	479.0
128.4	7.049999999999999	467.0
128.4	7.35	431.0
128.4	7.65	0.0
128.4	7.949999999999999	0.0
128.4	8.25	0.0
128.4	8.55	0.0
128.4	8.85	0.0
128.4	9.149999999999999	0.0
128.4	9.45	0.0
128.4	9.75	0.0
128.4	10.05	0.0
128.4	10.35	0.0
128.4	10.649999999999999	0.0
128.4	10.95	0.0
128.4	11.25	0.0
128.4	11.55	0.0
128.4	11.85	0.0
128.4	12.149999999999999	0.0
128.4	12.45	0.0
128.4	12.75	0.0
128.4	13.05	0.0
128.4	13.35	0.0
128.4	13.649999999999999	0.0
128.4	13.95	0.0
128.4	14.25	0.0
128.4	14.549999999999999	0.0
128.4	14.85	0.0
130.8	0.15	0.0
130.8	0.44999999999999996	0.0
130.8	0.75	0.0
130.8	1.0499999999999998	0.0
130.8	1.35	0.0
130.8	1.65	0.0
130.8	1.95	0.0
130.8	2.25	0.0
130.8	2.55	10.0
130.8	2.8499999999999996	95.0
130.8	3.15	51.0
130.8	3.4499999999999997	52.0
130.8	3.75	49.0
130.8	4.05	95.0
130.8	4.35	93.0
130.8	4.65	163.0
130.8	4.949999999999999	160.0
130.8	5.25	233.0
130.8	5.55	315.0
130.8	5.85	358.0
130.8	6.15	353.0
130.8	6.449999999999999	354.0
130.8	6.75	381.0
130.8	7.049999999999999	423.0
130.8	7.35	335.0
130.8	7.65	0.0
130.8	7.949999999999999	0.0
130.8	8.25	0.0
130.8	8.55	0.0
130.8	8.85	0.0
130.8	9.149999999999999	0.0
130.8	9.45	0.0
130.8	9.75	0.0
130.8	10.05	0.0
130.8	10.35	0.0
130.8	10.649999999999999	0.0
130.8	10.95	0.0
130.8	11.25	0.0
130.8	11.55	0.0
130.8	11.85	0.0
130.8	12.149999999999999	0.0
130.8	12.45	0.0
130.8	12.75	0.0
130.8	13.05	0.0
130.8	13.35	0.0
130.8	13.649999999999999	0.0
130.8	13.95	0.0
130.8	14.25	0.0
130.8	14.549999999999999	0.0
130.8	14.85	0.0
133.2	0.15	0.0
133.2	0.44999999999999996	0.0
133.2	0.75	0.0
133.2	1.0499999999999998	0.0
133.2	1.35	0.0
133.2	1.65	0.0
133.2	1.95	0.0
133.2	2.25	0.0
133.2	2.55	4.0
133.2	2.8499999999999996	99.0
133.2	3.15	42.0
133.2	3.4499999999999997	45.0
133.2	3.75	50.0
133.2	4.05	64.0
133.2	4.35	100.0
133.2	4.65	125.0
133.2	4.949999999999999	173.0
133.2	5.25	185.0
133.2	5.55	284.0
133.2	5.85	317.0
133.2	6.15	331.0
133.2	6.449999999999999	338.0
133.2	6.75	323.0
133.2	7.049999999999999	393.0
133.2	7.35	344.0
133.2	7.65	0.0
133.2	7.949999999999999	0.0
133.2	8.25	0.0
133.2	8.55	0.0
133.2	8.85	0.0
133.2	9.149999999999999	0.0
133.2	9.45	0.0
133.2	9.75	0.0
133.2	10.05	0.0
133.2	10.35	0.0
133.2	10.649999999999999	0.0
133.2	10.95	0.0
133.2	11.25	0.0
133.2	11.55	0.0
133.2	11.85	0.0
133.2	12.149999999999999	0.0
133.2	12.45	0.0
133.2	12.75	0.0
133.2	13.05	0.0
133.2	13.35	0.0
133.2	13.649999999999999	0.0
133.2	13.95	0.0
133.2	14.25	0.0
133.2	14.549999999999999	0.0
133.2	14.85	0.0
135.6	0.15	0.0
135.6	0.44999999999999996	0.0
135.6	0.75	0.0
135.6	1.0499999999999998	0.0
135.6	1.35	0.0
135.6	1.65	0.0
135.6	1.95	0.0
135.6	2.25	0.0
135.6	2.55	8.0
135.6	2.8499999999999996	90.0
135.6	3.15	48.0
135.6	3.4499999999999997	43.0
135.6	3.75	44.0
135.6	4.05	80.0
135.6	4.35	98.0
135.6	4.65	132.0
135.6	4.949999999999999	183.0
135.6	5.25	204.0
135.6	5.55	256.0
135.6	5.85	292.0
135.6	6.15	281.0
135.6	6.449999999999999	345.0
135.6	6.75	300.0
135.6	7.049999999999999	291.0
135.6	7.35	283.0
135.6	7.65	0.0
135.6	7.949999999999999	0.0
135.6	8.25	0.0
135.6	8.55	0.0
135.6	8.85	0.0
135.6	9.149999999999999	0.0
135.6	9.45	0.0
135.6	9.75	0.0
135.6	10.05	0.0
135.6	10.35	0.0
135.6	10.649999999999999	0.0
135.6	10.95	0.0
135.6	11.25	0.0
135.6	11.55	0.0
135.6	11.85	0.0
135.6	12.149999999999999	0.0
135.6	12.45	0.0
135.6	12.75	0.0
135.6	13.05	0.0
135.6	13.35	0.0
135.6	13.649999999999999	0.0
135.6	13.95	0.0
135.6	14.25	0.0
135.6	14.549999999999999	0.0
135.6	14.85	0.0
138.0	0.15	0.0
138.0	0.44999999999999996	0.0
138.0	0.75	0.0
138.0	1.0499999999999998	0.0
138.0	1.35	0.0
138.0	1.65	0.0
138.0	1.95	0.0
138.0	2.25	0.0
138.0	2.55	7.0
138.0	2.8499999999999996	87.0
138.0	3.15	33.0
138.0	3.4499999999999997	35.0
138.0	3.75	39.0
138.0	4.05	65.0
138.0	4.35	92.0
138.0	4.65	128.0
138.0	4.949999999999999	161.0
138.0	5.25	186.0
138.0	5.55	240.0
138.0	5.85	266.0
138.0	6.15	260.0
138.0	6.449999999999999	261.0
138.0	6.75	317.0
138.0	7.049999999999999	289.0
138.0	7.35	271.0
138.0	7.65	0.0
138.0	7.949999999999999	0.0
138.0	8.25	0.0
138.0	8.55	0.0
138.0	8.85	0.0
138.0	9.149999999999999	0.0
138.0	9.45	0.0
138.0	9.75	0.0
138.0	10.05	0.0
138.0	10.35	0.0
138.0	10.649999999999999	0.0
138.0	10.95	0.0
138.0	11.25	0.0
138.0	11.55	0.0
138.0	11.85	0.0
138.0	12.149999999999999	0.0
138.0	12.45	0.0
138.0	12.75	0.0
138.0	13.05	0.0
138.0	13.35	0.0
138.0	13.649999999999999	0.0
138.0	13.95	0.0
138.0	14.25	0.0
138.0	14.549999999999999	0.0
138.0	14.85	0.0
140.39999999999998	0.15	0.0
140.39999999999998	0.44999999999999996	0.0
140.39999999999998	0.75	0.0
140.39999999999998	1.0499999999999998	0.0
140.39999999999998	1.35	0.0
140.39999999999998	1.65	0.0
140.39999999999998	1.95	0.0
140.39999999999998	2.25	0.0
140.39999999999998	2.55	2.0
140.39999999999998	2.8499999999999996	87.0
140.39999999999998	3.15	38.0
140.39999999999998	3.4499999999999997	30.0
140.39999999999998	3.75	46.0
140.39999999999998	4.05	68.0
140.39999999999998	4.35	83.0
140.39999999999998	4.65	131.0
140.39999999999998	4.949999999999999	176.0
140.39999999999998	5.25	184.0
140.39999999999998	5.55	242.0
140.39999999999998	5.85	231.0
140.39999999999998	6.15	256.0
140.39999999999998	6.449999999999999	276.0
140.39999999999998	6.75	267.0
140.39999999999998	7.049999999999999	229.0
140.39999999999998	7.35	268.0
140.39999999999998	7.65	0.0
140.39999999999998	7.949999999999999	0.0
140.39999999999998	8.25	0.0
140.39999999999998	8.55	0.0
140.39999999999998	8.85	0.0
140.39999999999998	9.149999999999999	0.0
140.39999999999998	9.45	0.0
140.39999999999998	9.75	0.0
140.39999999999998	10.05	0.0
140.39999999999998	10.35	0.0
140.39999999999998	10.649999999999999	0.0
140.39999999999998	10.95	0.0
140.39999999999998	11.25	0.0
140.39999999999998	11.55	0.0
140.39999999999998	11.85	0.0
140.39999999999998	12.149999999999999	0.0
140.39999999999998	12.45	0.0
140.39999999999998	12.75	0.0
140.39999999999998	13.05	0.0
140.39999999999998	13.35	0.0
140.39999999999998	13.649999999999999	0.0
140.39999999999998	13.95	0.0
140.39999999999998	14.25	0.0
140.39999999999998	14.549999999999999	0.0
140.39999999999998	14.85	0.0
142.8	0.15	0.0
142.8	0.44999999999999996	0.0
142.8	0.75	0.0
142.8	1.0499999999999998	0.0
142.8	1.35	0.0
142.8	1.65	0.0
142.8	1.95	0.0
142.8	2.25	0.0
142.8	2.55	4.0
142.8	2.8499999999999996	68.0
142.8	3.15	38.0
142.8	3.4499999999999997	23.0
142.8	3.75	33.0
142.8	4.05	74.0
142.8	4.35	81.0
142.8	4.65	104.0
142.8	4.949999999999999	126.0
142.8	5.25	175.0
142.8	5.55	213.0
142.8	5.85	209.0
142.8	6.15	204.0
142.8	6.449999999999999	248.0
142.8	6.75	246.0
142.8	7.049999999999999	211.0
142.8	7.35	172.0
142.8	7.65	0.0
142.8	7.949999999999999	0.0
142.8	8.25	0.0
142.8	8.55	0.0
142.8	8.85	0.0
142.8	9.149999999999999	0.0
142.8	9.45	0.0
142.8	9.75	0.0
142.8	10.05	0.0
142.8	10.35	0.0
142.8	10.649999999999999	0.0
142.8	10.95	0.0
142.8	11.25	0.0
142.8	11.55	0.0
142.8	11.85	0.0
142.8	12.149999999999999	0.0
142.8	12.45	0.0
142.8	12.75	0.0
142.8	13.05	0.0
142.8	13.35	0.0
142.8	13.649999999999999	0.0
142.8	13.95	0.0
142.8	14.25	0.0
142.8	14.549999999999999	0.0
142.8	14.85	0.0
145.2	0.15	0.0
145.2	0.44999999999999996	0.0
145.2	0.75	0.0
145.2	1.0499999999999998	0.0
145.2	1.35	0.0
145.2	1.65	0.0
145.2	1.95	0.0
145.2	2.25	0.0
145.2	2.55	6.0
145.2	2.8499999999999996	86.0
145.2	3.15	34.0
145.2	3.4499999999999997	32.0
145.2	3.75	41.0
145.2	4.05	57.0
145.2	4.35	77.0
145.2	4.65	119.0
145.2	4.949999999999999	127.0
145.2	5.25	207.0
145.2	5.55	222.0
145.2	5.85	216.0
145.2	6.15	192.0
145.2	6.449999999999999	214.0
145.2	6.75	231.0
145.2	7.049999999999999	183.0
145.2	7.35	146.0
145.2	7.65	0.0
145.2	7.949999999999999	0.0
145.2	8.25	0.0
145.2	8.55	0.0
145.2	8.85	0.0
145.2	9.149999999999999	0.0
145.2	9.45	0.0
145.2	9.75	0.0
145.2	10.05	0.0
145.2	10.35	0.0
145.2	10.649999999999999	0.0
145.2	10.95	0.0
145.2	11.25	0.0
145.2	11.55	0.0
145.2	11.85	0.0
145.2	12.149999999999999	0.0
145.2	12.45	0.0
145.2	12.75	0.0
145.2	13.05	0.0
145.2	13.35	0.0
145.2	13.649999999999999	0.0
145.2	13.95	0.0
145.2	14.25	0.0
145.2	14.549999999999999	0.0
145.2	14.85	0.0
147.6	0.15	0.0
147.6	0.44999999999999996	0.0
147.6	0.75	0.0
147.6	1.0499999999999998	0.0
147.6	1.35	0.0
147.6	1.65	0.0
147.6	1.95	0.0
147.6	2.25	0.0
147.6	2.55	3.0
147.6	2.8499999999999996	71.0
147.6	3.15	31.0
147.6	3.4499999999999997	26.0
147.6	3.75	29.0
147.6	4.05	64.0
147.6	4.35	62.0
147.6	4.65	98.0
147.6	4.949999999999999	127.0
147.6	5.25	158.0
147.6	5.55	168.0
147.6	5.85	160.0
147.6	6.15	172.0
147.6	6.449999999999999	184.0
147.6	6.75	177.0
147.6	7.049999999999999	187.0
147.6	7.35	133.0
147.6	7.65	0.0
147.6	7.949999999999999	0.0
147.6	8.25	0.0
147.6	8.55	0.0
147.6	8.85	0.0
147.6	9.149999999999999	0.0
147.6	9.45	0.0
147.6	9.75	0.0
147.6	10.05	0.0
147.6	10.35	0.0
147.6	10.649999999999999	0.0
147.6	10.95	0.0
147.6	11.25	0.0
147.6	11.55	0.0
147.6	11.85	0.0
147.6	12.149999999999999	0.0
147.6	12.45	0.0
147.6	12.75	0.0
147.6	13.05	0.0
147.6	13.35	0.0
147.6	13.649999999999999	0.0
147.6	13.95	0.0
147.6	14.25	0.0
147.6	14.549999999999999	0.0
147.6	14.85	0.0
150.0	0.15	0.0
150.0	0.44999999999999996	0.0
150.0	0.75	0.0
150.0	1.0499999999999998	0.0
150.0	1.35	0.0
150.0	1.65	0.0
150.0	1.95	0.0
150.0	2.25	0.0
150.0	2.55	2.0
150.0	2.8499999999999996	61.0
150.0	3.15	22.0
150.0	3.4499999999999997	25.0
150.0	3.75	28.0
150.0	4.05	45.0
150.0	4.35	62.0
150.0	4.65	116.0
150.0	4.949999999999999	123.0
150.0	5.25	161.0
150.0	5.55	145.0
150.0	5.85	182.0
150.0	6.15	160.0
150.0	6.449999999999999	160.0
150.0	6.75	163.0
150.0	7.049999999999999	130.0
150.0	7.35	98.0
150.0	7.65	0.0
150.0	7.949999999999999	0.0
150.0	8.25	0.0
150.0	8.55	0.0
150.0	8.85	0.0
150.0	9.149999999999999	0.0
150.0	9.45	0.0
150.0	9.75	0.0
150.0	10.05	0.0
150.0	10.35	0.0
150.0	10.649999999999999	0.0
150.0	10.95	0.0
150.0	11.25	0.0
150.0	11.55	0.0
150.0	11.85	0.0
150.0	12.149999999999999	0.0
150.0	12.45	0.0
150.0	12.75	0.0
150.0	13.05	0.0
150.0	13.35	0.0
150.0	13.649999999999999	0.0
150.0	13.95	0.0
150.0	14.25	0.0
150.0	14.549999999999999	0.0
150.0	14.85	0.0
152.39999999999998	0.15	0.0
152.39999999999998	0.44999999999999996	0.0
152.39999999999998	0.75	0.0
152.39999999999998	1.0499999999999998	0.0
152.39999999999998	1.35	0.0
152.39999999999998	1.65	0.0
152.39999999999998	1.95	0.0
152.39999999999998	2.25	0.0
152.39999999999998	2.55	3.0
152.39999999999998	2.8499999999999996	52.0
152.39999999999998	3.15	25.0
152.39999999999998	3.4499999999999997	24.0
152.39999999999998	3.75	26.0
152.39999999999998	4.05	49.0
152.39999999999998	4.35	78.0
152.39999999999998	4.65	71.0
152.39999999999998	4.949999999999999	112.0
152.39999999999998	5.25	152.0
152.39999999999998	5.55	126.0
152.39999999999998	5.85	147.0
152.39999999999998	6.15	127.0
152.39999999999998	6.449999999999999	153.0
152.39999999999998	6.75	144.0
152.39999999999998	7.049999999999999	126.0
152.39999999999998	7.35	93.0
152.39999999999998	7.65	0.0
152.39999999999998	7.949999999999999	0.0
152.39999999999998	8.25	0.0
152.39999999999998	8.55	0.0
152.39999999999998	8.85	0.0
152.39999999999998	9.149999999999999	0.0
152.39999999999998	9.45	0.0
152.39999999999998	9.75	0.0
152.39999999999998	10.05	0.0
152.39999999999998	10.35	0.0
152.39999999999998	10.649999999999999	0.0
152.39999999999998	10.95	0.0
152.39999999999998	11.25	0.0
152.39999999999998	11.55	0.0
152.39999999999998	11.85	0.0
152.39999999999998	12.149999999999999	0.0
152.39999999999998	12.45	0.0
152.39999999999998	12.75	0.0
152.39999999999998	13.05	0.0
152.39999999999998	13.35	0.0
152.39999999999998	13.649999999999999	0.0
152.39999999999998	13.95	0.0
152.39999999999998	14.25	0.0
152.39999999999998	14.549999999999999	0.0
152.39999999999998	14.85	0.0
154.8	0.15	0.0
154.8	0.44999999999999996	0.0
154.8	0.75	0.0
154.8	1.0499999999999998	0.0
154.8	1.35	0.0
154.8	1.65	0.0
154.8	1.95	0.0
154.8	2.25	0.0
154.8	2.55	3.0
154.8	2.8499999999999996	42.0
154.8	3.15	22.0
154.8	3.4499999999999997	25.0
154.8	3.75	28.0
154.8	4.05	43.0
154.8	4.35	64.0
154.8	4.65	72.0
154.8	4.949999999999999	102.0
154.8	5.25	123.0
154.8	5.55	116.0
154.8	5.85	113.0
154.8	6.15	140.0
154.8	6.449999999999999	115.0
154.8	6.75	120.0
154.8	7.049999999999999	83.0
154.8	7.35	63.0
154.8	7.65	0.0
154.8	7.949999999999999	0.0
154.8	8.25	0.0
154.8	8.55	0.0
154.8	8.85	0.0
154.8	9.149999999999999	0.0
154.8	9.45	0.0
154.8	9.75	0.0
154.8	10.05	0.0
154.8	10.35	0.0
154.8	10.649999999999999	0.0
154.8	10.95	0.0
154.8	11.25	0.0
154.8	11.55	0.0
154.8	11.85	0.0
154.8	12.149999999999999	0.0
154.8	12.45	0.0
154.8	12.75	0.0
154.8	13.05	0.0
154.8	13.35	0.0
154.8	13.649999999999999	0.0
154.8	13.95	0.0
154.8	14.25	0.0
154.8	14.549999999999999	0.0
[truncated: 501 more rows]
