# Supplementary material for: Peering inside the black box by learning the relevance of many-body functions in neural network potentials
Source: Nat Commun. 2025 Nov 10;16:9898. doi: 10.1038/s41467-025-65863-0 (PMC12603069; doi:10.1038/s41467-025-65863-0)
Supplement: Supplementary file 4 — Source Data Fig S10 [file 41467_2025_65863_MOESM4_ESM.zip › fig_s10_waterfall_plot_histogram/fig_s10_methane_PaiNN_alpha_0.7853981633974483.csv]

angle	L2	n_points
61.2	0.15	0.0
61.2	0.44999999999999996	0.0
61.2	0.75	0.0
61.2	1.0499999999999998	0.0
61.2	1.35	0.0
61.2	1.65	0.0
61.2	1.95	0.0
61.2	2.25	0.0
61.2	2.55	0.0
61.2	2.8499999999999996	0.0
61.2	3.15	0.0
61.2	3.4499999999999997	0.0
61.2	3.75	5.0
61.2	4.05	23.0
61.2	4.35	30.0
61.2	4.65	24.0
61.2	4.949999999999999	15.0
61.2	5.25	7.0
61.2	5.55	7.0
61.2	5.85	4.0
61.2	6.15	22.0
61.2	6.449999999999999	39.0
61.2	6.75	55.0
61.2	7.049999999999999	137.0
61.2	7.35	227.0
61.2	7.65	0.0
61.2	7.949999999999999	0.0
61.2	8.25	0.0
61.2	8.55	0.0
61.2	8.85	0.0
61.2	9.149999999999999	0.0
61.2	9.45	0.0
61.2	9.75	0.0
61.2	10.05	0.0
61.2	10.35	0.0
61.2	10.649999999999999	0.0
61.2	10.95	0.0
61.2	11.25	0.0
61.2	11.55	0.0
61.2	11.85	0.0
61.2	12.149999999999999	0.0
61.2	12.45	0.0
61.2	12.75	0.0
61.2	13.05	0.0
61.2	13.35	0.0
61.2	13.649999999999999	0.0
61.2	13.95	0.0
61.2	14.25	0.0
61.2	14.549999999999999	0.0
61.2	14.85	0.0
63.599999999999994	0.15	0.0
63.599999999999994	0.44999999999999996	0.0
63.599999999999994	0.75	0.0
63.599999999999994	1.0499999999999998	0.0
63.599999999999994	1.35	0.0
63.599999999999994	1.65	0.0
63.599999999999994	1.95	0.0
63.599999999999994	2.25	0.0
63.599999999999994	2.55	0.0
63.599999999999994	2.8499999999999996	0.0
63.599999999999994	3.15	0.0
63.599999999999994	3.4499999999999997	1.0
63.599999999999994	3.75	27.0
63.599999999999994	4.05	117.0
63.599999999999994	4.35	151.0
63.599999999999994	4.65	57.0
63.599999999999994	4.949999999999999	44.0
63.599999999999994	5.25	26.0
63.599999999999994	5.55	29.0
63.599999999999994	5.85	30.0
63.599999999999994	6.15	63.0
63.599999999999994	6.449999999999999	126.0
63.599999999999994	6.75	188.0
63.599999999999994	7.049999999999999	303.0
63.599999999999994	7.35	480.0
63.599999999999994	7.65	0.0
63.599999999999994	7.949999999999999	0.0
63.599999999999994	8.25	0.0
63.599999999999994	8.55	0.0
63.599999999999994	8.85	0.0
63.599999999999994	9.149999999999999	0.0
63.599999999999994	9.45	0.0
63.599999999999994	9.75	0.0
63.599999999999994	10.05	0.0
63.599999999999994	10.35	0.0
63.599999999999994	10.649999999999999	0.0
63.599999999999994	10.95	0.0
63.599999999999994	11.25	0.0
63.599999999999994	11.55	0.0
63.599999999999994	11.85	0.0
63.599999999999994	12.149999999999999	0.0
63.599999999999994	12.45	0.0
63.599999999999994	12.75	0.0
63.599999999999994	13.05	0.0
63.599999999999994	13.35	0.0
63.599999999999994	13.649999999999999	0.0
63.599999999999994	13.95	0.0
63.599999999999994	14.25	0.0
63.599999999999994	14.549999999999999	0.0
63.599999999999994	14.85	0.0
66.0	0.15	0.0
66.0	0.44999999999999996	0.0
66.0	0.75	0.0
66.0	1.0499999999999998	0.0
66.0	1.35	0.0
66.0	1.65	0.0
66.0	1.95	0.0
66.0	2.25	0.0
66.0	2.55	0.0
66.0	2.8499999999999996	0.0
66.0	3.15	0.0
66.0	3.4499999999999997	0.0
66.0	3.75	37.0
66.0	4.05	148.0
66.0	4.35	145.0
66.0	4.65	90.0
66.0	4.949999999999999	45.0
66.0	5.25	33.0
66.0	5.55	35.0
66.0	5.85	24.0
66.0	6.15	67.0
66.0	6.449999999999999	122.0
66.0	6.75	200.0
66.0	7.049999999999999	352.0
66.0	7.35	527.0
66.0	7.65	0.0
66.0	7.949999999999999	0.0
66.0	8.25	0.0
66.0	8.55	0.0
66.0	8.85	0.0
66.0	9.149999999999999	0.0
66.0	9.45	0.0
66.0	9.75	0.0
66.0	10.05	0.0
66.0	10.35	0.0
66.0	10.649999999999999	0.0
66.0	10.95	0.0
66.0	11.25	0.0
66.0	11.55	0.0
66.0	11.85	0.0
66.0	12.149999999999999	0.0
66.0	12.45	0.0
66.0	12.75	0.0
66.0	13.05	0.0
66.0	13.35	0.0
66.0	13.649999999999999	0.0
66.0	13.95	0.0
66.0	14.25	0.0
66.0	14.549999999999999	0.0
66.0	14.85	0.0
68.4	0.15	0.0
68.4	0.44999999999999996	0.0
68.4	0.75	0.0
68.4	1.0499999999999998	0.0
68.4	1.35	0.0
68.4	1.65	0.0
68.4	1.95	0.0
68.4	2.25	0.0
68.4	2.55	0.0
68.4	2.8499999999999996	0.0
68.4	3.15	0.0
68.4	3.4499999999999997	0.0
68.4	3.75	42.0
68.4	4.05	142.0
68.4	4.35	112.0
68.4	4.65	58.0
68.4	4.949999999999999	38.0
68.4	5.25	34.0
68.4	5.55	25.0
68.4	5.85	40.0
68.4	6.15	66.0
68.4	6.449999999999999	154.0
68.4	6.75	206.0
68.4	7.049999999999999	291.0
68.4	7.35	483.0
68.4	7.65	0.0
68.4	7.949999999999999	0.0
68.4	8.25	0.0
68.4	8.55	0.0
68.4	8.85	0.0
68.4	9.149999999999999	0.0
68.4	9.45	0.0
68.4	9.75	0.0
68.4	10.05	0.0
68.4	10.35	0.0
68.4	10.649999999999999	0.0
68.4	10.95	0.0
68.4	11.25	0.0
68.4	11.55	0.0
68.4	11.85	0.0
68.4	12.149999999999999	0.0
68.4	12.45	0.0
68.4	12.75	0.0
68.4	13.05	0.0
68.4	13.35	0.0
68.4	13.649999999999999	0.0
68.4	13.95	0.0
68.4	14.25	0.0
68.4	14.549999999999999	0.0
68.4	14.85	0.0
70.8	0.15	0.0
70.8	0.44999999999999996	0.0
70.8	0.75	0.0
70.8	1.0499999999999998	0.0
70.8	1.35	0.0
70.8	1.65	0.0
70.8	1.95	0.0
70.8	2.25	0.0
70.8	2.55	0.0
70.8	2.8499999999999996	0.0
70.8	3.15	0.0
70.8	3.4499999999999997	0.0
70.8	3.75	24.0
70.8	4.05	125.0
70.8	4.35	97.0
70.8	4.65	46.0
70.8	4.949999999999999	35.0
70.8	5.25	20.0
70.8	5.55	39.0
70.8	5.85	56.0
70.8	6.15	67.0
70.8	6.449999999999999	170.0
70.8	6.75	192.0
70.8	7.049999999999999	313.0
70.8	7.35	426.0
70.8	7.65	0.0
70.8	7.949999999999999	0.0
70.8	8.25	0.0
70.8	8.55	0.0
70.8	8.85	0.0
70.8	9.149999999999999	0.0
70.8	9.45	0.0
70.8	9.75	0.0
70.8	10.05	0.0
70.8	10.35	0.0
70.8	10.649999999999999	0.0
70.8	10.95	0.0
70.8	11.25	0.0
70.8	11.55	0.0
70.8	11.85	0.0
70.8	12.149999999999999	0.0
70.8	12.45	0.0
70.8	12.75	0.0
70.8	13.05	0.0
70.8	13.35	0.0
70.8	13.649999999999999	0.0
70.8	13.95	0.0
70.8	14.25	0.0
70.8	14.549999999999999	0.0
70.8	14.85	0.0
73.2	0.15	0.0
73.2	0.44999999999999996	0.0
73.2	0.75	0.0
73.2	1.0499999999999998	0.0
73.2	1.35	0.0
73.2	1.65	0.0
73.2	1.95	0.0
73.2	2.25	0.0
73.2	2.55	0.0
73.2	2.8499999999999996	0.0
73.2	3.15	0.0
73.2	3.4499999999999997	0.0
73.2	3.75	40.0
73.2	4.05	113.0
73.2	4.35	84.0
73.2	4.65	61.0
73.2	4.949999999999999	33.0
73.2	5.25	31.0
73.2	5.55	33.0
73.2	5.85	55.0
73.2	6.15	88.0
73.2	6.449999999999999	166.0
73.2	6.75	230.0
73.2	7.049999999999999	297.0
73.2	7.35	468.0
73.2	7.65	0.0
73.2	7.949999999999999	0.0
73.2	8.25	0.0
73.2	8.55	0.0
73.2	8.85	0.0
73.2	9.149999999999999	0.0
73.2	9.45	0.0
73.2	9.75	0.0
73.2	10.05	0.0
73.2	10.35	0.0
73.2	10.649999999999999	0.0
73.2	10.95	0.0
73.2	11.25	0.0
73.2	11.55	0.0
73.2	11.85	0.0
73.2	12.149999999999999	0.0
73.2	12.45	0.0
73.2	12.75	0.0
73.2	13.05	0.0
73.2	13.35	0.0
73.2	13.649999999999999	0.0
73.2	13.95	0.0
73.2	14.25	0.0
73.2	14.549999999999999	0.0
73.2	14.85	0.0
75.6	0.15	0.0
75.6	0.44999999999999996	0.0
75.6	0.75	0.0
75.6	1.0499999999999998	0.0
75.6	1.35	0.0
75.6	1.65	0.0
75.6	1.95	0.0
75.6	2.25	0.0
75.6	2.55	0.0
75.6	2.8499999999999996	0.0
75.6	3.15	0.0
75.6	3.4499999999999997	0.0
75.6	3.75	40.0
75.6	4.05	114.0
75.6	4.35	85.0
75.6	4.65	52.0
75.6	4.949999999999999	33.0
75.6	5.25	27.0
75.6	5.55	44.0
75.6	5.85	49.0
75.6	6.15	101.0
75.6	6.449999999999999	152.0
75.6	6.75	207.0
75.6	7.049999999999999	290.0
75.6	7.35	457.0
75.6	7.65	0.0
75.6	7.949999999999999	0.0
75.6	8.25	0.0
75.6	8.55	0.0
75.6	8.85	0.0
75.6	9.149999999999999	0.0
75.6	9.45	0.0
75.6	9.75	0.0
75.6	10.05	0.0
75.6	10.35	0.0
75.6	10.649999999999999	0.0
75.6	10.95	0.0
75.6	11.25	0.0
75.6	11.55	0.0
75.6	11.85	0.0
75.6	12.149999999999999	0.0
75.6	12.45	0.0
75.6	12.75	0.0
75.6	13.05	0.0
75.6	13.35	0.0
75.6	13.649999999999999	0.0
75.6	13.95	0.0
75.6	14.25	0.0
75.6	14.549999999999999	0.0
75.6	14.85	0.0
78.0	0.15	0.0
78.0	0.44999999999999996	0.0
78.0	0.75	0.0
78.0	1.0499999999999998	0.0
78.0	1.35	0.0
78.0	1.65	0.0
78.0	1.95	0.0
78.0	2.25	0.0
78.0	2.55	0.0
78.0	2.8499999999999996	0.0
78.0	3.15	0.0
78.0	3.4499999999999997	0.0
78.0	3.75	30.0
78.0	4.05	95.0
78.0	4.35	101.0
78.0	4.65	62.0
78.0	4.949999999999999	29.0
78.0	5.25	45.0
78.0	5.55	53.0
78.0	5.85	72.0
78.0	6.15	89.0
78.0	6.449999999999999	168.0
78.0	6.75	217.0
78.0	7.049999999999999	329.0
78.0	7.35	447.0
78.0	7.65	0.0
78.0	7.949999999999999	0.0
78.0	8.25	0.0
78.0	8.55	0.0
78.0	8.85	0.0
78.0	9.149999999999999	0.0
78.0	9.45	0.0
78.0	9.75	0.0
78.0	10.05	0.0
78.0	10.35	0.0
78.0	10.649999999999999	0.0
78.0	10.95	0.0
78.0	11.25	0.0
78.0	11.55	0.0
78.0	11.85	0.0
78.0	12.149999999999999	0.0
78.0	12.45	0.0
78.0	12.75	0.0
78.0	13.05	0.0
78.0	13.35	0.0
78.0	13.649999999999999	0.0
78.0	13.95	0.0
78.0	14.25	0.0
78.0	14.549999999999999	0.0
78.0	14.85	0.0
80.4	0.15	0.0
80.4	0.44999999999999996	0.0
80.4	0.75	0.0
80.4	1.0499999999999998	0.0
80.4	1.35	0.0
80.4	1.65	0.0
80.4	1.95	0.0
80.4	2.25	0.0
80.4	2.55	0.0
80.4	2.8499999999999996	0.0
80.4	3.15	0.0
80.4	3.4499999999999997	1.0
80.4	3.75	24.0
80.4	4.05	94.0
80.4	4.35	80.0
80.4	4.65	57.0
80.4	4.949999999999999	43.0
80.4	5.25	48.0
80.4	5.55	45.0
80.4	5.85	67.0
80.4	6.15	112.0
80.4	6.449999999999999	141.0
80.4	6.75	185.0
80.4	7.049999999999999	318.0
80.4	7.35	472.0
80.4	7.65	0.0
80.4	7.949999999999999	0.0
80.4	8.25	0.0
80.4	8.55	0.0
80.4	8.85	0.0
80.4	9.149999999999999	0.0
80.4	9.45	0.0
80.4	9.75	0.0
80.4	10.05	0.0
80.4	10.35	0.0
80.4	10.649999999999999	0.0
80.4	10.95	0.0
80.4	11.25	0.0
80.4	11.55	0.0
80.4	11.85	0.0
80.4	12.149999999999999	0.0
80.4	12.45	0.0
80.4	12.75	0.0
80.4	13.05	0.0
80.4	13.35	0.0
80.4	13.649999999999999	0.0
80.4	13.95	0.0
80.4	14.25	0.0
80.4	14.549999999999999	0.0
80.4	14.85	0.0
82.8	0.15	0.0
82.8	0.44999999999999996	0.0
82.8	0.75	0.0
82.8	1.0499999999999998	0.0
82.8	1.35	0.0
82.8	1.65	0.0
82.8	1.95	0.0
82.8	2.25	0.0
82.8	2.55	0.0
82.8	2.8499999999999996	0.0
82.8	3.15	0.0
82.8	3.4499999999999997	1.0
82.8	3.75	36.0
82.8	4.05	84.0
82.8	4.35	90.0
82.8	4.65	73.0
82.8	4.949999999999999	51.0
82.8	5.25	40.0
82.8	5.55	64.0
82.8	5.85	77.0
82.8	6.15	100.0
82.8	6.449999999999999	148.0
82.8	6.75	193.0
82.8	7.049999999999999	290.0
82.8	7.35	483.0
82.8	7.65	0.0
82.8	7.949999999999999	0.0
82.8	8.25	0.0
82.8	8.55	0.0
82.8	8.85	0.0
82.8	9.149999999999999	0.0
82.8	9.45	0.0
82.8	9.75	0.0
82.8	10.05	0.0
82.8	10.35	0.0
82.8	10.649999999999999	0.0
82.8	10.95	0.0
82.8	11.25	0.0
82.8	11.55	0.0
82.8	11.85	0.0
82.8	12.149999999999999	0.0
82.8	12.45	0.0
82.8	12.75	0.0
82.8	13.05	0.0
82.8	13.35	0.0
82.8	13.649999999999999	0.0
82.8	13.95	0.0
82.8	14.25	0.0
82.8	14.549999999999999	0.0
82.8	14.85	0.0
85.2	0.15	0.0
85.2	0.44999999999999996	0.0
85.2	0.75	0.0
85.2	1.0499999999999998	0.0
85.2	1.35	0.0
85.2	1.65	0.0
85.2	1.95	0.0
85.2	2.25	0.0
85.2	2.55	0.0
85.2	2.8499999999999996	0.0
85.2	3.15	0.0
85.2	3.4499999999999997	0.0
85.2	3.75	26.0
85.2	4.05	80.0
85.2	4.35	84.0
85.2	4.65	62.0
85.2	4.949999999999999	36.0
85.2	5.25	44.0
85.2	5.55	44.0
85.2	5.85	70.0
85.2	6.15	111.0
85.2	6.449999999999999	150.0
85.2	6.75	222.0
85.2	7.049999999999999	305.0
85.2	7.35	499.0
85.2	7.65	0.0
85.2	7.949999999999999	0.0
85.2	8.25	0.0
85.2	8.55	0.0
85.2	8.85	0.0
85.2	9.149999999999999	0.0
85.2	9.45	0.0
85.2	9.75	0.0
85.2	10.05	0.0
85.2	10.35	0.0
85.2	10.649999999999999	0.0
85.2	10.95	0.0
85.2	11.25	0.0
85.2	11.55	0.0
85.2	11.85	0.0
85.2	12.149999999999999	0.0
85.2	12.45	0.0
85.2	12.75	0.0
85.2	13.05	0.0
85.2	13.35	0.0
85.2	13.649999999999999	0.0
85.2	13.95	0.0
85.2	14.25	0.0
85.2	14.549999999999999	0.0
85.2	14.85	0.0
87.6	0.15	0.0
87.6	0.44999999999999996	0.0
87.6	0.75	0.0
87.6	1.0499999999999998	0.0
87.6	1.35	0.0
87.6	1.65	0.0
87.6	1.95	0.0
87.6	2.25	0.0
87.6	2.55	0.0
87.6	2.8499999999999996	0.0
87.6	3.15	0.0
87.6	3.4499999999999997	1.0
87.6	3.75	29.0
87.6	4.05	72.0
87.6	4.35	82.0
87.6	4.65	79.0
87.6	4.949999999999999	49.0
87.6	5.25	42.0
87.6	5.55	61.0
87.6	5.85	69.0
87.6	6.15	81.0
87.6	6.449999999999999	137.0
87.6	6.75	225.0
87.6	7.049999999999999	337.0
87.6	7.35	523.0
87.6	7.65	0.0
87.6	7.949999999999999	0.0
87.6	8.25	0.0
87.6	8.55	0.0
87.6	8.85	0.0
87.6	9.149999999999999	0.0
87.6	9.45	0.0
87.6	9.75	0.0
87.6	10.05	0.0
87.6	10.35	0.0
87.6	10.649999999999999	0.0
87.6	10.95	0.0
87.6	11.25	0.0
87.6	11.55	0.0
87.6	11.85	0.0
87.6	12.149999999999999	0.0
87.6	12.45	0.0
87.6	12.75	0.0
87.6	13.05	0.0
87.6	13.35	0.0
87.6	13.649999999999999	0.0
87.6	13.95	0.0
87.6	14.25	0.0
87.6	14.549999999999999	0.0
87.6	14.85	0.0
90.0	0.15	0.0
90.0	0.44999999999999996	0.0
90.0	0.75	0.0
90.0	1.0499999999999998	0.0
90.0	1.35	0.0
90.0	1.65	0.0
90.0	1.95	0.0
90.0	2.25	0.0
90.0	2.55	0.0
90.0	2.8499999999999996	0.0
90.0	3.15	0.0
90.0	3.4499999999999997	0.0
90.0	3.75	22.0
90.0	4.05	84.0
90.0	4.35	83.0
90.0	4.65	69.0
90.0	4.949999999999999	52.0
90.0	5.25	52.0
90.0	5.55	53.0
90.0	5.85	76.0
90.0	6.15	92.0
90.0	6.449999999999999	129.0
90.0	6.75	217.0
90.0	7.049999999999999	346.0
90.0	7.35	506.0
90.0	7.65	0.0
90.0	7.949999999999999	0.0
90.0	8.25	0.0
90.0	8.55	0.0
90.0	8.85	0.0
90.0	9.149999999999999	0.0
90.0	9.45	0.0
90.0	9.75	0.0
90.0	10.05	0.0
90.0	10.35	0.0
90.0	10.649999999999999	0.0
90.0	10.95	0.0
90.0	11.25	0.0
90.0	11.55	0.0
90.0	11.85	0.0
90.0	12.149999999999999	0.0
90.0	12.45	0.0
90.0	12.75	0.0
90.0	13.05	0.0
90.0	13.35	0.0
90.0	13.649999999999999	0.0
90.0	13.95	0.0
90.0	14.25	0.0
90.0	14.549999999999999	0.0
90.0	14.85	0.0
92.4	0.15	0.0
92.4	0.44999999999999996	0.0
92.4	0.75	0.0
92.4	1.0499999999999998	0.0
92.4	1.35	0.0
92.4	1.65	0.0
92.4	1.95	0.0
92.4	2.25	0.0
92.4	2.55	0.0
92.4	2.8499999999999996	0.0
92.4	3.15	0.0
92.4	3.4499999999999997	0.0
92.4	3.75	34.0
92.4	4.05	89.0
92.4	4.35	107.0
92.4	4.65	79.0
92.4	4.949999999999999	46.0
92.4	5.25	41.0
92.4	5.55	55.0
92.4	5.85	64.0
92.4	6.15	81.0
92.4	6.449999999999999	97.0
92.4	6.75	204.0
92.4	7.049999999999999	332.0
92.4	7.35	483.0
92.4	7.65	0.0
92.4	7.949999999999999	0.0
92.4	8.25	0.0
92.4	8.55	0.0
92.4	8.85	0.0
92.4	9.149999999999999	0.0
92.4	9.45	0.0
92.4	9.75	0.0
92.4	10.05	0.0
92.4	10.35	0.0
92.4	10.649999999999999	0.0
92.4	10.95	0.0
92.4	11.25	0.0
92.4	11.55	0.0
92.4	11.85	0.0
92.4	12.149999999999999	0.0
92.4	12.45	0.0
92.4	12.75	0.0
92.4	13.05	0.0
92.4	13.35	0.0
92.4	13.649999999999999	0.0
92.4	13.95	0.0
92.4	14.25	0.0
92.4	14.549999999999999	0.0
92.4	14.85	0.0
94.8	0.15	0.0
94.8	0.44999999999999996	0.0
94.8	0.75	0.0
94.8	1.0499999999999998	0.0
94.8	1.35	0.0
94.8	1.65	0.0
94.8	1.95	0.0
94.8	2.25	0.0
94.8	2.55	0.0
94.8	2.8499999999999996	0.0
94.8	3.15	0.0
94.8	3.4499999999999997	0.0
94.8	3.75	22.0
94.8	4.05	79.0
94.8	4.35	99.0
94.8	4.65	72.0
94.8	4.949999999999999	76.0
94.8	5.25	51.0
94.8	5.55	49.0
94.8	5.85	67.0
94.8	6.15	95.0
94.8	6.449999999999999	146.0
94.8	6.75	226.0
94.8	7.049999999999999	307.0
94.8	7.35	446.0
94.8	7.65	0.0
94.8	7.949999999999999	0.0
94.8	8.25	0.0
94.8	8.55	0.0
94.8	8.85	0.0
94.8	9.149999999999999	0.0
94.8	9.45	0.0
94.8	9.75	0.0
94.8	10.05	0.0
94.8	10.35	0.0
94.8	10.649999999999999	0.0
94.8	10.95	0.0
94.8	11.25	0.0
94.8	11.55	0.0
94.8	11.85	0.0
94.8	12.149999999999999	0.0
94.8	12.45	0.0
94.8	12.75	0.0
94.8	13.05	0.0
94.8	13.35	0.0
94.8	13.649999999999999	0.0
94.8	13.95	0.0
94.8	14.25	0.0
94.8	14.549999999999999	0.0
94.8	14.85	0.0
97.2	0.15	0.0
97.2	0.44999999999999996	0.0
97.2	0.75	0.0
97.2	1.0499999999999998	0.0
97.2	1.35	0.0
97.2	1.65	0.0
97.2	1.95	0.0
97.2	2.25	0.0
97.2	2.55	0.0
97.2	2.8499999999999996	0.0
97.2	3.15	0.0
97.2	3.4499999999999997	0.0
97.2	3.75	16.0
97.2	4.05	85.0
97.2	4.35	105.0
97.2	4.65	88.0
97.2	4.949999999999999	62.0
97.2	5.25	74.0
97.2	5.55	38.0
97.2	5.85	64.0
97.2	6.15	87.0
97.2	6.449999999999999	154.0
97.2	6.75	202.0
97.2	7.049999999999999	343.0
97.2	7.35	440.0
97.2	7.65	0.0
97.2	7.949999999999999	0.0
97.2	8.25	0.0
97.2	8.55	0.0
97.2	8.85	0.0
97.2	9.149999999999999	0.0
97.2	9.45	0.0
97.2	9.75	0.0
97.2	10.05	0.0
97.2	10.35	0.0
97.2	10.649999999999999	0.0
97.2	10.95	0.0
97.2	11.25	0.0
97.2	11.55	0.0
97.2	11.85	0.0
97.2	12.149999999999999	0.0
97.2	12.45	0.0
97.2	12.75	0.0
97.2	13.05	0.0
97.2	13.35	0.0
97.2	13.649999999999999	0.0
97.2	13.95	0.0
97.2	14.25	0.0
97.2	14.549999999999999	0.0
97.2	14.85	0.0
99.6	0.15	0.0
99.6	0.44999999999999996	0.0
99.6	0.75	0.0
99.6	1.0499999999999998	0.0
99.6	1.35	0.0
99.6	1.65	0.0
99.6	1.95	0.0
99.6	2.25	0.0
99.6	2.55	0.0
99.6	2.8499999999999996	0.0
99.6	3.15	0.0
99.6	3.4499999999999997	0.0
99.6	3.75	23.0
99.6	4.05	87.0
99.6	4.35	105.0
99.6	4.65	83.0
99.6	4.949999999999999	76.0
99.6	5.25	70.0
99.6	5.55	69.0
99.6	5.85	70.0
99.6	6.15	72.0
99.6	6.449999999999999	143.0
99.6	6.75	191.0
99.6	7.049999999999999	309.0
99.6	7.35	424.0
99.6	7.65	0.0
99.6	7.949999999999999	0.0
99.6	8.25	0.0
99.6	8.55	0.0
99.6	8.85	0.0
99.6	9.149999999999999	0.0
99.6	9.45	0.0
99.6	9.75	0.0
99.6	10.05	0.0
99.6	10.35	0.0
99.6	10.649999999999999	0.0
99.6	10.95	0.0
99.6	11.25	0.0
99.6	11.55	0.0
99.6	11.85	0.0
99.6	12.149999999999999	0.0
99.6	12.45	0.0
99.6	12.75	0.0
99.6	13.05	0.0
99.6	13.35	0.0
99.6	13.649999999999999	0.0
99.6	13.95	0.0
99.6	14.25	0.0
99.6	14.549999999999999	0.0
99.6	14.85	0.0
102.0	0.15	0.0
102.0	0.44999999999999996	0.0
102.0	0.75	0.0
102.0	1.0499999999999998	0.0
102.0	1.35	0.0
102.0	1.65	0.0
102.0	1.95	0.0
102.0	2.25	0.0
102.0	2.55	0.0
102.0	2.8499999999999996	0.0
102.0	3.15	0.0
102.0	3.4499999999999997	0.0
102.0	3.75	24.0
102.0	4.05	85.0
102.0	4.35	103.0
102.0	4.65	91.0
102.0	4.949999999999999	48.0
102.0	5.25	45.0
102.0	5.55	53.0
102.0	5.85	58.0
102.0	6.15	99.0
102.0	6.449999999999999	127.0
102.0	6.75	199.0
102.0	7.049999999999999	288.0
102.0	7.35	370.0
102.0	7.65	0.0
102.0	7.949999999999999	0.0
102.0	8.25	0.0
102.0	8.55	0.0
102.0	8.85	0.0
102.0	9.149999999999999	0.0
102.0	9.45	0.0
102.0	9.75	0.0
102.0	10.05	0.0
102.0	10.35	0.0
102.0	10.649999999999999	0.0
102.0	10.95	0.0
102.0	11.25	0.0
102.0	11.55	0.0
102.0	11.85	0.0
102.0	12.149999999999999	0.0
102.0	12.45	0.0
102.0	12.75	0.0
102.0	13.05	0.0
102.0	13.35	0.0
102.0	13.649999999999999	0.0
102.0	13.95	0.0
102.0	14.25	0.0
102.0	14.549999999999999	0.0
102.0	14.85	0.0
104.39999999999999	0.15	0.0
104.39999999999999	0.44999999999999996	0.0
104.39999999999999	0.75	0.0
104.39999999999999	1.0499999999999998	0.0
104.39999999999999	1.35	0.0
104.39999999999999	1.65	0.0
104.39999999999999	1.95	0.0
104.39999999999999	2.25	0.0
104.39999999999999	2.55	0.0
104.39999999999999	2.8499999999999996	0.0
104.39999999999999	3.15	0.0
104.39999999999999	3.4499999999999997	0.0
104.39999999999999	3.75	22.0
104.39999999999999	4.05	96.0
104.39999999999999	4.35	96.0
104.39999999999999	4.65	80.0
104.39999999999999	4.949999999999999	57.0
104.39999999999999	5.25	48.0
104.39999999999999	5.55	38.0
104.39999999999999	5.85	61.0
104.39999999999999	6.15	86.0
104.39999999999999	6.449999999999999	125.0
104.39999999999999	6.75	183.0
104.39999999999999	7.049999999999999	301.0
104.39999999999999	7.35	352.0
104.39999999999999	7.65	0.0
104.39999999999999	7.949999999999999	0.0
104.39999999999999	8.25	0.0
104.39999999999999	8.55	0.0
104.39999999999999	8.85	0.0
104.39999999999999	9.149999999999999	0.0
104.39999999999999	9.45	0.0
104.39999999999999	9.75	0.0
104.39999999999999	10.05	0.0
104.39999999999999	10.35	0.0
104.39999999999999	10.649999999999999	0.0
104.39999999999999	10.95	0.0
104.39999999999999	11.25	0.0
104.39999999999999	11.55	0.0
104.39999999999999	11.85	0.0
104.39999999999999	12.149999999999999	0.0
104.39999999999999	12.45	0.0
104.39999999999999	12.75	0.0
104.39999999999999	13.05	0.0
104.39999999999999	13.35	0.0
104.39999999999999	13.649999999999999	0.0
104.39999999999999	13.95	0.0
104.39999999999999	14.25	0.0
104.39999999999999	14.549999999999999	0.0
104.39999999999999	14.85	0.0
106.8	0.15	0.0
106.8	0.44999999999999996	0.0
106.8	0.75	0.0
106.8	1.0499999999999998	0.0
106.8	1.35	0.0
106.8	1.65	0.0
106.8	1.95	0.0
106.8	2.25	0.0
106.8	2.55	0.0
106.8	2.8499999999999996	0.0
106.8	3.15	0.0
106.8	3.4499999999999997	1.0
106.8	3.75	21.0
106.8	4.05	111.0
106.8	4.35	96.0
106.8	4.65	100.0
106.8	4.949999999999999	51.0
106.8	5.25	66.0
106.8	5.55	56.0
106.8	5.85	53.0
106.8	6.15	86.0
106.8	6.449999999999999	115.0
106.8	6.75	167.0
106.8	7.049999999999999	276.0
106.8	7.35	320.0
106.8	7.65	0.0
106.8	7.949999999999999	0.0
106.8	8.25	0.0
106.8	8.55	0.0
106.8	8.85	0.0
106.8	9.149999999999999	0.0
106.8	9.45	0.0
106.8	9.75	0.0
106.8	10.05	0.0
106.8	10.35	0.0
106.8	10.649999999999999	0.0
106.8	10.95	0.0
106.8	11.25	0.0
106.8	11.55	0.0
106.8	11.85	0.0
106.8	12.149999999999999	0.0
106.8	12.45	0.0
106.8	12.75	0.0
106.8	13.05	0.0
106.8	13.35	0.0
106.8	13.649999999999999	0.0
106.8	13.95	0.0
106.8	14.25	0.0
106.8	14.549999999999999	0.0
106.8	14.85	0.0
109.2	0.15	0.0
109.2	0.44999999999999996	0.0
109.2	0.75	0.0
109.2	1.0499999999999998	0.0
109.2	1.35	0.0
109.2	1.65	0.0
109.2	1.95	0.0
109.2	2.25	0.0
109.2	2.55	0.0
109.2	2.8499999999999996	0.0
109.2	3.15	0.0
109.2	3.4499999999999997	2.0
109.2	3.75	25.0
109.2	4.05	83.0
109.2	4.35	110.0
109.2	4.65	87.0
109.2	4.949999999999999	60.0
109.2	5.25	44.0
109.2	5.55	50.0
109.2	5.85	60.0
109.2	6.15	80.0
109.2	6.449999999999999	147.0
109.2	6.75	153.0
109.2	7.049999999999999	239.0
109.2	7.35	315.0
109.2	7.65	0.0
109.2	7.949999999999999	0.0
109.2	8.25	0.0
109.2	8.55	0.0
109.2	8.85	0.0
109.2	9.149999999999999	0.0
109.2	9.45	0.0
109.2	9.75	0.0
109.2	10.05	0.0
109.2	10.35	0.0
109.2	10.649999999999999	0.0
109.2	10.95	0.0
109.2	11.25	0.0
109.2	11.55	0.0
109.2	11.85	0.0
109.2	12.149999999999999	0.0
109.2	12.45	0.0
109.2	12.75	0.0
109.2	13.05	0.0
109.2	13.35	0.0
109.2	13.649999999999999	0.0
109.2	13.95	0.0
109.2	14.25	0.0
109.2	14.549999999999999	0.0
109.2	14.85	0.0
111.6	0.15	0.0
111.6	0.44999999999999996	0.0
111.6	0.75	0.0
111.6	1.0499999999999998	0.0
111.6	1.35	0.0
111.6	1.65	0.0
111.6	1.95	0.0
111.6	2.25	0.0
111.6	2.55	0.0
111.6	2.8499999999999996	0.0
111.6	3.15	0.0
111.6	3.4499999999999997	2.0
111.6	3.75	25.0
111.6	4.05	99.0
111.6	4.35	123.0
111.6	4.65	83.0
111.6	4.949999999999999	63.0
111.6	5.25	53.0
111.6	5.55	50.0
111.6	5.85	55.0
111.6	6.15	85.0
111.6	6.449999999999999	123.0
111.6	6.75	145.0
111.6	7.049999999999999	210.0
111.6	7.35	276.0
111.6	7.65	0.0
111.6	7.949999999999999	0.0
111.6	8.25	0.0
111.6	8.55	0.0
111.6	8.85	0.0
111.6	9.149999999999999	0.0
111.6	9.45	0.0
111.6	9.75	0.0
111.6	10.05	0.0
111.6	10.35	0.0
111.6	10.649999999999999	0.0
111.6	10.95	0.0
111.6	11.25	0.0
111.6	11.55	0.0
111.6	11.85	0.0
111.6	12.149999999999999	0.0
111.6	12.45	0.0
111.6	12.75	0.0
111.6	13.05	0.0
111.6	13.35	0.0
111.6	13.649999999999999	0.0
111.6	13.95	0.0
111.6	14.25	0.0
111.6	14.549999999999999	0.0
111.6	14.85	0.0
114.0	0.15	0.0
114.0	0.44999999999999996	0.0
114.0	0.75	0.0
114.0	1.0499999999999998	0.0
114.0	1.35	0.0
114.0	1.65	0.0
114.0	1.95	0.0
114.0	2.25	0.0
114.0	2.55	0.0
114.0	2.8499999999999996	0.0
114.0	3.15	0.0
114.0	3.4499999999999997	0.0
114.0	3.75	25.0
114.0	4.05	102.0
114.0	4.35	119.0
114.0	4.65	71.0
114.0	4.949999999999999	55.0
114.0	5.25	33.0
114.0	5.55	44.0
114.0	5.85	48.0
114.0	6.15	69.0
114.0	6.449999999999999	112.0
114.0	6.75	147.0
114.0	7.049999999999999	163.0
114.0	7.35	268.0
114.0	7.65	0.0
114.0	7.949999999999999	0.0
114.0	8.25	0.0
114.0	8.55	0.0
114.0	8.85	0.0
114.0	9.149999999999999	0.0
114.0	9.45	0.0
114.0	9.75	0.0
114.0	10.05	0.0
114.0	10.35	0.0
114.0	10.649999999999999	0.0
114.0	10.95	0.0
114.0	11.25	0.0
114.0	11.55	0.0
114.0	11.85	0.0
114.0	12.149999999999999	0.0
114.0	12.45	0.0
114.0	12.75	0.0
114.0	13.05	0.0
114.0	13.35	0.0
114.0	13.649999999999999	0.0
114.0	13.95	0.0
114.0	14.25	0.0
114.0	14.549999999999999	0.0
114.0	14.85	0.0
116.39999999999999	0.15	0.0
116.39999999999999	0.44999999999999996	0.0
116.39999999999999	0.75	0.0
116.39999999999999	1.0499999999999998	0.0
116.39999999999999	1.35	0.0
116.39999999999999	1.65	0.0
116.39999999999999	1.95	0.0
116.39999999999999	2.25	0.0
116.39999999999999	2.55	0.0
116.39999999999999	2.8499999999999996	0.0
116.39999999999999	3.15	0.0
116.39999999999999	3.4499999999999997	2.0
116.39999999999999	3.75	22.0
116.39999999999999	4.05	87.0
116.39999999999999	4.35	94.0
116.39999999999999	4.65	71.0
116.39999999999999	4.949999999999999	51.0
116.39999999999999	5.25	52.0
116.39999999999999	5.55	44.0
116.39999999999999	5.85	50.0
116.39999999999999	6.15	88.0
116.39999999999999	6.449999999999999	108.0
116.39999999999999	6.75	145.0
116.39999999999999	7.049999999999999	169.0
116.39999999999999	7.35	207.0
116.39999999999999	7.65	0.0
116.39999999999999	7.949999999999999	0.0
116.39999999999999	8.25	0.0
116.39999999999999	8.55	0.0
116.39999999999999	8.85	0.0
116.39999999999999	9.149999999999999	0.0
116.39999999999999	9.45	0.0
116.39999999999999	9.75	0.0
116.39999999999999	10.05	0.0
116.39999999999999	10.35	0.0
116.39999999999999	10.649999999999999	0.0
116.39999999999999	10.95	0.0
116.39999999999999	11.25	0.0
116.39999999999999	11.55	0.0
116.39999999999999	11.85	0.0
116.39999999999999	12.149999999999999	0.0
116.39999999999999	12.45	0.0
116.39999999999999	12.75	0.0
116.39999999999999	13.05	0.0
116.39999999999999	13.35	0.0
116.39999999999999	13.649999999999999	0.0
116.39999999999999	13.95	0.0
116.39999999999999	14.25	0.0
116.39999999999999	14.549999999999999	0.0
116.39999999999999	14.85	0.0
118.8	0.15	0.0
118.8	0.44999999999999996	0.0
118.8	0.75	0.0
118.8	1.0499999999999998	0.0
118.8	1.35	0.0
118.8	1.65	0.0
118.8	1.95	0.0
118.8	2.25	0.0
118.8	2.55	0.0
118.8	2.8499999999999996	0.0
118.8	3.15	0.0
118.8	3.4499999999999997	0.0
118.8	3.75	21.0
118.8	4.05	92.0
118.8	4.35	118.0
118.8	4.65	90.0
118.8	4.949999999999999	53.0
118.8	5.25	34.0
118.8	5.55	49.0
118.8	5.85	54.0
118.8	6.15	62.0
118.8	6.449999999999999	105.0
118.8	6.75	128.0
118.8	7.049999999999999	157.0
118.8	7.35	188.0
118.8	7.65	0.0
118.8	7.949999999999999	0.0
118.8	8.25	0.0
118.8	8.55	0.0
118.8	8.85	0.0
118.8	9.149999999999999	0.0
118.8	9.45	0.0
118.8	9.75	0.0
118.8	10.05	0.0
118.8	10.35	0.0
118.8	10.649999999999999	0.0
118.8	10.95	0.0
118.8	11.25	0.0
118.8	11.55	0.0
118.8	11.85	0.0
118.8	12.149999999999999	0.0
118.8	12.45	0.0
118.8	12.75	0.0
118.8	13.05	0.0
118.8	13.35	0.0
118.8	13.649999999999999	0.0
118.8	13.95	0.0
118.8	14.25	0.0
118.8	14.549999999999999	0.0
118.8	14.85	0.0
121.2	0.15	0.0
121.2	0.44999999999999996	0.0
121.2	0.75	0.0
121.2	1.0499999999999998	0.0
121.2	1.35	0.0
121.2	1.65	0.0
121.2	1.95	0.0
121.2	2.25	0.0
121.2	2.55	0.0
121.2	2.8499999999999996	0.0
121.2	3.15	0.0
121.2	3.4499999999999997	0.0
121.2	3.75	29.0
121.2	4.05	89.0
121.2	4.35	117.0
121.2	4.65	69.0
121.2	4.949999999999999	42.0
121.2	5.25	42.0
121.2	5.55	50.0
121.2	5.85	38.0
121.2	6.15	60.0
121.2	6.449999999999999	94.0
121.2	6.75	115.0
121.2	7.049999999999999	173.0
121.2	7.35	172.0
121.2	7.65	0.0
121.2	7.949999999999999	0.0
121.2	8.25	0.0
121.2	8.55	0.0
121.2	8.85	0.0
121.2	9.149999999999999	0.0
121.2	9.45	0.0
121.2	9.75	0.0
121.2	10.05	0.0
121.2	10.35	0.0
121.2	10.649999999999999	0.0
121.2	10.95	0.0
121.2	11.25	0.0
121.2	11.55	0.0
121.2	11.85	0.0
121.2	12.149999999999999	0.0
121.2	12.45	0.0
121.2	12.75	0.0
121.2	13.05	0.0
121.2	13.35	0.0
121.2	13.649999999999999	0.0
121.2	13.95	0.0
121.2	14.25	0.0
121.2	14.549999999999999	0.0
121.2	14.85	0.0
123.6	0.15	0.0
123.6	0.44999999999999996	0.0
123.6	0.75	0.0
123.6	1.0499999999999998	0.0
123.6	1.35	0.0
123.6	1.65	0.0
123.6	1.95	0.0
123.6	2.25	0.0
123.6	2.55	0.0
123.6	2.8499999999999996	0.0
123.6	3.15	0.0
123.6	3.4499999999999997	0.0
123.6	3.75	16.0
123.6	4.05	99.0
123.6	4.35	90.0
123.6	4.65	55.0
123.6	4.949999999999999	49.0
123.6	5.25	62.0
123.6	5.55	36.0
123.6	5.85	50.0
123.6	6.15	62.0
123.6	6.449999999999999	88.0
123.6	6.75	115.0
123.6	7.049999999999999	151.0
123.6	7.35	178.0
123.6	7.65	0.0
123.6	7.949999999999999	0.0
123.6	8.25	0.0
123.6	8.55	0.0
123.6	8.85	0.0
123.6	9.149999999999999	0.0
123.6	9.45	0.0
123.6	9.75	0.0
123.6	10.05	0.0
123.6	10.35	0.0
123.6	10.649999999999999	0.0
123.6	10.95	0.0
123.6	11.25	0.0
123.6	11.55	0.0
123.6	11.85	0.0
123.6	12.149999999999999	0.0
123.6	12.45	0.0
123.6	12.75	0.0
123.6	13.05	0.0
123.6	13.35	0.0
123.6	13.649999999999999	0.0
123.6	13.95	0.0
123.6	14.25	0.0
123.6	14.549999999999999	0.0
123.6	14.85	0.0
126.0	0.15	0.0
126.0	0.44999999999999996	0.0
126.0	0.75	0.0
126.0	1.0499999999999998	0.0
126.0	1.35	0.0
126.0	1.65	0.0
126.0	1.95	0.0
126.0	2.25	0.0
126.0	2.55	0.0
126.0	2.8499999999999996	0.0
126.0	3.15	0.0
126.0	3.4499999999999997	2.0
126.0	3.75	24.0
126.0	4.05	57.0
126.0	4.35	99.0
126.0	4.65	59.0
126.0	4.949999999999999	41.0
126.0	5.25	31.0
126.0	5.55	37.0
126.0	5.85	43.0
126.0	6.15	65.0
126.0	6.449999999999999	75.0
126.0	6.75	95.0
126.0	7.049999999999999	129.0
126.0	7.35	169.0
126.0	7.65	0.0
126.0	7.949999999999999	0.0
126.0	8.25	0.0
126.0	8.55	0.0
126.0	8.85	0.0
126.0	9.149999999999999	0.0
126.0	9.45	0.0
126.0	9.75	0.0
126.0	10.05	0.0
126.0	10.35	0.0
126.0	10.649999999999999	0.0
126.0	10.95	0.0
126.0	11.25	0.0
126.0	11.55	0.0
126.0	11.85	0.0
126.0	12.149999999999999	0.0
126.0	12.45	0.0
126.0	12.75	0.0
126.0	13.05	0.0
126.0	13.35	0.0
126.0	13.649999999999999	0.0
126.0	13.95	0.0
126.0	14.25	0.0
126.0	14.549999999999999	0.0
126.0	14.85	0.0
128.4	0.15	0.0
128.4	0.44999999999999996	0.0
128.4	0.75	0.0
128.4	1.0499999999999998	0.0
128.4	1.35	0.0
128.4	1.65	0.0
128.4	1.95	0.0
128.4	2.25	0.0
128.4	2.55	0.0
128.4	2.8499999999999996	0.0
128.4	3.15	0.0
128.4	3.4499999999999997	1.0
128.4	3.75	21.0
128.4	4.05	84.0
128.4	4.35	85.0
128.4	4.65	67.0
128.4	4.949999999999999	41.0
128.4	5.25	38.0
128.4	5.55	47.0
128.4	5.85	53.0
128.4	6.15	65.0
128.4	6.449999999999999	70.0
128.4	6.75	79.0
128.4	7.049999999999999	95.0
128.4	7.35	134.0
128.4	7.65	0.0
128.4	7.949999999999999	0.0
128.4	8.25	0.0
128.4	8.55	0.0
128.4	8.85	0.0
128.4	9.149999999999999	0.0
128.4	9.45	0.0
128.4	9.75	0.0
128.4	10.05	0.0
128.4	10.35	0.0
128.4	10.649999999999999	0.0
128.4	10.95	0.0
128.4	11.25	0.0
128.4	11.55	0.0
128.4	11.85	0.0
128.4	12.149999999999999	0.0
128.4	12.45	0.0
128.4	12.75	0.0
128.4	13.05	0.0
128.4	13.35	0.0
128.4	13.649999999999999	0.0
128.4	13.95	0.0
128.4	14.25	0.0
128.4	14.549999999999999	0.0
128.4	14.85	0.0
130.8	0.15	0.0
130.8	0.44999999999999996	0.0
130.8	0.75	0.0
130.8	1.0499999999999998	0.0
130.8	1.35	0.0
130.8	1.65	0.0
130.8	1.95	0.0
130.8	2.25	0.0
130.8	2.55	0.0
130.8	2.8499999999999996	0.0
130.8	3.15	0.0
130.8	3.4499999999999997	1.0
130.8	3.75	28.0
130.8	4.05	89.0
130.8	4.35	86.0
130.8	4.65	49.0
130.8	4.949999999999999	45.0
130.8	5.25	44.0
130.8	5.55	42.0
130.8	5.85	68.0
130.8	6.15	61.0
130.8	6.449999999999999	65.0
130.8	6.75	70.0
130.8	7.049999999999999	89.0
130.8	7.35	102.0
130.8	7.65	0.0
130.8	7.949999999999999	0.0
130.8	8.25	0.0
130.8	8.55	0.0
130.8	8.85	0.0
130.8	9.149999999999999	0.0
130.8	9.45	0.0
130.8	9.75	0.0
130.8	10.05	0.0
130.8	10.35	0.0
130.8	10.649999999999999	0.0
130.8	10.95	0.0
130.8	11.25	0.0
130.8	11.55	0.0
130.8	11.85	0.0
130.8	12.149999999999999	0.0
130.8	12.45	0.0
130.8	12.75	0.0
130.8	13.05	0.0
130.8	13.35	0.0
130.8	13.649999999999999	0.0
130.8	13.95	0.0
130.8	14.25	0.0
130.8	14.549999999999999	0.0
130.8	14.85	0.0
133.2	0.15	0.0
133.2	0.44999999999999996	0.0
133.2	0.75	0.0
133.2	1.0499999999999998	0.0
133.2	1.35	0.0
133.2	1.65	0.0
133.2	1.95	0.0
133.2	2.25	0.0
133.2	2.55	0.0
133.2	2.8499999999999996	0.0
133.2	3.15	0.0
133.2	3.4499999999999997	0.0
133.2	3.75	22.0
133.2	4.05	67.0
133.2	4.35	81.0
133.2	4.65	53.0
133.2	4.949999999999999	38.0
133.2	5.25	47.0
133.2	5.55	30.0
133.2	5.85	46.0
133.2	6.15	53.0
133.2	6.449999999999999	62.0
133.2	6.75	81.0
133.2	7.049999999999999	69.0
133.2	7.35	94.0
133.2	7.65	0.0
133.2	7.949999999999999	0.0
133.2	8.25	0.0
133.2	8.55	0.0
133.2	8.85	0.0
133.2	9.149999999999999	0.0
133.2	9.45	0.0
133.2	9.75	0.0
133.2	10.05	0.0
133.2	10.35	0.0
133.2	10.649999999999999	0.0
133.2	10.95	0.0
133.2	11.25	0.0
133.2	11.55	0.0
133.2	11.85	0.0
133.2	12.149999999999999	0.0
133.2	12.45	0.0
133.2	12.75	0.0
133.2	13.05	0.0
133.2	13.35	0.0
133.2	13.649999999999999	0.0
133.2	13.95	0.0
133.2	14.25	0.0
133.2	14.549999999999999	0.0
133.2	14.85	0.0
135.6	0.15	0.0
135.6	0.44999999999999996	0.0
135.6	0.75	0.0
135.6	1.0499999999999998	0.0
135.6	1.35	0.0
135.6	1.65	0.0
135.6	1.95	0.0
135.6	2.25	0.0
135.6	2.55	0.0
135.6	2.8499999999999996	0.0
135.6	3.15	0.0
135.6	3.4499999999999997	0.0
135.6	3.75	14.0
135.6	4.05	65.0
135.6	4.35	79.0
135.6	4.65	56.0
135.6	4.949999999999999	38.0
135.6	5.25	31.0
135.6	5.55	23.0
135.6	5.85	44.0
135.6	6.15	41.0
135.6	6.449999999999999	66.0
135.6	6.75	52.0
135.6	7.049999999999999	75.0
135.6	7.35	88.0
135.6	7.65	0.0
135.6	7.949999999999999	0.0
135.6	8.25	0.0
135.6	8.55	0.0
135.6	8.85	0.0
135.6	9.149999999999999	0.0
135.6	9.45	0.0
135.6	9.75	0.0
135.6	10.05	0.0
135.6	10.35	0.0
135.6	10.649999999999999	0.0
135.6	10.95	0.0
135.6	11.25	0.0
135.6	11.55	0.0
135.6	11.85	0.0
135.6	12.149999999999999	0.0
135.6	12.45	0.0
135.6	12.75	0.0
135.6	13.05	0.0
135.6	13.35	0.0
135.6	13.649999999999999	0.0
135.6	13.95	0.0
135.6	14.25	0.0
135.6	14.549999999999999	0.0
135.6	14.85	0.0
138.0	0.15	0.0
138.0	0.44999999999999996	0.0
138.0	0.75	0.0
138.0	1.0499999999999998	0.0
138.0	1.35	0.0
138.0	1.65	0.0
138.0	1.95	0.0
138.0	2.25	0.0
138.0	2.55	0.0
138.0	2.8499999999999996	0.0
138.0	3.15	0.0
138.0	3.4499999999999997	0.0
138.0	3.75	16.0
138.0	4.05	55.0
138.0	4.35	62.0
138.0	4.65	48.0
138.0	4.949999999999999	32.0
138.0	5.25	33.0
138.0	5.55	30.0
138.0	5.85	37.0
138.0	6.15	35.0
138.0	6.449999999999999	43.0
138.0	6.75	62.0
138.0	7.049999999999999	72.0
138.0	7.35	78.0
138.0	7.65	0.0
138.0	7.949999999999999	0.0
138.0	8.25	0.0
138.0	8.55	0.0
138.0	8.85	0.0
138.0	9.149999999999999	0.0
138.0	9.45	0.0
138.0	9.75	0.0
138.0	10.05	0.0
138.0	10.35	0.0
138.0	10.649999999999999	0.0
138.0	10.95	0.0
138.0	11.25	0.0
138.0	11.55	0.0
138.0	11.85	0.0
138.0	12.149999999999999	0.0
138.0	12.45	0.0
138.0	12.75	0.0
138.0	13.05	0.0
138.0	13.35	0.0
138.0	13.649999999999999	0.0
138.0	13.95	0.0
138.0	14.25	0.0
138.0	14.549999999999999	0.0
138.0	14.85	0.0
140.39999999999998	0.15	0.0
140.39999999999998	0.44999999999999996	0.0
140.39999999999998	0.75	0.0
140.39999999999998	1.0499999999999998	0.0
140.39999999999998	1.35	0.0
140.39999999999998	1.65	0.0
140.39999999999998	1.95	0.0
140.39999999999998	2.25	0.0
140.39999999999998	2.55	0.0
140.39999999999998	2.8499999999999996	0.0
140.39999999999998	3.15	0.0
140.39999999999998	3.4499999999999997	0.0
140.39999999999998	3.75	16.0
140.39999999999998	4.05	63.0
140.39999999999998	4.35	66.0
140.39999999999998	4.65	57.0
140.39999999999998	4.949999999999999	42.0
140.39999999999998	5.25	27.0
140.39999999999998	5.55	28.0
140.39999999999998	5.85	32.0
140.39999999999998	6.15	34.0
140.39999999999998	6.449999999999999	34.0
140.39999999999998	6.75	33.0
140.39999999999998	7.049999999999999	68.0
140.39999999999998	7.35	72.0
140.39999999999998	7.65	0.0
140.39999999999998	7.949999999999999	0.0
140.39999999999998	8.25	0.0
140.39999999999998	8.55	0.0
140.39999999999998	8.85	0.0
140.39999999999998	9.149999999999999	0.0
140.39999999999998	9.45	0.0
140.39999999999998	9.75	0.0
140.39999999999998	10.05	0.0
140.39999999999998	10.35	0.0
140.39999999999998	10.649999999999999	0.0
140.39999999999998	10.95	0.0
140.39999999999998	11.25	0.0
140.39999999999998	11.55	0.0
140.39999999999998	11.85	0.0
140.39999999999998	12.149999999999999	0.0
140.39999999999998	12.45	0.0
140.39999999999998	12.75	0.0
140.39999999999998	13.05	0.0
140.39999999999998	13.35	0.0
140.39999999999998	13.649999999999999	0.0
140.39999999999998	13.95	0.0
140.39999999999998	14.25	0.0
140.39999999999998	14.549999999999999	0.0
140.39999999999998	14.85	0.0
142.8	0.15	0.0
142.8	0.44999999999999996	0.0
142.8	0.75	0.0
142.8	1.0499999999999998	0.0
142.8	1.35	0.0
142.8	1.65	0.0
142.8	1.95	0.0
142.8	2.25	0.0
142.8	2.55	0.0
142.8	2.8499999999999996	0.0
142.8	3.15	0.0
142.8	3.4499999999999997	0.0
142.8	3.75	11.0
142.8	4.05	53.0
142.8	4.35	70.0
142.8	4.65	63.0
142.8	4.949999999999999	39.0
142.8	5.25	22.0
142.8	5.55	26.0
142.8	5.85	31.0
142.8	6.15	35.0
142.8	6.449999999999999	40.0
142.8	6.75	37.0
142.8	7.049999999999999	67.0
142.8	7.35	54.0
142.8	7.65	0.0
142.8	7.949999999999999	0.0
142.8	8.25	0.0
142.8	8.55	0.0
142.8	8.85	0.0
142.8	9.149999999999999	0.0
142.8	9.45	0.0
142.8	9.75	0.0
142.8	10.05	0.0
142.8	10.35	0.0
142.8	10.649999999999999	0.0
142.8	10.95	0.0
142.8	11.25	0.0
142.8	11.55	0.0
142.8	11.85	0.0
142.8	12.149999999999999	0.0
142.8	12.45	0.0
142.8	12.75	0.0
142.8	13.05	0.0
142.8	13.35	0.0
142.8	13.649999999999999	0.0
142.8	13.95	0.0
142.8	14.25	0.0
142.8	14.549999999999999	0.0
142.8	14.85	0.0
145.2	0.15	0.0
145.2	0.44999999999999996	0.0
145.2	0.75	0.0
145.2	1.0499999999999998	0.0
145.2	1.35	0.0
145.2	1.65	0.0
145.2	1.95	0.0
145.2	2.25	0.0
145.2	2.55	0.0
145.2	2.8499999999999996	0.0
145.2	3.15	0.0
145.2	3.4499999999999997	0.0
145.2	3.75	10.0
145.2	4.05	60.0
145.2	4.35	54.0
145.2	4.65	40.0
145.2	4.949999999999999	28.0
145.2	5.25	39.0
145.2	5.55	32.0
145.2	5.85	23.0
145.2	6.15	29.0
145.2	6.449999999999999	32.0
145.2	6.75	42.0
145.2	7.049999999999999	42.0
145.2	7.35	48.0
145.2	7.65	0.0
145.2	7.949999999999999	0.0
145.2	8.25	0.0
145.2	8.55	0.0
145.2	8.85	0.0
145.2	9.149999999999999	0.0
145.2	9.45	0.0
145.2	9.75	0.0
145.2	10.05	0.0
145.2	10.35	0.0
145.2	10.649999999999999	0.0
145.2	10.95	0.0
145.2	11.25	0.0
145.2	11.55	0.0
145.2	11.85	0.0
145.2	12.149999999999999	0.0
145.2	12.45	0.0
145.2	12.75	0.0
145.2	13.05	0.0
145.2	13.35	0.0
145.2	13.649999999999999	0.0
145.2	13.95	0.0
145.2	14.25	0.0
145.2	14.549999999999999	0.0
145.2	14.85	0.0
147.6	0.15	0.0
147.6	0.44999999999999996	0.0
147.6	0.75	0.0
147.6	1.0499999999999998	0.0
147.6	1.35	0.0
147.6	1.65	0.0
147.6	1.95	0.0
147.6	2.25	0.0
147.6	2.55	0.0
147.6	2.8499999999999996	0.0
147.6	3.15	0.0
147.6	3.4499999999999997	0.0
147.6	3.75	11.0
147.6	4.05	54.0
147.6	4.35	69.0
147.6	4.65	50.0
147.6	4.949999999999999	33.0
147.6	5.25	36.0
147.6	5.55	19.0
147.6	5.85	28.0
147.6	6.15	39.0
147.6	6.449999999999999	32.0
147.6	6.75	33.0
147.6	7.049999999999999	34.0
147.6	7.35	29.0
147.6	7.65	0.0
147.6	7.949999999999999	0.0
147.6	8.25	0.0
147.6	8.55	0.0
147.6	8.85	0.0
147.6	9.149999999999999	0.0
147.6	9.45	0.0
147.6	9.75	0.0
147.6	10.05	0.0
147.6	10.35	0.0
147.6	10.649999999999999	0.0
147.6	10.95	0.0
147.6	11.25	0.0
147.6	11.55	0.0
147.6	11.85	0.0
147.6	12.149999999999999	0.0
147.6	12.45	0.0
147.6	12.75	0.0
147.6	13.05	0.0
147.6	13.35	0.0
147.6	13.649999999999999	0.0
147.6	13.95	0.0
147.6	14.25	0.0
147.6	14.549999999999999	0.0
147.6	14.85	0.0
150.0	0.15	0.0
150.0	0.44999999999999996	0.0
150.0	0.75	0.0
150.0	1.0499999999999998	0.0
150.0	1.35	0.0
150.0	1.65	0.0
150.0	1.95	0.0
150.0	2.25	0.0
150.0	2.55	0.0
150.0	2.8499999999999996	0.0
150.0	3.15	0.0
150.0	3.4499999999999997	0.0
150.0	3.75	6.0
150.0	4.05	50.0
150.0	4.35	45.0
150.0	4.65	36.0
150.0	4.949999999999999	35.0
150.0	5.25	20.0
150.0	5.55	23.0
150.0	5.85	29.0
150.0	6.15	18.0
150.0	6.449999999999999	25.0
150.0	6.75	27.0
150.0	7.049999999999999	33.0
150.0	7.35	32.0
150.0	7.65	0.0
150.0	7.949999999999999	0.0
150.0	8.25	0.0
150.0	8.55	0.0
150.0	8.85	0.0
150.0	9.149999999999999	0.0
150.0	9.45	0.0
150.0	9.75	0.0
150.0	10.05	0.0
150.0	10.35	0.0
150.0	10.649999999999999	0.0
150.0	10.95	0.0
150.0	11.25	0.0
150.0	11.55	0.0
150.0	11.85	0.0
150.0	12.149999999999999	0.0
150.0	12.45	0.0
150.0	12.75	0.0
150.0	13.05	0.0
150.0	13.35	0.0
150.0	13.649999999999999	0.0
150.0	13.95	0.0
150.0	14.25	0.0
150.0	14.549999999999999	0.0
150.0	14.85	0.0
152.39999999999998	0.15	0.0
152.39999999999998	0.44999999999999996	0.0
152.39999999999998	0.75	0.0
152.39999999999998	1.0499999999999998	0.0
152.39999999999998	1.35	0.0
152.39999999999998	1.65	0.0
152.39999999999998	1.95	0.0
152.39999999999998	2.25	0.0
152.39999999999998	2.55	0.0
152.39999999999998	2.8499999999999996	0.0
152.39999999999998	3.15	0.0
152.39999999999998	3.4499999999999997	0.0
152.39999999999998	3.75	17.0
152.39999999999998	4.05	47.0
152.39999999999998	4.35	52.0
152.39999999999998	4.65	37.0
152.39999999999998	4.949999999999999	23.0
152.39999999999998	5.25	21.0
152.39999999999998	5.55	20.0
152.39999999999998	5.85	22.0
152.39999999999998	6.15	17.0
152.39999999999998	6.449999999999999	17.0
152.39999999999998	6.75	31.0
152.39999999999998	7.049999999999999	41.0
152.39999999999998	7.35	22.0
152.39999999999998	7.65	0.0
152.39999999999998	7.949999999999999	0.0
152.39999999999998	8.25	0.0
152.39999999999998	8.55	0.0
152.39999999999998	8.85	0.0
152.39999999999998	9.149999999999999	0.0
152.39999999999998	9.45	0.0
152.39999999999998	9.75	0.0
152.39999999999998	10.05	0.0
152.39999999999998	10.35	0.0
152.39999999999998	10.649999999999999	0.0
152.39999999999998	10.95	0.0
152.39999999999998	11.25	0.0
152.39999999999998	11.55	0.0
152.39999999999998	11.85	0.0
152.39999999999998	12.149999999999999	0.0
152.39999999999998	12.45	0.0
152.39999999999998	12.75	0.0
152.39999999999998	13.05	0.0
152.39999999999998	13.35	0.0
152.39999999999998	13.649999999999999	0.0
152.39999999999998	13.95	0.0
152.39999999999998	14.25	0.0
152.39999999999998	14.549999999999999	0.0
152.39999999999998	14.85	0.0
154.8	0.15	0.0
154.8	0.44999999999999996	0.0
154.8	0.75	0.0
154.8	1.0499999999999998	0.0
154.8	1.35	0.0
154.8	1.65	0.0
154.8	1.95	0.0
154.8	2.25	0.0
154.8	2.55	0.0
154.8	2.8499999999999996	0.0
154.8	3.15	0.0
154.8	3.4499999999999997	0.0
154.8	3.75	10.0
154.8	4.05	37.0
154.8	4.35	42.0
154.8	4.65	26.0
154.8	4.949999999999999	28.0
154.8	5.25	17.0
154.8	5.55	12.0
154.8	5.85	13.0
154.8	6.15	15.0
154.8	6.449999999999999	22.0
154.8	6.75	24.0
154.8	7.049999999999999	15.0
154.8	7.35	19.0
154.8	7.65	0.0
154.8	7.949999999999999	0.0
154.8	8.25	0.0
154.8	8.55	0.0
154.8	8.85	0.0
154.8	9.149999999999999	0.0
154.8	9.45	0.0
154.8	9.75	0.0
154.8	10.05	0.0
154.8	10.35	0.0
154.8	10.649999999999999	0.0
154.8	10.95	0.0
154.8	11.25	0.0
154.8	11.55	0.0
154.8	11.85	0.0
154.8	12.149999999999999	0.0
154.8	12.45	0.0
154.8	12.75	0.0
154.8	13.05	0.0
154.8	13.35	0.0
154.8	13.649999999999999	0.0
154.8	13.95	0.0
154.8	14.25	0.0
154.8	14.549999999999999	0.0
[truncated: 501 more rows]
