# Supplementary material for: Peering inside the black box by learning the relevance of many-body functions in neural network potentials
Source: Nat Commun. 2025 Nov 10;16:9898. doi: 10.1038/s41467-025-65863-0 (PMC12603069; doi:10.1038/s41467-025-65863-0)
Supplement: Supplementary file 4 — Source Data Fig S10 [file 41467_2025_65863_MOESM4_ESM.zip › fig_s10_waterfall_plot_histogram/fig_s10_methane_SO3Net_alpha_0.7853981633974483.csv]

angle	L2	n_points
61.2	0.15	0.0
61.2	0.44999999999999996	0.0
61.2	0.75	0.0
61.2	1.0499999999999998	0.0
61.2	1.35	0.0
61.2	1.65	0.0
61.2	1.95	0.0
61.2	2.25	0.0
61.2	2.55	0.0
61.2	2.8499999999999996	0.0
61.2	3.15	0.0
61.2	3.4499999999999997	0.0
61.2	3.75	2.0
61.2	4.05	32.0
61.2	4.35	33.0
61.2	4.65	15.0
61.2	4.949999999999999	16.0
61.2	5.25	0.0
61.2	5.55	0.0
61.2	5.85	0.0
61.2	6.15	0.0
61.2	6.449999999999999	0.0
61.2	6.75	0.0
61.2	7.049999999999999	0.0
61.2	7.35	0.0
61.2	7.65	0.0
61.2	7.949999999999999	0.0
61.2	8.25	0.0
61.2	8.55	0.0
61.2	8.85	0.0
61.2	9.149999999999999	0.0
61.2	9.45	0.0
61.2	9.75	0.0
61.2	10.05	0.0
61.2	10.35	0.0
61.2	10.649999999999999	0.0
61.2	10.95	0.0
61.2	11.25	0.0
61.2	11.55	0.0
61.2	11.85	0.0
61.2	12.149999999999999	0.0
61.2	12.45	0.0
61.2	12.75	0.0
61.2	13.05	0.0
61.2	13.35	0.0
61.2	13.649999999999999	0.0
61.2	13.95	0.0
61.2	14.25	0.0
61.2	14.549999999999999	0.0
61.2	14.85	0.0
63.599999999999994	0.15	0.0
63.599999999999994	0.44999999999999996	0.0
63.599999999999994	0.75	0.0
63.599999999999994	1.0499999999999998	0.0
63.599999999999994	1.35	0.0
63.599999999999994	1.65	0.0
63.599999999999994	1.95	0.0
63.599999999999994	2.25	0.0
63.599999999999994	2.55	0.0
63.599999999999994	2.8499999999999996	0.0
63.599999999999994	3.15	0.0
63.599999999999994	3.4499999999999997	0.0
63.599999999999994	3.75	30.0
63.599999999999994	4.05	138.0
63.599999999999994	4.35	159.0
63.599999999999994	4.65	73.0
63.599999999999994	4.949999999999999	35.0
63.599999999999994	5.25	0.0
63.599999999999994	5.55	0.0
63.599999999999994	5.85	0.0
63.599999999999994	6.15	0.0
63.599999999999994	6.449999999999999	0.0
63.599999999999994	6.75	0.0
63.599999999999994	7.049999999999999	0.0
63.599999999999994	7.35	0.0
63.599999999999994	7.65	0.0
63.599999999999994	7.949999999999999	0.0
63.599999999999994	8.25	0.0
63.599999999999994	8.55	0.0
63.599999999999994	8.85	0.0
63.599999999999994	9.149999999999999	0.0
63.599999999999994	9.45	0.0
63.599999999999994	9.75	0.0
63.599999999999994	10.05	0.0
63.599999999999994	10.35	0.0
63.599999999999994	10.649999999999999	0.0
63.599999999999994	10.95	0.0
63.599999999999994	11.25	0.0
63.599999999999994	11.55	0.0
63.599999999999994	11.85	0.0
63.599999999999994	12.149999999999999	0.0
63.599999999999994	12.45	0.0
63.599999999999994	12.75	0.0
63.599999999999994	13.05	0.0
63.599999999999994	13.35	0.0
63.599999999999994	13.649999999999999	0.0
63.599999999999994	13.95	0.0
63.599999999999994	14.25	0.0
63.599999999999994	14.549999999999999	0.0
63.599999999999994	14.85	0.0
66.0	0.15	0.0
66.0	0.44999999999999996	0.0
66.0	0.75	0.0
66.0	1.0499999999999998	0.0
66.0	1.35	0.0
66.0	1.65	0.0
66.0	1.95	0.0
66.0	2.25	0.0
66.0	2.55	0.0
66.0	2.8499999999999996	0.0
66.0	3.15	0.0
66.0	3.4499999999999997	1.0
66.0	3.75	36.0
66.0	4.05	166.0
66.0	4.35	127.0
66.0	4.65	68.0
66.0	4.949999999999999	26.0
66.0	5.25	0.0
66.0	5.55	0.0
66.0	5.85	0.0
66.0	6.15	0.0
66.0	6.449999999999999	0.0
66.0	6.75	0.0
66.0	7.049999999999999	0.0
66.0	7.35	0.0
66.0	7.65	0.0
66.0	7.949999999999999	0.0
66.0	8.25	0.0
66.0	8.55	0.0
66.0	8.85	0.0
66.0	9.149999999999999	0.0
66.0	9.45	0.0
66.0	9.75	0.0
66.0	10.05	0.0
66.0	10.35	0.0
66.0	10.649999999999999	0.0
66.0	10.95	0.0
66.0	11.25	0.0
66.0	11.55	0.0
66.0	11.85	0.0
66.0	12.149999999999999	0.0
66.0	12.45	0.0
66.0	12.75	0.0
66.0	13.05	0.0
66.0	13.35	0.0
66.0	13.649999999999999	0.0
66.0	13.95	0.0
66.0	14.25	0.0
66.0	14.549999999999999	0.0
66.0	14.85	0.0
68.4	0.15	0.0
68.4	0.44999999999999996	0.0
68.4	0.75	0.0
68.4	1.0499999999999998	0.0
68.4	1.35	0.0
68.4	1.65	0.0
68.4	1.95	0.0
68.4	2.25	0.0
68.4	2.55	0.0
68.4	2.8499999999999996	0.0
68.4	3.15	0.0
68.4	3.4499999999999997	0.0
68.4	3.75	45.0
68.4	4.05	154.0
68.4	4.35	120.0
68.4	4.65	68.0
68.4	4.949999999999999	27.0
68.4	5.25	0.0
68.4	5.55	0.0
68.4	5.85	0.0
68.4	6.15	0.0
68.4	6.449999999999999	0.0
68.4	6.75	0.0
68.4	7.049999999999999	0.0
68.4	7.35	0.0
68.4	7.65	0.0
68.4	7.949999999999999	0.0
68.4	8.25	0.0
68.4	8.55	0.0
68.4	8.85	0.0
68.4	9.149999999999999	0.0
68.4	9.45	0.0
68.4	9.75	0.0
68.4	10.05	0.0
68.4	10.35	0.0
68.4	10.649999999999999	0.0
68.4	10.95	0.0
68.4	11.25	0.0
68.4	11.55	0.0
68.4	11.85	0.0
68.4	12.149999999999999	0.0
68.4	12.45	0.0
68.4	12.75	0.0
68.4	13.05	0.0
68.4	13.35	0.0
68.4	13.649999999999999	0.0
68.4	13.95	0.0
68.4	14.25	0.0
68.4	14.549999999999999	0.0
68.4	14.85	0.0
70.8	0.15	0.0
70.8	0.44999999999999996	0.0
70.8	0.75	0.0
70.8	1.0499999999999998	0.0
70.8	1.35	0.0
70.8	1.65	0.0
70.8	1.95	0.0
70.8	2.25	0.0
70.8	2.55	0.0
70.8	2.8499999999999996	0.0
70.8	3.15	0.0
70.8	3.4499999999999997	0.0
70.8	3.75	27.0
70.8	4.05	129.0
70.8	4.35	115.0
70.8	4.65	71.0
70.8	4.949999999999999	21.0
70.8	5.25	0.0
70.8	5.55	0.0
70.8	5.85	0.0
70.8	6.15	0.0
70.8	6.449999999999999	0.0
70.8	6.75	0.0
70.8	7.049999999999999	0.0
70.8	7.35	0.0
70.8	7.65	0.0
70.8	7.949999999999999	0.0
70.8	8.25	0.0
70.8	8.55	0.0
70.8	8.85	0.0
70.8	9.149999999999999	0.0
70.8	9.45	0.0
70.8	9.75	0.0
70.8	10.05	0.0
70.8	10.35	0.0
70.8	10.649999999999999	0.0
70.8	10.95	0.0
70.8	11.25	0.0
70.8	11.55	0.0
70.8	11.85	0.0
70.8	12.149999999999999	0.0
70.8	12.45	0.0
70.8	12.75	0.0
70.8	13.05	0.0
70.8	13.35	0.0
70.8	13.649999999999999	0.0
70.8	13.95	0.0
70.8	14.25	0.0
70.8	14.549999999999999	0.0
70.8	14.85	0.0
73.2	0.15	0.0
73.2	0.44999999999999996	0.0
73.2	0.75	0.0
73.2	1.0499999999999998	0.0
73.2	1.35	0.0
73.2	1.65	0.0
73.2	1.95	0.0
73.2	2.25	0.0
73.2	2.55	0.0
73.2	2.8499999999999996	0.0
73.2	3.15	0.0
73.2	3.4499999999999997	0.0
73.2	3.75	36.0
73.2	4.05	102.0
73.2	4.35	89.0
73.2	4.65	56.0
73.2	4.949999999999999	28.0
73.2	5.25	0.0
73.2	5.55	0.0
73.2	5.85	0.0
73.2	6.15	0.0
73.2	6.449999999999999	0.0
73.2	6.75	0.0
73.2	7.049999999999999	0.0
73.2	7.35	0.0
73.2	7.65	0.0
73.2	7.949999999999999	0.0
73.2	8.25	0.0
73.2	8.55	0.0
73.2	8.85	0.0
73.2	9.149999999999999	0.0
73.2	9.45	0.0
73.2	9.75	0.0
73.2	10.05	0.0
73.2	10.35	0.0
73.2	10.649999999999999	0.0
73.2	10.95	0.0
73.2	11.25	0.0
73.2	11.55	0.0
73.2	11.85	0.0
73.2	12.149999999999999	0.0
73.2	12.45	0.0
73.2	12.75	0.0
73.2	13.05	0.0
73.2	13.35	0.0
73.2	13.649999999999999	0.0
73.2	13.95	0.0
73.2	14.25	0.0
73.2	14.549999999999999	0.0
73.2	14.85	0.0
75.6	0.15	0.0
75.6	0.44999999999999996	0.0
75.6	0.75	0.0
75.6	1.0499999999999998	0.0
75.6	1.35	0.0
75.6	1.65	0.0
75.6	1.95	0.0
75.6	2.25	0.0
75.6	2.55	0.0
75.6	2.8499999999999996	0.0
75.6	3.15	0.0
75.6	3.4499999999999997	0.0
75.6	3.75	41.0
75.6	4.05	114.0
75.6	4.35	113.0
75.6	4.65	52.0
75.6	4.949999999999999	24.0
75.6	5.25	0.0
75.6	5.55	0.0
75.6	5.85	0.0
75.6	6.15	0.0
75.6	6.449999999999999	0.0
75.6	6.75	0.0
75.6	7.049999999999999	0.0
75.6	7.35	0.0
75.6	7.65	0.0
75.6	7.949999999999999	0.0
75.6	8.25	0.0
75.6	8.55	0.0
75.6	8.85	0.0
75.6	9.149999999999999	0.0
75.6	9.45	0.0
75.6	9.75	0.0
75.6	10.05	0.0
75.6	10.35	0.0
75.6	10.649999999999999	0.0
75.6	10.95	0.0
75.6	11.25	0.0
75.6	11.55	0.0
75.6	11.85	0.0
75.6	12.149999999999999	0.0
75.6	12.45	0.0
75.6	12.75	0.0
75.6	13.05	0.0
75.6	13.35	0.0
75.6	13.649999999999999	0.0
75.6	13.95	0.0
75.6	14.25	0.0
75.6	14.549999999999999	0.0
75.6	14.85	0.0
78.0	0.15	0.0
78.0	0.44999999999999996	0.0
78.0	0.75	0.0
78.0	1.0499999999999998	0.0
78.0	1.35	0.0
78.0	1.65	0.0
78.0	1.95	0.0
78.0	2.25	0.0
78.0	2.55	0.0
78.0	2.8499999999999996	0.0
78.0	3.15	0.0
78.0	3.4499999999999997	3.0
78.0	3.75	28.0
78.0	4.05	97.0
78.0	4.35	94.0
78.0	4.65	54.0
78.0	4.949999999999999	16.0
78.0	5.25	0.0
78.0	5.55	0.0
78.0	5.85	0.0
78.0	6.15	0.0
78.0	6.449999999999999	0.0
78.0	6.75	0.0
78.0	7.049999999999999	0.0
78.0	7.35	0.0
78.0	7.65	0.0
78.0	7.949999999999999	0.0
78.0	8.25	0.0
78.0	8.55	0.0
78.0	8.85	0.0
78.0	9.149999999999999	0.0
78.0	9.45	0.0
78.0	9.75	0.0
78.0	10.05	0.0
78.0	10.35	0.0
78.0	10.649999999999999	0.0
78.0	10.95	0.0
78.0	11.25	0.0
78.0	11.55	0.0
78.0	11.85	0.0
78.0	12.149999999999999	0.0
78.0	12.45	0.0
78.0	12.75	0.0
78.0	13.05	0.0
78.0	13.35	0.0
78.0	13.649999999999999	0.0
78.0	13.95	0.0
78.0	14.25	0.0
78.0	14.549999999999999	0.0
78.0	14.85	0.0
80.4	0.15	0.0
80.4	0.44999999999999996	0.0
80.4	0.75	0.0
80.4	1.0499999999999998	0.0
80.4	1.35	0.0
80.4	1.65	0.0
80.4	1.95	0.0
80.4	2.25	0.0
80.4	2.55	0.0
80.4	2.8499999999999996	0.0
80.4	3.15	0.0
80.4	3.4499999999999997	1.0
80.4	3.75	31.0
80.4	4.05	79.0
80.4	4.35	80.0
80.4	4.65	57.0
80.4	4.949999999999999	25.0
80.4	5.25	0.0
80.4	5.55	0.0
80.4	5.85	0.0
80.4	6.15	0.0
80.4	6.449999999999999	0.0
80.4	6.75	0.0
80.4	7.049999999999999	0.0
80.4	7.35	0.0
80.4	7.65	0.0
80.4	7.949999999999999	0.0
80.4	8.25	0.0
80.4	8.55	0.0
80.4	8.85	0.0
80.4	9.149999999999999	0.0
80.4	9.45	0.0
80.4	9.75	0.0
80.4	10.05	0.0
80.4	10.35	0.0
80.4	10.649999999999999	0.0
80.4	10.95	0.0
80.4	11.25	0.0
80.4	11.55	0.0
80.4	11.85	0.0
80.4	12.149999999999999	0.0
80.4	12.45	0.0
80.4	12.75	0.0
80.4	13.05	0.0
80.4	13.35	0.0
80.4	13.649999999999999	0.0
80.4	13.95	0.0
80.4	14.25	0.0
80.4	14.549999999999999	0.0
80.4	14.85	0.0
82.8	0.15	0.0
82.8	0.44999999999999996	0.0
82.8	0.75	0.0
82.8	1.0499999999999998	0.0
82.8	1.35	0.0
82.8	1.65	0.0
82.8	1.95	0.0
82.8	2.25	0.0
82.8	2.55	0.0
82.8	2.8499999999999996	0.0
82.8	3.15	0.0
82.8	3.4499999999999997	0.0
82.8	3.75	27.0
82.8	4.05	88.0
82.8	4.35	96.0
82.8	4.65	60.0
82.8	4.949999999999999	34.0
82.8	5.25	0.0
82.8	5.55	0.0
82.8	5.85	0.0
82.8	6.15	0.0
82.8	6.449999999999999	0.0
82.8	6.75	0.0
82.8	7.049999999999999	0.0
82.8	7.35	0.0
82.8	7.65	0.0
82.8	7.949999999999999	0.0
82.8	8.25	0.0
82.8	8.55	0.0
82.8	8.85	0.0
82.8	9.149999999999999	0.0
82.8	9.45	0.0
82.8	9.75	0.0
82.8	10.05	0.0
82.8	10.35	0.0
82.8	10.649999999999999	0.0
82.8	10.95	0.0
82.8	11.25	0.0
82.8	11.55	0.0
82.8	11.85	0.0
82.8	12.149999999999999	0.0
82.8	12.45	0.0
82.8	12.75	0.0
82.8	13.05	0.0
82.8	13.35	0.0
82.8	13.649999999999999	0.0
82.8	13.95	0.0
82.8	14.25	0.0
82.8	14.549999999999999	0.0
82.8	14.85	0.0
85.2	0.15	0.0
85.2	0.44999999999999996	0.0
85.2	0.75	0.0
85.2	1.0499999999999998	0.0
85.2	1.35	0.0
85.2	1.65	0.0
85.2	1.95	0.0
85.2	2.25	0.0
85.2	2.55	0.0
85.2	2.8499999999999996	0.0
85.2	3.15	0.0
85.2	3.4499999999999997	1.0
85.2	3.75	26.0
85.2	4.05	80.0
85.2	4.35	78.0
85.2	4.65	57.0
85.2	4.949999999999999	40.0
85.2	5.25	0.0
85.2	5.55	0.0
85.2	5.85	0.0
85.2	6.15	0.0
85.2	6.449999999999999	0.0
85.2	6.75	0.0
85.2	7.049999999999999	0.0
85.2	7.35	0.0
85.2	7.65	0.0
85.2	7.949999999999999	0.0
85.2	8.25	0.0
85.2	8.55	0.0
85.2	8.85	0.0
85.2	9.149999999999999	0.0
85.2	9.45	0.0
85.2	9.75	0.0
85.2	10.05	0.0
85.2	10.35	0.0
85.2	10.649999999999999	0.0
85.2	10.95	0.0
85.2	11.25	0.0
85.2	11.55	0.0
85.2	11.85	0.0
85.2	12.149999999999999	0.0
85.2	12.45	0.0
85.2	12.75	0.0
85.2	13.05	0.0
85.2	13.35	0.0
85.2	13.649999999999999	0.0
85.2	13.95	0.0
85.2	14.25	0.0
85.2	14.549999999999999	0.0
85.2	14.85	0.0
87.6	0.15	0.0
87.6	0.44999999999999996	0.0
87.6	0.75	0.0
87.6	1.0499999999999998	0.0
87.6	1.35	0.0
87.6	1.65	0.0
87.6	1.95	0.0
87.6	2.25	0.0
87.6	2.55	0.0
87.6	2.8499999999999996	0.0
87.6	3.15	0.0
87.6	3.4499999999999997	0.0
87.6	3.75	25.0
87.6	4.05	86.0
87.6	4.35	88.0
87.6	4.65	65.0
87.6	4.949999999999999	37.0
87.6	5.25	0.0
87.6	5.55	0.0
87.6	5.85	0.0
87.6	6.15	0.0
87.6	6.449999999999999	0.0
87.6	6.75	0.0
87.6	7.049999999999999	0.0
87.6	7.35	0.0
87.6	7.65	0.0
87.6	7.949999999999999	0.0
87.6	8.25	0.0
87.6	8.55	0.0
87.6	8.85	0.0
87.6	9.149999999999999	0.0
87.6	9.45	0.0
87.6	9.75	0.0
87.6	10.05	0.0
87.6	10.35	0.0
87.6	10.649999999999999	0.0
87.6	10.95	0.0
87.6	11.25	0.0
87.6	11.55	0.0
87.6	11.85	0.0
87.6	12.149999999999999	0.0
87.6	12.45	0.0
87.6	12.75	0.0
87.6	13.05	0.0
87.6	13.35	0.0
87.6	13.649999999999999	0.0
87.6	13.95	0.0
87.6	14.25	0.0
87.6	14.549999999999999	0.0
87.6	14.85	0.0
90.0	0.15	0.0
90.0	0.44999999999999996	0.0
90.0	0.75	0.0
90.0	1.0499999999999998	0.0
90.0	1.35	0.0
90.0	1.65	0.0
90.0	1.95	0.0
90.0	2.25	0.0
90.0	2.55	0.0
90.0	2.8499999999999996	0.0
90.0	3.15	0.0
90.0	3.4499999999999997	0.0
90.0	3.75	19.0
90.0	4.05	76.0
90.0	4.35	90.0
90.0	4.65	70.0
90.0	4.949999999999999	30.0
90.0	5.25	0.0
90.0	5.55	0.0
90.0	5.85	0.0
90.0	6.15	0.0
90.0	6.449999999999999	0.0
90.0	6.75	0.0
90.0	7.049999999999999	0.0
90.0	7.35	0.0
90.0	7.65	0.0
90.0	7.949999999999999	0.0
90.0	8.25	0.0
90.0	8.55	0.0
90.0	8.85	0.0
90.0	9.149999999999999	0.0
90.0	9.45	0.0
90.0	9.75	0.0
90.0	10.05	0.0
90.0	10.35	0.0
90.0	10.649999999999999	0.0
90.0	10.95	0.0
90.0	11.25	0.0
90.0	11.55	0.0
90.0	11.85	0.0
90.0	12.149999999999999	0.0
90.0	12.45	0.0
90.0	12.75	0.0
90.0	13.05	0.0
90.0	13.35	0.0
90.0	13.649999999999999	0.0
90.0	13.95	0.0
90.0	14.25	0.0
90.0	14.549999999999999	0.0
90.0	14.85	0.0
92.4	0.15	0.0
92.4	0.44999999999999996	0.0
92.4	0.75	0.0
92.4	1.0499999999999998	0.0
92.4	1.35	0.0
92.4	1.65	0.0
92.4	1.95	0.0
92.4	2.25	0.0
92.4	2.55	0.0
92.4	2.8499999999999996	0.0
92.4	3.15	0.0
92.4	3.4499999999999997	2.0
92.4	3.75	26.0
92.4	4.05	76.0
92.4	4.35	88.0
92.4	4.65	73.0
92.4	4.949999999999999	51.0
92.4	5.25	0.0
92.4	5.55	0.0
92.4	5.85	0.0
92.4	6.15	0.0
92.4	6.449999999999999	0.0
92.4	6.75	0.0
92.4	7.049999999999999	0.0
92.4	7.35	0.0
92.4	7.65	0.0
92.4	7.949999999999999	0.0
92.4	8.25	0.0
92.4	8.55	0.0
92.4	8.85	0.0
92.4	9.149999999999999	0.0
92.4	9.45	0.0
92.4	9.75	0.0
92.4	10.05	0.0
92.4	10.35	0.0
92.4	10.649999999999999	0.0
92.4	10.95	0.0
92.4	11.25	0.0
92.4	11.55	0.0
92.4	11.85	0.0
92.4	12.149999999999999	0.0
92.4	12.45	0.0
92.4	12.75	0.0
92.4	13.05	0.0
92.4	13.35	0.0
92.4	13.649999999999999	0.0
92.4	13.95	0.0
92.4	14.25	0.0
92.4	14.549999999999999	0.0
92.4	14.85	0.0
94.8	0.15	0.0
94.8	0.44999999999999996	0.0
94.8	0.75	0.0
94.8	1.0499999999999998	0.0
94.8	1.35	0.0
94.8	1.65	0.0
94.8	1.95	0.0
94.8	2.25	0.0
94.8	2.55	0.0
94.8	2.8499999999999996	0.0
94.8	3.15	0.0
94.8	3.4499999999999997	0.0
94.8	3.75	17.0
94.8	4.05	82.0
94.8	4.35	88.0
94.8	4.65	73.0
94.8	4.949999999999999	46.0
94.8	5.25	0.0
94.8	5.55	0.0
94.8	5.85	0.0
94.8	6.15	0.0
94.8	6.449999999999999	0.0
94.8	6.75	0.0
94.8	7.049999999999999	0.0
94.8	7.35	0.0
94.8	7.65	0.0
94.8	7.949999999999999	0.0
94.8	8.25	0.0
94.8	8.55	0.0
94.8	8.85	0.0
94.8	9.149999999999999	0.0
94.8	9.45	0.0
94.8	9.75	0.0
94.8	10.05	0.0
94.8	10.35	0.0
94.8	10.649999999999999	0.0
94.8	10.95	0.0
94.8	11.25	0.0
94.8	11.55	0.0
94.8	11.85	0.0
94.8	12.149999999999999	0.0
94.8	12.45	0.0
94.8	12.75	0.0
94.8	13.05	0.0
94.8	13.35	0.0
94.8	13.649999999999999	0.0
94.8	13.95	0.0
94.8	14.25	0.0
94.8	14.549999999999999	0.0
94.8	14.85	0.0
97.2	0.15	0.0
97.2	0.44999999999999996	0.0
97.2	0.75	0.0
97.2	1.0499999999999998	0.0
97.2	1.35	0.0
97.2	1.65	0.0
97.2	1.95	0.0
97.2	2.25	0.0
97.2	2.55	0.0
97.2	2.8499999999999996	0.0
97.2	3.15	0.0
97.2	3.4499999999999997	0.0
97.2	3.75	19.0
97.2	4.05	82.0
97.2	4.35	116.0
97.2	4.65	67.0
97.2	4.949999999999999	35.0
97.2	5.25	0.0
97.2	5.55	0.0
97.2	5.85	0.0
97.2	6.15	0.0
97.2	6.449999999999999	0.0
97.2	6.75	0.0
97.2	7.049999999999999	0.0
97.2	7.35	0.0
97.2	7.65	0.0
97.2	7.949999999999999	0.0
97.2	8.25	0.0
97.2	8.55	0.0
97.2	8.85	0.0
97.2	9.149999999999999	0.0
97.2	9.45	0.0
97.2	9.75	0.0
97.2	10.05	0.0
97.2	10.35	0.0
97.2	10.649999999999999	0.0
97.2	10.95	0.0
97.2	11.25	0.0
97.2	11.55	0.0
97.2	11.85	0.0
97.2	12.149999999999999	0.0
97.2	12.45	0.0
97.2	12.75	0.0
97.2	13.05	0.0
97.2	13.35	0.0
97.2	13.649999999999999	0.0
97.2	13.95	0.0
97.2	14.25	0.0
97.2	14.549999999999999	0.0
97.2	14.85	0.0
99.6	0.15	0.0
99.6	0.44999999999999996	0.0
99.6	0.75	0.0
99.6	1.0499999999999998	0.0
99.6	1.35	0.0
99.6	1.65	0.0
99.6	1.95	0.0
99.6	2.25	0.0
99.6	2.55	0.0
99.6	2.8499999999999996	0.0
99.6	3.15	0.0
99.6	3.4499999999999997	1.0
99.6	3.75	26.0
99.6	4.05	82.0
99.6	4.35	82.0
99.6	4.65	69.0
99.6	4.949999999999999	40.0
99.6	5.25	0.0
99.6	5.55	0.0
99.6	5.85	0.0
99.6	6.15	0.0
99.6	6.449999999999999	0.0
99.6	6.75	0.0
99.6	7.049999999999999	0.0
99.6	7.35	0.0
99.6	7.65	0.0
99.6	7.949999999999999	0.0
99.6	8.25	0.0
99.6	8.55	0.0
99.6	8.85	0.0
99.6	9.149999999999999	0.0
99.6	9.45	0.0
99.6	9.75	0.0
99.6	10.05	0.0
99.6	10.35	0.0
99.6	10.649999999999999	0.0
99.6	10.95	0.0
99.6	11.25	0.0
99.6	11.55	0.0
99.6	11.85	0.0
99.6	12.149999999999999	0.0
99.6	12.45	0.0
99.6	12.75	0.0
99.6	13.05	0.0
99.6	13.35	0.0
99.6	13.649999999999999	0.0
99.6	13.95	0.0
99.6	14.25	0.0
99.6	14.549999999999999	0.0
99.6	14.85	0.0
102.0	0.15	0.0
102.0	0.44999999999999996	0.0
102.0	0.75	0.0
102.0	1.0499999999999998	0.0
102.0	1.35	0.0
102.0	1.65	0.0
102.0	1.95	0.0
102.0	2.25	0.0
102.0	2.55	0.0
102.0	2.8499999999999996	0.0
102.0	3.15	0.0
102.0	3.4499999999999997	0.0
102.0	3.75	28.0
102.0	4.05	97.0
102.0	4.35	113.0
102.0	4.65	88.0
102.0	4.949999999999999	51.0
102.0	5.25	0.0
102.0	5.55	0.0
102.0	5.85	0.0
102.0	6.15	0.0
102.0	6.449999999999999	0.0
102.0	6.75	0.0
102.0	7.049999999999999	0.0
102.0	7.35	0.0
102.0	7.65	0.0
102.0	7.949999999999999	0.0
102.0	8.25	0.0
102.0	8.55	0.0
102.0	8.85	0.0
102.0	9.149999999999999	0.0
102.0	9.45	0.0
102.0	9.75	0.0
102.0	10.05	0.0
102.0	10.35	0.0
102.0	10.649999999999999	0.0
102.0	10.95	0.0
102.0	11.25	0.0
102.0	11.55	0.0
102.0	11.85	0.0
102.0	12.149999999999999	0.0
102.0	12.45	0.0
102.0	12.75	0.0
102.0	13.05	0.0
102.0	13.35	0.0
102.0	13.649999999999999	0.0
102.0	13.95	0.0
102.0	14.25	0.0
102.0	14.549999999999999	0.0
102.0	14.85	0.0
104.39999999999999	0.15	0.0
104.39999999999999	0.44999999999999996	0.0
104.39999999999999	0.75	0.0
104.39999999999999	1.0499999999999998	0.0
104.39999999999999	1.35	0.0
104.39999999999999	1.65	0.0
104.39999999999999	1.95	0.0
104.39999999999999	2.25	0.0
104.39999999999999	2.55	0.0
104.39999999999999	2.8499999999999996	0.0
104.39999999999999	3.15	0.0
104.39999999999999	3.4499999999999997	1.0
104.39999999999999	3.75	21.0
104.39999999999999	4.05	72.0
104.39999999999999	4.35	124.0
104.39999999999999	4.65	86.0
104.39999999999999	4.949999999999999	38.0
104.39999999999999	5.25	0.0
104.39999999999999	5.55	0.0
104.39999999999999	5.85	0.0
104.39999999999999	6.15	0.0
104.39999999999999	6.449999999999999	0.0
104.39999999999999	6.75	0.0
104.39999999999999	7.049999999999999	0.0
104.39999999999999	7.35	0.0
104.39999999999999	7.65	0.0
104.39999999999999	7.949999999999999	0.0
104.39999999999999	8.25	0.0
104.39999999999999	8.55	0.0
104.39999999999999	8.85	0.0
104.39999999999999	9.149999999999999	0.0
104.39999999999999	9.45	0.0
104.39999999999999	9.75	0.0
104.39999999999999	10.05	0.0
104.39999999999999	10.35	0.0
104.39999999999999	10.649999999999999	0.0
104.39999999999999	10.95	0.0
104.39999999999999	11.25	0.0
104.39999999999999	11.55	0.0
104.39999999999999	11.85	0.0
104.39999999999999	12.149999999999999	0.0
104.39999999999999	12.45	0.0
104.39999999999999	12.75	0.0
104.39999999999999	13.05	0.0
104.39999999999999	13.35	0.0
104.39999999999999	13.649999999999999	0.0
104.39999999999999	13.95	0.0
104.39999999999999	14.25	0.0
104.39999999999999	14.549999999999999	0.0
104.39999999999999	14.85	0.0
106.8	0.15	0.0
106.8	0.44999999999999996	0.0
106.8	0.75	0.0
106.8	1.0499999999999998	0.0
106.8	1.35	0.0
106.8	1.65	0.0
106.8	1.95	0.0
106.8	2.25	0.0
106.8	2.55	0.0
106.8	2.8499999999999996	0.0
106.8	3.15	0.0
106.8	3.4499999999999997	0.0
106.8	3.75	27.0
106.8	4.05	93.0
106.8	4.35	138.0
106.8	4.65	104.0
106.8	4.949999999999999	36.0
106.8	5.25	0.0
106.8	5.55	0.0
106.8	5.85	0.0
106.8	6.15	0.0
106.8	6.449999999999999	0.0
106.8	6.75	0.0
106.8	7.049999999999999	0.0
106.8	7.35	0.0
106.8	7.65	0.0
106.8	7.949999999999999	0.0
106.8	8.25	0.0
106.8	8.55	0.0
106.8	8.85	0.0
106.8	9.149999999999999	0.0
106.8	9.45	0.0
106.8	9.75	0.0
106.8	10.05	0.0
106.8	10.35	0.0
106.8	10.649999999999999	0.0
106.8	10.95	0.0
106.8	11.25	0.0
106.8	11.55	0.0
106.8	11.85	0.0
106.8	12.149999999999999	0.0
106.8	12.45	0.0
106.8	12.75	0.0
106.8	13.05	0.0
106.8	13.35	0.0
106.8	13.649999999999999	0.0
106.8	13.95	0.0
106.8	14.25	0.0
106.8	14.549999999999999	0.0
106.8	14.85	0.0
109.2	0.15	0.0
109.2	0.44999999999999996	0.0
109.2	0.75	0.0
109.2	1.0499999999999998	0.0
109.2	1.35	0.0
109.2	1.65	0.0
109.2	1.95	0.0
109.2	2.25	0.0
109.2	2.55	0.0
109.2	2.8499999999999996	0.0
109.2	3.15	0.0
109.2	3.4499999999999997	0.0
109.2	3.75	16.0
109.2	4.05	87.0
109.2	4.35	97.0
109.2	4.65	81.0
109.2	4.949999999999999	40.0
109.2	5.25	0.0
109.2	5.55	0.0
109.2	5.85	0.0
109.2	6.15	0.0
109.2	6.449999999999999	0.0
109.2	6.75	0.0
109.2	7.049999999999999	0.0
109.2	7.35	0.0
109.2	7.65	0.0
109.2	7.949999999999999	0.0
109.2	8.25	0.0
109.2	8.55	0.0
109.2	8.85	0.0
109.2	9.149999999999999	0.0
109.2	9.45	0.0
109.2	9.75	0.0
109.2	10.05	0.0
109.2	10.35	0.0
109.2	10.649999999999999	0.0
109.2	10.95	0.0
109.2	11.25	0.0
109.2	11.55	0.0
109.2	11.85	0.0
109.2	12.149999999999999	0.0
109.2	12.45	0.0
109.2	12.75	0.0
109.2	13.05	0.0
109.2	13.35	0.0
109.2	13.649999999999999	0.0
109.2	13.95	0.0
109.2	14.25	0.0
109.2	14.549999999999999	0.0
109.2	14.85	0.0
111.6	0.15	0.0
111.6	0.44999999999999996	0.0
111.6	0.75	0.0
111.6	1.0499999999999998	0.0
111.6	1.35	0.0
111.6	1.65	0.0
111.6	1.95	0.0
111.6	2.25	0.0
111.6	2.55	0.0
111.6	2.8499999999999996	0.0
111.6	3.15	0.0
111.6	3.4499999999999997	1.0
111.6	3.75	21.0
111.6	4.05	81.0
111.6	4.35	110.0
111.6	4.65	91.0
111.6	4.949999999999999	34.0
111.6	5.25	0.0
111.6	5.55	0.0
111.6	5.85	0.0
111.6	6.15	0.0
111.6	6.449999999999999	0.0
111.6	6.75	0.0
111.6	7.049999999999999	0.0
111.6	7.35	0.0
111.6	7.65	0.0
111.6	7.949999999999999	0.0
111.6	8.25	0.0
111.6	8.55	0.0
111.6	8.85	0.0
111.6	9.149999999999999	0.0
111.6	9.45	0.0
111.6	9.75	0.0
111.6	10.05	0.0
111.6	10.35	0.0
111.6	10.649999999999999	0.0
111.6	10.95	0.0
111.6	11.25	0.0
111.6	11.55	0.0
111.6	11.85	0.0
111.6	12.149999999999999	0.0
111.6	12.45	0.0
111.6	12.75	0.0
111.6	13.05	0.0
111.6	13.35	0.0
111.6	13.649999999999999	0.0
111.6	13.95	0.0
111.6	14.25	0.0
111.6	14.549999999999999	0.0
111.6	14.85	0.0
114.0	0.15	0.0
114.0	0.44999999999999996	0.0
114.0	0.75	0.0
114.0	1.0499999999999998	0.0
114.0	1.35	0.0
114.0	1.65	0.0
114.0	1.95	0.0
114.0	2.25	0.0
114.0	2.55	0.0
114.0	2.8499999999999996	0.0
114.0	3.15	0.0
114.0	3.4499999999999997	0.0
114.0	3.75	19.0
114.0	4.05	75.0
114.0	4.35	115.0
114.0	4.65	85.0
114.0	4.949999999999999	44.0
114.0	5.25	0.0
114.0	5.55	0.0
114.0	5.85	0.0
114.0	6.15	0.0
114.0	6.449999999999999	0.0
114.0	6.75	0.0
114.0	7.049999999999999	0.0
114.0	7.35	0.0
114.0	7.65	0.0
114.0	7.949999999999999	0.0
114.0	8.25	0.0
114.0	8.55	0.0
114.0	8.85	0.0
114.0	9.149999999999999	0.0
114.0	9.45	0.0
114.0	9.75	0.0
114.0	10.05	0.0
114.0	10.35	0.0
114.0	10.649999999999999	0.0
114.0	10.95	0.0
114.0	11.25	0.0
114.0	11.55	0.0
114.0	11.85	0.0
114.0	12.149999999999999	0.0
114.0	12.45	0.0
114.0	12.75	0.0
114.0	13.05	0.0
114.0	13.35	0.0
114.0	13.649999999999999	0.0
114.0	13.95	0.0
114.0	14.25	0.0
114.0	14.549999999999999	0.0
114.0	14.85	0.0
116.39999999999999	0.15	0.0
116.39999999999999	0.44999999999999996	0.0
116.39999999999999	0.75	0.0
116.39999999999999	1.0499999999999998	0.0
116.39999999999999	1.35	0.0
116.39999999999999	1.65	0.0
116.39999999999999	1.95	0.0
116.39999999999999	2.25	0.0
116.39999999999999	2.55	0.0
116.39999999999999	2.8499999999999996	0.0
116.39999999999999	3.15	0.0
116.39999999999999	3.4499999999999997	1.0
116.39999999999999	3.75	21.0
116.39999999999999	4.05	113.0
116.39999999999999	4.35	118.0
116.39999999999999	4.65	86.0
116.39999999999999	4.949999999999999	49.0
116.39999999999999	5.25	0.0
116.39999999999999	5.55	0.0
116.39999999999999	5.85	0.0
116.39999999999999	6.15	0.0
116.39999999999999	6.449999999999999	0.0
116.39999999999999	6.75	0.0
116.39999999999999	7.049999999999999	0.0
116.39999999999999	7.35	0.0
116.39999999999999	7.65	0.0
116.39999999999999	7.949999999999999	0.0
116.39999999999999	8.25	0.0
116.39999999999999	8.55	0.0
116.39999999999999	8.85	0.0
116.39999999999999	9.149999999999999	0.0
116.39999999999999	9.45	0.0
116.39999999999999	9.75	0.0
116.39999999999999	10.05	0.0
116.39999999999999	10.35	0.0
116.39999999999999	10.649999999999999	0.0
116.39999999999999	10.95	0.0
116.39999999999999	11.25	0.0
116.39999999999999	11.55	0.0
116.39999999999999	11.85	0.0
116.39999999999999	12.149999999999999	0.0
116.39999999999999	12.45	0.0
116.39999999999999	12.75	0.0
116.39999999999999	13.05	0.0
116.39999999999999	13.35	0.0
116.39999999999999	13.649999999999999	0.0
116.39999999999999	13.95	0.0
116.39999999999999	14.25	0.0
116.39999999999999	14.549999999999999	0.0
116.39999999999999	14.85	0.0
118.8	0.15	0.0
118.8	0.44999999999999996	0.0
118.8	0.75	0.0
118.8	1.0499999999999998	0.0
118.8	1.35	0.0
118.8	1.65	0.0
118.8	1.95	0.0
118.8	2.25	0.0
118.8	2.55	0.0
118.8	2.8499999999999996	0.0
118.8	3.15	0.0
118.8	3.4499999999999997	2.0
118.8	3.75	19.0
118.8	4.05	94.0
118.8	4.35	107.0
118.8	4.65	69.0
118.8	4.949999999999999	36.0
118.8	5.25	0.0
118.8	5.55	0.0
118.8	5.85	0.0
118.8	6.15	0.0
118.8	6.449999999999999	0.0
118.8	6.75	0.0
118.8	7.049999999999999	0.0
118.8	7.35	0.0
118.8	7.65	0.0
118.8	7.949999999999999	0.0
118.8	8.25	0.0
118.8	8.55	0.0
118.8	8.85	0.0
118.8	9.149999999999999	0.0
118.8	9.45	0.0
118.8	9.75	0.0
118.8	10.05	0.0
118.8	10.35	0.0
118.8	10.649999999999999	0.0
118.8	10.95	0.0
118.8	11.25	0.0
118.8	11.55	0.0
118.8	11.85	0.0
118.8	12.149999999999999	0.0
118.8	12.45	0.0
118.8	12.75	0.0
118.8	13.05	0.0
118.8	13.35	0.0
118.8	13.649999999999999	0.0
118.8	13.95	0.0
118.8	14.25	0.0
118.8	14.549999999999999	0.0
118.8	14.85	0.0
121.2	0.15	0.0
121.2	0.44999999999999996	0.0
121.2	0.75	0.0
121.2	1.0499999999999998	0.0
121.2	1.35	0.0
121.2	1.65	0.0
121.2	1.95	0.0
121.2	2.25	0.0
121.2	2.55	0.0
121.2	2.8499999999999996	0.0
121.2	3.15	0.0
121.2	3.4499999999999997	2.0
121.2	3.75	21.0
121.2	4.05	101.0
121.2	4.35	88.0
121.2	4.65	71.0
121.2	4.949999999999999	36.0
121.2	5.25	0.0
121.2	5.55	0.0
121.2	5.85	0.0
121.2	6.15	0.0
121.2	6.449999999999999	0.0
121.2	6.75	0.0
121.2	7.049999999999999	0.0
121.2	7.35	0.0
121.2	7.65	0.0
121.2	7.949999999999999	0.0
121.2	8.25	0.0
121.2	8.55	0.0
121.2	8.85	0.0
121.2	9.149999999999999	0.0
121.2	9.45	0.0
121.2	9.75	0.0
121.2	10.05	0.0
121.2	10.35	0.0
121.2	10.649999999999999	0.0
121.2	10.95	0.0
121.2	11.25	0.0
121.2	11.55	0.0
121.2	11.85	0.0
121.2	12.149999999999999	0.0
121.2	12.45	0.0
121.2	12.75	0.0
121.2	13.05	0.0
121.2	13.35	0.0
121.2	13.649999999999999	0.0
121.2	13.95	0.0
121.2	14.25	0.0
121.2	14.549999999999999	0.0
121.2	14.85	0.0
123.6	0.15	0.0
123.6	0.44999999999999996	0.0
123.6	0.75	0.0
123.6	1.0499999999999998	0.0
123.6	1.35	0.0
123.6	1.65	0.0
123.6	1.95	0.0
123.6	2.25	0.0
123.6	2.55	0.0
123.6	2.8499999999999996	0.0
123.6	3.15	0.0
123.6	3.4499999999999997	0.0
123.6	3.75	28.0
123.6	4.05	79.0
123.6	4.35	92.0
123.6	4.65	65.0
123.6	4.949999999999999	24.0
123.6	5.25	0.0
123.6	5.55	0.0
123.6	5.85	0.0
123.6	6.15	0.0
123.6	6.449999999999999	0.0
123.6	6.75	0.0
123.6	7.049999999999999	0.0
123.6	7.35	0.0
123.6	7.65	0.0
123.6	7.949999999999999	0.0
123.6	8.25	0.0
123.6	8.55	0.0
123.6	8.85	0.0
123.6	9.149999999999999	0.0
123.6	9.45	0.0
123.6	9.75	0.0
123.6	10.05	0.0
123.6	10.35	0.0
123.6	10.649999999999999	0.0
123.6	10.95	0.0
123.6	11.25	0.0
123.6	11.55	0.0
123.6	11.85	0.0
123.6	12.149999999999999	0.0
123.6	12.45	0.0
123.6	12.75	0.0
123.6	13.05	0.0
123.6	13.35	0.0
123.6	13.649999999999999	0.0
123.6	13.95	0.0
123.6	14.25	0.0
123.6	14.549999999999999	0.0
123.6	14.85	0.0
126.0	0.15	0.0
126.0	0.44999999999999996	0.0
126.0	0.75	0.0
126.0	1.0499999999999998	0.0
126.0	1.35	0.0
126.0	1.65	0.0
126.0	1.95	0.0
126.0	2.25	0.0
126.0	2.55	0.0
126.0	2.8499999999999996	0.0
126.0	3.15	0.0
126.0	3.4499999999999997	1.0
126.0	3.75	26.0
126.0	4.05	89.0
126.0	4.35	96.0
126.0	4.65	56.0
126.0	4.949999999999999	24.0
126.0	5.25	0.0
126.0	5.55	0.0
126.0	5.85	0.0
126.0	6.15	0.0
126.0	6.449999999999999	0.0
126.0	6.75	0.0
126.0	7.049999999999999	0.0
126.0	7.35	0.0
126.0	7.65	0.0
126.0	7.949999999999999	0.0
126.0	8.25	0.0
126.0	8.55	0.0
126.0	8.85	0.0
126.0	9.149999999999999	0.0
126.0	9.45	0.0
126.0	9.75	0.0
126.0	10.05	0.0
126.0	10.35	0.0
126.0	10.649999999999999	0.0
126.0	10.95	0.0
126.0	11.25	0.0
126.0	11.55	0.0
126.0	11.85	0.0
126.0	12.149999999999999	0.0
126.0	12.45	0.0
126.0	12.75	0.0
126.0	13.05	0.0
126.0	13.35	0.0
126.0	13.649999999999999	0.0
126.0	13.95	0.0
126.0	14.25	0.0
126.0	14.549999999999999	0.0
126.0	14.85	0.0
128.4	0.15	0.0
128.4	0.44999999999999996	0.0
128.4	0.75	0.0
128.4	1.0499999999999998	0.0
128.4	1.35	0.0
128.4	1.65	0.0
128.4	1.95	0.0
128.4	2.25	0.0
128.4	2.55	0.0
128.4	2.8499999999999996	0.0
128.4	3.15	0.0
128.4	3.4499999999999997	0.0
128.4	3.75	19.0
128.4	4.05	81.0
128.4	4.35	93.0
128.4	4.65	64.0
128.4	4.949999999999999	31.0
128.4	5.25	0.0
128.4	5.55	0.0
128.4	5.85	0.0
128.4	6.15	0.0
128.4	6.449999999999999	0.0
128.4	6.75	0.0
128.4	7.049999999999999	0.0
128.4	7.35	0.0
128.4	7.65	0.0
128.4	7.949999999999999	0.0
128.4	8.25	0.0
128.4	8.55	0.0
128.4	8.85	0.0
128.4	9.149999999999999	0.0
128.4	9.45	0.0
128.4	9.75	0.0
128.4	10.05	0.0
128.4	10.35	0.0
128.4	10.649999999999999	0.0
128.4	10.95	0.0
128.4	11.25	0.0
128.4	11.55	0.0
128.4	11.85	0.0
128.4	12.149999999999999	0.0
128.4	12.45	0.0
128.4	12.75	0.0
128.4	13.05	0.0
128.4	13.35	0.0
128.4	13.649999999999999	0.0
128.4	13.95	0.0
128.4	14.25	0.0
128.4	14.549999999999999	0.0
128.4	14.85	0.0
130.8	0.15	0.0
130.8	0.44999999999999996	0.0
130.8	0.75	0.0
130.8	1.0499999999999998	0.0
130.8	1.35	0.0
130.8	1.65	0.0
130.8	1.95	0.0
130.8	2.25	0.0
130.8	2.55	0.0
130.8	2.8499999999999996	0.0
130.8	3.15	0.0
130.8	3.4499999999999997	0.0
130.8	3.75	17.0
130.8	4.05	74.0
130.8	4.35	80.0
130.8	4.65	59.0
130.8	4.949999999999999	35.0
130.8	5.25	0.0
130.8	5.55	0.0
130.8	5.85	0.0
130.8	6.15	0.0
130.8	6.449999999999999	0.0
130.8	6.75	0.0
130.8	7.049999999999999	0.0
130.8	7.35	0.0
130.8	7.65	0.0
130.8	7.949999999999999	0.0
130.8	8.25	0.0
130.8	8.55	0.0
130.8	8.85	0.0
130.8	9.149999999999999	0.0
130.8	9.45	0.0
130.8	9.75	0.0
130.8	10.05	0.0
130.8	10.35	0.0
130.8	10.649999999999999	0.0
130.8	10.95	0.0
130.8	11.25	0.0
130.8	11.55	0.0
130.8	11.85	0.0
130.8	12.149999999999999	0.0
130.8	12.45	0.0
130.8	12.75	0.0
130.8	13.05	0.0
130.8	13.35	0.0
130.8	13.649999999999999	0.0
130.8	13.95	0.0
130.8	14.25	0.0
130.8	14.549999999999999	0.0
130.8	14.85	0.0
133.2	0.15	0.0
133.2	0.44999999999999996	0.0
133.2	0.75	0.0
133.2	1.0499999999999998	0.0
133.2	1.35	0.0
133.2	1.65	0.0
133.2	1.95	0.0
133.2	2.25	0.0
133.2	2.55	0.0
133.2	2.8499999999999996	0.0
133.2	3.15	0.0
133.2	3.4499999999999997	0.0
133.2	3.75	16.0
133.2	4.05	64.0
133.2	4.35	82.0
133.2	4.65	53.0
133.2	4.949999999999999	25.0
133.2	5.25	0.0
133.2	5.55	0.0
133.2	5.85	0.0
133.2	6.15	0.0
133.2	6.449999999999999	0.0
133.2	6.75	0.0
133.2	7.049999999999999	0.0
133.2	7.35	0.0
133.2	7.65	0.0
133.2	7.949999999999999	0.0
133.2	8.25	0.0
133.2	8.55	0.0
133.2	8.85	0.0
133.2	9.149999999999999	0.0
133.2	9.45	0.0
133.2	9.75	0.0
133.2	10.05	0.0
133.2	10.35	0.0
133.2	10.649999999999999	0.0
133.2	10.95	0.0
133.2	11.25	0.0
133.2	11.55	0.0
133.2	11.85	0.0
133.2	12.149999999999999	0.0
133.2	12.45	0.0
133.2	12.75	0.0
133.2	13.05	0.0
133.2	13.35	0.0
133.2	13.649999999999999	0.0
133.2	13.95	0.0
133.2	14.25	0.0
133.2	14.549999999999999	0.0
133.2	14.85	0.0
135.6	0.15	0.0
135.6	0.44999999999999996	0.0
135.6	0.75	0.0
135.6	1.0499999999999998	0.0
135.6	1.35	0.0
135.6	1.65	0.0
135.6	1.95	0.0
135.6	2.25	0.0
135.6	2.55	0.0
135.6	2.8499999999999996	0.0
135.6	3.15	0.0
135.6	3.4499999999999997	0.0
135.6	3.75	18.0
135.6	4.05	65.0
135.6	4.35	66.0
135.6	4.65	42.0
135.6	4.949999999999999	25.0
135.6	5.25	0.0
135.6	5.55	0.0
135.6	5.85	0.0
135.6	6.15	0.0
135.6	6.449999999999999	0.0
135.6	6.75	0.0
135.6	7.049999999999999	0.0
135.6	7.35	0.0
135.6	7.65	0.0
135.6	7.949999999999999	0.0
135.6	8.25	0.0
135.6	8.55	0.0
135.6	8.85	0.0
135.6	9.149999999999999	0.0
135.6	9.45	0.0
135.6	9.75	0.0
135.6	10.05	0.0
135.6	10.35	0.0
135.6	10.649999999999999	0.0
135.6	10.95	0.0
135.6	11.25	0.0
135.6	11.55	0.0
135.6	11.85	0.0
135.6	12.149999999999999	0.0
135.6	12.45	0.0
135.6	12.75	0.0
135.6	13.05	0.0
135.6	13.35	0.0
135.6	13.649999999999999	0.0
135.6	13.95	0.0
135.6	14.25	0.0
135.6	14.549999999999999	0.0
135.6	14.85	0.0
138.0	0.15	0.0
138.0	0.44999999999999996	0.0
138.0	0.75	0.0
138.0	1.0499999999999998	0.0
138.0	1.35	0.0
138.0	1.65	0.0
138.0	1.95	0.0
138.0	2.25	0.0
138.0	2.55	0.0
138.0	2.8499999999999996	0.0
138.0	3.15	0.0
138.0	3.4499999999999997	1.0
138.0	3.75	20.0
138.0	4.05	61.0
138.0	4.35	70.0
138.0	4.65	59.0
138.0	4.949999999999999	20.0
138.0	5.25	0.0
138.0	5.55	0.0
138.0	5.85	0.0
138.0	6.15	0.0
138.0	6.449999999999999	0.0
138.0	6.75	0.0
138.0	7.049999999999999	0.0
138.0	7.35	0.0
138.0	7.65	0.0
138.0	7.949999999999999	0.0
138.0	8.25	0.0
138.0	8.55	0.0
138.0	8.85	0.0
138.0	9.149999999999999	0.0
138.0	9.45	0.0
138.0	9.75	0.0
138.0	10.05	0.0
138.0	10.35	0.0
138.0	10.649999999999999	0.0
138.0	10.95	0.0
138.0	11.25	0.0
138.0	11.55	0.0
138.0	11.85	0.0
138.0	12.149999999999999	0.0
138.0	12.45	0.0
138.0	12.75	0.0
138.0	13.05	0.0
138.0	13.35	0.0
138.0	13.649999999999999	0.0
138.0	13.95	0.0
138.0	14.25	0.0
138.0	14.549999999999999	0.0
138.0	14.85	0.0
140.39999999999998	0.15	0.0
140.39999999999998	0.44999999999999996	0.0
140.39999999999998	0.75	0.0
140.39999999999998	1.0499999999999998	0.0
140.39999999999998	1.35	0.0
140.39999999999998	1.65	0.0
140.39999999999998	1.95	0.0
140.39999999999998	2.25	0.0
140.39999999999998	2.55	0.0
140.39999999999998	2.8499999999999996	0.0
140.39999999999998	3.15	0.0
140.39999999999998	3.4499999999999997	0.0
140.39999999999998	3.75	16.0
140.39999999999998	4.05	63.0
140.39999999999998	4.35	54.0
140.39999999999998	4.65	48.0
140.39999999999998	4.949999999999999	22.0
140.39999999999998	5.25	0.0
140.39999999999998	5.55	0.0
140.39999999999998	5.85	0.0
140.39999999999998	6.15	0.0
140.39999999999998	6.449999999999999	0.0
140.39999999999998	6.75	0.0
140.39999999999998	7.049999999999999	0.0
140.39999999999998	7.35	0.0
140.39999999999998	7.65	0.0
140.39999999999998	7.949999999999999	0.0
140.39999999999998	8.25	0.0
140.39999999999998	8.55	0.0
140.39999999999998	8.85	0.0
140.39999999999998	9.149999999999999	0.0
140.39999999999998	9.45	0.0
140.39999999999998	9.75	0.0
140.39999999999998	10.05	0.0
140.39999999999998	10.35	0.0
140.39999999999998	10.649999999999999	0.0
140.39999999999998	10.95	0.0
140.39999999999998	11.25	0.0
140.39999999999998	11.55	0.0
140.39999999999998	11.85	0.0
140.39999999999998	12.149999999999999	0.0
140.39999999999998	12.45	0.0
140.39999999999998	12.75	0.0
140.39999999999998	13.05	0.0
140.39999999999998	13.35	0.0
140.39999999999998	13.649999999999999	0.0
140.39999999999998	13.95	0.0
140.39999999999998	14.25	0.0
140.39999999999998	14.549999999999999	0.0
140.39999999999998	14.85	0.0
142.8	0.15	0.0
142.8	0.44999999999999996	0.0
142.8	0.75	0.0
142.8	1.0499999999999998	0.0
142.8	1.35	0.0
142.8	1.65	0.0
142.8	1.95	0.0
142.8	2.25	0.0
142.8	2.55	0.0
142.8	2.8499999999999996	0.0
142.8	3.15	0.0
142.8	3.4499999999999997	0.0
142.8	3.75	17.0
142.8	4.05	68.0
142.8	4.35	70.0
142.8	4.65	54.0
142.8	4.949999999999999	27.0
142.8	5.25	0.0
142.8	5.55	0.0
142.8	5.85	0.0
142.8	6.15	0.0
142.8	6.449999999999999	0.0
142.8	6.75	0.0
142.8	7.049999999999999	0.0
142.8	7.35	0.0
142.8	7.65	0.0
142.8	7.949999999999999	0.0
142.8	8.25	0.0
142.8	8.55	0.0
142.8	8.85	0.0
142.8	9.149999999999999	0.0
142.8	9.45	0.0
142.8	9.75	0.0
142.8	10.05	0.0
142.8	10.35	0.0
142.8	10.649999999999999	0.0
142.8	10.95	0.0
142.8	11.25	0.0
142.8	11.55	0.0
142.8	11.85	0.0
142.8	12.149999999999999	0.0
142.8	12.45	0.0
142.8	12.75	0.0
142.8	13.05	0.0
142.8	13.35	0.0
142.8	13.649999999999999	0.0
142.8	13.95	0.0
142.8	14.25	0.0
142.8	14.549999999999999	0.0
142.8	14.85	0.0
145.2	0.15	0.0
145.2	0.44999999999999996	0.0
145.2	0.75	0.0
145.2	1.0499999999999998	0.0
145.2	1.35	0.0
145.2	1.65	0.0
145.2	1.95	0.0
145.2	2.25	0.0
145.2	2.55	0.0
145.2	2.8499999999999996	0.0
145.2	3.15	0.0
145.2	3.4499999999999997	0.0
145.2	3.75	18.0
145.2	4.05	54.0
145.2	4.35	62.0
145.2	4.65	41.0
145.2	4.949999999999999	21.0
145.2	5.25	0.0
145.2	5.55	0.0
145.2	5.85	0.0
145.2	6.15	0.0
145.2	6.449999999999999	0.0
145.2	6.75	0.0
145.2	7.049999999999999	0.0
145.2	7.35	0.0
145.2	7.65	0.0
145.2	7.949999999999999	0.0
145.2	8.25	0.0
145.2	8.55	0.0
145.2	8.85	0.0
145.2	9.149999999999999	0.0
145.2	9.45	0.0
145.2	9.75	0.0
145.2	10.05	0.0
145.2	10.35	0.0
145.2	10.649999999999999	0.0
145.2	10.95	0.0
145.2	11.25	0.0
145.2	11.55	0.0
145.2	11.85	0.0
145.2	12.149999999999999	0.0
145.2	12.45	0.0
145.2	12.75	0.0
145.2	13.05	0.0
145.2	13.35	0.0
145.2	13.649999999999999	0.0
145.2	13.95	0.0
145.2	14.25	0.0
145.2	14.549999999999999	0.0
145.2	14.85	0.0
147.6	0.15	0.0
147.6	0.44999999999999996	0.0
147.6	0.75	0.0
147.6	1.0499999999999998	0.0
147.6	1.35	0.0
147.6	1.65	0.0
147.6	1.95	0.0
147.6	2.25	0.0
147.6	2.55	0.0
147.6	2.8499999999999996	0.0
147.6	3.15	0.0
147.6	3.4499999999999997	0.0
147.6	3.75	14.0
147.6	4.05	53.0
147.6	4.35	51.0
147.6	4.65	36.0
147.6	4.949999999999999	19.0
147.6	5.25	0.0
147.6	5.55	0.0
147.6	5.85	0.0
147.6	6.15	0.0
147.6	6.449999999999999	0.0
147.6	6.75	0.0
147.6	7.049999999999999	0.0
147.6	7.35	0.0
147.6	7.65	0.0
147.6	7.949999999999999	0.0
147.6	8.25	0.0
147.6	8.55	0.0
147.6	8.85	0.0
147.6	9.149999999999999	0.0
147.6	9.45	0.0
147.6	9.75	0.0
147.6	10.05	0.0
147.6	10.35	0.0
147.6	10.649999999999999	0.0
147.6	10.95	0.0
147.6	11.25	0.0
147.6	11.55	0.0
147.6	11.85	0.0
147.6	12.149999999999999	0.0
147.6	12.45	0.0
147.6	12.75	0.0
147.6	13.05	0.0
147.6	13.35	0.0
147.6	13.649999999999999	0.0
147.6	13.95	0.0
147.6	14.25	0.0
147.6	14.549999999999999	0.0
147.6	14.85	0.0
150.0	0.15	0.0
150.0	0.44999999999999996	0.0
150.0	0.75	0.0
150.0	1.0499999999999998	0.0
150.0	1.35	0.0
150.0	1.65	0.0
150.0	1.95	0.0
150.0	2.25	0.0
150.0	2.55	0.0
150.0	2.8499999999999996	0.0
150.0	3.15	0.0
150.0	3.4499999999999997	0.0
150.0	3.75	11.0
150.0	4.05	53.0
150.0	4.35	47.0
150.0	4.65	35.0
150.0	4.949999999999999	17.0
150.0	5.25	0.0
150.0	5.55	0.0
150.0	5.85	0.0
150.0	6.15	0.0
150.0	6.449999999999999	0.0
150.0	6.75	0.0
150.0	7.049999999999999	0.0
150.0	7.35	0.0
150.0	7.65	0.0
150.0	7.949999999999999	0.0
150.0	8.25	0.0
150.0	8.55	0.0
150.0	8.85	0.0
150.0	9.149999999999999	0.0
150.0	9.45	0.0
150.0	9.75	0.0
150.0	10.05	0.0
150.0	10.35	0.0
150.0	10.649999999999999	0.0
150.0	10.95	0.0
150.0	11.25	0.0
150.0	11.55	0.0
150.0	11.85	0.0
150.0	12.149999999999999	0.0
150.0	12.45	0.0
150.0	12.75	0.0
150.0	13.05	0.0
150.0	13.35	0.0
150.0	13.649999999999999	0.0
150.0	13.95	0.0
150.0	14.25	0.0
150.0	14.549999999999999	0.0
150.0	14.85	0.0
152.39999999999998	0.15	0.0
152.39999999999998	0.44999999999999996	0.0
152.39999999999998	0.75	0.0
152.39999999999998	1.0499999999999998	0.0
152.39999999999998	1.35	0.0
152.39999999999998	1.65	0.0
152.39999999999998	1.95	0.0
152.39999999999998	2.25	0.0
152.39999999999998	2.55	0.0
152.39999999999998	2.8499999999999996	0.0
152.39999999999998	3.15	0.0
152.39999999999998	3.4499999999999997	0.0
152.39999999999998	3.75	8.0
152.39999999999998	4.05	59.0
152.39999999999998	4.35	48.0
152.39999999999998	4.65	33.0
152.39999999999998	4.949999999999999	17.0
152.39999999999998	5.25	0.0
152.39999999999998	5.55	0.0
152.39999999999998	5.85	0.0
152.39999999999998	6.15	0.0
152.39999999999998	6.449999999999999	0.0
152.39999999999998	6.75	0.0
152.39999999999998	7.049999999999999	0.0
152.39999999999998	7.35	0.0
152.39999999999998	7.65	0.0
152.39999999999998	7.949999999999999	0.0
152.39999999999998	8.25	0.0
152.39999999999998	8.55	0.0
152.39999999999998	8.85	0.0
152.39999999999998	9.149999999999999	0.0
152.39999999999998	9.45	0.0
152.39999999999998	9.75	0.0
152.39999999999998	10.05	0.0
152.39999999999998	10.35	0.0
152.39999999999998	10.649999999999999	0.0
152.39999999999998	10.95	0.0
152.39999999999998	11.25	0.0
152.39999999999998	11.55	0.0
152.39999999999998	11.85	0.0
152.39999999999998	12.149999999999999	0.0
152.39999999999998	12.45	0.0
152.39999999999998	12.75	0.0
152.39999999999998	13.05	0.0
152.39999999999998	13.35	0.0
152.39999999999998	13.649999999999999	0.0
152.39999999999998	13.95	0.0
152.39999999999998	14.25	0.0
152.39999999999998	14.549999999999999	0.0
152.39999999999998	14.85	0.0
154.8	0.15	0.0
154.8	0.44999999999999996	0.0
154.8	0.75	0.0
154.8	1.0499999999999998	0.0
154.8	1.35	0.0
154.8	1.65	0.0
154.8	1.95	0.0
154.8	2.25	0.0
154.8	2.55	0.0
154.8	2.8499999999999996	0.0
154.8	3.15	0.0
154.8	3.4499999999999997	0.0
154.8	3.75	10.0
154.8	4.05	46.0
154.8	4.35	38.0
154.8	4.65	33.0
154.8	4.949999999999999	23.0
154.8	5.25	0.0
154.8	5.55	0.0
154.8	5.85	0.0
154.8	6.15	0.0
154.8	6.449999999999999	0.0
154.8	6.75	0.0
154.8	7.049999999999999	0.0
154.8	7.35	0.0
154.8	7.65	0.0
154.8	7.949999999999999	0.0
154.8	8.25	0.0
154.8	8.55	0.0
154.8	8.85	0.0
154.8	9.149999999999999	0.0
154.8	9.45	0.0
154.8	9.75	0.0
154.8	10.05	0.0
154.8	10.35	0.0
154.8	10.649999999999999	0.0
154.8	10.95	0.0
154.8	11.25	0.0
154.8	11.55	0.0
154.8	11.85	0.0
154.8	12.149999999999999	0.0
154.8	12.45	0.0
154.8	12.75	0.0
154.8	13.05	0.0
154.8	13.35	0.0
154.8	13.649999999999999	0.0
154.8	13.95	0.0
154.8	14.25	0.0
154.8	14.549999999999999	0.0
[truncated: 501 more rows]
