# Supplementary material for: Peering inside the black box by learning the relevance of many-body functions in neural network potentials
Source: Nat Commun. 2025 Nov 10;16:9898. doi: 10.1038/s41467-025-65863-0 (PMC12603069; doi:10.1038/s41467-025-65863-0)
Supplement: Supplementary file 4 — Source Data Fig S10 [file 41467_2025_65863_MOESM4_ESM.zip › fig_s10_waterfall_plot_histogram/fig_s10_water_SO3Net_alpha_0.2617993877991494.csv]

angle	L2	n_points
61.2	0.15	0.0
61.2	0.44999999999999996	0.0
61.2	0.75	0.0
61.2	1.0499999999999998	0.0
61.2	1.35	0.0
61.2	1.65	0.0
61.2	1.95	0.0
61.2	2.25	0.0
61.2	2.55	0.0
61.2	2.8499999999999996	0.0
61.2	3.15	0.0
61.2	3.4499999999999997	0.0
61.2	3.75	0.0
61.2	4.05	0.0
61.2	4.35	0.0
61.2	4.65	0.0
61.2	4.949999999999999	0.0
61.2	5.25	0.0
61.2	5.55	0.0
61.2	5.85	0.0
61.2	6.15	0.0
61.2	6.449999999999999	0.0
61.2	6.75	0.0
61.2	7.049999999999999	0.0
61.2	7.35	0.0
61.2	7.65	0.0
61.2	7.949999999999999	0.0
61.2	8.25	0.0
61.2	8.55	0.0
61.2	8.85	0.0
61.2	9.149999999999999	0.0
61.2	9.45	0.0
61.2	9.75	0.0
61.2	10.05	0.0
61.2	10.35	0.0
61.2	10.649999999999999	0.0
61.2	10.95	0.0
61.2	11.25	0.0
61.2	11.55	0.0
61.2	11.85	0.0
61.2	12.149999999999999	0.0
61.2	12.45	0.0
61.2	12.75	0.0
61.2	13.05	0.0
61.2	13.35	0.0
61.2	13.649999999999999	0.0
61.2	13.95	0.0
61.2	14.25	0.0
61.2	14.549999999999999	0.0
61.2	14.85	0.0
63.599999999999994	0.15	0.0
63.599999999999994	0.44999999999999996	0.0
63.599999999999994	0.75	0.0
63.599999999999994	1.0499999999999998	0.0
63.599999999999994	1.35	0.0
63.599999999999994	1.65	0.0
63.599999999999994	1.95	0.0
63.599999999999994	2.25	0.0
63.599999999999994	2.55	0.0
63.599999999999994	2.8499999999999996	13.0
63.599999999999994	3.15	0.0
63.599999999999994	3.4499999999999997	8.0
63.599999999999994	3.75	0.0
63.599999999999994	4.05	0.0
63.599999999999994	4.35	0.0
63.599999999999994	4.65	0.0
63.599999999999994	4.949999999999999	0.0
63.599999999999994	5.25	0.0
63.599999999999994	5.55	0.0
63.599999999999994	5.85	0.0
63.599999999999994	6.15	0.0
63.599999999999994	6.449999999999999	0.0
63.599999999999994	6.75	0.0
63.599999999999994	7.049999999999999	0.0
63.599999999999994	7.35	0.0
63.599999999999994	7.65	0.0
63.599999999999994	7.949999999999999	0.0
63.599999999999994	8.25	0.0
63.599999999999994	8.55	0.0
63.599999999999994	8.85	0.0
63.599999999999994	9.149999999999999	0.0
63.599999999999994	9.45	0.0
63.599999999999994	9.75	0.0
63.599999999999994	10.05	0.0
63.599999999999994	10.35	0.0
63.599999999999994	10.649999999999999	0.0
63.599999999999994	10.95	0.0
63.599999999999994	11.25	0.0
63.599999999999994	11.55	0.0
63.599999999999994	11.85	0.0
63.599999999999994	12.149999999999999	0.0
63.599999999999994	12.45	0.0
63.599999999999994	12.75	0.0
63.599999999999994	13.05	0.0
63.599999999999994	13.35	0.0
63.599999999999994	13.649999999999999	0.0
63.599999999999994	13.95	0.0
63.599999999999994	14.25	0.0
63.599999999999994	14.549999999999999	0.0
63.599999999999994	14.85	0.0
66.0	0.15	0.0
66.0	0.44999999999999996	0.0
66.0	0.75	0.0
66.0	1.0499999999999998	0.0
66.0	1.35	0.0
66.0	1.65	0.0
66.0	1.95	0.0
66.0	2.25	0.0
66.0	2.55	1.0
66.0	2.8499999999999996	25.0
66.0	3.15	0.0
66.0	3.4499999999999997	99.0
66.0	3.75	10.0
66.0	4.05	0.0
66.0	4.35	0.0
66.0	4.65	0.0
66.0	4.949999999999999	0.0
66.0	5.25	0.0
66.0	5.55	0.0
66.0	5.85	0.0
66.0	6.15	0.0
66.0	6.449999999999999	0.0
66.0	6.75	0.0
66.0	7.049999999999999	0.0
66.0	7.35	0.0
66.0	7.65	0.0
66.0	7.949999999999999	0.0
66.0	8.25	0.0
66.0	8.55	0.0
66.0	8.85	0.0
66.0	9.149999999999999	0.0
66.0	9.45	0.0
66.0	9.75	0.0
66.0	10.05	0.0
66.0	10.35	0.0
66.0	10.649999999999999	0.0
66.0	10.95	0.0
66.0	11.25	0.0
66.0	11.55	0.0
66.0	11.85	0.0
66.0	12.149999999999999	0.0
66.0	12.45	0.0
66.0	12.75	0.0
66.0	13.05	0.0
66.0	13.35	0.0
66.0	13.649999999999999	0.0
66.0	13.95	0.0
66.0	14.25	0.0
66.0	14.549999999999999	0.0
66.0	14.85	0.0
68.4	0.15	0.0
68.4	0.44999999999999996	0.0
68.4	0.75	0.0
68.4	1.0499999999999998	0.0
68.4	1.35	0.0
68.4	1.65	0.0
68.4	1.95	0.0
68.4	2.25	0.0
68.4	2.55	1.0
68.4	2.8499999999999996	33.0
68.4	3.15	0.0
68.4	3.4499999999999997	150.0
68.4	3.75	146.0
68.4	4.05	41.0
68.4	4.35	0.0
68.4	4.65	3.0
68.4	4.949999999999999	0.0
68.4	5.25	0.0
68.4	5.55	0.0
68.4	5.85	0.0
68.4	6.15	0.0
68.4	6.449999999999999	0.0
68.4	6.75	0.0
68.4	7.049999999999999	0.0
68.4	7.35	0.0
68.4	7.65	0.0
68.4	7.949999999999999	0.0
68.4	8.25	0.0
68.4	8.55	0.0
68.4	8.85	0.0
68.4	9.149999999999999	0.0
68.4	9.45	0.0
68.4	9.75	0.0
68.4	10.05	0.0
68.4	10.35	0.0
68.4	10.649999999999999	0.0
68.4	10.95	0.0
68.4	11.25	0.0
68.4	11.55	0.0
68.4	11.85	0.0
68.4	12.149999999999999	0.0
68.4	12.45	0.0
68.4	12.75	0.0
68.4	13.05	0.0
68.4	13.35	0.0
68.4	13.649999999999999	0.0
68.4	13.95	0.0
68.4	14.25	0.0
68.4	14.549999999999999	0.0
68.4	14.85	0.0
70.8	0.15	0.0
70.8	0.44999999999999996	0.0
70.8	0.75	0.0
70.8	1.0499999999999998	0.0
70.8	1.35	0.0
70.8	1.65	0.0
70.8	1.95	0.0
70.8	2.25	0.0
70.8	2.55	2.0
70.8	2.8499999999999996	33.0
70.8	3.15	0.0
70.8	3.4499999999999997	178.0
70.8	3.75	214.0
70.8	4.05	197.0
70.8	4.35	0.0
70.8	4.65	117.0
70.8	4.949999999999999	54.0
70.8	5.25	0.0
70.8	5.55	0.0
70.8	5.85	0.0
70.8	6.15	0.0
70.8	6.449999999999999	0.0
70.8	6.75	0.0
70.8	7.049999999999999	0.0
70.8	7.35	0.0
70.8	7.65	0.0
70.8	7.949999999999999	0.0
70.8	8.25	0.0
70.8	8.55	0.0
70.8	8.85	0.0
70.8	9.149999999999999	0.0
70.8	9.45	0.0
70.8	9.75	0.0
70.8	10.05	0.0
70.8	10.35	0.0
70.8	10.649999999999999	0.0
70.8	10.95	0.0
70.8	11.25	0.0
70.8	11.55	0.0
70.8	11.85	0.0
70.8	12.149999999999999	0.0
70.8	12.45	0.0
70.8	12.75	0.0
70.8	13.05	0.0
70.8	13.35	0.0
70.8	13.649999999999999	0.0
70.8	13.95	0.0
70.8	14.25	0.0
70.8	14.549999999999999	0.0
70.8	14.85	0.0
73.2	0.15	0.0
73.2	0.44999999999999996	0.0
73.2	0.75	0.0
73.2	1.0499999999999998	0.0
73.2	1.35	0.0
73.2	1.65	0.0
73.2	1.95	0.0
73.2	2.25	0.0
73.2	2.55	1.0
73.2	2.8499999999999996	37.0
73.2	3.15	0.0
73.2	3.4499999999999997	182.0
73.2	3.75	241.0
73.2	4.05	278.0
73.2	4.35	0.0
73.2	4.65	203.0
73.2	4.949999999999999	147.0
73.2	5.25	0.0
73.2	5.55	0.0
73.2	5.85	0.0
73.2	6.15	0.0
73.2	6.449999999999999	0.0
73.2	6.75	0.0
73.2	7.049999999999999	0.0
73.2	7.35	0.0
73.2	7.65	0.0
73.2	7.949999999999999	0.0
73.2	8.25	0.0
73.2	8.55	0.0
73.2	8.85	0.0
73.2	9.149999999999999	0.0
73.2	9.45	0.0
73.2	9.75	0.0
73.2	10.05	0.0
73.2	10.35	0.0
73.2	10.649999999999999	0.0
73.2	10.95	0.0
73.2	11.25	0.0
73.2	11.55	0.0
73.2	11.85	0.0
73.2	12.149999999999999	0.0
73.2	12.45	0.0
73.2	12.75	0.0
73.2	13.05	0.0
73.2	13.35	0.0
73.2	13.649999999999999	0.0
73.2	13.95	0.0
73.2	14.25	0.0
73.2	14.549999999999999	0.0
73.2	14.85	0.0
75.6	0.15	0.0
75.6	0.44999999999999996	0.0
75.6	0.75	0.0
75.6	1.0499999999999998	0.0
75.6	1.35	0.0
75.6	1.65	0.0
75.6	1.95	0.0
75.6	2.25	0.0
75.6	2.55	3.0
75.6	2.8499999999999996	60.0
75.6	3.15	0.0
75.6	3.4499999999999997	188.0
75.6	3.75	184.0
75.6	4.05	245.0
75.6	4.35	0.0
75.6	4.65	202.0
75.6	4.949999999999999	158.0
75.6	5.25	0.0
75.6	5.55	0.0
75.6	5.85	0.0
75.6	6.15	0.0
75.6	6.449999999999999	0.0
75.6	6.75	0.0
75.6	7.049999999999999	0.0
75.6	7.35	0.0
75.6	7.65	0.0
75.6	7.949999999999999	0.0
75.6	8.25	0.0
75.6	8.55	0.0
75.6	8.85	0.0
75.6	9.149999999999999	0.0
75.6	9.45	0.0
75.6	9.75	0.0
75.6	10.05	0.0
75.6	10.35	0.0
75.6	10.649999999999999	0.0
75.6	10.95	0.0
75.6	11.25	0.0
75.6	11.55	0.0
75.6	11.85	0.0
75.6	12.149999999999999	0.0
75.6	12.45	0.0
75.6	12.75	0.0
75.6	13.05	0.0
75.6	13.35	0.0
75.6	13.649999999999999	0.0
75.6	13.95	0.0
75.6	14.25	0.0
75.6	14.549999999999999	0.0
75.6	14.85	0.0
78.0	0.15	0.0
78.0	0.44999999999999996	0.0
78.0	0.75	0.0
78.0	1.0499999999999998	0.0
78.0	1.35	0.0
78.0	1.65	0.0
78.0	1.95	0.0
78.0	2.25	0.0
78.0	2.55	5.0
78.0	2.8499999999999996	57.0
78.0	3.15	0.0
78.0	3.4499999999999997	167.0
78.0	3.75	198.0
78.0	4.05	252.0
78.0	4.35	0.0
78.0	4.65	209.0
78.0	4.949999999999999	136.0
78.0	5.25	0.0
78.0	5.55	0.0
78.0	5.85	0.0
78.0	6.15	0.0
78.0	6.449999999999999	0.0
78.0	6.75	0.0
78.0	7.049999999999999	0.0
78.0	7.35	0.0
78.0	7.65	0.0
78.0	7.949999999999999	0.0
78.0	8.25	0.0
78.0	8.55	0.0
78.0	8.85	0.0
78.0	9.149999999999999	0.0
78.0	9.45	0.0
78.0	9.75	0.0
78.0	10.05	0.0
78.0	10.35	0.0
78.0	10.649999999999999	0.0
78.0	10.95	0.0
78.0	11.25	0.0
78.0	11.55	0.0
78.0	11.85	0.0
78.0	12.149999999999999	0.0
78.0	12.45	0.0
78.0	12.75	0.0
78.0	13.05	0.0
78.0	13.35	0.0
78.0	13.649999999999999	0.0
78.0	13.95	0.0
78.0	14.25	0.0
78.0	14.549999999999999	0.0
78.0	14.85	0.0
80.4	0.15	0.0
80.4	0.44999999999999996	0.0
80.4	0.75	0.0
80.4	1.0499999999999998	0.0
80.4	1.35	0.0
80.4	1.65	0.0
80.4	1.95	0.0
80.4	2.25	0.0
80.4	2.55	4.0
80.4	2.8499999999999996	59.0
80.4	3.15	0.0
80.4	3.4499999999999997	186.0
80.4	3.75	207.0
80.4	4.05	256.0
80.4	4.35	0.0
80.4	4.65	212.0
80.4	4.949999999999999	147.0
80.4	5.25	0.0
80.4	5.55	0.0
80.4	5.85	0.0
80.4	6.15	0.0
80.4	6.449999999999999	0.0
80.4	6.75	0.0
80.4	7.049999999999999	0.0
80.4	7.35	0.0
80.4	7.65	0.0
80.4	7.949999999999999	0.0
80.4	8.25	0.0
80.4	8.55	0.0
80.4	8.85	0.0
80.4	9.149999999999999	0.0
80.4	9.45	0.0
80.4	9.75	0.0
80.4	10.05	0.0
80.4	10.35	0.0
80.4	10.649999999999999	0.0
80.4	10.95	0.0
80.4	11.25	0.0
80.4	11.55	0.0
80.4	11.85	0.0
80.4	12.149999999999999	0.0
80.4	12.45	0.0
80.4	12.75	0.0
80.4	13.05	0.0
80.4	13.35	0.0
80.4	13.649999999999999	0.0
80.4	13.95	0.0
80.4	14.25	0.0
80.4	14.549999999999999	0.0
80.4	14.85	0.0
82.8	0.15	0.0
82.8	0.44999999999999996	0.0
82.8	0.75	0.0
82.8	1.0499999999999998	0.0
82.8	1.35	0.0
82.8	1.65	0.0
82.8	1.95	0.0
82.8	2.25	0.0
82.8	2.55	3.0
82.8	2.8499999999999996	73.0
82.8	3.15	0.0
82.8	3.4499999999999997	162.0
82.8	3.75	206.0
82.8	4.05	242.0
82.8	4.35	0.0
82.8	4.65	211.0
82.8	4.949999999999999	150.0
82.8	5.25	0.0
82.8	5.55	0.0
82.8	5.85	0.0
82.8	6.15	0.0
82.8	6.449999999999999	0.0
82.8	6.75	0.0
82.8	7.049999999999999	0.0
82.8	7.35	0.0
82.8	7.65	0.0
82.8	7.949999999999999	0.0
82.8	8.25	0.0
82.8	8.55	0.0
82.8	8.85	0.0
82.8	9.149999999999999	0.0
82.8	9.45	0.0
82.8	9.75	0.0
82.8	10.05	0.0
82.8	10.35	0.0
82.8	10.649999999999999	0.0
82.8	10.95	0.0
82.8	11.25	0.0
82.8	11.55	0.0
82.8	11.85	0.0
82.8	12.149999999999999	0.0
82.8	12.45	0.0
82.8	12.75	0.0
82.8	13.05	0.0
82.8	13.35	0.0
82.8	13.649999999999999	0.0
82.8	13.95	0.0
82.8	14.25	0.0
82.8	14.549999999999999	0.0
82.8	14.85	0.0
85.2	0.15	0.0
85.2	0.44999999999999996	0.0
85.2	0.75	0.0
85.2	1.0499999999999998	0.0
85.2	1.35	0.0
85.2	1.65	0.0
85.2	1.95	0.0
85.2	2.25	0.0
85.2	2.55	7.0
85.2	2.8499999999999996	81.0
85.2	3.15	0.0
85.2	3.4499999999999997	192.0
85.2	3.75	185.0
85.2	4.05	205.0
85.2	4.35	0.0
85.2	4.65	233.0
85.2	4.949999999999999	139.0
85.2	5.25	0.0
85.2	5.55	0.0
85.2	5.85	0.0
85.2	6.15	0.0
85.2	6.449999999999999	0.0
85.2	6.75	0.0
85.2	7.049999999999999	0.0
85.2	7.35	0.0
85.2	7.65	0.0
85.2	7.949999999999999	0.0
85.2	8.25	0.0
85.2	8.55	0.0
85.2	8.85	0.0
85.2	9.149999999999999	0.0
85.2	9.45	0.0
85.2	9.75	0.0
85.2	10.05	0.0
85.2	10.35	0.0
85.2	10.649999999999999	0.0
85.2	10.95	0.0
85.2	11.25	0.0
85.2	11.55	0.0
85.2	11.85	0.0
85.2	12.149999999999999	0.0
85.2	12.45	0.0
85.2	12.75	0.0
85.2	13.05	0.0
85.2	13.35	0.0
85.2	13.649999999999999	0.0
85.2	13.95	0.0
85.2	14.25	0.0
85.2	14.549999999999999	0.0
85.2	14.85	0.0
87.6	0.15	0.0
87.6	0.44999999999999996	0.0
87.6	0.75	0.0
87.6	1.0499999999999998	0.0
87.6	1.35	0.0
87.6	1.65	0.0
87.6	1.95	0.0
87.6	2.25	0.0
87.6	2.55	6.0
87.6	2.8499999999999996	74.0
87.6	3.15	0.0
87.6	3.4499999999999997	163.0
87.6	3.75	196.0
87.6	4.05	232.0
87.6	4.35	0.0
87.6	4.65	208.0
87.6	4.949999999999999	153.0
87.6	5.25	0.0
87.6	5.55	0.0
87.6	5.85	0.0
87.6	6.15	0.0
87.6	6.449999999999999	0.0
87.6	6.75	0.0
87.6	7.049999999999999	0.0
87.6	7.35	0.0
87.6	7.65	0.0
87.6	7.949999999999999	0.0
87.6	8.25	0.0
87.6	8.55	0.0
87.6	8.85	0.0
87.6	9.149999999999999	0.0
87.6	9.45	0.0
87.6	9.75	0.0
87.6	10.05	0.0
87.6	10.35	0.0
87.6	10.649999999999999	0.0
87.6	10.95	0.0
87.6	11.25	0.0
87.6	11.55	0.0
87.6	11.85	0.0
87.6	12.149999999999999	0.0
87.6	12.45	0.0
87.6	12.75	0.0
87.6	13.05	0.0
87.6	13.35	0.0
87.6	13.649999999999999	0.0
87.6	13.95	0.0
87.6	14.25	0.0
87.6	14.549999999999999	0.0
87.6	14.85	0.0
90.0	0.15	0.0
90.0	0.44999999999999996	0.0
90.0	0.75	0.0
90.0	1.0499999999999998	0.0
90.0	1.35	0.0
90.0	1.65	0.0
90.0	1.95	0.0
90.0	2.25	0.0
90.0	2.55	6.0
90.0	2.8499999999999996	85.0
90.0	3.15	0.0
90.0	3.4499999999999997	170.0
90.0	3.75	203.0
90.0	4.05	230.0
90.0	4.35	0.0
90.0	4.65	211.0
90.0	4.949999999999999	142.0
90.0	5.25	0.0
90.0	5.55	0.0
90.0	5.85	0.0
90.0	6.15	0.0
90.0	6.449999999999999	0.0
90.0	6.75	0.0
90.0	7.049999999999999	0.0
90.0	7.35	0.0
90.0	7.65	0.0
90.0	7.949999999999999	0.0
90.0	8.25	0.0
90.0	8.55	0.0
90.0	8.85	0.0
90.0	9.149999999999999	0.0
90.0	9.45	0.0
90.0	9.75	0.0
90.0	10.05	0.0
90.0	10.35	0.0
90.0	10.649999999999999	0.0
90.0	10.95	0.0
90.0	11.25	0.0
90.0	11.55	0.0
90.0	11.85	0.0
90.0	12.149999999999999	0.0
90.0	12.45	0.0
90.0	12.75	0.0
90.0	13.05	0.0
90.0	13.35	0.0
90.0	13.649999999999999	0.0
90.0	13.95	0.0
90.0	14.25	0.0
90.0	14.549999999999999	0.0
90.0	14.85	0.0
92.4	0.15	0.0
92.4	0.44999999999999996	0.0
92.4	0.75	0.0
92.4	1.0499999999999998	0.0
92.4	1.35	0.0
92.4	1.65	0.0
92.4	1.95	0.0
92.4	2.25	0.0
92.4	2.55	12.0
92.4	2.8499999999999996	86.0
92.4	3.15	0.0
92.4	3.4499999999999997	184.0
92.4	3.75	189.0
92.4	4.05	203.0
92.4	4.35	0.0
92.4	4.65	189.0
92.4	4.949999999999999	112.0
92.4	5.25	0.0
92.4	5.55	0.0
92.4	5.85	0.0
92.4	6.15	0.0
92.4	6.449999999999999	0.0
92.4	6.75	0.0
92.4	7.049999999999999	0.0
92.4	7.35	0.0
92.4	7.65	0.0
92.4	7.949999999999999	0.0
92.4	8.25	0.0
92.4	8.55	0.0
92.4	8.85	0.0
92.4	9.149999999999999	0.0
92.4	9.45	0.0
92.4	9.75	0.0
92.4	10.05	0.0
92.4	10.35	0.0
92.4	10.649999999999999	0.0
92.4	10.95	0.0
92.4	11.25	0.0
92.4	11.55	0.0
92.4	11.85	0.0
92.4	12.149999999999999	0.0
92.4	12.45	0.0
92.4	12.75	0.0
92.4	13.05	0.0
92.4	13.35	0.0
92.4	13.649999999999999	0.0
92.4	13.95	0.0
92.4	14.25	0.0
92.4	14.549999999999999	0.0
92.4	14.85	0.0
94.8	0.15	0.0
94.8	0.44999999999999996	0.0
94.8	0.75	0.0
94.8	1.0499999999999998	0.0
94.8	1.35	0.0
94.8	1.65	0.0
94.8	1.95	0.0
94.8	2.25	0.0
94.8	2.55	11.0
94.8	2.8499999999999996	78.0
94.8	3.15	0.0
94.8	3.4499999999999997	169.0
94.8	3.75	166.0
94.8	4.05	216.0
94.8	4.35	0.0
94.8	4.65	194.0
94.8	4.949999999999999	147.0
94.8	5.25	0.0
94.8	5.55	0.0
94.8	5.85	0.0
94.8	6.15	0.0
94.8	6.449999999999999	0.0
94.8	6.75	0.0
94.8	7.049999999999999	0.0
94.8	7.35	0.0
94.8	7.65	0.0
94.8	7.949999999999999	0.0
94.8	8.25	0.0
94.8	8.55	0.0
94.8	8.85	0.0
94.8	9.149999999999999	0.0
94.8	9.45	0.0
94.8	9.75	0.0
94.8	10.05	0.0
94.8	10.35	0.0
94.8	10.649999999999999	0.0
94.8	10.95	0.0
94.8	11.25	0.0
94.8	11.55	0.0
94.8	11.85	0.0
94.8	12.149999999999999	0.0
94.8	12.45	0.0
94.8	12.75	0.0
94.8	13.05	0.0
94.8	13.35	0.0
94.8	13.649999999999999	0.0
94.8	13.95	0.0
94.8	14.25	0.0
94.8	14.549999999999999	0.0
94.8	14.85	0.0
97.2	0.15	0.0
97.2	0.44999999999999996	0.0
97.2	0.75	0.0
97.2	1.0499999999999998	0.0
97.2	1.35	0.0
97.2	1.65	0.0
97.2	1.95	0.0
97.2	2.25	0.0
97.2	2.55	11.0
97.2	2.8499999999999996	95.0
97.2	3.15	0.0
97.2	3.4499999999999997	160.0
97.2	3.75	173.0
97.2	4.05	212.0
97.2	4.35	0.0
97.2	4.65	218.0
97.2	4.949999999999999	137.0
97.2	5.25	0.0
97.2	5.55	0.0
97.2	5.85	0.0
97.2	6.15	0.0
97.2	6.449999999999999	0.0
97.2	6.75	0.0
97.2	7.049999999999999	0.0
97.2	7.35	0.0
97.2	7.65	0.0
97.2	7.949999999999999	0.0
97.2	8.25	0.0
97.2	8.55	0.0
97.2	8.85	0.0
97.2	9.149999999999999	0.0
97.2	9.45	0.0
97.2	9.75	0.0
97.2	10.05	0.0
97.2	10.35	0.0
97.2	10.649999999999999	0.0
97.2	10.95	0.0
97.2	11.25	0.0
97.2	11.55	0.0
97.2	11.85	0.0
97.2	12.149999999999999	0.0
97.2	12.45	0.0
97.2	12.75	0.0
97.2	13.05	0.0
97.2	13.35	0.0
97.2	13.649999999999999	0.0
97.2	13.95	0.0
97.2	14.25	0.0
97.2	14.549999999999999	0.0
97.2	14.85	0.0
99.6	0.15	0.0
99.6	0.44999999999999996	0.0
99.6	0.75	0.0
99.6	1.0499999999999998	0.0
99.6	1.35	0.0
99.6	1.65	0.0
99.6	1.95	0.0
99.6	2.25	0.0
99.6	2.55	13.0
99.6	2.8499999999999996	82.0
99.6	3.15	0.0
99.6	3.4499999999999997	163.0
99.6	3.75	150.0
99.6	4.05	211.0
99.6	4.35	0.0
99.6	4.65	204.0
99.6	4.949999999999999	145.0
99.6	5.25	0.0
99.6	5.55	0.0
99.6	5.85	0.0
99.6	6.15	0.0
99.6	6.449999999999999	0.0
99.6	6.75	0.0
99.6	7.049999999999999	0.0
99.6	7.35	0.0
99.6	7.65	0.0
99.6	7.949999999999999	0.0
99.6	8.25	0.0
99.6	8.55	0.0
99.6	8.85	0.0
99.6	9.149999999999999	0.0
99.6	9.45	0.0
99.6	9.75	0.0
99.6	10.05	0.0
99.6	10.35	0.0
99.6	10.649999999999999	0.0
99.6	10.95	0.0
99.6	11.25	0.0
99.6	11.55	0.0
99.6	11.85	0.0
99.6	12.149999999999999	0.0
99.6	12.45	0.0
99.6	12.75	0.0
99.6	13.05	0.0
99.6	13.35	0.0
99.6	13.649999999999999	0.0
99.6	13.95	0.0
99.6	14.25	0.0
99.6	14.549999999999999	0.0
99.6	14.85	0.0
102.0	0.15	0.0
102.0	0.44999999999999996	0.0
102.0	0.75	0.0
102.0	1.0499999999999998	0.0
102.0	1.35	0.0
102.0	1.65	0.0
102.0	1.95	0.0
102.0	2.25	0.0
102.0	2.55	11.0
102.0	2.8499999999999996	80.0
102.0	3.15	0.0
102.0	3.4499999999999997	154.0
102.0	3.75	211.0
102.0	4.05	224.0
102.0	4.35	0.0
102.0	4.65	218.0
102.0	4.949999999999999	160.0
102.0	5.25	0.0
102.0	5.55	0.0
102.0	5.85	0.0
102.0	6.15	0.0
102.0	6.449999999999999	0.0
102.0	6.75	0.0
102.0	7.049999999999999	0.0
102.0	7.35	0.0
102.0	7.65	0.0
102.0	7.949999999999999	0.0
102.0	8.25	0.0
102.0	8.55	0.0
102.0	8.85	0.0
102.0	9.149999999999999	0.0
102.0	9.45	0.0
102.0	9.75	0.0
102.0	10.05	0.0
102.0	10.35	0.0
102.0	10.649999999999999	0.0
102.0	10.95	0.0
102.0	11.25	0.0
102.0	11.55	0.0
102.0	11.85	0.0
102.0	12.149999999999999	0.0
102.0	12.45	0.0
102.0	12.75	0.0
102.0	13.05	0.0
102.0	13.35	0.0
102.0	13.649999999999999	0.0
102.0	13.95	0.0
102.0	14.25	0.0
102.0	14.549999999999999	0.0
102.0	14.85	0.0
104.39999999999999	0.15	0.0
104.39999999999999	0.44999999999999996	0.0
104.39999999999999	0.75	0.0
104.39999999999999	1.0499999999999998	0.0
104.39999999999999	1.35	0.0
104.39999999999999	1.65	0.0
104.39999999999999	1.95	0.0
104.39999999999999	2.25	0.0
104.39999999999999	2.55	12.0
104.39999999999999	2.8499999999999996	77.0
104.39999999999999	3.15	0.0
104.39999999999999	3.4499999999999997	151.0
104.39999999999999	3.75	160.0
104.39999999999999	4.05	197.0
104.39999999999999	4.35	0.0
104.39999999999999	4.65	217.0
104.39999999999999	4.949999999999999	137.0
104.39999999999999	5.25	0.0
104.39999999999999	5.55	0.0
104.39999999999999	5.85	0.0
104.39999999999999	6.15	0.0
104.39999999999999	6.449999999999999	0.0
104.39999999999999	6.75	0.0
104.39999999999999	7.049999999999999	0.0
104.39999999999999	7.35	0.0
104.39999999999999	7.65	0.0
104.39999999999999	7.949999999999999	0.0
104.39999999999999	8.25	0.0
104.39999999999999	8.55	0.0
104.39999999999999	8.85	0.0
104.39999999999999	9.149999999999999	0.0
104.39999999999999	9.45	0.0
104.39999999999999	9.75	0.0
104.39999999999999	10.05	0.0
104.39999999999999	10.35	0.0
104.39999999999999	10.649999999999999	0.0
104.39999999999999	10.95	0.0
104.39999999999999	11.25	0.0
104.39999999999999	11.55	0.0
104.39999999999999	11.85	0.0
104.39999999999999	12.149999999999999	0.0
104.39999999999999	12.45	0.0
104.39999999999999	12.75	0.0
104.39999999999999	13.05	0.0
104.39999999999999	13.35	0.0
104.39999999999999	13.649999999999999	0.0
104.39999999999999	13.95	0.0
104.39999999999999	14.25	0.0
104.39999999999999	14.549999999999999	0.0
104.39999999999999	14.85	0.0
106.8	0.15	0.0
106.8	0.44999999999999996	0.0
106.8	0.75	0.0
106.8	1.0499999999999998	0.0
106.8	1.35	0.0
106.8	1.65	0.0
106.8	1.95	0.0
106.8	2.25	0.0
106.8	2.55	17.0
106.8	2.8499999999999996	102.0
106.8	3.15	0.0
106.8	3.4499999999999997	138.0
106.8	3.75	186.0
106.8	4.05	202.0
106.8	4.35	0.0
106.8	4.65	201.0
106.8	4.949999999999999	146.0
106.8	5.25	0.0
106.8	5.55	0.0
106.8	5.85	0.0
106.8	6.15	0.0
106.8	6.449999999999999	0.0
106.8	6.75	0.0
106.8	7.049999999999999	0.0
106.8	7.35	0.0
106.8	7.65	0.0
106.8	7.949999999999999	0.0
106.8	8.25	0.0
106.8	8.55	0.0
106.8	8.85	0.0
106.8	9.149999999999999	0.0
106.8	9.45	0.0
106.8	9.75	0.0
106.8	10.05	0.0
106.8	10.35	0.0
106.8	10.649999999999999	0.0
106.8	10.95	0.0
106.8	11.25	0.0
106.8	11.55	0.0
106.8	11.85	0.0
106.8	12.149999999999999	0.0
106.8	12.45	0.0
106.8	12.75	0.0
106.8	13.05	0.0
106.8	13.35	0.0
106.8	13.649999999999999	0.0
106.8	13.95	0.0
106.8	14.25	0.0
106.8	14.549999999999999	0.0
106.8	14.85	0.0
109.2	0.15	0.0
109.2	0.44999999999999996	0.0
109.2	0.75	0.0
109.2	1.0499999999999998	0.0
109.2	1.35	0.0
109.2	1.65	0.0
109.2	1.95	0.0
109.2	2.25	0.0
109.2	2.55	11.0
109.2	2.8499999999999996	95.0
109.2	3.15	0.0
109.2	3.4499999999999997	135.0
109.2	3.75	165.0
109.2	4.05	185.0
109.2	4.35	0.0
109.2	4.65	200.0
109.2	4.949999999999999	133.0
109.2	5.25	0.0
109.2	5.55	0.0
109.2	5.85	0.0
109.2	6.15	0.0
109.2	6.449999999999999	0.0
109.2	6.75	0.0
109.2	7.049999999999999	0.0
109.2	7.35	0.0
109.2	7.65	0.0
109.2	7.949999999999999	0.0
109.2	8.25	0.0
109.2	8.55	0.0
109.2	8.85	0.0
109.2	9.149999999999999	0.0
109.2	9.45	0.0
109.2	9.75	0.0
109.2	10.05	0.0
109.2	10.35	0.0
109.2	10.649999999999999	0.0
109.2	10.95	0.0
109.2	11.25	0.0
109.2	11.55	0.0
109.2	11.85	0.0
109.2	12.149999999999999	0.0
109.2	12.45	0.0
109.2	12.75	0.0
109.2	13.05	0.0
109.2	13.35	0.0
109.2	13.649999999999999	0.0
109.2	13.95	0.0
109.2	14.25	0.0
109.2	14.549999999999999	0.0
109.2	14.85	0.0
111.6	0.15	0.0
111.6	0.44999999999999996	0.0
111.6	0.75	0.0
111.6	1.0499999999999998	0.0
111.6	1.35	0.0
111.6	1.65	0.0
111.6	1.95	0.0
111.6	2.25	0.0
111.6	2.55	16.0
111.6	2.8499999999999996	80.0
111.6	3.15	0.0
111.6	3.4499999999999997	156.0
111.6	3.75	151.0
111.6	4.05	203.0
111.6	4.35	0.0
111.6	4.65	204.0
111.6	4.949999999999999	124.0
111.6	5.25	0.0
111.6	5.55	0.0
111.6	5.85	0.0
111.6	6.15	0.0
111.6	6.449999999999999	0.0
111.6	6.75	0.0
111.6	7.049999999999999	0.0
111.6	7.35	0.0
111.6	7.65	0.0
111.6	7.949999999999999	0.0
111.6	8.25	0.0
111.6	8.55	0.0
111.6	8.85	0.0
111.6	9.149999999999999	0.0
111.6	9.45	0.0
111.6	9.75	0.0
111.6	10.05	0.0
111.6	10.35	0.0
111.6	10.649999999999999	0.0
111.6	10.95	0.0
111.6	11.25	0.0
111.6	11.55	0.0
111.6	11.85	0.0
111.6	12.149999999999999	0.0
111.6	12.45	0.0
111.6	12.75	0.0
111.6	13.05	0.0
111.6	13.35	0.0
111.6	13.649999999999999	0.0
111.6	13.95	0.0
111.6	14.25	0.0
111.6	14.549999999999999	0.0
111.6	14.85	0.0
114.0	0.15	0.0
114.0	0.44999999999999996	0.0
114.0	0.75	0.0
114.0	1.0499999999999998	0.0
114.0	1.35	0.0
114.0	1.65	0.0
114.0	1.95	0.0
114.0	2.25	0.0
114.0	2.55	12.0
114.0	2.8499999999999996	99.0
114.0	3.15	0.0
114.0	3.4499999999999997	136.0
114.0	3.75	165.0
114.0	4.05	168.0
114.0	4.35	0.0
114.0	4.65	221.0
114.0	4.949999999999999	149.0
114.0	5.25	0.0
114.0	5.55	0.0
114.0	5.85	0.0
114.0	6.15	0.0
114.0	6.449999999999999	0.0
114.0	6.75	0.0
114.0	7.049999999999999	0.0
114.0	7.35	0.0
114.0	7.65	0.0
114.0	7.949999999999999	0.0
114.0	8.25	0.0
114.0	8.55	0.0
114.0	8.85	0.0
114.0	9.149999999999999	0.0
114.0	9.45	0.0
114.0	9.75	0.0
114.0	10.05	0.0
114.0	10.35	0.0
114.0	10.649999999999999	0.0
114.0	10.95	0.0
114.0	11.25	0.0
114.0	11.55	0.0
114.0	11.85	0.0
114.0	12.149999999999999	0.0
114.0	12.45	0.0
114.0	12.75	0.0
114.0	13.05	0.0
114.0	13.35	0.0
114.0	13.649999999999999	0.0
114.0	13.95	0.0
114.0	14.25	0.0
114.0	14.549999999999999	0.0
114.0	14.85	0.0
116.39999999999999	0.15	0.0
116.39999999999999	0.44999999999999996	0.0
116.39999999999999	0.75	0.0
116.39999999999999	1.0499999999999998	0.0
116.39999999999999	1.35	0.0
116.39999999999999	1.65	0.0
116.39999999999999	1.95	0.0
116.39999999999999	2.25	0.0
116.39999999999999	2.55	17.0
116.39999999999999	2.8499999999999996	87.0
116.39999999999999	3.15	0.0
116.39999999999999	3.4499999999999997	132.0
116.39999999999999	3.75	153.0
116.39999999999999	4.05	193.0
116.39999999999999	4.35	0.0
116.39999999999999	4.65	170.0
116.39999999999999	4.949999999999999	149.0
116.39999999999999	5.25	0.0
116.39999999999999	5.55	0.0
116.39999999999999	5.85	0.0
116.39999999999999	6.15	0.0
116.39999999999999	6.449999999999999	0.0
116.39999999999999	6.75	0.0
116.39999999999999	7.049999999999999	0.0
116.39999999999999	7.35	0.0
116.39999999999999	7.65	0.0
116.39999999999999	7.949999999999999	0.0
116.39999999999999	8.25	0.0
116.39999999999999	8.55	0.0
116.39999999999999	8.85	0.0
116.39999999999999	9.149999999999999	0.0
116.39999999999999	9.45	0.0
116.39999999999999	9.75	0.0
116.39999999999999	10.05	0.0
116.39999999999999	10.35	0.0
116.39999999999999	10.649999999999999	0.0
116.39999999999999	10.95	0.0
116.39999999999999	11.25	0.0
116.39999999999999	11.55	0.0
116.39999999999999	11.85	0.0
116.39999999999999	12.149999999999999	0.0
116.39999999999999	12.45	0.0
116.39999999999999	12.75	0.0
116.39999999999999	13.05	0.0
116.39999999999999	13.35	0.0
116.39999999999999	13.649999999999999	0.0
116.39999999999999	13.95	0.0
116.39999999999999	14.25	0.0
116.39999999999999	14.549999999999999	0.0
116.39999999999999	14.85	0.0
118.8	0.15	0.0
118.8	0.44999999999999996	0.0
118.8	0.75	0.0
118.8	1.0499999999999998	0.0
118.8	1.35	0.0
118.8	1.65	0.0
118.8	1.95	0.0
118.8	2.25	0.0
118.8	2.55	14.0
118.8	2.8499999999999996	68.0
118.8	3.15	0.0
118.8	3.4499999999999997	115.0
118.8	3.75	137.0
118.8	4.05	190.0
118.8	4.35	0.0
118.8	4.65	197.0
118.8	4.949999999999999	143.0
118.8	5.25	0.0
118.8	5.55	0.0
118.8	5.85	0.0
118.8	6.15	0.0
118.8	6.449999999999999	0.0
118.8	6.75	0.0
118.8	7.049999999999999	0.0
118.8	7.35	0.0
118.8	7.65	0.0
118.8	7.949999999999999	0.0
118.8	8.25	0.0
118.8	8.55	0.0
118.8	8.85	0.0
118.8	9.149999999999999	0.0
118.8	9.45	0.0
118.8	9.75	0.0
118.8	10.05	0.0
118.8	10.35	0.0
118.8	10.649999999999999	0.0
118.8	10.95	0.0
118.8	11.25	0.0
118.8	11.55	0.0
118.8	11.85	0.0
118.8	12.149999999999999	0.0
118.8	12.45	0.0
118.8	12.75	0.0
118.8	13.05	0.0
118.8	13.35	0.0
118.8	13.649999999999999	0.0
118.8	13.95	0.0
118.8	14.25	0.0
118.8	14.549999999999999	0.0
118.8	14.85	0.0
121.2	0.15	0.0
121.2	0.44999999999999996	0.0
121.2	0.75	0.0
121.2	1.0499999999999998	0.0
121.2	1.35	0.0
121.2	1.65	0.0
121.2	1.95	0.0
121.2	2.25	0.0
121.2	2.55	9.0
121.2	2.8499999999999996	85.0
121.2	3.15	0.0
121.2	3.4499999999999997	119.0
121.2	3.75	140.0
121.2	4.05	178.0
121.2	4.35	0.0
121.2	4.65	165.0
121.2	4.949999999999999	122.0
121.2	5.25	0.0
121.2	5.55	0.0
121.2	5.85	0.0
121.2	6.15	0.0
121.2	6.449999999999999	0.0
121.2	6.75	0.0
121.2	7.049999999999999	0.0
121.2	7.35	0.0
121.2	7.65	0.0
121.2	7.949999999999999	0.0
121.2	8.25	0.0
121.2	8.55	0.0
121.2	8.85	0.0
121.2	9.149999999999999	0.0
121.2	9.45	0.0
121.2	9.75	0.0
121.2	10.05	0.0
121.2	10.35	0.0
121.2	10.649999999999999	0.0
121.2	10.95	0.0
121.2	11.25	0.0
121.2	11.55	0.0
121.2	11.85	0.0
121.2	12.149999999999999	0.0
121.2	12.45	0.0
121.2	12.75	0.0
121.2	13.05	0.0
121.2	13.35	0.0
121.2	13.649999999999999	0.0
121.2	13.95	0.0
121.2	14.25	0.0
121.2	14.549999999999999	0.0
121.2	14.85	0.0
123.6	0.15	0.0
123.6	0.44999999999999996	0.0
123.6	0.75	0.0
123.6	1.0499999999999998	0.0
123.6	1.35	0.0
123.6	1.65	0.0
123.6	1.95	0.0
123.6	2.25	0.0
123.6	2.55	11.0
123.6	2.8499999999999996	74.0
123.6	3.15	0.0
123.6	3.4499999999999997	128.0
123.6	3.75	169.0
123.6	4.05	180.0
123.6	4.35	0.0
123.6	4.65	156.0
123.6	4.949999999999999	133.0
123.6	5.25	0.0
123.6	5.55	0.0
123.6	5.85	0.0
123.6	6.15	0.0
123.6	6.449999999999999	0.0
123.6	6.75	0.0
123.6	7.049999999999999	0.0
123.6	7.35	0.0
123.6	7.65	0.0
123.6	7.949999999999999	0.0
123.6	8.25	0.0
123.6	8.55	0.0
123.6	8.85	0.0
123.6	9.149999999999999	0.0
123.6	9.45	0.0
123.6	9.75	0.0
123.6	10.05	0.0
123.6	10.35	0.0
123.6	10.649999999999999	0.0
123.6	10.95	0.0
123.6	11.25	0.0
123.6	11.55	0.0
123.6	11.85	0.0
123.6	12.149999999999999	0.0
123.6	12.45	0.0
123.6	12.75	0.0
123.6	13.05	0.0
123.6	13.35	0.0
123.6	13.649999999999999	0.0
123.6	13.95	0.0
123.6	14.25	0.0
123.6	14.549999999999999	0.0
123.6	14.85	0.0
126.0	0.15	0.0
126.0	0.44999999999999996	0.0
126.0	0.75	0.0
126.0	1.0499999999999998	0.0
126.0	1.35	0.0
126.0	1.65	0.0
126.0	1.95	0.0
126.0	2.25	0.0
126.0	2.55	8.0
126.0	2.8499999999999996	75.0
126.0	3.15	0.0
126.0	3.4499999999999997	125.0
126.0	3.75	132.0
126.0	4.05	170.0
126.0	4.35	0.0
126.0	4.65	161.0
126.0	4.949999999999999	135.0
126.0	5.25	0.0
126.0	5.55	0.0
126.0	5.85	0.0
126.0	6.15	0.0
126.0	6.449999999999999	0.0
126.0	6.75	0.0
126.0	7.049999999999999	0.0
126.0	7.35	0.0
126.0	7.65	0.0
126.0	7.949999999999999	0.0
126.0	8.25	0.0
126.0	8.55	0.0
126.0	8.85	0.0
126.0	9.149999999999999	0.0
126.0	9.45	0.0
126.0	9.75	0.0
126.0	10.05	0.0
126.0	10.35	0.0
126.0	10.649999999999999	0.0
126.0	10.95	0.0
126.0	11.25	0.0
126.0	11.55	0.0
126.0	11.85	0.0
126.0	12.149999999999999	0.0
126.0	12.45	0.0
126.0	12.75	0.0
126.0	13.05	0.0
126.0	13.35	0.0
126.0	13.649999999999999	0.0
126.0	13.95	0.0
126.0	14.25	0.0
126.0	14.549999999999999	0.0
126.0	14.85	0.0
128.4	0.15	0.0
128.4	0.44999999999999996	0.0
128.4	0.75	0.0
128.4	1.0499999999999998	0.0
128.4	1.35	0.0
128.4	1.65	0.0
128.4	1.95	0.0
128.4	2.25	0.0
128.4	2.55	4.0
128.4	2.8499999999999996	52.0
128.4	3.15	0.0
128.4	3.4499999999999997	106.0
128.4	3.75	135.0
128.4	4.05	177.0
128.4	4.35	0.0
128.4	4.65	168.0
128.4	4.949999999999999	117.0
128.4	5.25	0.0
128.4	5.55	0.0
128.4	5.85	0.0
128.4	6.15	0.0
128.4	6.449999999999999	0.0
128.4	6.75	0.0
128.4	7.049999999999999	0.0
128.4	7.35	0.0
128.4	7.65	0.0
128.4	7.949999999999999	0.0
128.4	8.25	0.0
128.4	8.55	0.0
128.4	8.85	0.0
128.4	9.149999999999999	0.0
128.4	9.45	0.0
128.4	9.75	0.0
128.4	10.05	0.0
128.4	10.35	0.0
128.4	10.649999999999999	0.0
128.4	10.95	0.0
128.4	11.25	0.0
128.4	11.55	0.0
128.4	11.85	0.0
128.4	12.149999999999999	0.0
128.4	12.45	0.0
128.4	12.75	0.0
128.4	13.05	0.0
128.4	13.35	0.0
128.4	13.649999999999999	0.0
128.4	13.95	0.0
128.4	14.25	0.0
128.4	14.549999999999999	0.0
128.4	14.85	0.0
130.8	0.15	0.0
130.8	0.44999999999999996	0.0
130.8	0.75	0.0
130.8	1.0499999999999998	0.0
130.8	1.35	0.0
130.8	1.65	0.0
130.8	1.95	0.0
130.8	2.25	0.0
130.8	2.55	6.0
130.8	2.8499999999999996	45.0
130.8	3.15	0.0
130.8	3.4499999999999997	112.0
130.8	3.75	143.0
130.8	4.05	155.0
130.8	4.35	0.0
130.8	4.65	173.0
130.8	4.949999999999999	107.0
130.8	5.25	0.0
130.8	5.55	0.0
130.8	5.85	0.0
130.8	6.15	0.0
130.8	6.449999999999999	0.0
130.8	6.75	0.0
130.8	7.049999999999999	0.0
130.8	7.35	0.0
130.8	7.65	0.0
130.8	7.949999999999999	0.0
130.8	8.25	0.0
130.8	8.55	0.0
130.8	8.85	0.0
130.8	9.149999999999999	0.0
130.8	9.45	0.0
130.8	9.75	0.0
130.8	10.05	0.0
130.8	10.35	0.0
130.8	10.649999999999999	0.0
130.8	10.95	0.0
130.8	11.25	0.0
130.8	11.55	0.0
130.8	11.85	0.0
130.8	12.149999999999999	0.0
130.8	12.45	0.0
130.8	12.75	0.0
130.8	13.05	0.0
130.8	13.35	0.0
130.8	13.649999999999999	0.0
130.8	13.95	0.0
130.8	14.25	0.0
130.8	14.549999999999999	0.0
130.8	14.85	0.0
133.2	0.15	0.0
133.2	0.44999999999999996	0.0
133.2	0.75	0.0
133.2	1.0499999999999998	0.0
133.2	1.35	0.0
133.2	1.65	0.0
133.2	1.95	0.0
133.2	2.25	0.0
133.2	2.55	11.0
133.2	2.8499999999999996	55.0
133.2	3.15	0.0
133.2	3.4499999999999997	92.0
133.2	3.75	122.0
133.2	4.05	151.0
133.2	4.35	0.0
133.2	4.65	154.0
133.2	4.949999999999999	108.0
133.2	5.25	0.0
133.2	5.55	0.0
133.2	5.85	0.0
133.2	6.15	0.0
133.2	6.449999999999999	0.0
133.2	6.75	0.0
133.2	7.049999999999999	0.0
133.2	7.35	0.0
133.2	7.65	0.0
133.2	7.949999999999999	0.0
133.2	8.25	0.0
133.2	8.55	0.0
133.2	8.85	0.0
133.2	9.149999999999999	0.0
133.2	9.45	0.0
133.2	9.75	0.0
133.2	10.05	0.0
133.2	10.35	0.0
133.2	10.649999999999999	0.0
133.2	10.95	0.0
133.2	11.25	0.0
133.2	11.55	0.0
133.2	11.85	0.0
133.2	12.149999999999999	0.0
133.2	12.45	0.0
133.2	12.75	0.0
133.2	13.05	0.0
133.2	13.35	0.0
133.2	13.649999999999999	0.0
133.2	13.95	0.0
133.2	14.25	0.0
133.2	14.549999999999999	0.0
133.2	14.85	0.0
135.6	0.15	0.0
135.6	0.44999999999999996	0.0
135.6	0.75	0.0
135.6	1.0499999999999998	0.0
135.6	1.35	0.0
135.6	1.65	0.0
135.6	1.95	0.0
135.6	2.25	0.0
135.6	2.55	9.0
135.6	2.8499999999999996	45.0
135.6	3.15	0.0
135.6	3.4499999999999997	118.0
135.6	3.75	123.0
135.6	4.05	161.0
135.6	4.35	0.0
135.6	4.65	151.0
135.6	4.949999999999999	114.0
135.6	5.25	0.0
135.6	5.55	0.0
135.6	5.85	0.0
135.6	6.15	0.0
135.6	6.449999999999999	0.0
135.6	6.75	0.0
135.6	7.049999999999999	0.0
135.6	7.35	0.0
135.6	7.65	0.0
135.6	7.949999999999999	0.0
135.6	8.25	0.0
135.6	8.55	0.0
135.6	8.85	0.0
135.6	9.149999999999999	0.0
135.6	9.45	0.0
135.6	9.75	0.0
135.6	10.05	0.0
135.6	10.35	0.0
135.6	10.649999999999999	0.0
135.6	10.95	0.0
135.6	11.25	0.0
135.6	11.55	0.0
135.6	11.85	0.0
135.6	12.149999999999999	0.0
135.6	12.45	0.0
135.6	12.75	0.0
135.6	13.05	0.0
135.6	13.35	0.0
135.6	13.649999999999999	0.0
135.6	13.95	0.0
135.6	14.25	0.0
135.6	14.549999999999999	0.0
135.6	14.85	0.0
138.0	0.15	0.0
138.0	0.44999999999999996	0.0
138.0	0.75	0.0
138.0	1.0499999999999998	0.0
138.0	1.35	0.0
138.0	1.65	0.0
138.0	1.95	0.0
138.0	2.25	0.0
138.0	2.55	4.0
138.0	2.8499999999999996	41.0
138.0	3.15	0.0
138.0	3.4499999999999997	119.0
138.0	3.75	112.0
138.0	4.05	167.0
138.0	4.35	0.0
138.0	4.65	154.0
138.0	4.949999999999999	108.0
138.0	5.25	0.0
138.0	5.55	0.0
138.0	5.85	0.0
138.0	6.15	0.0
138.0	6.449999999999999	0.0
138.0	6.75	0.0
138.0	7.049999999999999	0.0
138.0	7.35	0.0
138.0	7.65	0.0
138.0	7.949999999999999	0.0
138.0	8.25	0.0
138.0	8.55	0.0
138.0	8.85	0.0
138.0	9.149999999999999	0.0
138.0	9.45	0.0
138.0	9.75	0.0
138.0	10.05	0.0
138.0	10.35	0.0
138.0	10.649999999999999	0.0
138.0	10.95	0.0
138.0	11.25	0.0
138.0	11.55	0.0
138.0	11.85	0.0
138.0	12.149999999999999	0.0
138.0	12.45	0.0
138.0	12.75	0.0
138.0	13.05	0.0
138.0	13.35	0.0
138.0	13.649999999999999	0.0
138.0	13.95	0.0
138.0	14.25	0.0
138.0	14.549999999999999	0.0
138.0	14.85	0.0
140.39999999999998	0.15	0.0
140.39999999999998	0.44999999999999996	0.0
140.39999999999998	0.75	0.0
140.39999999999998	1.0499999999999998	0.0
140.39999999999998	1.35	0.0
140.39999999999998	1.65	0.0
140.39999999999998	1.95	0.0
140.39999999999998	2.25	0.0
140.39999999999998	2.55	3.0
140.39999999999998	2.8499999999999996	37.0
140.39999999999998	3.15	0.0
140.39999999999998	3.4499999999999997	93.0
140.39999999999998	3.75	147.0
140.39999999999998	4.05	165.0
140.39999999999998	4.35	0.0
140.39999999999998	4.65	111.0
140.39999999999998	4.949999999999999	106.0
140.39999999999998	5.25	0.0
140.39999999999998	5.55	0.0
140.39999999999998	5.85	0.0
140.39999999999998	6.15	0.0
140.39999999999998	6.449999999999999	0.0
140.39999999999998	6.75	0.0
140.39999999999998	7.049999999999999	0.0
140.39999999999998	7.35	0.0
140.39999999999998	7.65	0.0
140.39999999999998	7.949999999999999	0.0
140.39999999999998	8.25	0.0
140.39999999999998	8.55	0.0
140.39999999999998	8.85	0.0
140.39999999999998	9.149999999999999	0.0
140.39999999999998	9.45	0.0
140.39999999999998	9.75	0.0
140.39999999999998	10.05	0.0
140.39999999999998	10.35	0.0
140.39999999999998	10.649999999999999	0.0
140.39999999999998	10.95	0.0
140.39999999999998	11.25	0.0
140.39999999999998	11.55	0.0
140.39999999999998	11.85	0.0
140.39999999999998	12.149999999999999	0.0
140.39999999999998	12.45	0.0
140.39999999999998	12.75	0.0
140.39999999999998	13.05	0.0
140.39999999999998	13.35	0.0
140.39999999999998	13.649999999999999	0.0
140.39999999999998	13.95	0.0
140.39999999999998	14.25	0.0
140.39999999999998	14.549999999999999	0.0
140.39999999999998	14.85	0.0
142.8	0.15	0.0
142.8	0.44999999999999996	0.0
142.8	0.75	0.0
142.8	1.0499999999999998	0.0
142.8	1.35	0.0
142.8	1.65	0.0
142.8	1.95	0.0
142.8	2.25	0.0
142.8	2.55	5.0
142.8	2.8499999999999996	25.0
142.8	3.15	0.0
142.8	3.4499999999999997	91.0
142.8	3.75	106.0
142.8	4.05	161.0
142.8	4.35	0.0
142.8	4.65	141.0
142.8	4.949999999999999	91.0
142.8	5.25	0.0
142.8	5.55	0.0
142.8	5.85	0.0
142.8	6.15	0.0
142.8	6.449999999999999	0.0
142.8	6.75	0.0
142.8	7.049999999999999	0.0
142.8	7.35	0.0
142.8	7.65	0.0
142.8	7.949999999999999	0.0
142.8	8.25	0.0
142.8	8.55	0.0
142.8	8.85	0.0
142.8	9.149999999999999	0.0
142.8	9.45	0.0
142.8	9.75	0.0
142.8	10.05	0.0
142.8	10.35	0.0
142.8	10.649999999999999	0.0
142.8	10.95	0.0
142.8	11.25	0.0
142.8	11.55	0.0
142.8	11.85	0.0
142.8	12.149999999999999	0.0
142.8	12.45	0.0
142.8	12.75	0.0
142.8	13.05	0.0
142.8	13.35	0.0
142.8	13.649999999999999	0.0
142.8	13.95	0.0
142.8	14.25	0.0
142.8	14.549999999999999	0.0
142.8	14.85	0.0
145.2	0.15	0.0
145.2	0.44999999999999996	0.0
145.2	0.75	0.0
145.2	1.0499999999999998	0.0
145.2	1.35	0.0
145.2	1.65	0.0
145.2	1.95	0.0
145.2	2.25	0.0
145.2	2.55	6.0
145.2	2.8499999999999996	36.0
145.2	3.15	0.0
145.2	3.4499999999999997	90.0
145.2	3.75	97.0
145.2	4.05	121.0
145.2	4.35	0.0
145.2	4.65	135.0
145.2	4.949999999999999	92.0
145.2	5.25	0.0
145.2	5.55	0.0
145.2	5.85	0.0
145.2	6.15	0.0
145.2	6.449999999999999	0.0
145.2	6.75	0.0
145.2	7.049999999999999	0.0
145.2	7.35	0.0
145.2	7.65	0.0
145.2	7.949999999999999	0.0
145.2	8.25	0.0
145.2	8.55	0.0
145.2	8.85	0.0
145.2	9.149999999999999	0.0
145.2	9.45	0.0
145.2	9.75	0.0
145.2	10.05	0.0
145.2	10.35	0.0
145.2	10.649999999999999	0.0
145.2	10.95	0.0
145.2	11.25	0.0
145.2	11.55	0.0
145.2	11.85	0.0
145.2	12.149999999999999	0.0
145.2	12.45	0.0
145.2	12.75	0.0
145.2	13.05	0.0
145.2	13.35	0.0
145.2	13.649999999999999	0.0
145.2	13.95	0.0
145.2	14.25	0.0
145.2	14.549999999999999	0.0
145.2	14.85	0.0
147.6	0.15	0.0
147.6	0.44999999999999996	0.0
147.6	0.75	0.0
147.6	1.0499999999999998	0.0
147.6	1.35	0.0
147.6	1.65	0.0
147.6	1.95	0.0
147.6	2.25	0.0
147.6	2.55	3.0
147.6	2.8499999999999996	38.0
147.6	3.15	0.0
147.6	3.4499999999999997	88.0
147.6	3.75	114.0
147.6	4.05	106.0
147.6	4.35	0.0
147.6	4.65	115.0
147.6	4.949999999999999	78.0
147.6	5.25	0.0
147.6	5.55	0.0
147.6	5.85	0.0
147.6	6.15	0.0
147.6	6.449999999999999	0.0
147.6	6.75	0.0
147.6	7.049999999999999	0.0
147.6	7.35	0.0
147.6	7.65	0.0
147.6	7.949999999999999	0.0
147.6	8.25	0.0
147.6	8.55	0.0
147.6	8.85	0.0
147.6	9.149999999999999	0.0
147.6	9.45	0.0
147.6	9.75	0.0
147.6	10.05	0.0
147.6	10.35	0.0
147.6	10.649999999999999	0.0
147.6	10.95	0.0
147.6	11.25	0.0
147.6	11.55	0.0
147.6	11.85	0.0
147.6	12.149999999999999	0.0
147.6	12.45	0.0
147.6	12.75	0.0
147.6	13.05	0.0
147.6	13.35	0.0
147.6	13.649999999999999	0.0
147.6	13.95	0.0
147.6	14.25	0.0
147.6	14.549999999999999	0.0
147.6	14.85	0.0
150.0	0.15	0.0
150.0	0.44999999999999996	0.0
150.0	0.75	0.0
150.0	1.0499999999999998	0.0
150.0	1.35	0.0
150.0	1.65	0.0
150.0	1.95	0.0
150.0	2.25	0.0
150.0	2.55	5.0
150.0	2.8499999999999996	39.0
150.0	3.15	0.0
150.0	3.4499999999999997	87.0
150.0	3.75	112.0
150.0	4.05	108.0
150.0	4.35	0.0
150.0	4.65	113.0
150.0	4.949999999999999	89.0
150.0	5.25	0.0
150.0	5.55	0.0
150.0	5.85	0.0
150.0	6.15	0.0
150.0	6.449999999999999	0.0
150.0	6.75	0.0
150.0	7.049999999999999	0.0
150.0	7.35	0.0
150.0	7.65	0.0
150.0	7.949999999999999	0.0
150.0	8.25	0.0
150.0	8.55	0.0
150.0	8.85	0.0
150.0	9.149999999999999	0.0
150.0	9.45	0.0
150.0	9.75	0.0
150.0	10.05	0.0
150.0	10.35	0.0
150.0	10.649999999999999	0.0
150.0	10.95	0.0
150.0	11.25	0.0
150.0	11.55	0.0
150.0	11.85	0.0
150.0	12.149999999999999	0.0
150.0	12.45	0.0
150.0	12.75	0.0
150.0	13.05	0.0
150.0	13.35	0.0
150.0	13.649999999999999	0.0
150.0	13.95	0.0
150.0	14.25	0.0
150.0	14.549999999999999	0.0
150.0	14.85	0.0
152.39999999999998	0.15	0.0
152.39999999999998	0.44999999999999996	0.0
152.39999999999998	0.75	0.0
152.39999999999998	1.0499999999999998	0.0
152.39999999999998	1.35	0.0
152.39999999999998	1.65	0.0
152.39999999999998	1.95	0.0
152.39999999999998	2.25	0.0
152.39999999999998	2.55	5.0
152.39999999999998	2.8499999999999996	32.0
152.39999999999998	3.15	0.0
152.39999999999998	3.4499999999999997	87.0
152.39999999999998	3.75	90.0
152.39999999999998	4.05	113.0
152.39999999999998	4.35	0.0
152.39999999999998	4.65	95.0
152.39999999999998	4.949999999999999	74.0
152.39999999999998	5.25	0.0
152.39999999999998	5.55	0.0
152.39999999999998	5.85	0.0
152.39999999999998	6.15	0.0
152.39999999999998	6.449999999999999	0.0
152.39999999999998	6.75	0.0
152.39999999999998	7.049999999999999	0.0
152.39999999999998	7.35	0.0
152.39999999999998	7.65	0.0
152.39999999999998	7.949999999999999	0.0
152.39999999999998	8.25	0.0
152.39999999999998	8.55	0.0
152.39999999999998	8.85	0.0
152.39999999999998	9.149999999999999	0.0
152.39999999999998	9.45	0.0
152.39999999999998	9.75	0.0
152.39999999999998	10.05	0.0
152.39999999999998	10.35	0.0
152.39999999999998	10.649999999999999	0.0
152.39999999999998	10.95	0.0
152.39999999999998	11.25	0.0
152.39999999999998	11.55	0.0
152.39999999999998	11.85	0.0
152.39999999999998	12.149999999999999	0.0
152.39999999999998	12.45	0.0
152.39999999999998	12.75	0.0
152.39999999999998	13.05	0.0
152.39999999999998	13.35	0.0
152.39999999999998	13.649999999999999	0.0
152.39999999999998	13.95	0.0
152.39999999999998	14.25	0.0
152.39999999999998	14.549999999999999	0.0
152.39999999999998	14.85	0.0
154.8	0.15	0.0
154.8	0.44999999999999996	0.0
154.8	0.75	0.0
154.8	1.0499999999999998	0.0
154.8	1.35	0.0
154.8	1.65	0.0
154.8	1.95	0.0
154.8	2.25	0.0
154.8	2.55	3.0
154.8	2.8499999999999996	18.0
154.8	3.15	0.0
154.8	3.4499999999999997	69.0
154.8	3.75	82.0
154.8	4.05	100.0
154.8	4.35	0.0
154.8	4.65	110.0
154.8	4.949999999999999	61.0
154.8	5.25	0.0
154.8	5.55	0.0
154.8	5.85	0.0
154.8	6.15	0.0
154.8	6.449999999999999	0.0
154.8	6.75	0.0
154.8	7.049999999999999	0.0
154.8	7.35	0.0
154.8	7.65	0.0
154.8	7.949999999999999	0.0
154.8	8.25	0.0
154.8	8.55	0.0
154.8	8.85	0.0
154.8	9.149999999999999	0.0
154.8	9.45	0.0
154.8	9.75	0.0
154.8	10.05	0.0
154.8	10.35	0.0
154.8	10.649999999999999	0.0
154.8	10.95	0.0
154.8	11.25	0.0
154.8	11.55	0.0
154.8	11.85	0.0
154.8	12.149999999999999	0.0
154.8	12.45	0.0
154.8	12.75	0.0
154.8	13.05	0.0
154.8	13.35	0.0
154.8	13.649999999999999	0.0
154.8	13.95	0.0
154.8	14.25	0.0
154.8	14.549999999999999	0.0
[truncated: 501 more rows]
