# Supplementary material for: Peering inside the black box by learning the relevance of many-body functions in neural network potentials
Source: Nat Commun. 2025 Nov 10;16:9898. doi: 10.1038/s41467-025-65863-0 (PMC12603069; doi:10.1038/s41467-025-65863-0)
Supplement: Supplementary file 5 — Source Data Fig S9 [file 41467_2025_65863_MOESM5_ESM.zip › fig_s9_waterfall_plot_relevance/fig_s9_methane_PaiNN_alpha_0.csv]

angle	L2	3B_rel
61.2	0.15
61.2	0.44999999999999996
61.2	0.75
61.2	1.0499999999999998
61.2	1.35
61.2	1.65
61.2	1.95
61.2	2.25
61.2	2.55
61.2	2.8499999999999996
61.2	3.15
61.2	3.4499999999999997
61.2	3.75
61.2	4.05
61.2	4.35
61.2	4.65
61.2	4.949999999999999
61.2	5.25
61.2	5.55
61.2	5.85
61.2	6.15
61.2	6.449999999999999
61.2	6.75
61.2	7.049999999999999
61.2	7.35
61.2	7.65
61.2	7.949999999999999
61.2	8.25
61.2	8.55
61.2	8.85
61.2	9.149999999999999
61.2	9.45
61.2	9.75
61.2	10.05
61.2	10.35
61.2	10.649999999999999
61.2	10.95
61.2	11.25
61.2	11.55
61.2	11.85
61.2	12.149999999999999
61.2	12.45
61.2	12.75
61.2	13.05
61.2	13.35
61.2	13.649999999999999
61.2	13.95
61.2	14.25
61.2	14.549999999999999
61.2	14.85
63.599999999999994	0.15
63.599999999999994	0.44999999999999996
63.599999999999994	0.75
63.599999999999994	1.0499999999999998
63.599999999999994	1.35
63.599999999999994	1.65
63.599999999999994	1.95
63.599999999999994	2.25
63.599999999999994	2.55
63.599999999999994	2.8499999999999996
63.599999999999994	3.15
63.599999999999994	3.4499999999999997	0.04372179317579139
63.599999999999994	3.75
63.599999999999994	4.05
63.599999999999994	4.35
63.599999999999994	4.65
63.599999999999994	4.949999999999999
63.599999999999994	5.25
63.599999999999994	5.55
63.599999999999994	5.85
63.599999999999994	6.15
63.599999999999994	6.449999999999999
63.599999999999994	6.75
63.599999999999994	7.049999999999999
63.599999999999994	7.35
63.599999999999994	7.65
63.599999999999994	7.949999999999999
63.599999999999994	8.25
63.599999999999994	8.55
63.599999999999994	8.85
63.599999999999994	9.149999999999999
63.599999999999994	9.45
63.599999999999994	9.75
63.599999999999994	10.05
63.599999999999994	10.35
63.599999999999994	10.649999999999999
63.599999999999994	10.95
63.599999999999994	11.25
63.599999999999994	11.55
63.599999999999994	11.85
63.599999999999994	12.149999999999999
63.599999999999994	12.45
63.599999999999994	12.75
63.599999999999994	13.05
63.599999999999994	13.35
63.599999999999994	13.649999999999999
63.599999999999994	13.95
63.599999999999994	14.25
63.599999999999994	14.549999999999999
63.599999999999994	14.85
66.0	0.15
66.0	0.44999999999999996
66.0	0.75
66.0	1.0499999999999998
66.0	1.35
66.0	1.65
66.0	1.95
66.0	2.25
66.0	2.55
66.0	2.8499999999999996
66.0	3.15
66.0	3.4499999999999997
66.0	3.75
66.0	4.05	-0.002133133761837769
66.0	4.35
66.0	4.65
66.0	4.949999999999999
66.0	5.25
66.0	5.55
66.0	5.85
66.0	6.15
66.0	6.449999999999999
66.0	6.75
66.0	7.049999999999999
66.0	7.35
66.0	7.65
66.0	7.949999999999999
66.0	8.25
66.0	8.55
66.0	8.85
66.0	9.149999999999999
66.0	9.45
66.0	9.75
66.0	10.05
66.0	10.35
66.0	10.649999999999999
66.0	10.95
66.0	11.25
66.0	11.55
66.0	11.85
66.0	12.149999999999999
66.0	12.45
66.0	12.75
66.0	13.05
66.0	13.35
66.0	13.649999999999999
66.0	13.95
66.0	14.25
66.0	14.549999999999999
66.0	14.85
68.4	0.15
68.4	0.44999999999999996
68.4	0.75
68.4	1.0499999999999998
68.4	1.35
68.4	1.65
68.4	1.95
68.4	2.25
68.4	2.55
68.4	2.8499999999999996
68.4	3.15
68.4	3.4499999999999997
68.4	3.75	-0.003828447997969775
68.4	4.05	-0.008138947930004766
68.4	4.35	-0.008386927461941696
68.4	4.65
68.4	4.949999999999999
68.4	5.25
68.4	5.55
68.4	5.85
68.4	6.15
68.4	6.449999999999999
68.4	6.75
68.4	7.049999999999999
68.4	7.35
68.4	7.65
68.4	7.949999999999999
68.4	8.25
68.4	8.55
68.4	8.85
68.4	9.149999999999999
68.4	9.45
68.4	9.75
68.4	10.05
68.4	10.35
68.4	10.649999999999999
68.4	10.95
68.4	11.25
68.4	11.55
68.4	11.85
68.4	12.149999999999999
68.4	12.45
68.4	12.75
68.4	13.05
68.4	13.35
68.4	13.649999999999999
68.4	13.95
68.4	14.25
68.4	14.549999999999999
68.4	14.85
70.8	0.15
70.8	0.44999999999999996
70.8	0.75
70.8	1.0499999999999998
70.8	1.35
70.8	1.65
70.8	1.95
70.8	2.25
70.8	2.55
70.8	2.8499999999999996
70.8	3.15
70.8	3.4499999999999997
70.8	3.75
70.8	4.05	-0.011795457836337064
70.8	4.35	-0.01440700280687679
70.8	4.65	-0.013638046012459881
70.8	4.949999999999999	-0.011927557376722575
70.8	5.25
70.8	5.55
70.8	5.85
70.8	6.15
70.8	6.449999999999999
70.8	6.75
70.8	7.049999999999999
70.8	7.35
70.8	7.65
70.8	7.949999999999999
70.8	8.25
70.8	8.55
70.8	8.85
70.8	9.149999999999999
70.8	9.45
70.8	9.75
70.8	10.05
70.8	10.35
70.8	10.649999999999999
70.8	10.95
70.8	11.25
70.8	11.55
70.8	11.85
70.8	12.149999999999999
70.8	12.45
70.8	12.75
70.8	13.05
70.8	13.35
70.8	13.649999999999999
70.8	13.95
70.8	14.25
70.8	14.549999999999999
70.8	14.85
73.2	0.15
73.2	0.44999999999999996
73.2	0.75
73.2	1.0499999999999998
73.2	1.35
73.2	1.65
73.2	1.95
73.2	2.25
73.2	2.55
73.2	2.8499999999999996
73.2	3.15
73.2	3.4499999999999997
73.2	3.75
73.2	4.05	-0.011852299931671695
73.2	4.35	-0.015021418974015432
73.2	4.65	-0.01530046506616145
73.2	4.949999999999999	-0.012734318514716847
73.2	5.25
73.2	5.55	-0.006650066868701288
73.2	5.85
73.2	6.15
73.2	6.449999999999999
73.2	6.75
73.2	7.049999999999999
73.2	7.35
73.2	7.65
73.2	7.949999999999999
73.2	8.25
73.2	8.55
73.2	8.85
73.2	9.149999999999999
73.2	9.45
73.2	9.75
73.2	10.05
73.2	10.35
73.2	10.649999999999999
73.2	10.95
73.2	11.25
73.2	11.55
73.2	11.85
73.2	12.149999999999999
73.2	12.45
73.2	12.75
73.2	13.05
73.2	13.35
73.2	13.649999999999999
73.2	13.95
73.2	14.25
73.2	14.549999999999999
73.2	14.85
75.6	0.15
75.6	0.44999999999999996
75.6	0.75
75.6	1.0499999999999998
75.6	1.35
75.6	1.65
75.6	1.95
75.6	2.25
75.6	2.55
75.6	2.8499999999999996
75.6	3.15
75.6	3.4499999999999997
75.6	3.75	-0.003999217582290271
75.6	4.05	-0.017751587048658497
75.6	4.35	-0.012738086189145292
75.6	4.65	-0.014814816123845276
75.6	4.949999999999999
75.6	5.25	-0.013164144208424489
75.6	5.55	-0.012628825443300684
75.6	5.85	-0.011056343171190974
75.6	6.15
75.6	6.449999999999999	-0.0017713876964937647
75.6	6.75	0.0009626126529388435
75.6	7.049999999999999	0.0010166744002032546
75.6	7.35
75.6	7.65
75.6	7.949999999999999
75.6	8.25
75.6	8.55
75.6	8.85
75.6	9.149999999999999
75.6	9.45
75.6	9.75
75.6	10.05
75.6	10.35
75.6	10.649999999999999
75.6	10.95
75.6	11.25
75.6	11.55
75.6	11.85
75.6	12.149999999999999
75.6	12.45
75.6	12.75
75.6	13.05
75.6	13.35
75.6	13.649999999999999
75.6	13.95
75.6	14.25
75.6	14.549999999999999
75.6	14.85
78.0	0.15
78.0	0.44999999999999996
78.0	0.75
78.0	1.0499999999999998
78.0	1.35
78.0	1.65
78.0	1.95
78.0	2.25
78.0	2.55
78.0	2.8499999999999996
78.0	3.15	0.058235798438545316
78.0	3.4499999999999997
78.0	3.75	-6.177449165534199e-05
78.0	4.05	-0.008007415455324463
78.0	4.35	-0.01618916779816537
78.0	4.65	-0.014807681301249431
78.0	4.949999999999999	-0.013794328574533665
78.0	5.25	-0.006160472665811767
78.0	5.55	-0.014125314567110081
78.0	5.85
78.0	6.15	-0.0056762652154560556
78.0	6.449999999999999
78.0	6.75
78.0	7.049999999999999	0.0004236000307457719
78.0	7.35	0.00023978432147828764
78.0	7.65
78.0	7.949999999999999
78.0	8.25
78.0	8.55
78.0	8.85
78.0	9.149999999999999
78.0	9.45
78.0	9.75
78.0	10.05
78.0	10.35
78.0	10.649999999999999
78.0	10.95
78.0	11.25
78.0	11.55
78.0	11.85
78.0	12.149999999999999
78.0	12.45
78.0	12.75
78.0	13.05
78.0	13.35
78.0	13.649999999999999
78.0	13.95
78.0	14.25
78.0	14.549999999999999
78.0	14.85
80.4	0.15
80.4	0.44999999999999996
80.4	0.75
80.4	1.0499999999999998
80.4	1.35
80.4	1.65
80.4	1.95
80.4	2.25
80.4	2.55
80.4	2.8499999999999996
80.4	3.15
80.4	3.4499999999999997	0.0019836146082070627
80.4	3.75
80.4	4.05	-0.009476502782774787
80.4	4.35	-0.01457720092806388
80.4	4.65	-0.01306391454909317
80.4	4.949999999999999
80.4	5.25
80.4	5.55
80.4	5.85	-0.007234357973651129
80.4	6.15	-0.002835742109038808
80.4	6.449999999999999	-0.0004015521496394947
80.4	6.75	0.0009296458851175762
80.4	7.049999999999999	0.0004970782010953852
80.4	7.35	4.640622132030354e-06
80.4	7.65
80.4	7.949999999999999
80.4	8.25
80.4	8.55
80.4	8.85
80.4	9.149999999999999
80.4	9.45
80.4	9.75
80.4	10.05
80.4	10.35
80.4	10.649999999999999
80.4	10.95
80.4	11.25
80.4	11.55
80.4	11.85
80.4	12.149999999999999
80.4	12.45
80.4	12.75
80.4	13.05
80.4	13.35
80.4	13.649999999999999
80.4	13.95
80.4	14.25
80.4	14.549999999999999
80.4	14.85
82.8	0.15
82.8	0.44999999999999996
82.8	0.75
82.8	1.0499999999999998
82.8	1.35
82.8	1.65
82.8	1.95
82.8	2.25
82.8	2.55
82.8	2.8499999999999996
82.8	3.15
82.8	3.4499999999999997	0.006873596923242076
82.8	3.75	-0.004328133393538991
82.8	4.05	-0.010502419500937776
82.8	4.35	-0.01141179488261912
82.8	4.65	-0.014705686457119782
82.8	4.949999999999999	-0.011859543906155068
82.8	5.25
82.8	5.55	-0.011135140811916244
82.8	5.85	-0.006051610341776481
82.8	6.15
82.8	6.449999999999999	0.0004216453301162937
82.8	6.75	-4.9962099083575295e-05
82.8	7.049999999999999	0.00038930276405975547
82.8	7.35	7.748569412845824e-05
82.8	7.65
82.8	7.949999999999999
82.8	8.25
82.8	8.55
82.8	8.85
82.8	9.149999999999999
82.8	9.45
82.8	9.75
82.8	10.05
82.8	10.35
82.8	10.649999999999999
82.8	10.95
82.8	11.25
82.8	11.55
82.8	11.85
82.8	12.149999999999999
82.8	12.45
82.8	12.75
82.8	13.05
82.8	13.35
82.8	13.649999999999999
82.8	13.95
82.8	14.25
82.8	14.549999999999999
82.8	14.85
85.2	0.15
85.2	0.44999999999999996
85.2	0.75
85.2	1.0499999999999998
85.2	1.35
85.2	1.65
85.2	1.95
85.2	2.25
85.2	2.55
85.2	2.8499999999999996
85.2	3.15
85.2	3.4499999999999997
85.2	3.75
85.2	4.05	-0.010932366941858618
85.2	4.35
85.2	4.65
85.2	4.949999999999999	-0.011928110361202707
85.2	5.25	-0.021326839018058763
85.2	5.55
85.2	5.85	-0.008959738447813947
85.2	6.15
85.2	6.449999999999999	-0.000650778607961755
85.2	6.75	0.0007250679422427324
85.2	7.049999999999999	0.00036095565580218647
85.2	7.35	0.0001324310552744498
85.2	7.65
85.2	7.949999999999999
85.2	8.25
85.2	8.55
85.2	8.85
85.2	9.149999999999999
85.2	9.45
85.2	9.75
85.2	10.05
85.2	10.35
85.2	10.649999999999999
85.2	10.95
85.2	11.25
85.2	11.55
85.2	11.85
85.2	12.149999999999999
85.2	12.45
85.2	12.75
85.2	13.05
85.2	13.35
85.2	13.649999999999999
85.2	13.95
85.2	14.25
85.2	14.549999999999999
85.2	14.85
87.6	0.15
87.6	0.44999999999999996
87.6	0.75
87.6	1.0499999999999998
87.6	1.35
87.6	1.65
87.6	1.95
87.6	2.25
87.6	2.55
87.6	2.8499999999999996
87.6	3.15
87.6	3.4499999999999997	0.007883369172077437
87.6	3.75	0.0018568988804332776
87.6	4.05
87.6	4.35	-0.021163237072755692
87.6	4.65	-0.01215249770717719
87.6	4.949999999999999	-0.012414248990353371
87.6	5.25	-0.01596979229356066
87.6	5.55	-0.007911703242498902
87.6	5.85
87.6	6.15	-0.0023803036444420256
87.6	6.449999999999999	-0.0006730082313433361
87.6	6.75	0.00018700261196278483
87.6	7.049999999999999	0.0005442431472566511
87.6	7.35	0.0001565017778046666
87.6	7.65
87.6	7.949999999999999
87.6	8.25
87.6	8.55
87.6	8.85
87.6	9.149999999999999
87.6	9.45
87.6	9.75
87.6	10.05
87.6	10.35
87.6	10.649999999999999
87.6	10.95
87.6	11.25
87.6	11.55
87.6	11.85
87.6	12.149999999999999
87.6	12.45
87.6	12.75
87.6	13.05
87.6	13.35
87.6	13.649999999999999
87.6	13.95
87.6	14.25
87.6	14.549999999999999
87.6	14.85
90.0	0.15
90.0	0.44999999999999996
90.0	0.75
90.0	1.0499999999999998
90.0	1.35
90.0	1.65
90.0	1.95
90.0	2.25
90.0	2.55
90.0	2.8499999999999996
90.0	3.15
90.0	3.4499999999999997
90.0	3.75	0.0012032869661027235
90.0	4.05	-0.008343139284275955
90.0	4.35
90.0	4.65
90.0	4.949999999999999	-0.013057265412975028
90.0	5.25
90.0	5.55
90.0	5.85
90.0	6.15	-0.0027592837021124944
90.0	6.449999999999999
90.0	6.75	0.00046438120823921736
90.0	7.049999999999999	0.0006297088663576034
90.0	7.35	0.00010712086472776094
90.0	7.65
90.0	7.949999999999999
90.0	8.25
90.0	8.55
90.0	8.85
90.0	9.149999999999999
90.0	9.45
90.0	9.75
90.0	10.05
90.0	10.35
90.0	10.649999999999999
90.0	10.95
90.0	11.25
90.0	11.55
90.0	11.85
90.0	12.149999999999999
90.0	12.45
90.0	12.75
90.0	13.05
90.0	13.35
90.0	13.649999999999999
90.0	13.95
90.0	14.25
90.0	14.549999999999999
90.0	14.85
92.4	0.15
92.4	0.44999999999999996
92.4	0.75
92.4	1.0499999999999998
92.4	1.35
92.4	1.65
92.4	1.95
92.4	2.25
92.4	2.55
92.4	2.8499999999999996
92.4	3.15
92.4	3.4499999999999997
92.4	3.75
92.4	4.05
92.4	4.35	-0.014868347386766345
92.4	4.65	-0.0063135677075427665
92.4	4.949999999999999
92.4	5.25	-0.007323169755721892
92.4	5.55	-0.007772786227376649
92.4	5.85	-0.00456219120842785
92.4	6.15
92.4	6.449999999999999	-0.0007785141711454392
92.4	6.75	0.00030039183629781974
92.4	7.049999999999999	0.0005236880196730187
92.4	7.35	0.000153490882187844
92.4	7.65
92.4	7.949999999999999
92.4	8.25
92.4	8.55
92.4	8.85
92.4	9.149999999999999
92.4	9.45
92.4	9.75
92.4	10.05
92.4	10.35
92.4	10.649999999999999
92.4	10.95
92.4	11.25
92.4	11.55
92.4	11.85
92.4	12.149999999999999
92.4	12.45
92.4	12.75
92.4	13.05
92.4	13.35
92.4	13.649999999999999
92.4	13.95
92.4	14.25
92.4	14.549999999999999
92.4	14.85
94.8	0.15
94.8	0.44999999999999996
94.8	0.75
94.8	1.0499999999999998
94.8	1.35
94.8	1.65
94.8	1.95
94.8	2.25
94.8	2.55
94.8	2.8499999999999996
94.8	3.15
94.8	3.4499999999999997
94.8	3.75	-0.0015227451081708903
94.8	4.05	-0.011514813975712931
94.8	4.35
94.8	4.65
94.8	4.949999999999999	-0.009524806604890301
94.8	5.25	-0.013623948046814771
94.8	5.55	-0.01001387768404649
94.8	5.85
94.8	6.15	-0.002203430591224646
94.8	6.449999999999999	-0.001549374685842636
94.8	6.75	0.0002094727122541329
94.8	7.049999999999999	0.0004985078744034199
94.8	7.35	0.00014894468431200236
94.8	7.65
94.8	7.949999999999999
94.8	8.25
94.8	8.55
94.8	8.85
94.8	9.149999999999999
94.8	9.45
94.8	9.75
94.8	10.05
94.8	10.35
94.8	10.649999999999999
94.8	10.95
94.8	11.25
94.8	11.55
94.8	11.85
94.8	12.149999999999999
94.8	12.45
94.8	12.75
94.8	13.05
94.8	13.35
94.8	13.649999999999999
94.8	13.95
94.8	14.25
94.8	14.549999999999999
94.8	14.85
97.2	0.15
97.2	0.44999999999999996
97.2	0.75
97.2	1.0499999999999998
97.2	1.35
97.2	1.65
97.2	1.95
97.2	2.25
97.2	2.55
97.2	2.8499999999999996
97.2	3.15
97.2	3.4499999999999997
97.2	3.75	0.001954670153471246
97.2	4.05
97.2	4.35	-0.010851410070984002
97.2	4.65	-0.009363524207042673
97.2	4.949999999999999	-0.015463273031713243
97.2	5.25	-0.009136608314797456
97.2	5.55	-0.007279690927809029
97.2	5.85	-0.006321287558899921
97.2	6.15	-0.002540968831770154
97.2	6.449999999999999	-0.0006225515193563069
97.2	6.75	0.0006962140240034387
97.2	7.049999999999999	0.0005316016322594042
97.2	7.35	0.0001178782781160459
97.2	7.65
97.2	7.949999999999999
97.2	8.25
97.2	8.55
97.2	8.85
97.2	9.149999999999999
97.2	9.45
97.2	9.75
97.2	10.05
97.2	10.35
97.2	10.649999999999999
97.2	10.95
97.2	11.25
97.2	11.55
97.2	11.85
97.2	12.149999999999999
97.2	12.45
97.2	12.75
97.2	13.05
97.2	13.35
97.2	13.649999999999999
97.2	13.95
97.2	14.25
97.2	14.549999999999999
97.2	14.85
99.6	0.15
99.6	0.44999999999999996
99.6	0.75
99.6	1.0499999999999998
99.6	1.35
99.6	1.65
99.6	1.95
99.6	2.25
99.6	2.55
99.6	2.8499999999999996
99.6	3.15
99.6	3.4499999999999997
99.6	3.75	-0.007233942850946917
99.6	4.05	-0.008341663492160478
99.6	4.35	-0.014476074474240855
99.6	4.65
99.6	4.949999999999999
99.6	5.25	-0.00524344365813197
99.6	5.55
99.6	5.85	-0.004640442750492836
99.6	6.15	-0.0034130733618547666
99.6	6.449999999999999	-0.0009611972098942564
99.6	6.75	0.0001598949401113714
99.6	7.049999999999999	0.0004885874130200474
99.6	7.35	1.3200037772232928e-05
99.6	7.65
99.6	7.949999999999999
99.6	8.25
99.6	8.55
99.6	8.85
99.6	9.149999999999999
99.6	9.45
99.6	9.75
99.6	10.05
99.6	10.35
99.6	10.649999999999999
99.6	10.95
99.6	11.25
99.6	11.55
99.6	11.85
99.6	12.149999999999999
99.6	12.45
99.6	12.75
99.6	13.05
99.6	13.35
99.6	13.649999999999999
99.6	13.95
99.6	14.25
99.6	14.549999999999999
99.6	14.85
102.0	0.15
102.0	0.44999999999999996
102.0	0.75
102.0	1.0499999999999998
102.0	1.35
102.0	1.65
102.0	1.95
102.0	2.25
102.0	2.55
102.0	2.8499999999999996
102.0	3.15
102.0	3.4499999999999997
102.0	3.75
102.0	4.05
102.0	4.35	-0.010216364677413972
102.0	4.65	-0.007400757935496216
102.0	4.949999999999999
102.0	5.25	-0.007069019291478219
102.0	5.55	-0.006745652096803251
102.0	5.85	-0.0035204070955157044
102.0	6.15
102.0	6.449999999999999	-0.0014967401779841794
102.0	6.75	0.0008013561253221724
102.0	7.049999999999999	0.00048409738567734006
102.0	7.35	0.00010185624165769125
102.0	7.65
102.0	7.949999999999999
102.0	8.25
102.0	8.55
102.0	8.85
102.0	9.149999999999999
102.0	9.45
102.0	9.75
102.0	10.05
102.0	10.35
102.0	10.649999999999999
102.0	10.95
102.0	11.25
102.0	11.55
102.0	11.85
102.0	12.149999999999999
102.0	12.45
102.0	12.75
102.0	13.05
102.0	13.35
102.0	13.649999999999999
102.0	13.95
102.0	14.25
102.0	14.549999999999999
102.0	14.85
104.39999999999999	0.15
104.39999999999999	0.44999999999999996
104.39999999999999	0.75
104.39999999999999	1.0499999999999998
104.39999999999999	1.35
104.39999999999999	1.65
104.39999999999999	1.95
104.39999999999999	2.25
104.39999999999999	2.55
104.39999999999999	2.8499999999999996
104.39999999999999	3.15
104.39999999999999	3.4499999999999997
104.39999999999999	3.75
104.39999999999999	4.05	-0.006815631843194521
104.39999999999999	4.35	-0.007137386315150707
104.39999999999999	4.65
104.39999999999999	4.949999999999999	-0.006849860595639634
104.39999999999999	5.25
104.39999999999999	5.55	-0.00741655163384089
104.39999999999999	5.85	-0.005240506427741359
104.39999999999999	6.15	-0.002711257280073672
104.39999999999999	6.449999999999999	-0.0020782087854058773
104.39999999999999	6.75
104.39999999999999	7.049999999999999	0.00024829138869900125
104.39999999999999	7.35	3.085358218694553e-05
104.39999999999999	7.65
104.39999999999999	7.949999999999999
104.39999999999999	8.25
104.39999999999999	8.55
104.39999999999999	8.85
104.39999999999999	9.149999999999999
104.39999999999999	9.45
104.39999999999999	9.75
104.39999999999999	10.05
104.39999999999999	10.35
104.39999999999999	10.649999999999999
104.39999999999999	10.95
104.39999999999999	11.25
104.39999999999999	11.55
104.39999999999999	11.85
104.39999999999999	12.149999999999999
104.39999999999999	12.45
104.39999999999999	12.75
104.39999999999999	13.05
104.39999999999999	13.35
104.39999999999999	13.649999999999999
104.39999999999999	13.95
104.39999999999999	14.25
104.39999999999999	14.549999999999999
104.39999999999999	14.85
106.8	0.15
106.8	0.44999999999999996
106.8	0.75
106.8	1.0499999999999998
106.8	1.35
106.8	1.65
106.8	1.95
106.8	2.25
106.8	2.55
106.8	2.8499999999999996
106.8	3.15
106.8	3.4499999999999997	0.009341504095345954
106.8	3.75	0.002815097986854198
106.8	4.05
106.8	4.35	-0.010892275268759022
106.8	4.65	-0.010469665221407354
106.8	4.949999999999999
106.8	5.25	-0.007823707799582122
106.8	5.55
106.8	5.85	-0.004189306065832274
106.8	6.15
106.8	6.449999999999999	-0.0012947521017849795
106.8	6.75	0.0005645194699752665
106.8	7.049999999999999	0.00035360429238906477
106.8	7.35	0.00013981171990373091
106.8	7.65
106.8	7.949999999999999
106.8	8.25
106.8	8.55
106.8	8.85
106.8	9.149999999999999
106.8	9.45
106.8	9.75
106.8	10.05
106.8	10.35
106.8	10.649999999999999
106.8	10.95
106.8	11.25
106.8	11.55
106.8	11.85
106.8	12.149999999999999
106.8	12.45
106.8	12.75
106.8	13.05
106.8	13.35
106.8	13.649999999999999
106.8	13.95
106.8	14.25
106.8	14.549999999999999
106.8	14.85
109.2	0.15
109.2	0.44999999999999996
109.2	0.75
109.2	1.0499999999999998
109.2	1.35
109.2	1.65
109.2	1.95
109.2	2.25
109.2	2.55
109.2	2.8499999999999996
109.2	3.15
109.2	3.4499999999999997	0.02628911163265002
109.2	3.75
109.2	4.05
109.2	4.35	-0.007386167076390393
109.2	4.65	-0.008003877073133658
109.2	4.949999999999999	-0.006235342080291861
109.2	5.25	-0.006405221208078848
109.2	5.55
109.2	5.85	-0.005969768089130412
109.2	6.15	-0.0023553611949864717
109.2	6.449999999999999	-0.0009626735873666803
109.2	6.75
109.2	7.049999999999999	0.00041979851687419983
109.2	7.35	1.7379206355380128e-05
109.2	7.65
109.2	7.949999999999999
109.2	8.25
109.2	8.55
109.2	8.85
109.2	9.149999999999999
109.2	9.45
109.2	9.75
109.2	10.05
109.2	10.35
109.2	10.649999999999999
109.2	10.95
109.2	11.25
109.2	11.55
109.2	11.85
109.2	12.149999999999999
109.2	12.45
109.2	12.75
109.2	13.05
109.2	13.35
109.2	13.649999999999999
109.2	13.95
109.2	14.25
109.2	14.549999999999999
109.2	14.85
111.6	0.15
111.6	0.44999999999999996
111.6	0.75
111.6	1.0499999999999998
111.6	1.35
111.6	1.65
111.6	1.95
111.6	2.25
111.6	2.55
111.6	2.8499999999999996
111.6	3.15
111.6	3.4499999999999997	0.012882204919833384
111.6	3.75	2.5547683549120848e-05
111.6	4.05	-0.00514477783520384
111.6	4.35	-0.00806500788322495
111.6	4.65	-0.007432199660133421
111.6	4.949999999999999	-0.00637836054302679
111.6	5.25	-0.011553861094810935
111.6	5.55
111.6	5.85	-0.006776122324481548
111.6	6.15	-0.002721057897739835
111.6	6.449999999999999	-0.0005215373586082706
111.6	6.75
111.6	7.049999999999999	0.0009075828046327672
111.6	7.35	8.905377817016932e-05
111.6	7.65
111.6	7.949999999999999
111.6	8.25
111.6	8.55
111.6	8.85
111.6	9.149999999999999
111.6	9.45
111.6	9.75
111.6	10.05
111.6	10.35
111.6	10.649999999999999
111.6	10.95
111.6	11.25
111.6	11.55
111.6	11.85
111.6	12.149999999999999
111.6	12.45
111.6	12.75
111.6	13.05
111.6	13.35
111.6	13.649999999999999
111.6	13.95
111.6	14.25
111.6	14.549999999999999
111.6	14.85
114.0	0.15
114.0	0.44999999999999996
114.0	0.75
114.0	1.0499999999999998
114.0	1.35
114.0	1.65
114.0	1.95
114.0	2.25
114.0	2.55
114.0	2.8499999999999996
114.0	3.15
114.0	3.4499999999999997
114.0	3.75	-0.001970715188015504
114.0	4.05	-0.006607093864019771
114.0	4.35	-0.007702114574245744
114.0	4.65	-0.007116214859856029
114.0	4.949999999999999
114.0	5.25	-0.00722442612538809
114.0	5.55
114.0	5.85	-0.005384250012866687
114.0	6.15
114.0	6.449999999999999	-0.0006300656265239013
114.0	6.75	0.000626639142610704
114.0	7.049999999999999	0.0009536592024730339
114.0	7.35	5.752879592019547e-05
114.0	7.65
114.0	7.949999999999999
114.0	8.25
114.0	8.55
114.0	8.85
114.0	9.149999999999999
114.0	9.45
114.0	9.75
114.0	10.05
114.0	10.35
114.0	10.649999999999999
114.0	10.95
114.0	11.25
114.0	11.55
114.0	11.85
114.0	12.149999999999999
114.0	12.45
114.0	12.75
114.0	13.05
114.0	13.35
114.0	13.649999999999999
114.0	13.95
114.0	14.25
114.0	14.549999999999999
114.0	14.85
116.39999999999999	0.15
116.39999999999999	0.44999999999999996
116.39999999999999	0.75
116.39999999999999	1.0499999999999998
116.39999999999999	1.35
116.39999999999999	1.65
116.39999999999999	1.95
116.39999999999999	2.25
116.39999999999999	2.55
116.39999999999999	2.8499999999999996
116.39999999999999	3.15
116.39999999999999	3.4499999999999997	0.009996069411045028
116.39999999999999	3.75
116.39999999999999	4.05	-0.0035538294934340797
116.39999999999999	4.35	-0.00840327882817693
116.39999999999999	4.65	-0.006306263182689398
116.39999999999999	4.949999999999999	-0.006516754516944112
116.39999999999999	5.25	-0.00700978310372878
116.39999999999999	5.55
116.39999999999999	5.85
116.39999999999999	6.15	-0.001606323001169585
116.39999999999999	6.449999999999999	-0.0004425890534847099
116.39999999999999	6.75	0.0002926984352242812
116.39999999999999	7.049999999999999	0.0006336540834251392
116.39999999999999	7.35	0.00014523263318299943
116.39999999999999	7.65
116.39999999999999	7.949999999999999
116.39999999999999	8.25
116.39999999999999	8.55
116.39999999999999	8.85
116.39999999999999	9.149999999999999
116.39999999999999	9.45
116.39999999999999	9.75
116.39999999999999	10.05
116.39999999999999	10.35
116.39999999999999	10.649999999999999
116.39999999999999	10.95
116.39999999999999	11.25
116.39999999999999	11.55
116.39999999999999	11.85
116.39999999999999	12.149999999999999
116.39999999999999	12.45
116.39999999999999	12.75
116.39999999999999	13.05
116.39999999999999	13.35
116.39999999999999	13.649999999999999
116.39999999999999	13.95
116.39999999999999	14.25
116.39999999999999	14.549999999999999
116.39999999999999	14.85
118.8	0.15
118.8	0.44999999999999996
118.8	0.75
118.8	1.0499999999999998
118.8	1.35
118.8	1.65
118.8	1.95
118.8	2.25
118.8	2.55
118.8	2.8499999999999996
118.8	3.15
118.8	3.4499999999999997
118.8	3.75	0.0033322195165226276
118.8	4.05
118.8	4.35	-0.006042052623603578
118.8	4.65	-0.007418508320004236
118.8	4.949999999999999	-0.006839508397955912
118.8	5.25	-0.007420820843363989
118.8	5.55
118.8	5.85
118.8	6.15
118.8	6.449999999999999	-0.0010412284463896526
118.8	6.75	0.00045537745908082644
118.8	7.049999999999999	0.00039775690045362744
118.8	7.35	5.074891549874567e-05
118.8	7.65
118.8	7.949999999999999
118.8	8.25
118.8	8.55
118.8	8.85
118.8	9.149999999999999
118.8	9.45
118.8	9.75
118.8	10.05
118.8	10.35
118.8	10.649999999999999
118.8	10.95
118.8	11.25
118.8	11.55
118.8	11.85
118.8	12.149999999999999
118.8	12.45
118.8	12.75
118.8	13.05
118.8	13.35
118.8	13.649999999999999
118.8	13.95
118.8	14.25
118.8	14.549999999999999
118.8	14.85
121.2	0.15
121.2	0.44999999999999996
121.2	0.75
121.2	1.0499999999999998
121.2	1.35
121.2	1.65
121.2	1.95
121.2	2.25
121.2	2.55
121.2	2.8499999999999996
121.2	3.15
121.2	3.4499999999999997
121.2	3.75	-0.0022805015311178067
121.2	4.05
121.2	4.35
121.2	4.65
121.2	4.949999999999999	-0.007405012000735511
121.2	5.25	-0.00841032800649562
121.2	5.55
121.2	5.85	-0.003656348724689451
121.2	6.15	-0.003795983371674083
121.2	6.449999999999999	-0.0006144549998090554
121.2	6.75	0.00048497465820673824
121.2	7.049999999999999
121.2	7.35	0.00012902681375479504
121.2	7.65
121.2	7.949999999999999
121.2	8.25
121.2	8.55
121.2	8.85
121.2	9.149999999999999
121.2	9.45
121.2	9.75
121.2	10.05
121.2	10.35
121.2	10.649999999999999
121.2	10.95
121.2	11.25
121.2	11.55
121.2	11.85
121.2	12.149999999999999
121.2	12.45
121.2	12.75
121.2	13.05
121.2	13.35
121.2	13.649999999999999
121.2	13.95
121.2	14.25
121.2	14.549999999999999
121.2	14.85
123.6	0.15
123.6	0.44999999999999996
123.6	0.75
123.6	1.0499999999999998
123.6	1.35
123.6	1.65
123.6	1.95
123.6	2.25
123.6	2.55
123.6	2.8499999999999996
123.6	3.15
123.6	3.4499999999999997
123.6	3.75	0.003899066473820767
123.6	4.05
123.6	4.35
123.6	4.65	-0.005125348545192698
123.6	4.949999999999999
123.6	5.25	-0.007754376891398351
123.6	5.55
123.6	5.85	-0.006026955432389514
123.6	6.15	-0.0029363693328150475
123.6	6.449999999999999	-0.001546508358273968
123.6	6.75	2.5154850886721647e-06
123.6	7.049999999999999	0.0006076675980573043
123.6	7.35	9.113721725384693e-05
123.6	7.65
123.6	7.949999999999999
123.6	8.25
123.6	8.55
123.6	8.85
123.6	9.149999999999999
123.6	9.45
123.6	9.75
123.6	10.05
123.6	10.35
123.6	10.649999999999999
123.6	10.95
123.6	11.25
123.6	11.55
123.6	11.85
123.6	12.149999999999999
123.6	12.45
123.6	12.75
123.6	13.05
123.6	13.35
123.6	13.649999999999999
123.6	13.95
123.6	14.25
123.6	14.549999999999999
123.6	14.85
126.0	0.15
126.0	0.44999999999999996
126.0	0.75
126.0	1.0499999999999998
126.0	1.35
126.0	1.65
126.0	1.95
126.0	2.25
126.0	2.55
126.0	2.8499999999999996
126.0	3.15
126.0	3.4499999999999997	0.011830269152085293
126.0	3.75	0.00033536045061310915
126.0	4.05
126.0	4.35
126.0	4.65	-0.0111978395639305
126.0	4.949999999999999
126.0	5.25	-0.009605922346379277
126.0	5.55
126.0	5.85	-0.0060106262531007815
126.0	6.15	-0.0024468664429662113
126.0	6.449999999999999	-0.0006579771972781145
126.0	6.75	0.00022900829260663613
126.0	7.049999999999999	0.0006214242479360976
126.0	7.35	0.00012479367545234227
126.0	7.65
126.0	7.949999999999999
126.0	8.25
126.0	8.55
126.0	8.85
126.0	9.149999999999999
126.0	9.45
126.0	9.75
126.0	10.05
126.0	10.35
126.0	10.649999999999999
126.0	10.95
126.0	11.25
126.0	11.55
126.0	11.85
126.0	12.149999999999999
126.0	12.45
126.0	12.75
126.0	13.05
126.0	13.35
126.0	13.649999999999999
126.0	13.95
126.0	14.25
126.0	14.549999999999999
126.0	14.85
128.4	0.15
128.4	0.44999999999999996
128.4	0.75
128.4	1.0499999999999998
128.4	1.35
128.4	1.65
128.4	1.95
128.4	2.25
128.4	2.55
128.4	2.8499999999999996
128.4	3.15
128.4	3.4499999999999997	0.015071817826992628
128.4	3.75	0.0027737286973374964
128.4	4.05	-0.008391514000688716
128.4	4.35	-0.008378662267531626
128.4	4.65
128.4	4.949999999999999
128.4	5.25
128.4	5.55
128.4	5.85
128.4	6.15	-0.0030043448858236843
128.4	6.449999999999999	-0.0008921366596723601
128.4	6.75	-0.00011402506794233602
128.4	7.049999999999999	0.000622712240743358
128.4	7.35	1.441187106102087e-05
128.4	7.65
128.4	7.949999999999999
128.4	8.25
128.4	8.55
128.4	8.85
128.4	9.149999999999999
128.4	9.45
128.4	9.75
128.4	10.05
128.4	10.35
128.4	10.649999999999999
128.4	10.95
128.4	11.25
128.4	11.55
128.4	11.85
128.4	12.149999999999999
128.4	12.45
128.4	12.75
128.4	13.05
128.4	13.35
128.4	13.649999999999999
128.4	13.95
128.4	14.25
128.4	14.549999999999999
128.4	14.85
130.8	0.15
130.8	0.44999999999999996
130.8	0.75
130.8	1.0499999999999998
130.8	1.35
130.8	1.65
130.8	1.95
130.8	2.25
130.8	2.55
130.8	2.8499999999999996
130.8	3.15
130.8	3.4499999999999997	0.02377125796715518
130.8	3.75	0.0020934369812266596
130.8	4.05	-0.003964932192229043
130.8	4.35	-0.00595533339170462
130.8	4.65	-0.007828268828723547
130.8	4.949999999999999	-0.006923028631171611
130.8	5.25	-0.011746797938030795
130.8	5.55
130.8	5.85	-0.006274505994042556
130.8	6.15	-0.0031937780709085928
130.8	6.449999999999999	-0.0013821831605582702
130.8	6.75	4.949717363800232e-05
130.8	7.049999999999999	0.0003866562191051637
130.8	7.35	0.00020076677657931974
130.8	7.65
130.8	7.949999999999999
130.8	8.25
130.8	8.55
130.8	8.85
130.8	9.149999999999999
130.8	9.45
130.8	9.75
130.8	10.05
130.8	10.35
130.8	10.649999999999999
130.8	10.95
130.8	11.25
130.8	11.55
130.8	11.85
130.8	12.149999999999999
130.8	12.45
130.8	12.75
130.8	13.05
130.8	13.35
130.8	13.649999999999999
130.8	13.95
130.8	14.25
130.8	14.549999999999999
130.8	14.85
133.2	0.15
133.2	0.44999999999999996
133.2	0.75
133.2	1.0499999999999998
133.2	1.35
133.2	1.65
133.2	1.95
133.2	2.25
133.2	2.55
133.2	2.8499999999999996
133.2	3.15
133.2	3.4499999999999997
133.2	3.75
133.2	4.05	-0.00025343066028327144
133.2	4.35	-0.004191292794523266
133.2	4.65	-0.00841856478650923
133.2	4.949999999999999	-0.011057380857437238
133.2	5.25	-0.005039272718022403
133.2	5.55
133.2	5.85
133.2	6.15
133.2	6.449999999999999	-0.0010344826128895572
133.2	6.75	0.00043235916214712233
133.2	7.049999999999999	0.0006360692564169046
133.2	7.35	2.596600760744472e-05
133.2	7.65
133.2	7.949999999999999
133.2	8.25
133.2	8.55
133.2	8.85
133.2	9.149999999999999
133.2	9.45
133.2	9.75
133.2	10.05
133.2	10.35
133.2	10.649999999999999
133.2	10.95
133.2	11.25
133.2	11.55
133.2	11.85
133.2	12.149999999999999
133.2	12.45
133.2	12.75
133.2	13.05
133.2	13.35
133.2	13.649999999999999
133.2	13.95
133.2	14.25
133.2	14.549999999999999
133.2	14.85
135.6	0.15
135.6	0.44999999999999996
135.6	0.75
135.6	1.0499999999999998
135.6	1.35
135.6	1.65
135.6	1.95
135.6	2.25
135.6	2.55
135.6	2.8499999999999996
135.6	3.15
135.6	3.4499999999999997
135.6	3.75	0.006663540435738469
135.6	4.05	-0.0026248520685867582
135.6	4.35	-0.009360114649217802
135.6	4.65
135.6	4.949999999999999	-0.0072144253172155
135.6	5.25
135.6	5.55	-0.006132084725322784
135.6	5.85
135.6	6.15
135.6	6.449999999999999
135.6	6.75
135.6	7.049999999999999	0.0004113635498210755
135.6	7.35	8.460564113727785e-05
135.6	7.65
135.6	7.949999999999999
135.6	8.25
135.6	8.55
135.6	8.85
135.6	9.149999999999999
135.6	9.45
135.6	9.75
135.6	10.05
135.6	10.35
135.6	10.649999999999999
135.6	10.95
135.6	11.25
135.6	11.55
135.6	11.85
135.6	12.149999999999999
135.6	12.45
135.6	12.75
135.6	13.05
135.6	13.35
135.6	13.649999999999999
135.6	13.95
135.6	14.25
135.6	14.549999999999999
135.6	14.85
138.0	0.15
138.0	0.44999999999999996
138.0	0.75
138.0	1.0499999999999998
138.0	1.35
138.0	1.65
138.0	1.95
138.0	2.25
138.0	2.55
138.0	2.8499999999999996
138.0	3.15
138.0	3.4499999999999997
138.0	3.75	0.003998498056179578
138.0	4.05
138.0	4.35	-0.00830560814323933
138.0	4.65	-0.009689535104518697
138.0	4.949999999999999	-0.003781390545782415
138.0	5.25
138.0	5.55
138.0	5.85
138.0	6.15	-0.0036529798434609497
138.0	6.449999999999999	-0.0010471977685568845
138.0	6.75
138.0	7.049999999999999
138.0	7.35	4.2422149925175e-05
138.0	7.65
138.0	7.949999999999999
138.0	8.25
138.0	8.55
138.0	8.85
138.0	9.149999999999999
138.0	9.45
138.0	9.75
138.0	10.05
138.0	10.35
138.0	10.649999999999999
138.0	10.95
138.0	11.25
138.0	11.55
138.0	11.85
138.0	12.149999999999999
138.0	12.45
138.0	12.75
138.0	13.05
138.0	13.35
138.0	13.649999999999999
138.0	13.95
138.0	14.25
138.0	14.549999999999999
138.0	14.85
140.39999999999998	0.15
140.39999999999998	0.44999999999999996
140.39999999999998	0.75
140.39999999999998	1.0499999999999998
140.39999999999998	1.35
140.39999999999998	1.65
140.39999999999998	1.95
140.39999999999998	2.25
140.39999999999998	2.55
140.39999999999998	2.8499999999999996
140.39999999999998	3.15
140.39999999999998	3.4499999999999997
140.39999999999998	3.75	0.004307044830202944
140.39999999999998	4.05	-0.002367600314366225
140.39999999999998	4.35	-0.00992971455501726
140.39999999999998	4.65	-0.00783483898650577
140.39999999999998	4.949999999999999
140.39999999999998	5.25
140.39999999999998	5.55	-0.00555002988949127
140.39999999999998	5.85	-0.005503668243818538
140.39999999999998	6.15	-0.0036414088026504032
140.39999999999998	6.449999999999999	-0.001185597992730436
140.39999999999998	6.75
140.39999999999998	7.049999999999999	0.0003020399985249611
140.39999999999998	7.35
140.39999999999998	7.65
140.39999999999998	7.949999999999999
140.39999999999998	8.25
140.39999999999998	8.55
140.39999999999998	8.85
140.39999999999998	9.149999999999999
140.39999999999998	9.45
140.39999999999998	9.75
140.39999999999998	10.05
140.39999999999998	10.35
140.39999999999998	10.649999999999999
140.39999999999998	10.95
140.39999999999998	11.25
140.39999999999998	11.55
140.39999999999998	11.85
140.39999999999998	12.149999999999999
140.39999999999998	12.45
140.39999999999998	12.75
140.39999999999998	13.05
140.39999999999998	13.35
140.39999999999998	13.649999999999999
140.39999999999998	13.95
140.39999999999998	14.25
140.39999999999998	14.549999999999999
140.39999999999998	14.85
142.8	0.15
142.8	0.44999999999999996
142.8	0.75
142.8	1.0499999999999998
142.8	1.35
142.8	1.65
142.8	1.95
142.8	2.25
142.8	2.55
142.8	2.8499999999999996
142.8	3.15
142.8	3.4499999999999997
142.8	3.75
142.8	4.05	0.0009289115881450094
142.8	4.35	-0.004561294081728201
142.8	4.65	-0.009482156201346152
142.8	4.949999999999999
142.8	5.25
142.8	5.55	-0.007766076078041806
142.8	5.85
142.8	6.15
142.8	6.449999999999999	-0.0013917169101205218
142.8	6.75	0.00020303551804801145
142.8	7.049999999999999
142.8	7.35	5.0823614484394694e-05
142.8	7.65
142.8	7.949999999999999
142.8	8.25
142.8	8.55
142.8	8.85
142.8	9.149999999999999
142.8	9.45
142.8	9.75
142.8	10.05
142.8	10.35
142.8	10.649999999999999
142.8	10.95
142.8	11.25
142.8	11.55
142.8	11.85
142.8	12.149999999999999
142.8	12.45
142.8	12.75
142.8	13.05
142.8	13.35
142.8	13.649999999999999
142.8	13.95
142.8	14.25
142.8	14.549999999999999
142.8	14.85
145.2	0.15
145.2	0.44999999999999996
145.2	0.75
145.2	1.0499999999999998
145.2	1.35
145.2	1.65
145.2	1.95
145.2	2.25
145.2	2.55
145.2	2.8499999999999996
145.2	3.15
145.2	3.4499999999999997
145.2	3.75
145.2	4.05
145.2	4.35
145.2	4.65	-0.007199763396893152
145.2	4.949999999999999	-0.003973776007114793
145.2	5.25
145.2	5.55	-0.007841268541596946
145.2	5.85	-0.0035919962024308916
145.2	6.15	-0.0031323877631166397
145.2	6.449999999999999	-0.0005908701508872127
145.2	6.75	-0.0002905086955280467
145.2	7.049999999999999	0.0003163968983201926
145.2	7.35	7.098632680685446e-05
145.2	7.65
145.2	7.949999999999999
145.2	8.25
145.2	8.55
145.2	8.85
145.2	9.149999999999999
145.2	9.45
145.2	9.75
145.2	10.05
145.2	10.35
145.2	10.649999999999999
145.2	10.95
145.2	11.25
145.2	11.55
145.2	11.85
145.2	12.149999999999999
145.2	12.45
145.2	12.75
145.2	13.05
145.2	13.35
145.2	13.649999999999999
145.2	13.95
145.2	14.25
145.2	14.549999999999999
145.2	14.85
147.6	0.15
147.6	0.44999999999999996
147.6	0.75
147.6	1.0499999999999998
147.6	1.35
147.6	1.65
147.6	1.95
147.6	2.25
147.6	2.55
147.6	2.8499999999999996
147.6	3.15
147.6	3.4499999999999997
147.6	3.75	0.006731318004971509
147.6	4.05	-0.0007656112596929887
147.6	4.35
147.6	4.65	-0.007434763557739643
147.6	4.949999999999999	-0.006908488303452032
147.6	5.25
147.6	5.55
147.6	5.85
147.6	6.15	-0.0018510557366653302
147.6	6.449999999999999	-0.00019228436498508472
147.6	6.75	0.00021462248071676035
147.6	7.049999999999999
147.6	7.35	0.0001453498543728539
147.6	7.65
147.6	7.949999999999999
147.6	8.25
147.6	8.55
147.6	8.85
147.6	9.149999999999999
147.6	9.45
147.6	9.75
147.6	10.05
147.6	10.35
147.6	10.649999999999999
147.6	10.95
147.6	11.25
147.6	11.55
147.6	11.85
147.6	12.149999999999999
147.6	12.45
147.6	12.75
147.6	13.05
147.6	13.35
147.6	13.649999999999999
147.6	13.95
147.6	14.25
147.6	14.549999999999999
147.6	14.85
150.0	0.15
150.0	0.44999999999999996
150.0	0.75
150.0	1.0499999999999998
150.0	1.35
150.0	1.65
150.0	1.95
150.0	2.25
150.0	2.55
150.0	2.8499999999999996
150.0	3.15
150.0	3.4499999999999997
150.0	3.75	0.0037839700783933727
150.0	4.05	-0.0026943278091327016
150.0	4.35	-0.005299899234178229
150.0	4.65
150.0	4.949999999999999	-0.007076742277945414
150.0	5.25
150.0	5.55
150.0	5.85
150.0	6.15
150.0	6.449999999999999	-0.0012101552698595697
150.0	6.75	-2.838501250579384e-05
150.0	7.049999999999999	0.00041711056282474807
150.0	7.35	0.0001637191039347563
150.0	7.65
150.0	7.949999999999999
150.0	8.25
150.0	8.55
150.0	8.85
150.0	9.149999999999999
150.0	9.45
150.0	9.75
150.0	10.05
150.0	10.35
150.0	10.649999999999999
150.0	10.95
150.0	11.25
150.0	11.55
150.0	11.85
150.0	12.149999999999999
150.0	12.45
150.0	12.75
150.0	13.05
150.0	13.35
150.0	13.649999999999999
150.0	13.95
150.0	14.25
150.0	14.549999999999999
150.0	14.85
152.39999999999998	0.15
152.39999999999998	0.44999999999999996
152.39999999999998	0.75
152.39999999999998	1.0499999999999998
152.39999999999998	1.35
152.39999999999998	1.65
152.39999999999998	1.95
152.39999999999998	2.25
152.39999999999998	2.55
152.39999999999998	2.8499999999999996
152.39999999999998	3.15
152.39999999999998	3.4499999999999997
152.39999999999998	3.75	0.009391436465381986
152.39999999999998	4.05
152.39999999999998	4.35
152.39999999999998	4.65	-0.007359149510496839
152.39999999999998	4.949999999999999	-0.007437175774612115
152.39999999999998	5.25
152.39999999999998	5.55
152.39999999999998	5.85
152.39999999999998	6.15
152.39999999999998	6.449999999999999	-0.0009274012620608119
152.39999999999998	6.75	0.00031389265511094777
152.39999999999998	7.049999999999999
152.39999999999998	7.35	0.0001345242445654482
152.39999999999998	7.65
152.39999999999998	7.949999999999999
152.39999999999998	8.25
152.39999999999998	8.55
152.39999999999998	8.85
152.39999999999998	9.149999999999999
152.39999999999998	9.45
152.39999999999998	9.75
152.39999999999998	10.05
152.39999999999998	10.35
152.39999999999998	10.649999999999999
152.39999999999998	10.95
152.39999999999998	11.25
152.39999999999998	11.55
152.39999999999998	11.85
152.39999999999998	12.149999999999999
152.39999999999998	12.45
152.39999999999998	12.75
152.39999999999998	13.05
152.39999999999998	13.35
152.39999999999998	13.649999999999999
152.39999999999998	13.95
152.39999999999998	14.25
152.39999999999998	14.549999999999999
152.39999999999998	14.85
154.8	0.15
154.8	0.44999999999999996
154.8	0.75
154.8	1.0499999999999998
154.8	1.35
154.8	1.65
154.8	1.95
154.8	2.25
154.8	2.55
154.8	2.8499999999999996
154.8	3.15
154.8	3.4499999999999997
154.8	3.75	0.0072200918378195755
154.8	4.05	0.00016909800246511786
154.8	4.35	-0.01216121907727108
154.8	4.65	-0.012183569205035383
154.8	4.949999999999999	-0.006493201879948174
154.8	5.25
154.8	5.55
154.8	5.85
154.8	6.15
154.8	6.449999999999999	-0.0016928734982570859
154.8	6.75	0.0001930887193992703
154.8	7.049999999999999	0.00038954982742467337
154.8	7.35	6.987877829017775e-05
154.8	7.65
154.8	7.949999999999999
154.8	8.25
154.8	8.55
154.8	8.85
154.8	9.149999999999999
154.8	9.45
154.8	9.75
154.8	10.05
154.8	10.35
154.8	10.649999999999999
154.8	10.95
154.8	11.25
154.8	11.55
154.8	11.85
154.8	12.149999999999999
154.8	12.45
154.8	12.75
154.8	13.05
154.8	13.35
154.8	13.649999999999999
154.8	13.95
154.8	14.25
154.8	14.549999999999999
[truncated: 501 more rows]
