# Supplementary material for: Peering inside the black box by learning the relevance of many-body functions in neural network potentials
Source: Nat Commun. 2025 Nov 10;16:9898. doi: 10.1038/s41467-025-65863-0 (PMC12603069; doi:10.1038/s41467-025-65863-0)
Supplement: Supplementary file 5 — Source Data Fig S9 [file 41467_2025_65863_MOESM5_ESM.zip › fig_s9_waterfall_plot_relevance/fig_s9_water_PaiNN_alpha_0.2617993877991494.csv]

angle	L2	3B_rel
61.2	0.15
61.2	0.44999999999999996
61.2	0.75
61.2	1.0499999999999998
61.2	1.35
61.2	1.65
61.2	1.95
61.2	2.25
61.2	2.55
61.2	2.8499999999999996	0.2104621243161091
61.2	3.15
61.2	3.4499999999999997
61.2	3.75
61.2	4.05
61.2	4.35
61.2	4.65
61.2	4.949999999999999
61.2	5.25
61.2	5.55
61.2	5.85
61.2	6.15
61.2	6.449999999999999
61.2	6.75
61.2	7.049999999999999
61.2	7.35
61.2	7.65
61.2	7.949999999999999
61.2	8.25
61.2	8.55
61.2	8.85
61.2	9.149999999999999
61.2	9.45
61.2	9.75
61.2	10.05
61.2	10.35
61.2	10.649999999999999
61.2	10.95
61.2	11.25
61.2	11.55
61.2	11.85
61.2	12.149999999999999
61.2	12.45
61.2	12.75
61.2	13.05
61.2	13.35
61.2	13.649999999999999
61.2	13.95
61.2	14.25
61.2	14.549999999999999
61.2	14.85
63.599999999999994	0.15
63.599999999999994	0.44999999999999996
63.599999999999994	0.75
63.599999999999994	1.0499999999999998
63.599999999999994	1.35
63.599999999999994	1.65
63.599999999999994	1.95
63.599999999999994	2.25
63.599999999999994	2.55	0.27618201610857795
63.599999999999994	2.8499999999999996	0.1921697840457856
63.599999999999994	3.15
63.599999999999994	3.4499999999999997	0.008045044415969945
63.599999999999994	3.75
63.599999999999994	4.05
63.599999999999994	4.35
63.599999999999994	4.65
63.599999999999994	4.949999999999999
63.599999999999994	5.25
63.599999999999994	5.55
63.599999999999994	5.85
63.599999999999994	6.15
63.599999999999994	6.449999999999999
63.599999999999994	6.75
63.599999999999994	7.049999999999999
63.599999999999994	7.35
63.599999999999994	7.65
63.599999999999994	7.949999999999999
63.599999999999994	8.25
63.599999999999994	8.55
63.599999999999994	8.85
63.599999999999994	9.149999999999999
63.599999999999994	9.45
63.599999999999994	9.75
63.599999999999994	10.05
63.599999999999994	10.35
63.599999999999994	10.649999999999999
63.599999999999994	10.95
63.599999999999994	11.25
63.599999999999994	11.55
63.599999999999994	11.85
63.599999999999994	12.149999999999999
63.599999999999994	12.45
63.599999999999994	12.75
63.599999999999994	13.05
63.599999999999994	13.35
63.599999999999994	13.649999999999999
63.599999999999994	13.95
63.599999999999994	14.25
63.599999999999994	14.549999999999999
63.599999999999994	14.85
66.0	0.15
66.0	0.44999999999999996
66.0	0.75
66.0	1.0499999999999998
66.0	1.35
66.0	1.65
66.0	1.95
66.0	2.25
66.0	2.55	0.27525856881038635
66.0	2.8499999999999996	0.1471855599233202
66.0	3.15
66.0	3.4499999999999997	0.006927558564010467
66.0	3.75	-0.010604281270696661
66.0	4.05
66.0	4.35
66.0	4.65
66.0	4.949999999999999
66.0	5.25
66.0	5.55
66.0	5.85
66.0	6.15
66.0	6.449999999999999
66.0	6.75
66.0	7.049999999999999
66.0	7.35
66.0	7.65
66.0	7.949999999999999
66.0	8.25
66.0	8.55
66.0	8.85
66.0	9.149999999999999
66.0	9.45
66.0	9.75
66.0	10.05
66.0	10.35
66.0	10.649999999999999
66.0	10.95
66.0	11.25
66.0	11.55
66.0	11.85
66.0	12.149999999999999
66.0	12.45
66.0	12.75
66.0	13.05
66.0	13.35
66.0	13.649999999999999
66.0	13.95
66.0	14.25
66.0	14.549999999999999
66.0	14.85
68.4	0.15
68.4	0.44999999999999996
68.4	0.75
68.4	1.0499999999999998
68.4	1.35
68.4	1.65
68.4	1.95
68.4	2.25
68.4	2.55	0.22371419501496348
68.4	2.8499999999999996	0.1333499964070389
68.4	3.15
68.4	3.4499999999999997	0.005400127388956276
68.4	3.75	-0.010401674247185294
68.4	4.05	-0.013860507397987634
68.4	4.35
68.4	4.65	-0.006549012155764445
68.4	4.949999999999999
68.4	5.25
68.4	5.55
68.4	5.85
68.4	6.15
68.4	6.449999999999999
68.4	6.75
68.4	7.049999999999999
68.4	7.35
68.4	7.65
68.4	7.949999999999999
68.4	8.25
68.4	8.55
68.4	8.85
68.4	9.149999999999999
68.4	9.45
68.4	9.75
68.4	10.05
68.4	10.35
68.4	10.649999999999999
68.4	10.95
68.4	11.25
68.4	11.55
68.4	11.85
68.4	12.149999999999999
68.4	12.45
68.4	12.75
68.4	13.05
68.4	13.35
68.4	13.649999999999999
68.4	13.95
68.4	14.25
68.4	14.549999999999999
68.4	14.85
70.8	0.15
70.8	0.44999999999999996
70.8	0.75
70.8	1.0499999999999998
70.8	1.35
70.8	1.65
70.8	1.95
70.8	2.25
70.8	2.55	0.22932502838011715
70.8	2.8499999999999996	0.12482483420399149
70.8	3.15
70.8	3.4499999999999997	0.0009821158364415729
70.8	3.75	-0.01053478468058778
70.8	4.05	-0.014380912775708653
70.8	4.35
70.8	4.65	-0.006267934241241532
70.8	4.949999999999999	-0.003913415748875345
70.8	5.25
70.8	5.55	0.0006545468723788125
70.8	5.85
70.8	6.15
70.8	6.449999999999999
70.8	6.75
70.8	7.049999999999999
70.8	7.35
70.8	7.65
70.8	7.949999999999999
70.8	8.25
70.8	8.55
70.8	8.85
70.8	9.149999999999999
70.8	9.45
70.8	9.75
70.8	10.05
70.8	10.35
70.8	10.649999999999999
70.8	10.95
70.8	11.25
70.8	11.55
70.8	11.85
70.8	12.149999999999999
70.8	12.45
70.8	12.75
70.8	13.05
70.8	13.35
70.8	13.649999999999999
70.8	13.95
70.8	14.25
70.8	14.549999999999999
70.8	14.85
73.2	0.15
73.2	0.44999999999999996
73.2	0.75
73.2	1.0499999999999998
73.2	1.35
73.2	1.65
73.2	1.95
73.2	2.25
73.2	2.55	0.15777794234018724
73.2	2.8499999999999996	0.09812975729606074
73.2	3.15
73.2	3.4499999999999997	-0.000838759526417331
73.2	3.75	-0.010881396919647809
73.2	4.05	-0.013045823549005804
73.2	4.35
73.2	4.65	-0.005953176828502798
73.2	4.949999999999999	-0.004392055065530431
73.2	5.25
73.2	5.55	0.000281330600096219
73.2	5.85	0.0005585204939739652
73.2	6.15	0.0006536189163427143
73.2	6.449999999999999
73.2	6.75	0.0004203454123037661
73.2	7.049999999999999	0.00019292106896511252
73.2	7.35
73.2	7.65
73.2	7.949999999999999
73.2	8.25
73.2	8.55
73.2	8.85
73.2	9.149999999999999
73.2	9.45
73.2	9.75
73.2	10.05
73.2	10.35
73.2	10.649999999999999
73.2	10.95
73.2	11.25
73.2	11.55
73.2	11.85
73.2	12.149999999999999
73.2	12.45
73.2	12.75
73.2	13.05
73.2	13.35
73.2	13.649999999999999
73.2	13.95
73.2	14.25
73.2	14.549999999999999
73.2	14.85
75.6	0.15
75.6	0.44999999999999996
75.6	0.75
75.6	1.0499999999999998
75.6	1.35
75.6	1.65
75.6	1.95
75.6	2.25
75.6	2.55	0.15469840040077543
75.6	2.8499999999999996	0.09440159171783166
75.6	3.15
75.6	3.4499999999999997	-0.0022808316977890914
75.6	3.75	-0.011047239741384723
75.6	4.05	-0.012408385918174458
75.6	4.35
75.6	4.65	-0.005544859636879247
75.6	4.949999999999999	-0.0038751529566447094
75.6	5.25
75.6	5.55	0.0003294929588854525
75.6	5.85	0.00048185876239419806
75.6	6.15	0.00042145942139917234
75.6	6.449999999999999
75.6	6.75	0.0003417402387906263
75.6	7.049999999999999	0.00013512666989068324
75.6	7.35	1.808335031456149e-05
75.6	7.65
75.6	7.949999999999999
75.6	8.25
75.6	8.55
75.6	8.85
75.6	9.149999999999999
75.6	9.45
75.6	9.75
75.6	10.05
75.6	10.35
75.6	10.649999999999999
75.6	10.95
75.6	11.25
75.6	11.55
75.6	11.85
75.6	12.149999999999999
75.6	12.45
75.6	12.75
75.6	13.05
75.6	13.35
75.6	13.649999999999999
75.6	13.95
75.6	14.25
75.6	14.549999999999999
75.6	14.85
78.0	0.15
78.0	0.44999999999999996
78.0	0.75
78.0	1.0499999999999998
78.0	1.35
78.0	1.65
78.0	1.95
78.0	2.25
78.0	2.55	0.13898000150254575
78.0	2.8499999999999996	0.08871871872444952
78.0	3.15
78.0	3.4499999999999997	-0.0036048909716610957
78.0	3.75	-0.010370907588321182
78.0	4.05	-0.012543895224181275
78.0	4.35
78.0	4.65	-0.005264077684815307
78.0	4.949999999999999	-0.003788977189203515
78.0	5.25
78.0	5.55	0.0003722108910391061
78.0	5.85	0.00047061370465023713
78.0	6.15	0.0003343816908363827
78.0	6.449999999999999
78.0	6.75	0.00028140573820135967
78.0	7.049999999999999	0.00010211920066086584
78.0	7.35	1.2414077961423845e-05
78.0	7.65
78.0	7.949999999999999
78.0	8.25
78.0	8.55
78.0	8.85
78.0	9.149999999999999
78.0	9.45
78.0	9.75
78.0	10.05
78.0	10.35
78.0	10.649999999999999
78.0	10.95
78.0	11.25
78.0	11.55
78.0	11.85
78.0	12.149999999999999
78.0	12.45
78.0	12.75
78.0	13.05
78.0	13.35
78.0	13.649999999999999
78.0	13.95
78.0	14.25
78.0	14.549999999999999
78.0	14.85
80.4	0.15
80.4	0.44999999999999996
80.4	0.75
80.4	1.0499999999999998
80.4	1.35
80.4	1.65
80.4	1.95
80.4	2.25
80.4	2.55	0.11468348726042775
80.4	2.8499999999999996	0.07564173441498072
80.4	3.15
80.4	3.4499999999999997	-0.0016567770465397988
80.4	3.75	-0.010294878513001414
80.4	4.05	-0.010961159243314849
80.4	4.35
80.4	4.65	-0.00505535909730785
80.4	4.949999999999999	-0.003405985168721288
80.4	5.25
80.4	5.55	0.0002866241080466107
80.4	5.85	0.00041753670928605766
80.4	6.15	0.0003508110570443872
80.4	6.449999999999999
80.4	6.75	0.00024801109718733584
80.4	7.049999999999999	8.717059914908375e-05
80.4	7.35	1.2078259828961354e-05
80.4	7.65
80.4	7.949999999999999
80.4	8.25
80.4	8.55
80.4	8.85
80.4	9.149999999999999
80.4	9.45
80.4	9.75
80.4	10.05
80.4	10.35
80.4	10.649999999999999
80.4	10.95
80.4	11.25
80.4	11.55
80.4	11.85
80.4	12.149999999999999
80.4	12.45
80.4	12.75
80.4	13.05
80.4	13.35
80.4	13.649999999999999
80.4	13.95
80.4	14.25
80.4	14.549999999999999
80.4	14.85
82.8	0.15
82.8	0.44999999999999996
82.8	0.75
82.8	1.0499999999999998
82.8	1.35
82.8	1.65
82.8	1.95
82.8	2.25
82.8	2.55	0.12272560557649115
82.8	2.8499999999999996	0.07451213532804835
82.8	3.15
82.8	3.4499999999999997	-0.001521311886487256
82.8	3.75	-0.008568996861701957
82.8	4.05	-0.0105251404658373
82.8	4.35
82.8	4.65	-0.004532563239486596
82.8	4.949999999999999	-0.0031956898075809212
82.8	5.25
82.8	5.55	0.00029227466491522073
82.8	5.85	0.0004130628549934881
82.8	6.15	0.00033923340137643966
82.8	6.449999999999999
82.8	6.75	0.00021488159584506292
82.8	7.049999999999999	8.297862441249575e-05
82.8	7.35	1.1707619330540997e-05
82.8	7.65
82.8	7.949999999999999
82.8	8.25
82.8	8.55
82.8	8.85
82.8	9.149999999999999
82.8	9.45
82.8	9.75
82.8	10.05
82.8	10.35
82.8	10.649999999999999
82.8	10.95
82.8	11.25
82.8	11.55
82.8	11.85
82.8	12.149999999999999
82.8	12.45
82.8	12.75
82.8	13.05
82.8	13.35
82.8	13.649999999999999
82.8	13.95
82.8	14.25
82.8	14.549999999999999
82.8	14.85
85.2	0.15
85.2	0.44999999999999996
85.2	0.75
85.2	1.0499999999999998
85.2	1.35
85.2	1.65
85.2	1.95
85.2	2.25
85.2	2.55	0.08621232105916606
85.2	2.8499999999999996	0.06790666505933975
85.2	3.15
85.2	3.4499999999999997	-0.001676005729430201
85.2	3.75	-0.008151554513129891
85.2	4.05	-0.009933979719400111
85.2	4.35
85.2	4.65	-0.004344223239415229
85.2	4.949999999999999	-0.0030793211674203552
85.2	5.25
85.2	5.55	0.0002042069884331397
85.2	5.85	0.0003722591433201806
85.2	6.15	0.00034095512200539867
85.2	6.449999999999999
85.2	6.75	0.00019663436537979212
85.2	7.049999999999999	8.10628718653153e-05
85.2	7.35	1.1891128768304284e-05
85.2	7.65
85.2	7.949999999999999
85.2	8.25
85.2	8.55
85.2	8.85
85.2	9.149999999999999
85.2	9.45
85.2	9.75
85.2	10.05
85.2	10.35
85.2	10.649999999999999
85.2	10.95
85.2	11.25
85.2	11.55
85.2	11.85
85.2	12.149999999999999
85.2	12.45
85.2	12.75
85.2	13.05
85.2	13.35
85.2	13.649999999999999
85.2	13.95
85.2	14.25
85.2	14.549999999999999
85.2	14.85
87.6	0.15
87.6	0.44999999999999996
87.6	0.75
87.6	1.0499999999999998
87.6	1.35
87.6	1.65
87.6	1.95
87.6	2.25
87.6	2.55	0.11423644666604105
87.6	2.8499999999999996	0.06568429256188471
87.6	3.15
87.6	3.4499999999999997	0.00047568655883241053
87.6	3.75	-0.006948572696825145
87.6	4.05	-0.009469652881533354
87.6	4.35
87.6	4.65	-0.004040123254020989
87.6	4.949999999999999	-0.002884746716489317
87.6	5.25
87.6	5.55	0.0002495476220261548
87.6	5.85	0.0003193161141316937
87.6	6.15	0.0002847463981387303
87.6	6.449999999999999
87.6	6.75	0.00019868917823341657
87.6	7.049999999999999	7.921026765545692e-05
87.6	7.35	1.2027140651254009e-05
87.6	7.65
87.6	7.949999999999999
87.6	8.25
87.6	8.55
87.6	8.85
87.6	9.149999999999999
87.6	9.45
87.6	9.75
87.6	10.05
87.6	10.35
87.6	10.649999999999999
87.6	10.95
87.6	11.25
87.6	11.55
87.6	11.85
87.6	12.149999999999999
87.6	12.45
87.6	12.75
87.6	13.05
87.6	13.35
87.6	13.649999999999999
87.6	13.95
87.6	14.25
87.6	14.549999999999999
87.6	14.85
90.0	0.15
90.0	0.44999999999999996
90.0	0.75
90.0	1.0499999999999998
90.0	1.35
90.0	1.65
90.0	1.95
90.0	2.25
90.0	2.55	0.08465965835520448
90.0	2.8499999999999996	0.05592762638289175
90.0	3.15
90.0	3.4499999999999997	0.0014175159783906452
90.0	3.75	-0.007072600316295696
90.0	4.05	-0.009042176871327282
90.0	4.35
90.0	4.65	-0.003973783641404235
90.0	4.949999999999999	-0.002890019249145772
90.0	5.25
90.0	5.55	0.00020793722394196233
90.0	5.85	0.0003562355352222171
90.0	6.15	0.00029135517133855763
90.0	6.449999999999999
90.0	6.75	0.00020071394279244558
90.0	7.049999999999999	8.16029133630641e-05
90.0	7.35	1.3433708948790768e-05
90.0	7.65
90.0	7.949999999999999
90.0	8.25
90.0	8.55
90.0	8.85
90.0	9.149999999999999
90.0	9.45
90.0	9.75
90.0	10.05
90.0	10.35
90.0	10.649999999999999
90.0	10.95
90.0	11.25
90.0	11.55
90.0	11.85
90.0	12.149999999999999
90.0	12.45
90.0	12.75
90.0	13.05
90.0	13.35
90.0	13.649999999999999
90.0	13.95
90.0	14.25
90.0	14.549999999999999
90.0	14.85
92.4	0.15
92.4	0.44999999999999996
92.4	0.75
92.4	1.0499999999999998
92.4	1.35
92.4	1.65
92.4	1.95
92.4	2.25
92.4	2.55	0.06647178133422926
92.4	2.8499999999999996	0.05087660526995581
92.4	3.15
92.4	3.4499999999999997	0.0015559217144492518
92.4	3.75	-0.006266895195923111
92.4	4.05	-0.008753146956246453
92.4	4.35
92.4	4.65	-0.0037612387265867344
92.4	4.949999999999999	-0.0026645352100539777
92.4	5.25
92.4	5.55	0.00020846137904826777
92.4	5.85	0.00029566607946670425
92.4	6.15	0.00026412469719378563
92.4	6.449999999999999
92.4	6.75	0.00020035953884648625
92.4	7.049999999999999	8.319421783658333e-05
92.4	7.35	1.2229690327032275e-05
92.4	7.65
92.4	7.949999999999999
92.4	8.25
92.4	8.55
92.4	8.85
92.4	9.149999999999999
92.4	9.45
92.4	9.75
92.4	10.05
92.4	10.35
92.4	10.649999999999999
92.4	10.95
92.4	11.25
92.4	11.55
92.4	11.85
92.4	12.149999999999999
92.4	12.45
92.4	12.75
92.4	13.05
92.4	13.35
92.4	13.649999999999999
92.4	13.95
92.4	14.25
92.4	14.549999999999999
92.4	14.85
94.8	0.15
94.8	0.44999999999999996
94.8	0.75
94.8	1.0499999999999998
94.8	1.35
94.8	1.65
94.8	1.95
94.8	2.25
94.8	2.55	0.07014163500767048
94.8	2.8499999999999996	0.05038731287153881
94.8	3.15
94.8	3.4499999999999997	0.002132328520187921
94.8	3.75	-0.005768299700857801
94.8	4.05	-0.007707289853066681
94.8	4.35
94.8	4.65	-0.0035790324514341537
94.8	4.949999999999999	-0.0026851041488682916
94.8	5.25
94.8	5.55	0.00013828787630931042
94.8	5.85	0.0002938206651789323
94.8	6.15	0.00024846001106088614
94.8	6.449999999999999
94.8	6.75	0.00020199911784236522
94.8	7.049999999999999	8.02242699408055e-05
94.8	7.35	1.2696370753188113e-05
94.8	7.65
94.8	7.949999999999999
94.8	8.25
94.8	8.55
94.8	8.85
94.8	9.149999999999999
94.8	9.45
94.8	9.75
94.8	10.05
94.8	10.35
94.8	10.649999999999999
94.8	10.95
94.8	11.25
94.8	11.55
94.8	11.85
94.8	12.149999999999999
94.8	12.45
94.8	12.75
94.8	13.05
94.8	13.35
94.8	13.649999999999999
94.8	13.95
94.8	14.25
94.8	14.549999999999999
94.8	14.85
97.2	0.15
97.2	0.44999999999999996
97.2	0.75
97.2	1.0499999999999998
97.2	1.35
97.2	1.65
97.2	1.95
97.2	2.25
97.2	2.55	0.056211934537840916
97.2	2.8499999999999996	0.05467660805385031
97.2	3.15
97.2	3.4499999999999997	0.003205655826055636
97.2	3.75	-0.005336929008366788
97.2	4.05	-0.007620244981304769
97.2	4.35
97.2	4.65	-0.003633987021934582
97.2	4.949999999999999	-0.002575108489322727
97.2	5.25
97.2	5.55	0.0001461188612653691
97.2	5.85	0.00027234615601096155
97.2	6.15	0.0002315713908630062
97.2	6.449999999999999
97.2	6.75	0.0001999320978001102
97.2	7.049999999999999	8.183586886685786e-05
97.2	7.35	1.1593323381175857e-05
97.2	7.65
97.2	7.949999999999999
97.2	8.25
97.2	8.55
97.2	8.85
97.2	9.149999999999999
97.2	9.45
97.2	9.75
97.2	10.05
97.2	10.35
97.2	10.649999999999999
97.2	10.95
97.2	11.25
97.2	11.55
97.2	11.85
97.2	12.149999999999999
97.2	12.45
97.2	12.75
97.2	13.05
97.2	13.35
97.2	13.649999999999999
97.2	13.95
97.2	14.25
97.2	14.549999999999999
97.2	14.85
99.6	0.15
99.6	0.44999999999999996
99.6	0.75
99.6	1.0499999999999998
99.6	1.35
99.6	1.65
99.6	1.95
99.6	2.25
99.6	2.55	0.07340469910866432
99.6	2.8499999999999996	0.050689850960023757
99.6	3.15
99.6	3.4499999999999997	0.003294639140422042
99.6	3.75	-0.0052007706195462385
99.6	4.05	-0.007404146179232084
99.6	4.35
99.6	4.65	-0.0035088979602791283
99.6	4.949999999999999	-0.002747821829337902
99.6	5.25
99.6	5.55	0.00011211622583104689
99.6	5.85	0.0002550600615732725
99.6	6.15	0.00024137928475178978
99.6	6.449999999999999
99.6	6.75	0.00020216343543319744
99.6	7.049999999999999	8.014545992311547e-05
99.6	7.35	1.1286005770118812e-05
99.6	7.65
99.6	7.949999999999999
99.6	8.25
99.6	8.55
99.6	8.85
99.6	9.149999999999999
99.6	9.45
99.6	9.75
99.6	10.05
99.6	10.35
99.6	10.649999999999999
99.6	10.95
99.6	11.25
99.6	11.55
99.6	11.85
99.6	12.149999999999999
99.6	12.45
99.6	12.75
99.6	13.05
99.6	13.35
99.6	13.649999999999999
99.6	13.95
99.6	14.25
99.6	14.549999999999999
99.6	14.85
102.0	0.15
102.0	0.44999999999999996
102.0	0.75
102.0	1.0499999999999998
102.0	1.35
102.0	1.65
102.0	1.95
102.0	2.25
102.0	2.55	0.0592304108599716
102.0	2.8499999999999996	0.05401569987172249
102.0	3.15
102.0	3.4499999999999997	0.0034654413152094177
102.0	3.75	-0.0047420380630193056
102.0	4.05	-0.0070033795943804
102.0	4.35
102.0	4.65	-0.0034963074262059947
102.0	4.949999999999999	-0.002531680772008972
102.0	5.25
102.0	5.55	0.00010646564209874302
102.0	5.85	0.00023906533125589937
102.0	6.15	0.0002177045773694648
102.0	6.449999999999999
102.0	6.75	0.00018875695101967023
102.0	7.049999999999999	7.800123733198798e-05
102.0	7.35	1.182566002177798e-05
102.0	7.65
102.0	7.949999999999999
102.0	8.25
102.0	8.55
102.0	8.85
102.0	9.149999999999999
102.0	9.45
102.0	9.75
102.0	10.05
102.0	10.35
102.0	10.649999999999999
102.0	10.95
102.0	11.25
102.0	11.55
102.0	11.85
102.0	12.149999999999999
102.0	12.45
102.0	12.75
102.0	13.05
102.0	13.35
102.0	13.649999999999999
102.0	13.95
102.0	14.25
102.0	14.549999999999999
102.0	14.85
104.39999999999999	0.15
104.39999999999999	0.44999999999999996
104.39999999999999	0.75
104.39999999999999	1.0499999999999998
104.39999999999999	1.35
104.39999999999999	1.65
104.39999999999999	1.95
104.39999999999999	2.25
104.39999999999999	2.55	0.06299114174240524
104.39999999999999	2.8499999999999996	0.054894983196546704
104.39999999999999	3.15
104.39999999999999	3.4499999999999997	0.004392072680211933
104.39999999999999	3.75	-0.004425472008622975
104.39999999999999	4.05	-0.007382234637997662
104.39999999999999	4.35
104.39999999999999	4.65	-0.003363895458524868
104.39999999999999	4.949999999999999	-0.002579764516167313
104.39999999999999	5.25
104.39999999999999	5.55	6.980396742303614e-05
104.39999999999999	5.85	0.00024570365860085934
104.39999999999999	6.15	0.00023925607199234264
104.39999999999999	6.449999999999999
104.39999999999999	6.75	0.00019848510415351294
104.39999999999999	7.049999999999999	8.042104392055947e-05
104.39999999999999	7.35	1.1892338818401113e-05
104.39999999999999	7.65
104.39999999999999	7.949999999999999
104.39999999999999	8.25
104.39999999999999	8.55
104.39999999999999	8.85
104.39999999999999	9.149999999999999
104.39999999999999	9.45
104.39999999999999	9.75
104.39999999999999	10.05
104.39999999999999	10.35
104.39999999999999	10.649999999999999
104.39999999999999	10.95
104.39999999999999	11.25
104.39999999999999	11.55
104.39999999999999	11.85
104.39999999999999	12.149999999999999
104.39999999999999	12.45
104.39999999999999	12.75
104.39999999999999	13.05
104.39999999999999	13.35
104.39999999999999	13.649999999999999
104.39999999999999	13.95
104.39999999999999	14.25
104.39999999999999	14.549999999999999
104.39999999999999	14.85
106.8	0.15
106.8	0.44999999999999996
106.8	0.75
106.8	1.0499999999999998
106.8	1.35
106.8	1.65
106.8	1.95
106.8	2.25
106.8	2.55	0.04988798352714715
106.8	2.8499999999999996	0.0457852965082931
106.8	3.15
106.8	3.4499999999999997	0.005349289856809245
106.8	3.75	-0.004422159683319371
106.8	4.05	-0.007087132494796662
106.8	4.35
106.8	4.65	-0.0033022112720354655
106.8	4.949999999999999	-0.0025838764000560405
106.8	5.25
106.8	5.55	7.650173731947123e-05
106.8	5.85	0.0002556485980210816
106.8	6.15	0.0002406524528409948
106.8	6.449999999999999
106.8	6.75	0.00019546190557811403
106.8	7.049999999999999	8.224749729019539e-05
106.8	7.35	1.1835035593077055e-05
106.8	7.65
106.8	7.949999999999999
106.8	8.25
106.8	8.55
106.8	8.85
106.8	9.149999999999999
106.8	9.45
106.8	9.75
106.8	10.05
106.8	10.35
106.8	10.649999999999999
106.8	10.95
106.8	11.25
106.8	11.55
106.8	11.85
106.8	12.149999999999999
106.8	12.45
106.8	12.75
106.8	13.05
106.8	13.35
106.8	13.649999999999999
106.8	13.95
106.8	14.25
106.8	14.549999999999999
106.8	14.85
109.2	0.15
109.2	0.44999999999999996
109.2	0.75
109.2	1.0499999999999998
109.2	1.35
109.2	1.65
109.2	1.95
109.2	2.25
109.2	2.55	0.07013343464398455
109.2	2.8499999999999996	0.05418823204767473
109.2	3.15
109.2	3.4499999999999997	0.005119640997682383
109.2	3.75	-0.003360147311599523
109.2	4.05	-0.006677026691682921
109.2	4.35
109.2	4.65	-0.0034451886953040713
109.2	4.949999999999999	-0.0022958227808652074
109.2	5.25
109.2	5.55	4.345219036430258e-05
109.2	5.85	0.0002748026481286053
109.2	6.15	0.00020938140879438546
109.2	6.449999999999999
109.2	6.75	0.00019923491723441528
109.2	7.049999999999999	7.955370731050688e-05
109.2	7.35	1.3358373051853775e-05
109.2	7.65
109.2	7.949999999999999
109.2	8.25
109.2	8.55
109.2	8.85
109.2	9.149999999999999
109.2	9.45
109.2	9.75
109.2	10.05
109.2	10.35
109.2	10.649999999999999
109.2	10.95
109.2	11.25
109.2	11.55
109.2	11.85
109.2	12.149999999999999
109.2	12.45
109.2	12.75
109.2	13.05
109.2	13.35
109.2	13.649999999999999
109.2	13.95
109.2	14.25
109.2	14.549999999999999
109.2	14.85
111.6	0.15
111.6	0.44999999999999996
111.6	0.75
111.6	1.0499999999999998
111.6	1.35
111.6	1.65
111.6	1.95
111.6	2.25
111.6	2.55	0.06785043451677873
111.6	2.8499999999999996	0.04783867488353488
111.6	3.15
111.6	3.4499999999999997	0.004931787256081045
111.6	3.75	-0.0030113308100101796
111.6	4.05	-0.006759233364785125
111.6	4.35
111.6	4.65	-0.00341647822031525
111.6	4.949999999999999	-0.0023342886054738094
111.6	5.25
111.6	5.55	7.842938485821132e-05
111.6	5.85	0.00027360109196119636
111.6	6.15	0.00022276630419815877
111.6	6.449999999999999
111.6	6.75	0.0001971262702644572
111.6	7.049999999999999	8.061805633015155e-05
111.6	7.35	1.1700567276195422e-05
111.6	7.65
111.6	7.949999999999999
111.6	8.25
111.6	8.55
111.6	8.85
111.6	9.149999999999999
111.6	9.45
111.6	9.75
111.6	10.05
111.6	10.35
111.6	10.649999999999999
111.6	10.95
111.6	11.25
111.6	11.55
111.6	11.85
111.6	12.149999999999999
111.6	12.45
111.6	12.75
111.6	13.05
111.6	13.35
111.6	13.649999999999999
111.6	13.95
111.6	14.25
111.6	14.549999999999999
111.6	14.85
114.0	0.15
114.0	0.44999999999999996
114.0	0.75
114.0	1.0499999999999998
114.0	1.35
114.0	1.65
114.0	1.95
114.0	2.25
114.0	2.55	0.06160939049101444
114.0	2.8499999999999996	0.046553414185532375
114.0	3.15
114.0	3.4499999999999997	0.004923875745370171
114.0	3.75	-0.0036885763735997196
114.0	4.05	-0.006948746619114644
114.0	4.35
114.0	4.65	-0.0032545553306553006
114.0	4.949999999999999	-0.002305426817552806
114.0	5.25
114.0	5.55	3.7160306649813496e-05
114.0	5.85	0.00024760880774251807
114.0	6.15	0.00021667759917334318
114.0	6.449999999999999
114.0	6.75	0.00019360776559321566
114.0	7.049999999999999	7.892015180913649e-05
114.0	7.35	1.0230931496080774e-05
114.0	7.65
114.0	7.949999999999999
114.0	8.25
114.0	8.55
114.0	8.85
114.0	9.149999999999999
114.0	9.45
114.0	9.75
114.0	10.05
114.0	10.35
114.0	10.649999999999999
114.0	10.95
114.0	11.25
114.0	11.55
114.0	11.85
114.0	12.149999999999999
114.0	12.45
114.0	12.75
114.0	13.05
114.0	13.35
114.0	13.649999999999999
114.0	13.95
114.0	14.25
114.0	14.549999999999999
114.0	14.85
116.39999999999999	0.15
116.39999999999999	0.44999999999999996
116.39999999999999	0.75
116.39999999999999	1.0499999999999998
116.39999999999999	1.35
116.39999999999999	1.65
116.39999999999999	1.95
116.39999999999999	2.25
116.39999999999999	2.55	0.07123417490973745
116.39999999999999	2.8499999999999996	0.05114063339044514
116.39999999999999	3.15
116.39999999999999	3.4499999999999997	0.005971446208031997
116.39999999999999	3.75	-0.0025548122293802067
116.39999999999999	4.05	-0.006719762259871685
116.39999999999999	4.35
116.39999999999999	4.65	-0.0034518439975412592
116.39999999999999	4.949999999999999	-0.002298779495512129
116.39999999999999	5.25
116.39999999999999	5.55	9.945320864135364e-05
116.39999999999999	5.85	0.00026570126032687824
116.39999999999999	6.15	0.000229107203066613
116.39999999999999	6.449999999999999
116.39999999999999	6.75	0.00020156102859008698
116.39999999999999	7.049999999999999	7.855588652270234e-05
116.39999999999999	7.35	1.0924336130287147e-05
116.39999999999999	7.65
116.39999999999999	7.949999999999999
116.39999999999999	8.25
116.39999999999999	8.55
116.39999999999999	8.85
116.39999999999999	9.149999999999999
116.39999999999999	9.45
116.39999999999999	9.75
116.39999999999999	10.05
116.39999999999999	10.35
116.39999999999999	10.649999999999999
116.39999999999999	10.95
116.39999999999999	11.25
116.39999999999999	11.55
116.39999999999999	11.85
116.39999999999999	12.149999999999999
116.39999999999999	12.45
116.39999999999999	12.75
116.39999999999999	13.05
116.39999999999999	13.35
116.39999999999999	13.649999999999999
116.39999999999999	13.95
116.39999999999999	14.25
116.39999999999999	14.549999999999999
116.39999999999999	14.85
118.8	0.15
118.8	0.44999999999999996
118.8	0.75
118.8	1.0499999999999998
118.8	1.35
118.8	1.65
118.8	1.95
118.8	2.25
118.8	2.55	0.044508711505761765
118.8	2.8499999999999996	0.05004287434476044
118.8	3.15
118.8	3.4499999999999997	0.005590079277287719
118.8	3.75	-0.0033467296723572256
118.8	4.05	-0.00654703484060765
118.8	4.35
118.8	4.65	-0.003393536015146255
118.8	4.949999999999999	-0.002372771122783321
118.8	5.25
118.8	5.55	6.291898453655936e-05
118.8	5.85	0.0002451461878204544
118.8	6.15	0.00022686182229225268
118.8	6.449999999999999
118.8	6.75	0.00019715214224310805
118.8	7.049999999999999	7.761158201671183e-05
118.8	7.35	1.1484746895234229e-05
118.8	7.65
118.8	7.949999999999999
118.8	8.25
118.8	8.55
118.8	8.85
118.8	9.149999999999999
118.8	9.45
118.8	9.75
118.8	10.05
118.8	10.35
118.8	10.649999999999999
118.8	10.95
118.8	11.25
118.8	11.55
118.8	11.85
118.8	12.149999999999999
118.8	12.45
118.8	12.75
118.8	13.05
118.8	13.35
118.8	13.649999999999999
118.8	13.95
118.8	14.25
118.8	14.549999999999999
118.8	14.85
121.2	0.15
121.2	0.44999999999999996
121.2	0.75
121.2	1.0499999999999998
121.2	1.35
121.2	1.65
121.2	1.95
121.2	2.25
121.2	2.55	0.06434743967162504
121.2	2.8499999999999996	0.05383312184610749
121.2	3.15
121.2	3.4499999999999997	0.006550344560555124
121.2	3.75	-0.0029780396247606417
121.2	4.05	-0.00649001109567129
121.2	4.35
121.2	4.65	-0.0033825557377898077
121.2	4.949999999999999	-0.0023243814514118796
121.2	5.25
121.2	5.55	2.4788422684477182e-05
121.2	5.85	0.0002119511775759127
121.2	6.15	0.00023434642057674695
121.2	6.449999999999999
121.2	6.75	0.00019784218781892498
121.2	7.049999999999999	7.830357651141377e-05
121.2	7.35	1.1600613711949904e-05
121.2	7.65
121.2	7.949999999999999
121.2	8.25
121.2	8.55
121.2	8.85
121.2	9.149999999999999
121.2	9.45
121.2	9.75
121.2	10.05
121.2	10.35
121.2	10.649999999999999
121.2	10.95
121.2	11.25
121.2	11.55
121.2	11.85
121.2	12.149999999999999
121.2	12.45
121.2	12.75
121.2	13.05
121.2	13.35
121.2	13.649999999999999
121.2	13.95
121.2	14.25
121.2	14.549999999999999
121.2	14.85
123.6	0.15
123.6	0.44999999999999996
123.6	0.75
123.6	1.0499999999999998
123.6	1.35
123.6	1.65
123.6	1.95
123.6	2.25
123.6	2.55	0.06455953799003566
123.6	2.8499999999999996	0.049143485422716716
123.6	3.15
123.6	3.4499999999999997	0.0063567166272186825
123.6	3.75	-0.00240998046269084
123.6	4.05	-0.006938712065969943
123.6	4.35
123.6	4.65	-0.0033186806132071488
123.6	4.949999999999999	-0.002345457897555407
123.6	5.25
123.6	5.55	3.075091288513332e-05
123.6	5.85	0.00023298954226345066
123.6	6.15	0.0002589831839099012
123.6	6.449999999999999
123.6	6.75	0.00019871979109770992
123.6	7.049999999999999	7.891885094046767e-05
123.6	7.35	1.1632976284421254e-05
123.6	7.65
123.6	7.949999999999999
123.6	8.25
123.6	8.55
123.6	8.85
123.6	9.149999999999999
123.6	9.45
123.6	9.75
123.6	10.05
123.6	10.35
123.6	10.649999999999999
123.6	10.95
123.6	11.25
123.6	11.55
123.6	11.85
123.6	12.149999999999999
123.6	12.45
123.6	12.75
123.6	13.05
123.6	13.35
123.6	13.649999999999999
123.6	13.95
123.6	14.25
123.6	14.549999999999999
123.6	14.85
126.0	0.15
126.0	0.44999999999999996
126.0	0.75
126.0	1.0499999999999998
126.0	1.35
126.0	1.65
126.0	1.95
126.0	2.25
126.0	2.55	0.06227465006814094
126.0	2.8499999999999996	0.05139327267678679
126.0	3.15
126.0	3.4499999999999997	0.006688304722433326
126.0	3.75	-0.0031043158742026697
126.0	4.05	-0.00662446535603825
126.0	4.35
126.0	4.65	-0.003237772554537859
126.0	4.949999999999999	-0.0024624193817967357
126.0	5.25
126.0	5.55	4.42580333382659e-05
126.0	5.85	0.00021104756328063206
126.0	6.15	0.00022735469598334618
126.0	6.449999999999999
126.0	6.75	0.00019705878750609675
126.0	7.049999999999999	7.895522993367001e-05
126.0	7.35	1.1915200307981306e-05
126.0	7.65
126.0	7.949999999999999
126.0	8.25
126.0	8.55
126.0	8.85
126.0	9.149999999999999
126.0	9.45
126.0	9.75
126.0	10.05
126.0	10.35
126.0	10.649999999999999
126.0	10.95
126.0	11.25
126.0	11.55
126.0	11.85
126.0	12.149999999999999
126.0	12.45
126.0	12.75
126.0	13.05
126.0	13.35
126.0	13.649999999999999
126.0	13.95
126.0	14.25
126.0	14.549999999999999
126.0	14.85
128.4	0.15
128.4	0.44999999999999996
128.4	0.75
128.4	1.0499999999999998
128.4	1.35
128.4	1.65
128.4	1.95
128.4	2.25
128.4	2.55	0.06744281502652814
128.4	2.8499999999999996	0.05050929527441922
128.4	3.15
128.4	3.4499999999999997	0.006862507144853228
128.4	3.75	-0.0031907532073182955
128.4	4.05	-0.0063600985299944075
128.4	4.35
128.4	4.65	-0.0035111009802960085
128.4	4.949999999999999	-0.0023962293237287688
128.4	5.25
128.4	5.55	8.336870290986082e-05
128.4	5.85	0.000217823704891984
128.4	6.15	0.00024357222250703803
128.4	6.449999999999999
128.4	6.75	0.00019583257659006734
128.4	7.049999999999999	7.640612238393197e-05
128.4	7.35	1.2126458053090155e-05
128.4	7.65
128.4	7.949999999999999
128.4	8.25
128.4	8.55
128.4	8.85
128.4	9.149999999999999
128.4	9.45
128.4	9.75
128.4	10.05
128.4	10.35
128.4	10.649999999999999
128.4	10.95
128.4	11.25
128.4	11.55
128.4	11.85
128.4	12.149999999999999
128.4	12.45
128.4	12.75
128.4	13.05
128.4	13.35
128.4	13.649999999999999
128.4	13.95
128.4	14.25
128.4	14.549999999999999
128.4	14.85
130.8	0.15
130.8	0.44999999999999996
130.8	0.75
130.8	1.0499999999999998
130.8	1.35
130.8	1.65
130.8	1.95
130.8	2.25
130.8	2.55	0.05458319963586007
130.8	2.8499999999999996	0.04953992620776393
130.8	3.15
130.8	3.4499999999999997	0.005809254568814011
130.8	3.75	-0.003475859104585032
130.8	4.05	-0.006296331489986187
130.8	4.35
130.8	4.65	-0.003346154455360078
130.8	4.949999999999999	-0.002461754850040242
130.8	5.25
130.8	5.55	6.095371833968175e-05
130.8	5.85	0.00026981252703132643
130.8	6.15	0.00022564292684248435
130.8	6.449999999999999
130.8	6.75	0.00019746628367938495
130.8	7.049999999999999	7.964911983118104e-05
130.8	7.35	1.2140972698822994e-05
130.8	7.65
130.8	7.949999999999999
130.8	8.25
130.8	8.55
130.8	8.85
130.8	9.149999999999999
130.8	9.45
130.8	9.75
130.8	10.05
130.8	10.35
130.8	10.649999999999999
130.8	10.95
130.8	11.25
130.8	11.55
130.8	11.85
130.8	12.149999999999999
130.8	12.45
130.8	12.75
130.8	13.05
130.8	13.35
130.8	13.649999999999999
130.8	13.95
130.8	14.25
130.8	14.549999999999999
130.8	14.85
133.2	0.15
133.2	0.44999999999999996
133.2	0.75
133.2	1.0499999999999998
133.2	1.35
133.2	1.65
133.2	1.95
133.2	2.25
133.2	2.55	0.08280317323586761
133.2	2.8499999999999996	0.05165261582185465
133.2	3.15
133.2	3.4499999999999997	0.006896652511379896
133.2	3.75	-0.003345660211109527
133.2	4.05	-0.0060083536751859
133.2	4.35
133.2	4.65	-0.0034139804175714597
133.2	4.949999999999999	-0.002307101302984949
133.2	5.25
133.2	5.55	5.8741035642761467e-05
133.2	5.85	0.00024350309686575666
133.2	6.15	0.00024749984333135146
133.2	6.449999999999999
133.2	6.75	0.0001948878005643451
133.2	7.049999999999999	8.01988450332455e-05
133.2	7.35	1.3365823332367083e-05
133.2	7.65
133.2	7.949999999999999
133.2	8.25
133.2	8.55
133.2	8.85
133.2	9.149999999999999
133.2	9.45
133.2	9.75
133.2	10.05
133.2	10.35
133.2	10.649999999999999
133.2	10.95
133.2	11.25
133.2	11.55
133.2	11.85
133.2	12.149999999999999
133.2	12.45
133.2	12.75
133.2	13.05
133.2	13.35
133.2	13.649999999999999
133.2	13.95
133.2	14.25
133.2	14.549999999999999
133.2	14.85
135.6	0.15
135.6	0.44999999999999996
135.6	0.75
135.6	1.0499999999999998
135.6	1.35
135.6	1.65
135.6	1.95
135.6	2.25
135.6	2.55	0.07095437720793996
135.6	2.8499999999999996	0.05074601508989903
135.6	3.15
135.6	3.4499999999999997	0.006408090182042394
135.6	3.75	-0.0024926949752441534
135.6	4.05	-0.006696149775353181
135.6	4.35
135.6	4.65	-0.0033140695027470708
135.6	4.949999999999999	-0.002254691116806293
135.6	5.25
135.6	5.55	0.0001232904960570284
135.6	5.85	0.0002499094567903209
135.6	6.15	0.00022938689414740243
135.6	6.449999999999999
135.6	6.75	0.00019962703054731199
135.6	7.049999999999999	7.433584171519633e-05
135.6	7.35	1.1835991820739566e-05
135.6	7.65
135.6	7.949999999999999
135.6	8.25
135.6	8.55
135.6	8.85
135.6	9.149999999999999
135.6	9.45
135.6	9.75
135.6	10.05
135.6	10.35
135.6	10.649999999999999
135.6	10.95
135.6	11.25
135.6	11.55
135.6	11.85
135.6	12.149999999999999
135.6	12.45
135.6	12.75
135.6	13.05
135.6	13.35
135.6	13.649999999999999
135.6	13.95
135.6	14.25
135.6	14.549999999999999
135.6	14.85
138.0	0.15
138.0	0.44999999999999996
138.0	0.75
138.0	1.0499999999999998
138.0	1.35
138.0	1.65
138.0	1.95
138.0	2.25
138.0	2.55	0.04959836157102667
138.0	2.8499999999999996	0.0390873245959833
138.0	3.15
138.0	3.4499999999999997	0.006854694099113977
138.0	3.75	-0.0034973670628846037
138.0	4.05	-0.00604347880253587
138.0	4.35
138.0	4.65	-0.0033493891461719126
138.0	4.949999999999999	-0.002442835703404042
138.0	5.25
138.0	5.55	5.702303410122064e-05
138.0	5.85	0.00023557230599588737
138.0	6.15	0.00022882642947237637
138.0	6.449999999999999
138.0	6.75	0.00019552109899545597
138.0	7.049999999999999	8.041917406435054e-05
138.0	7.35	1.152898146467459e-05
138.0	7.65
138.0	7.949999999999999
138.0	8.25
138.0	8.55
138.0	8.85
138.0	9.149999999999999
138.0	9.45
138.0	9.75
138.0	10.05
138.0	10.35
138.0	10.649999999999999
138.0	10.95
138.0	11.25
138.0	11.55
138.0	11.85
138.0	12.149999999999999
138.0	12.45
138.0	12.75
138.0	13.05
138.0	13.35
138.0	13.649999999999999
138.0	13.95
138.0	14.25
138.0	14.549999999999999
138.0	14.85
140.39999999999998	0.15
140.39999999999998	0.44999999999999996
140.39999999999998	0.75
140.39999999999998	1.0499999999999998
140.39999999999998	1.35
140.39999999999998	1.65
140.39999999999998	1.95
140.39999999999998	2.25
140.39999999999998	2.55	0.048590093490233244
140.39999999999998	2.8499999999999996	0.056374519653817325
140.39999999999998	3.15
140.39999999999998	3.4499999999999997	0.0077228776162988864
140.39999999999998	3.75	-0.0028553718019321836
140.39999999999998	4.05	-0.005847731577753301
140.39999999999998	4.35
140.39999999999998	4.65	-0.0033526769463490228
140.39999999999998	4.949999999999999	-0.0025040444492585735
140.39999999999998	5.25
140.39999999999998	5.55	2.9659155340668715e-05
140.39999999999998	5.85	0.00028377343662397566
140.39999999999998	6.15	0.00020611809104107394
140.39999999999998	6.449999999999999
140.39999999999998	6.75	0.00019427138684882382
140.39999999999998	7.049999999999999	8.079044952448796e-05
140.39999999999998	7.35	1.201136456993031e-05
140.39999999999998	7.65
140.39999999999998	7.949999999999999
140.39999999999998	8.25
140.39999999999998	8.55
140.39999999999998	8.85
140.39999999999998	9.149999999999999
140.39999999999998	9.45
140.39999999999998	9.75
140.39999999999998	10.05
140.39999999999998	10.35
140.39999999999998	10.649999999999999
140.39999999999998	10.95
140.39999999999998	11.25
140.39999999999998	11.55
140.39999999999998	11.85
140.39999999999998	12.149999999999999
140.39999999999998	12.45
140.39999999999998	12.75
140.39999999999998	13.05
140.39999999999998	13.35
140.39999999999998	13.649999999999999
140.39999999999998	13.95
140.39999999999998	14.25
140.39999999999998	14.549999999999999
140.39999999999998	14.85
142.8	0.15
142.8	0.44999999999999996
142.8	0.75
142.8	1.0499999999999998
142.8	1.35
142.8	1.65
142.8	1.95
142.8	2.25
142.8	2.55	0.04398577403988568
142.8	2.8499999999999996	0.05307258778391054
142.8	3.15
142.8	3.4499999999999997	0.006040242302665206
142.8	3.75	-0.0024015202646478963
142.8	4.05	-0.006681426360804067
142.8	4.35
142.8	4.65	-0.0033765084556246217
142.8	4.949999999999999	-0.0023764180185135595
142.8	5.25
142.8	5.55	4.243700617100645e-05
142.8	5.85	0.00022692827416436696
142.8	6.15	0.00022870725635355528
142.8	6.449999999999999
142.8	6.75	0.00019503951552055516
142.8	7.049999999999999	7.414043326266712e-05
142.8	7.35	1.2671327309030803e-05
142.8	7.65
142.8	7.949999999999999
142.8	8.25
142.8	8.55
142.8	8.85
142.8	9.149999999999999
142.8	9.45
142.8	9.75
142.8	10.05
142.8	10.35
142.8	10.649999999999999
142.8	10.95
142.8	11.25
142.8	11.55
142.8	11.85
142.8	12.149999999999999
142.8	12.45
142.8	12.75
142.8	13.05
142.8	13.35
142.8	13.649999999999999
142.8	13.95
142.8	14.25
142.8	14.549999999999999
142.8	14.85
145.2	0.15
145.2	0.44999999999999996
145.2	0.75
145.2	1.0499999999999998
145.2	1.35
145.2	1.65
145.2	1.95
145.2	2.25
145.2	2.55	0.0800467277289935
145.2	2.8499999999999996	0.04598494360546421
145.2	3.15
145.2	3.4499999999999997	0.006596924175476565
145.2	3.75	-0.0027341019607114514
145.2	4.05	-0.005884881956917847
145.2	4.35
145.2	4.65	-0.0032131909420272057
145.2	4.949999999999999	-0.002301114530139485
145.2	5.25
145.2	5.55	1.69717367291154e-05
145.2	5.85	0.00025818471760331754
145.2	6.15	0.0002117560850747773
145.2	6.449999999999999
145.2	6.75	0.00019622420451248773
145.2	7.049999999999999	8.020196605089886e-05
145.2	7.35	1.1134645951522408e-05
145.2	7.65
145.2	7.949999999999999
145.2	8.25
145.2	8.55
145.2	8.85
145.2	9.149999999999999
145.2	9.45
145.2	9.75
145.2	10.05
145.2	10.35
145.2	10.649999999999999
145.2	10.95
145.2	11.25
145.2	11.55
145.2	11.85
145.2	12.149999999999999
145.2	12.45
145.2	12.75
145.2	13.05
145.2	13.35
145.2	13.649999999999999
145.2	13.95
145.2	14.25
145.2	14.549999999999999
145.2	14.85
147.6	0.15
147.6	0.44999999999999996
147.6	0.75
147.6	1.0499999999999998
147.6	1.35
147.6	1.65
147.6	1.95
147.6	2.25
147.6	2.55	0.030250037344444536
147.6	2.8499999999999996	0.05037818791863976
147.6	3.15
147.6	3.4499999999999997	0.0064791103844914905
147.6	3.75	-0.0031711553789470354
147.6	4.05	-0.006650876982349859
147.6	4.35
147.6	4.65	-0.003286139346312119
147.6	4.949999999999999	-0.0022274579276172902
147.6	5.25
147.6	5.55	-4.136591965523623e-05
147.6	5.85	0.00020164057170431174
147.6	6.15	0.00022116371984636486
147.6	6.449999999999999
147.6	6.75	0.0001969984100928956
147.6	7.049999999999999	7.701079513061739e-05
147.6	7.35	1.2745884321687584e-05
147.6	7.65
147.6	7.949999999999999
147.6	8.25
147.6	8.55
147.6	8.85
147.6	9.149999999999999
147.6	9.45
147.6	9.75
147.6	10.05
147.6	10.35
147.6	10.649999999999999
147.6	10.95
147.6	11.25
147.6	11.55
147.6	11.85
147.6	12.149999999999999
147.6	12.45
147.6	12.75
147.6	13.05
147.6	13.35
147.6	13.649999999999999
147.6	13.95
147.6	14.25
147.6	14.549999999999999
147.6	14.85
150.0	0.15
150.0	0.44999999999999996
150.0	0.75
150.0	1.0499999999999998
150.0	1.35
150.0	1.65
150.0	1.95
150.0	2.25
150.0	2.55	0.06236571304032168
150.0	2.8499999999999996	0.04694946943469459
150.0	3.15
150.0	3.4499999999999997	0.007367694905149231
150.0	3.75	-0.0020139132098916787
150.0	4.05	-0.006259786537207059
150.0	4.35
150.0	4.65	-0.003318458321904727
150.0	4.949999999999999	-0.0021816263282028927
150.0	5.25
150.0	5.55	5.74592043050043e-05
150.0	5.85	0.00021815949815591558
150.0	6.15	0.0002463915821117591
150.0	6.449999999999999
150.0	6.75	0.00020324495752519563
150.0	7.049999999999999	8.209718165990872e-05
150.0	7.35	1.2928651171549262e-05
150.0	7.65
150.0	7.949999999999999
150.0	8.25
150.0	8.55
150.0	8.85
150.0	9.149999999999999
150.0	9.45
150.0	9.75
150.0	10.05
150.0	10.35
150.0	10.649999999999999
150.0	10.95
150.0	11.25
150.0	11.55
150.0	11.85
150.0	12.149999999999999
150.0	12.45
150.0	12.75
150.0	13.05
150.0	13.35
150.0	13.649999999999999
150.0	13.95
150.0	14.25
150.0	14.549999999999999
150.0	14.85
152.39999999999998	0.15
152.39999999999998	0.44999999999999996
152.39999999999998	0.75
152.39999999999998	1.0499999999999998
152.39999999999998	1.35
152.39999999999998	1.65
152.39999999999998	1.95
152.39999999999998	2.25
152.39999999999998	2.55	0.06247311734386566
152.39999999999998	2.8499999999999996	0.04459564275167107
152.39999999999998	3.15
152.39999999999998	3.4499999999999997	0.007950067771285338
152.39999999999998	3.75	-0.0020851962417300952
152.39999999999998	4.05	-0.006786527892570214
152.39999999999998	4.35
152.39999999999998	4.65	-0.0033851804348930467
152.39999999999998	4.949999999999999	-0.002408786231217656
152.39999999999998	5.25
152.39999999999998	5.55	9.852608124864602e-05
152.39999999999998	5.85	0.00020831927319061097
152.39999999999998	6.15	0.00023553829221774166
152.39999999999998	6.449999999999999
152.39999999999998	6.75	0.00020385550443649547
152.39999999999998	7.049999999999999	8.026326029050376e-05
152.39999999999998	7.35	1.2832472910826481e-05
152.39999999999998	7.65
152.39999999999998	7.949999999999999
152.39999999999998	8.25
152.39999999999998	8.55
152.39999999999998	8.85
152.39999999999998	9.149999999999999
152.39999999999998	9.45
152.39999999999998	9.75
152.39999999999998	10.05
152.39999999999998	10.35
152.39999999999998	10.649999999999999
152.39999999999998	10.95
152.39999999999998	11.25
152.39999999999998	11.55
152.39999999999998	11.85
152.39999999999998	12.149999999999999
152.39999999999998	12.45
152.39999999999998	12.75
152.39999999999998	13.05
152.39999999999998	13.35
152.39999999999998	13.649999999999999
152.39999999999998	13.95
152.39999999999998	14.25
152.39999999999998	14.549999999999999
152.39999999999998	14.85
154.8	0.15
154.8	0.44999999999999996
154.8	0.75
154.8	1.0499999999999998
154.8	1.35
154.8	1.65
154.8	1.95
154.8	2.25
154.8	2.55	0.09634944170241273
154.8	2.8499999999999996	0.06141289967795615
154.8	3.15
154.8	3.4499999999999997	0.006927355475230725
154.8	3.75	-0.001804075936023608
154.8	4.05	-0.0057623230634509665
154.8	4.35
154.8	4.65	-0.0032313061957162516
154.8	4.949999999999999	-0.002231861786833726
154.8	5.25
154.8	5.55	9.16299617701643e-05
154.8	5.85	0.0002883902501113052
154.8	6.15	0.00021413750354812116
154.8	6.449999999999999
154.8	6.75	0.00020592188693269064
154.8	7.049999999999999	7.980257566566189e-05
154.8	7.35	1.1371558174422867e-05
154.8	7.65
154.8	7.949999999999999
154.8	8.25
154.8	8.55
154.8	8.85
154.8	9.149999999999999
154.8	9.45
154.8	9.75
154.8	10.05
154.8	10.35
154.8	10.649999999999999
154.8	10.95
154.8	11.25
154.8	11.55
154.8	11.85
154.8	12.149999999999999
154.8	12.45
154.8	12.75
154.8	13.05
154.8	13.35
154.8	13.649999999999999
154.8	13.95
154.8	14.25
154.8	14.549999999999999
[truncated: 501 more rows]
