# Supplementary material for: Peering inside the black box by learning the relevance of many-body functions in neural network potentials
Source: Nat Commun. 2025 Nov 10;16:9898. doi: 10.1038/s41467-025-65863-0 (PMC12603069; doi:10.1038/s41467-025-65863-0)
Supplement: Supplementary file 5 — Source Data Fig S9 [file 41467_2025_65863_MOESM5_ESM.zip › fig_s9_waterfall_plot_relevance/fig_s9_methane_PaiNN_alpha_0.5235987755982988.csv]

angle	L2	3B_rel
61.2	0.15
61.2	0.44999999999999996
61.2	0.75
61.2	1.0499999999999998
61.2	1.35
61.2	1.65
61.2	1.95
61.2	2.25
61.2	2.55
61.2	2.8499999999999996
61.2	3.15
61.2	3.4499999999999997
61.2	3.75	0.017284884805030744
61.2	4.05
61.2	4.35
61.2	4.65
61.2	4.949999999999999
61.2	5.25
61.2	5.55
61.2	5.85
61.2	6.15
61.2	6.449999999999999
61.2	6.75
61.2	7.049999999999999
61.2	7.35
61.2	7.65
61.2	7.949999999999999
61.2	8.25
61.2	8.55
61.2	8.85
61.2	9.149999999999999
61.2	9.45
61.2	9.75
61.2	10.05
61.2	10.35
61.2	10.649999999999999
61.2	10.95
61.2	11.25
61.2	11.55
61.2	11.85
61.2	12.149999999999999
61.2	12.45
61.2	12.75
61.2	13.05
61.2	13.35
61.2	13.649999999999999
61.2	13.95
61.2	14.25
61.2	14.549999999999999
61.2	14.85
63.599999999999994	0.15
63.599999999999994	0.44999999999999996
63.599999999999994	0.75
63.599999999999994	1.0499999999999998
63.599999999999994	1.35
63.599999999999994	1.65
63.599999999999994	1.95
63.599999999999994	2.25
63.599999999999994	2.55
63.599999999999994	2.8499999999999996
63.599999999999994	3.15
63.599999999999994	3.4499999999999997	0.04372179317579139
63.599999999999994	3.75	0.006972977617832451
63.599999999999994	4.05	0.001171335437105725
63.599999999999994	4.35	0.0006421063456241161
63.599999999999994	4.65
63.599999999999994	4.949999999999999	0.0010317021389179004
63.599999999999994	5.25	0.0018915607319343053
63.599999999999994	5.55
63.599999999999994	5.85
63.599999999999994	6.15
63.599999999999994	6.449999999999999
63.599999999999994	6.75
63.599999999999994	7.049999999999999
63.599999999999994	7.35
63.599999999999994	7.65
63.599999999999994	7.949999999999999
63.599999999999994	8.25
63.599999999999994	8.55
63.599999999999994	8.85
63.599999999999994	9.149999999999999
63.599999999999994	9.45
63.599999999999994	9.75
63.599999999999994	10.05
63.599999999999994	10.35
63.599999999999994	10.649999999999999
63.599999999999994	10.95
63.599999999999994	11.25
63.599999999999994	11.55
63.599999999999994	11.85
63.599999999999994	12.149999999999999
63.599999999999994	12.45
63.599999999999994	12.75
63.599999999999994	13.05
63.599999999999994	13.35
63.599999999999994	13.649999999999999
63.599999999999994	13.95
63.599999999999994	14.25
63.599999999999994	14.549999999999999
63.599999999999994	14.85
66.0	0.15
66.0	0.44999999999999996
66.0	0.75
66.0	1.0499999999999998
66.0	1.35
66.0	1.65
66.0	1.95
66.0	2.25
66.0	2.55
66.0	2.8499999999999996
66.0	3.15
66.0	3.4499999999999997
66.0	3.75	0.0049432626192988756
66.0	4.05	-0.0007671432483927631
66.0	4.35	0.00012962195786865748
66.0	4.65	0.00021311030705060575
66.0	4.949999999999999	0.0011789891447644902
66.0	5.25	0.0015213720339448313
66.0	5.55	0.0016979013818165356
66.0	5.85	0.0011824567474458497
66.0	6.15
66.0	6.449999999999999	0.00023784932532194825
66.0	6.75
66.0	7.049999999999999
66.0	7.35	-2.0067917804414415e-05
66.0	7.65
66.0	7.949999999999999
66.0	8.25
66.0	8.55
66.0	8.85
66.0	9.149999999999999
66.0	9.45
66.0	9.75
66.0	10.05
66.0	10.35
66.0	10.649999999999999
66.0	10.95
66.0	11.25
66.0	11.55
66.0	11.85
66.0	12.149999999999999
66.0	12.45
66.0	12.75
66.0	13.05
66.0	13.35
66.0	13.649999999999999
66.0	13.95
66.0	14.25
66.0	14.549999999999999
66.0	14.85
68.4	0.15
68.4	0.44999999999999996
68.4	0.75
68.4	1.0499999999999998
68.4	1.35
68.4	1.65
68.4	1.95
68.4	2.25
68.4	2.55
68.4	2.8499999999999996
68.4	3.15
68.4	3.4499999999999997
68.4	3.75	0.003384303809077399
68.4	4.05	-0.0016153634575040048
68.4	4.35	1.9919262120311347e-05
68.4	4.65	-0.00010299323960597109
68.4	4.949999999999999	0.001104588569804634
68.4	5.25	0.0014511915595164402
68.4	5.55	0.0015425748263238437
68.4	5.85	0.001111364956358878
68.4	6.15	0.0007019915173888246
68.4	6.449999999999999	0.00025460686410562944
68.4	6.75	7.565560263997418e-05
68.4	7.049999999999999	-2.1015167421917887e-05
68.4	7.35	-6.792802148744211e-06
68.4	7.65
68.4	7.949999999999999
68.4	8.25
68.4	8.55
68.4	8.85
68.4	9.149999999999999
68.4	9.45
68.4	9.75
68.4	10.05
68.4	10.35
68.4	10.649999999999999
68.4	10.95
68.4	11.25
68.4	11.55
68.4	11.85
68.4	12.149999999999999
68.4	12.45
68.4	12.75
68.4	13.05
68.4	13.35
68.4	13.649999999999999
68.4	13.95
68.4	14.25
68.4	14.549999999999999
68.4	14.85
70.8	0.15
70.8	0.44999999999999996
70.8	0.75
70.8	1.0499999999999998
70.8	1.35
70.8	1.65
70.8	1.95
70.8	2.25
70.8	2.55
70.8	2.8499999999999996
70.8	3.15
70.8	3.4499999999999997
70.8	3.75	0.001945174980276132
70.8	4.05	-0.002538068075542973
70.8	4.35	2.4524191039068358e-05
70.8	4.65	-4.562957462799485e-05
70.8	4.949999999999999	0.0011603570588477137
70.8	5.25	0.001390834889125149
70.8	5.55	0.0013841241019310058
70.8	5.85	0.0010524773989946112
70.8	6.15	0.0006606351100951672
70.8	6.449999999999999	0.00017698127632202336
70.8	6.75	3.802740751504106e-05
70.8	7.049999999999999	-1.6942703753844244e-05
70.8	7.35	-3.86287813636248e-06
70.8	7.65
70.8	7.949999999999999
70.8	8.25
70.8	8.55
70.8	8.85
70.8	9.149999999999999
70.8	9.45
70.8	9.75
70.8	10.05
70.8	10.35
70.8	10.649999999999999
70.8	10.95
70.8	11.25
70.8	11.55
70.8	11.85
70.8	12.149999999999999
70.8	12.45
70.8	12.75
70.8	13.05
70.8	13.35
70.8	13.649999999999999
70.8	13.95
70.8	14.25
70.8	14.549999999999999
70.8	14.85
73.2	0.15
73.2	0.44999999999999996
73.2	0.75
73.2	1.0499999999999998
73.2	1.35
73.2	1.65
73.2	1.95
73.2	2.25
73.2	2.55
73.2	2.8499999999999996
73.2	3.15
73.2	3.4499999999999997
73.2	3.75	0.0014162658884584011
73.2	4.05	-0.003365271138381011
73.2	4.35	0.00017104554913564653
73.2	4.65	0.00019618731962433824
73.2	4.949999999999999	0.0011508271671066316
73.2	5.25	0.0013158957514162227
73.2	5.55	0.0012885730781101894
73.2	5.85	0.0008335928500373562
73.2	6.15	0.0005883529379346859
73.2	6.449999999999999	0.00012907287987000586
73.2	6.75	2.7563035496294157e-05
73.2	7.049999999999999	-1.1049476388962658e-05
73.2	7.35	-3.76926655657397e-06
73.2	7.65
73.2	7.949999999999999
73.2	8.25
73.2	8.55
73.2	8.85
73.2	9.149999999999999
73.2	9.45
73.2	9.75
73.2	10.05
73.2	10.35
73.2	10.649999999999999
73.2	10.95
73.2	11.25
73.2	11.55
73.2	11.85
73.2	12.149999999999999
73.2	12.45
73.2	12.75
73.2	13.05
73.2	13.35
73.2	13.649999999999999
73.2	13.95
73.2	14.25
73.2	14.549999999999999
73.2	14.85
75.6	0.15
75.6	0.44999999999999996
75.6	0.75
75.6	1.0499999999999998
75.6	1.35
75.6	1.65
75.6	1.95
75.6	2.25
75.6	2.55
75.6	2.8499999999999996
75.6	3.15
75.6	3.4499999999999997
75.6	3.75	0.00010266991690581762
75.6	4.05	-0.0031052367870303657
75.6	4.35	0.00014117745097489174
75.6	4.65	0.00012279402178261146
75.6	4.949999999999999	0.00112355559574537
75.6	5.25	0.0012120816902751572
75.6	5.55	0.0011770718893627638
75.6	5.85	0.0007197528622469669
75.6	6.15	0.00045377193023459655
75.6	6.449999999999999	0.00011761506051425704
75.6	6.75	3.062273773679151e-05
75.6	7.049999999999999	-1.0213487617304665e-05
75.6	7.35	-3.6851974512657863e-06
75.6	7.65
75.6	7.949999999999999
75.6	8.25
75.6	8.55
75.6	8.85
75.6	9.149999999999999
75.6	9.45
75.6	9.75
75.6	10.05
75.6	10.35
75.6	10.649999999999999
75.6	10.95
75.6	11.25
75.6	11.55
75.6	11.85
75.6	12.149999999999999
75.6	12.45
75.6	12.75
75.6	13.05
75.6	13.35
75.6	13.649999999999999
75.6	13.95
75.6	14.25
75.6	14.549999999999999
75.6	14.85
78.0	0.15
78.0	0.44999999999999996
78.0	0.75
78.0	1.0499999999999998
78.0	1.35
78.0	1.65
78.0	1.95
78.0	2.25
78.0	2.55
78.0	2.8499999999999996
78.0	3.15	0.058235798438545316
78.0	3.4499999999999997
78.0	3.75	0.0001343381148132631
78.0	4.05	-0.0024622671158388196
78.0	4.35	0.0002987652209797539
78.0	4.65	5.2962069907626826e-05
78.0	4.949999999999999	0.0010516678630574255
78.0	5.25	0.0010956821919142217
78.0	5.55	0.0010284797507574613
78.0	5.85	0.0006596774783089251
78.0	6.15	0.00039823490518196467
78.0	6.449999999999999	0.00012310559014284733
78.0	6.75	3.873480953413268e-05
78.0	7.049999999999999	-9.283139409699978e-06
78.0	7.35	-3.871067388053794e-06
78.0	7.65
78.0	7.949999999999999
78.0	8.25
78.0	8.55
78.0	8.85
78.0	9.149999999999999
78.0	9.45
78.0	9.75
78.0	10.05
78.0	10.35
78.0	10.649999999999999
78.0	10.95
78.0	11.25
78.0	11.55
78.0	11.85
78.0	12.149999999999999
78.0	12.45
78.0	12.75
78.0	13.05
78.0	13.35
78.0	13.649999999999999
78.0	13.95
78.0	14.25
78.0	14.549999999999999
78.0	14.85
80.4	0.15
80.4	0.44999999999999996
80.4	0.75
80.4	1.0499999999999998
80.4	1.35
80.4	1.65
80.4	1.95
80.4	2.25
80.4	2.55
80.4	2.8499999999999996
80.4	3.15
80.4	3.4499999999999997	0.0019836146082070627
80.4	3.75	-3.704897174679663e-06
80.4	4.05	-0.002670521511582222
80.4	4.35	0.0003498281119590821
80.4	4.65	-0.00021730315365627611
80.4	4.949999999999999	0.0009312551638247006
80.4	5.25	0.0010008370986165941
80.4	5.55	0.0009011744707872382
80.4	5.85	0.0005331216709210785
80.4	6.15	0.00034419253412596573
80.4	6.449999999999999	0.00012808738123489365
80.4	6.75	4.215762874420052e-05
80.4	7.049999999999999	-1.0536939817929679e-05
80.4	7.35	-3.742084169866095e-06
80.4	7.65
80.4	7.949999999999999
80.4	8.25
80.4	8.55
80.4	8.85
80.4	9.149999999999999
80.4	9.45
80.4	9.75
80.4	10.05
80.4	10.35
80.4	10.649999999999999
80.4	10.95
80.4	11.25
80.4	11.55
80.4	11.85
80.4	12.149999999999999
80.4	12.45
80.4	12.75
80.4	13.05
80.4	13.35
80.4	13.649999999999999
80.4	13.95
80.4	14.25
80.4	14.549999999999999
80.4	14.85
82.8	0.15
82.8	0.44999999999999996
82.8	0.75
82.8	1.0499999999999998
82.8	1.35
82.8	1.65
82.8	1.95
82.8	2.25
82.8	2.55
82.8	2.8499999999999996
82.8	3.15
82.8	3.4499999999999997	0.006873596923242076
82.8	3.75	0.000266499477501113
82.8	4.05	-0.0022394423943815633
82.8	4.35	0.0002487710679919264
82.8	4.65	-4.217458797548489e-05
82.8	4.949999999999999	0.0007811111064068824
82.8	5.25	0.0008474714940902171
82.8	5.55	0.0007651114488121315
82.8	5.85	0.0004956128950620403
82.8	6.15	0.00034105123252437534
82.8	6.449999999999999	0.00012930175776655186
82.8	6.75	4.36276384908798e-05
82.8	7.049999999999999	-9.496514074207726e-06
82.8	7.35	-3.919928564148267e-06
82.8	7.65
82.8	7.949999999999999
82.8	8.25
82.8	8.55
82.8	8.85
82.8	9.149999999999999
82.8	9.45
82.8	9.75
82.8	10.05
82.8	10.35
82.8	10.649999999999999
82.8	10.95
82.8	11.25
82.8	11.55
82.8	11.85
82.8	12.149999999999999
82.8	12.45
82.8	12.75
82.8	13.05
82.8	13.35
82.8	13.649999999999999
82.8	13.95
82.8	14.25
82.8	14.549999999999999
82.8	14.85
85.2	0.15
85.2	0.44999999999999996
85.2	0.75
85.2	1.0499999999999998
85.2	1.35
85.2	1.65
85.2	1.95
85.2	2.25
85.2	2.55
85.2	2.8499999999999996
85.2	3.15
85.2	3.4499999999999997
85.2	3.75	0.000471037491573392
85.2	4.05	-0.002795977845515965
85.2	4.35	0.00016954372779626986
85.2	4.65	-0.00022583447695578675
85.2	4.949999999999999	0.0007309786159372002
85.2	5.25	0.000778923035145191
85.2	5.55	0.0007055070681840689
85.2	5.85	0.00047158205331937963
85.2	6.15	0.0003315159573037608
85.2	6.449999999999999	0.0001342461335247791
85.2	6.75	3.957236551479765e-05
85.2	7.049999999999999	-1.1202738298640503e-05
85.2	7.35	-3.8965540449907844e-06
85.2	7.65
85.2	7.949999999999999
85.2	8.25
85.2	8.55
85.2	8.85
85.2	9.149999999999999
85.2	9.45
85.2	9.75
85.2	10.05
85.2	10.35
85.2	10.649999999999999
85.2	10.95
85.2	11.25
85.2	11.55
85.2	11.85
85.2	12.149999999999999
85.2	12.45
85.2	12.75
85.2	13.05
85.2	13.35
85.2	13.649999999999999
85.2	13.95
85.2	14.25
85.2	14.549999999999999
85.2	14.85
87.6	0.15
87.6	0.44999999999999996
87.6	0.75
87.6	1.0499999999999998
87.6	1.35
87.6	1.65
87.6	1.95
87.6	2.25
87.6	2.55
87.6	2.8499999999999996
87.6	3.15
87.6	3.4499999999999997	0.007883369172077437
87.6	3.75	0.0003004864099299331
87.6	4.05	-0.0021941207453189068
87.6	4.35	0.0002627479660125582
87.6	4.65	-0.0002576496084657581
87.6	4.949999999999999	0.0006119521071048661
87.6	5.25	0.0006553556622345756
87.6	5.55	0.0005969518051469169
87.6	5.85	0.0005160666357263931
87.6	6.15	0.000345984598061529
87.6	6.449999999999999	0.00014052318669323255
87.6	6.75	4.0958173377946795e-05
87.6	7.049999999999999	-1.1086037093069878e-05
87.6	7.35	-3.536304098107765e-06
87.6	7.65
87.6	7.949999999999999
87.6	8.25
87.6	8.55
87.6	8.85
87.6	9.149999999999999
87.6	9.45
87.6	9.75
87.6	10.05
87.6	10.35
87.6	10.649999999999999
87.6	10.95
87.6	11.25
87.6	11.55
87.6	11.85
87.6	12.149999999999999
87.6	12.45
87.6	12.75
87.6	13.05
87.6	13.35
87.6	13.649999999999999
87.6	13.95
87.6	14.25
87.6	14.549999999999999
87.6	14.85
90.0	0.15
90.0	0.44999999999999996
90.0	0.75
90.0	1.0499999999999998
90.0	1.35
90.0	1.65
90.0	1.95
90.0	2.25
90.0	2.55
90.0	2.8499999999999996
90.0	3.15
90.0	3.4499999999999997
90.0	3.75	0.00046316737916527666
90.0	4.05	-0.002636072845783525
90.0	4.35	7.675999499486654e-05
90.0	4.65	-0.00037117381085736067
90.0	4.949999999999999	0.0005210131476672598
90.0	5.25	0.000597037138816209
90.0	5.55	0.0005995994132363908
90.0	5.85	0.0005155325482714206
90.0	6.15	0.00035745049442784566
90.0	6.449999999999999	0.00012873057603298688
90.0	6.75	4.388154264638458e-05
90.0	7.049999999999999	-1.0348440763799909e-05
90.0	7.35	-3.764675634999866e-06
90.0	7.65
90.0	7.949999999999999
90.0	8.25
90.0	8.55
90.0	8.85
90.0	9.149999999999999
90.0	9.45
90.0	9.75
90.0	10.05
90.0	10.35
90.0	10.649999999999999
90.0	10.95
90.0	11.25
90.0	11.55
90.0	11.85
90.0	12.149999999999999
90.0	12.45
90.0	12.75
90.0	13.05
90.0	13.35
90.0	13.649999999999999
90.0	13.95
90.0	14.25
90.0	14.549999999999999
90.0	14.85
92.4	0.15
92.4	0.44999999999999996
92.4	0.75
92.4	1.0499999999999998
92.4	1.35
92.4	1.65
92.4	1.95
92.4	2.25
92.4	2.55
92.4	2.8499999999999996
92.4	3.15
92.4	3.4499999999999997
92.4	3.75	0.00041977989028232747
92.4	4.05	-0.0031597794830983727
92.4	4.35	0.00020262752244286494
92.4	4.65	-0.0003242654186346371
92.4	4.949999999999999	0.00043338322237204593
92.4	5.25	0.0005527764095192734
92.4	5.55	0.0006023123474667454
92.4	5.85	0.0004952226682425231
92.4	6.15	0.00035589841323082076
92.4	6.449999999999999	0.00012383106329951353
92.4	6.75	3.801626969741991e-05
92.4	7.049999999999999	-9.604804088999863e-06
92.4	7.35	-3.3978878821215378e-06
92.4	7.65
92.4	7.949999999999999
92.4	8.25
92.4	8.55
92.4	8.85
92.4	9.149999999999999
92.4	9.45
92.4	9.75
92.4	10.05
92.4	10.35
92.4	10.649999999999999
92.4	10.95
92.4	11.25
92.4	11.55
92.4	11.85
92.4	12.149999999999999
92.4	12.45
92.4	12.75
92.4	13.05
92.4	13.35
92.4	13.649999999999999
92.4	13.95
92.4	14.25
92.4	14.549999999999999
92.4	14.85
94.8	0.15
94.8	0.44999999999999996
94.8	0.75
94.8	1.0499999999999998
94.8	1.35
94.8	1.65
94.8	1.95
94.8	2.25
94.8	2.55
94.8	2.8499999999999996
94.8	3.15
94.8	3.4499999999999997
94.8	3.75	0.00011987814486050493
94.8	4.05	-0.0021411885023779574
94.8	4.35	9.824615566402232e-05
94.8	4.65	-0.00028206304938980874
94.8	4.949999999999999	0.0004164575849263854
94.8	5.25	0.0005006915646255927
94.8	5.55	0.0006024591163185217
94.8	5.85	0.0005008292025206481
94.8	6.15	0.0003666899346269791
94.8	6.449999999999999	0.00012968723015894596
94.8	6.75	3.912674874450911e-05
94.8	7.049999999999999	-1.1304238845606718e-05
94.8	7.35	-3.565555830778844e-06
94.8	7.65
94.8	7.949999999999999
94.8	8.25
94.8	8.55
94.8	8.85
94.8	9.149999999999999
94.8	9.45
94.8	9.75
94.8	10.05
94.8	10.35
94.8	10.649999999999999
94.8	10.95
94.8	11.25
94.8	11.55
94.8	11.85
94.8	12.149999999999999
94.8	12.45
94.8	12.75
94.8	13.05
94.8	13.35
94.8	13.649999999999999
94.8	13.95
94.8	14.25
94.8	14.549999999999999
94.8	14.85
97.2	0.15
97.2	0.44999999999999996
97.2	0.75
97.2	1.0499999999999998
97.2	1.35
97.2	1.65
97.2	1.95
97.2	2.25
97.2	2.55
97.2	2.8499999999999996
97.2	3.15
97.2	3.4499999999999997
97.2	3.75	-0.00025583853102589815
97.2	4.05	-0.0024283841770075896
97.2	4.35	0.00019855915569785316
97.2	4.65	-0.0003394676954994348
97.2	4.949999999999999	0.00032674248747856206
97.2	5.25	0.0005014162751093423
97.2	5.55	0.0006198459484672797
97.2	5.85	0.0004927786436698986
97.2	6.15	0.00035247538114962883
97.2	6.449999999999999	0.000128194029405657
97.2	6.75	4.054209776367334e-05
97.2	7.049999999999999	-9.733357237850654e-06
97.2	7.35	-3.5636881304075328e-06
97.2	7.65
97.2	7.949999999999999
97.2	8.25
97.2	8.55
97.2	8.85
97.2	9.149999999999999
97.2	9.45
97.2	9.75
97.2	10.05
97.2	10.35
97.2	10.649999999999999
97.2	10.95
97.2	11.25
97.2	11.55
97.2	11.85
97.2	12.149999999999999
97.2	12.45
97.2	12.75
97.2	13.05
97.2	13.35
97.2	13.649999999999999
97.2	13.95
97.2	14.25
97.2	14.549999999999999
97.2	14.85
99.6	0.15
99.6	0.44999999999999996
99.6	0.75
99.6	1.0499999999999998
99.6	1.35
99.6	1.65
99.6	1.95
99.6	2.25
99.6	2.55
99.6	2.8499999999999996
99.6	3.15
99.6	3.4499999999999997
99.6	3.75	-0.0003018916398504369
99.6	4.05	-0.0019917577782571825
99.6	4.35	7.848486098608455e-05
99.6	4.65	-0.00021021927409109063
99.6	4.949999999999999	0.0003228215379883126
99.6	5.25	0.0005156276262433123
99.6	5.55	0.0006108723265813302
99.6	5.85	0.0004566916142327962
99.6	6.15	0.0003637425714617599
99.6	6.449999999999999	0.0001369021075819676
99.6	6.75	3.369264511734628e-05
99.6	7.049999999999999	-1.0891773870230358e-05
99.6	7.35	-3.5356396365893993e-06
99.6	7.65
99.6	7.949999999999999
99.6	8.25
99.6	8.55
99.6	8.85
99.6	9.149999999999999
99.6	9.45
99.6	9.75
99.6	10.05
99.6	10.35
99.6	10.649999999999999
99.6	10.95
99.6	11.25
99.6	11.55
99.6	11.85
99.6	12.149999999999999
99.6	12.45
99.6	12.75
99.6	13.05
99.6	13.35
99.6	13.649999999999999
99.6	13.95
99.6	14.25
99.6	14.549999999999999
99.6	14.85
102.0	0.15
102.0	0.44999999999999996
102.0	0.75
102.0	1.0499999999999998
102.0	1.35
102.0	1.65
102.0	1.95
102.0	2.25
102.0	2.55
102.0	2.8499999999999996
102.0	3.15
102.0	3.4499999999999997
102.0	3.75	-0.00040332924063638903
102.0	4.05	-0.002001781228157837
102.0	4.35	-9.33129755370049e-05
102.0	4.65	-0.00029255730778868265
102.0	4.949999999999999	0.0003221218835174644
102.0	5.25	0.0005361427230924959
102.0	5.55	0.000615278020459752
102.0	5.85	0.0004933405992305804
102.0	6.15	0.00034791327424104067
102.0	6.449999999999999	0.00013555916950852082
102.0	6.75	4.148817081158676e-05
102.0	7.049999999999999	-9.93628497848609e-06
102.0	7.35	-3.688129686272281e-06
102.0	7.65
102.0	7.949999999999999
102.0	8.25
102.0	8.55
102.0	8.85
102.0	9.149999999999999
102.0	9.45
102.0	9.75
102.0	10.05
102.0	10.35
102.0	10.649999999999999
102.0	10.95
102.0	11.25
102.0	11.55
102.0	11.85
102.0	12.149999999999999
102.0	12.45
102.0	12.75
102.0	13.05
102.0	13.35
102.0	13.649999999999999
102.0	13.95
102.0	14.25
102.0	14.549999999999999
102.0	14.85
104.39999999999999	0.15
104.39999999999999	0.44999999999999996
104.39999999999999	0.75
104.39999999999999	1.0499999999999998
104.39999999999999	1.35
104.39999999999999	1.65
104.39999999999999	1.95
104.39999999999999	2.25
104.39999999999999	2.55
104.39999999999999	2.8499999999999996
104.39999999999999	3.15
104.39999999999999	3.4499999999999997
104.39999999999999	3.75	9.990691630596353e-05
104.39999999999999	4.05	-0.0017565573546440155
104.39999999999999	4.35	-9.53424993625116e-06
104.39999999999999	4.65	-0.0003750554858385392
104.39999999999999	4.949999999999999	0.00030110962435964876
104.39999999999999	5.25	0.0005360024442251402
104.39999999999999	5.55	0.0006196293428884179
104.39999999999999	5.85	0.0004856777716234574
104.39999999999999	6.15	0.00034943279248330695
104.39999999999999	6.449999999999999	0.0001275720091950315
104.39999999999999	6.75	3.6607805320047305e-05
104.39999999999999	7.049999999999999	-1.0639244586441877e-05
104.39999999999999	7.35	-3.7209962116463543e-06
104.39999999999999	7.65
104.39999999999999	7.949999999999999
104.39999999999999	8.25
104.39999999999999	8.55
104.39999999999999	8.85
104.39999999999999	9.149999999999999
104.39999999999999	9.45
104.39999999999999	9.75
104.39999999999999	10.05
104.39999999999999	10.35
104.39999999999999	10.649999999999999
104.39999999999999	10.95
104.39999999999999	11.25
104.39999999999999	11.55
104.39999999999999	11.85
104.39999999999999	12.149999999999999
104.39999999999999	12.45
104.39999999999999	12.75
104.39999999999999	13.05
104.39999999999999	13.35
104.39999999999999	13.649999999999999
104.39999999999999	13.95
104.39999999999999	14.25
104.39999999999999	14.549999999999999
104.39999999999999	14.85
106.8	0.15
106.8	0.44999999999999996
106.8	0.75
106.8	1.0499999999999998
106.8	1.35
106.8	1.65
106.8	1.95
106.8	2.25
106.8	2.55
106.8	2.8499999999999996
106.8	3.15
106.8	3.4499999999999997	0.009341504095345954
106.8	3.75	-0.00027254273034163897
106.8	4.05	-0.0013081458129132943
106.8	4.35	-0.000210194910051234
106.8	4.65	-0.00033082896026780085
106.8	4.949999999999999	0.000300963710742203
106.8	5.25	0.0005307697929709111
106.8	5.55	0.0006118849491927226
106.8	5.85	0.0004708086412118963
106.8	6.15	0.0003506915833399231
106.8	6.449999999999999	0.00012581463084258875
106.8	6.75	4.210096628652379e-05
106.8	7.049999999999999	-1.0543265306870144e-05
106.8	7.35	-4.046798880688021e-06
106.8	7.65
106.8	7.949999999999999
106.8	8.25
106.8	8.55
106.8	8.85
106.8	9.149999999999999
106.8	9.45
106.8	9.75
106.8	10.05
106.8	10.35
106.8	10.649999999999999
106.8	10.95
106.8	11.25
106.8	11.55
106.8	11.85
106.8	12.149999999999999
106.8	12.45
106.8	12.75
106.8	13.05
106.8	13.35
106.8	13.649999999999999
106.8	13.95
106.8	14.25
106.8	14.549999999999999
106.8	14.85
109.2	0.15
109.2	0.44999999999999996
109.2	0.75
109.2	1.0499999999999998
109.2	1.35
109.2	1.65
109.2	1.95
109.2	2.25
109.2	2.55
109.2	2.8499999999999996
109.2	3.15
109.2	3.4499999999999997	0.02628911163265002
109.2	3.75	0.0008836477598552505
109.2	4.05	-0.001509035543842483
109.2	4.35	-0.00010058699465775582
109.2	4.65	-0.0002837026181121825
109.2	4.949999999999999	0.00034176812284433464
109.2	5.25	0.0005128642218475238
109.2	5.55	0.0005999655127160904
109.2	5.85	0.0004944072242564059
109.2	6.15	0.00035203518782259304
109.2	6.449999999999999	0.00013233115432802602
109.2	6.75	4.107873763344084e-05
109.2	7.049999999999999	-1.1410198314700866e-05
109.2	7.35	-4.0423058940432595e-06
109.2	7.65
109.2	7.949999999999999
109.2	8.25
109.2	8.55
109.2	8.85
109.2	9.149999999999999
109.2	9.45
109.2	9.75
109.2	10.05
109.2	10.35
109.2	10.649999999999999
109.2	10.95
109.2	11.25
109.2	11.55
109.2	11.85
109.2	12.149999999999999
109.2	12.45
109.2	12.75
109.2	13.05
109.2	13.35
109.2	13.649999999999999
109.2	13.95
109.2	14.25
109.2	14.549999999999999
109.2	14.85
111.6	0.15
111.6	0.44999999999999996
111.6	0.75
111.6	1.0499999999999998
111.6	1.35
111.6	1.65
111.6	1.95
111.6	2.25
111.6	2.55
111.6	2.8499999999999996
111.6	3.15
111.6	3.4499999999999997	0.012882204919833384
111.6	3.75	0.000702271651979487
111.6	4.05	-0.001258932832771263
111.6	4.35	-0.00010937199454355087
111.6	4.65	-0.0002020472233847414
111.6	4.949999999999999	0.0003013859170705194
111.6	5.25	0.000526644020302846
111.6	5.55	0.0006207223565003682
111.6	5.85	0.0005113960920183223
111.6	6.15	0.0003410047948692328
111.6	6.449999999999999	0.0001383730026800915
111.6	6.75	3.530329564177887e-05
111.6	7.049999999999999	-1.1883591573510153e-05
111.6	7.35	-3.987792097642183e-06
111.6	7.65
111.6	7.949999999999999
111.6	8.25
111.6	8.55
111.6	8.85
111.6	9.149999999999999
111.6	9.45
111.6	9.75
111.6	10.05
111.6	10.35
111.6	10.649999999999999
111.6	10.95
111.6	11.25
111.6	11.55
111.6	11.85
111.6	12.149999999999999
111.6	12.45
111.6	12.75
111.6	13.05
111.6	13.35
111.6	13.649999999999999
111.6	13.95
111.6	14.25
111.6	14.549999999999999
111.6	14.85
114.0	0.15
114.0	0.44999999999999996
114.0	0.75
114.0	1.0499999999999998
114.0	1.35
114.0	1.65
114.0	1.95
114.0	2.25
114.0	2.55
114.0	2.8499999999999996
114.0	3.15
114.0	3.4499999999999997
114.0	3.75	0.001136790695895371
114.0	4.05	-0.0009122072973007203
114.0	4.35	-7.971131382710319e-05
114.0	4.65	-0.00027908096592948594
114.0	4.949999999999999	0.00030202421457973405
114.0	5.25	0.0005395383580580177
114.0	5.55	0.0006062411702988179
114.0	5.85	0.0005224904778067499
114.0	6.15	0.000354714431673266
114.0	6.449999999999999	0.00012172535833768302
114.0	6.75	4.348871992541933e-05
114.0	7.049999999999999	-1.0153694425667052e-05
114.0	7.35	-3.5792631424430365e-06
114.0	7.65
114.0	7.949999999999999
114.0	8.25
114.0	8.55
114.0	8.85
114.0	9.149999999999999
114.0	9.45
114.0	9.75
114.0	10.05
114.0	10.35
114.0	10.649999999999999
114.0	10.95
114.0	11.25
114.0	11.55
114.0	11.85
114.0	12.149999999999999
114.0	12.45
114.0	12.75
114.0	13.05
114.0	13.35
114.0	13.649999999999999
114.0	13.95
114.0	14.25
114.0	14.549999999999999
114.0	14.85
116.39999999999999	0.15
116.39999999999999	0.44999999999999996
116.39999999999999	0.75
116.39999999999999	1.0499999999999998
116.39999999999999	1.35
116.39999999999999	1.65
116.39999999999999	1.95
116.39999999999999	2.25
116.39999999999999	2.55
116.39999999999999	2.8499999999999996
116.39999999999999	3.15
116.39999999999999	3.4499999999999997	0.009996069411045028
116.39999999999999	3.75	0.0014317118181941056
116.39999999999999	4.05	-0.0006657709413413667
116.39999999999999	4.35	-0.0001231816492259967
116.39999999999999	4.65	-0.0003595257793160272
116.39999999999999	4.949999999999999	0.0003289441681689038
116.39999999999999	5.25	0.0005519467481927183
116.39999999999999	5.55	0.0006091776700095002
116.39999999999999	5.85	0.0004986153292586371
116.39999999999999	6.15	0.0003372956165361382
116.39999999999999	6.449999999999999	0.00012546942623519925
116.39999999999999	6.75	3.6684861566126436e-05
116.39999999999999	7.049999999999999	-1.0753618923703165e-05
116.39999999999999	7.35	-3.9801583629216065e-06
116.39999999999999	7.65
116.39999999999999	7.949999999999999
116.39999999999999	8.25
116.39999999999999	8.55
116.39999999999999	8.85
116.39999999999999	9.149999999999999
116.39999999999999	9.45
116.39999999999999	9.75
116.39999999999999	10.05
116.39999999999999	10.35
116.39999999999999	10.649999999999999
116.39999999999999	10.95
116.39999999999999	11.25
116.39999999999999	11.55
116.39999999999999	11.85
116.39999999999999	12.149999999999999
116.39999999999999	12.45
116.39999999999999	12.75
116.39999999999999	13.05
116.39999999999999	13.35
116.39999999999999	13.649999999999999
116.39999999999999	13.95
116.39999999999999	14.25
116.39999999999999	14.549999999999999
116.39999999999999	14.85
118.8	0.15
118.8	0.44999999999999996
118.8	0.75
118.8	1.0499999999999998
118.8	1.35
118.8	1.65
118.8	1.95
118.8	2.25
118.8	2.55
118.8	2.8499999999999996
118.8	3.15
118.8	3.4499999999999997
118.8	3.75	0.000989084279699327
118.8	4.05	-0.0005242650702704576
118.8	4.35	-7.32136956451918e-05
118.8	4.65	-0.0003883793133620316
118.8	4.949999999999999	0.00031426070856545595
118.8	5.25	0.0005259254251772288
118.8	5.55	0.0006403569244378644
118.8	5.85	0.0005039089545345735
118.8	6.15	0.0003584235368821515
118.8	6.449999999999999	0.00013250694798249375
118.8	6.75	4.078226957501732e-05
118.8	7.049999999999999	-9.729015544978697e-06
118.8	7.35	-3.864036648489938e-06
118.8	7.65
118.8	7.949999999999999
118.8	8.25
118.8	8.55
118.8	8.85
118.8	9.149999999999999
118.8	9.45
118.8	9.75
118.8	10.05
118.8	10.35
118.8	10.649999999999999
118.8	10.95
118.8	11.25
118.8	11.55
118.8	11.85
118.8	12.149999999999999
118.8	12.45
118.8	12.75
118.8	13.05
118.8	13.35
118.8	13.649999999999999
118.8	13.95
118.8	14.25
118.8	14.549999999999999
118.8	14.85
121.2	0.15
121.2	0.44999999999999996
121.2	0.75
121.2	1.0499999999999998
121.2	1.35
121.2	1.65
121.2	1.95
121.2	2.25
121.2	2.55
121.2	2.8499999999999996
121.2	3.15
121.2	3.4499999999999997
121.2	3.75	0.0017500045803962563
121.2	4.05	-0.00043631056105397436
121.2	4.35	-0.00017746695301575533
121.2	4.65	-0.000272428887094858
121.2	4.949999999999999	0.00031513751832527886
121.2	5.25	0.0005079270772899119
121.2	5.55	0.0006431273863797602
121.2	5.85	0.0005124089436596747
121.2	6.15	0.00035528879229135984
121.2	6.449999999999999	0.00014020381629903793
121.2	6.75	4.68898968678588e-05
121.2	7.049999999999999	-1.1612328164506938e-05
121.2	7.35	-4.007372328111365e-06
121.2	7.65
121.2	7.949999999999999
121.2	8.25
121.2	8.55
121.2	8.85
121.2	9.149999999999999
121.2	9.45
121.2	9.75
121.2	10.05
121.2	10.35
121.2	10.649999999999999
121.2	10.95
121.2	11.25
121.2	11.55
121.2	11.85
121.2	12.149999999999999
121.2	12.45
121.2	12.75
121.2	13.05
121.2	13.35
121.2	13.649999999999999
121.2	13.95
121.2	14.25
121.2	14.549999999999999
121.2	14.85
123.6	0.15
123.6	0.44999999999999996
123.6	0.75
123.6	1.0499999999999998
123.6	1.35
123.6	1.65
123.6	1.95
123.6	2.25
123.6	2.55
123.6	2.8499999999999996
123.6	3.15
123.6	3.4499999999999997
123.6	3.75	0.0009976138121786104
123.6	4.05	-0.0007936433676655818
123.6	4.35	-6.910404045917805e-05
123.6	4.65	-0.0003120739644949525
123.6	4.949999999999999	0.0002924789210468356
123.6	5.25	0.000532164766317813
123.6	5.55	0.0006209006735633298
123.6	5.85	0.000477066825961512
123.6	6.15	0.00032881595749376563
123.6	6.449999999999999	0.0001269691200345265
123.6	6.75	4.4425363480561956e-05
123.6	7.049999999999999	-1.0940628742519334e-05
123.6	7.35	-4.61243165300989e-06
123.6	7.65
123.6	7.949999999999999
123.6	8.25
123.6	8.55
123.6	8.85
123.6	9.149999999999999
123.6	9.45
123.6	9.75
123.6	10.05
123.6	10.35
123.6	10.649999999999999
123.6	10.95
123.6	11.25
123.6	11.55
123.6	11.85
123.6	12.149999999999999
123.6	12.45
123.6	12.75
123.6	13.05
123.6	13.35
123.6	13.649999999999999
123.6	13.95
123.6	14.25
123.6	14.549999999999999
123.6	14.85
126.0	0.15
126.0	0.44999999999999996
126.0	0.75
126.0	1.0499999999999998
126.0	1.35
126.0	1.65
126.0	1.95
126.0	2.25
126.0	2.55
126.0	2.8499999999999996
126.0	3.15
126.0	3.4499999999999997	0.011830269152085293
126.0	3.75	0.0022990584985586615
126.0	4.05	-0.0008119456866728137
126.0	4.35	-2.821936524665925e-05
126.0	4.65	-0.0002454001757413905
126.0	4.949999999999999	0.00029123485557707796
126.0	5.25	0.0005180254275596012
126.0	5.55	0.0006330947685928854
126.0	5.85	0.00048585845024210324
126.0	6.15	0.0003650585326156413
126.0	6.449999999999999	0.0001340906537855846
126.0	6.75	4.2629327870604664e-05
126.0	7.049999999999999	-1.0365990396816018e-05
126.0	7.35	-3.4540214434005164e-06
126.0	7.65
126.0	7.949999999999999
126.0	8.25
126.0	8.55
126.0	8.85
126.0	9.149999999999999
126.0	9.45
126.0	9.75
126.0	10.05
126.0	10.35
126.0	10.649999999999999
126.0	10.95
126.0	11.25
126.0	11.55
126.0	11.85
126.0	12.149999999999999
126.0	12.45
126.0	12.75
126.0	13.05
126.0	13.35
126.0	13.649999999999999
126.0	13.95
126.0	14.25
126.0	14.549999999999999
126.0	14.85
128.4	0.15
128.4	0.44999999999999996
128.4	0.75
128.4	1.0499999999999998
128.4	1.35
128.4	1.65
128.4	1.95
128.4	2.25
128.4	2.55
128.4	2.8499999999999996
128.4	3.15
128.4	3.4499999999999997	0.015071817826992628
128.4	3.75	0.0024952109328807504
128.4	4.05	-0.00019942927509509212
128.4	4.35	-0.00012436664749284848
128.4	4.65	-0.0002435919990813645
128.4	4.949999999999999	0.00032739876599657553
128.4	5.25	0.0005485333439064824
128.4	5.55	0.0005474646413889618
128.4	5.85	0.00045110883376448094
128.4	6.15	0.0003538350411260746
128.4	6.449999999999999	0.00014545521708056943
128.4	6.75	3.356137991275352e-05
128.4	7.049999999999999	-1.0258574336619802e-05
128.4	7.35	-3.6239016812078553e-06
128.4	7.65
128.4	7.949999999999999
128.4	8.25
128.4	8.55
128.4	8.85
128.4	9.149999999999999
128.4	9.45
128.4	9.75
128.4	10.05
128.4	10.35
128.4	10.649999999999999
128.4	10.95
128.4	11.25
128.4	11.55
128.4	11.85
128.4	12.149999999999999
128.4	12.45
128.4	12.75
128.4	13.05
128.4	13.35
128.4	13.649999999999999
128.4	13.95
128.4	14.25
128.4	14.549999999999999
128.4	14.85
130.8	0.15
130.8	0.44999999999999996
130.8	0.75
130.8	1.0499999999999998
130.8	1.35
130.8	1.65
130.8	1.95
130.8	2.25
130.8	2.55
130.8	2.8499999999999996
130.8	3.15
130.8	3.4499999999999997	0.02377125796715518
130.8	3.75	0.0028501299095715408
130.8	4.05	-0.000697294094241329
130.8	4.35	-5.590673620240689e-05
130.8	4.65	-0.0003663934862378922
130.8	4.949999999999999	0.00032161753015932313
130.8	5.25	0.0005279646527812628
130.8	5.55	0.0005942115457363849
130.8	5.85	0.0005134932469291383
130.8	6.15	0.0003591071190517976
130.8	6.449999999999999	0.00012514689787376207
130.8	6.75	4.0723343599061803e-05
130.8	7.049999999999999	-7.995970687223711e-06
130.8	7.35	-4.12148669013201e-06
130.8	7.65
130.8	7.949999999999999
130.8	8.25
130.8	8.55
130.8	8.85
130.8	9.149999999999999
130.8	9.45
130.8	9.75
130.8	10.05
130.8	10.35
130.8	10.649999999999999
130.8	10.95
130.8	11.25
130.8	11.55
130.8	11.85
130.8	12.149999999999999
130.8	12.45
130.8	12.75
130.8	13.05
130.8	13.35
130.8	13.649999999999999
130.8	13.95
130.8	14.25
130.8	14.549999999999999
130.8	14.85
133.2	0.15
133.2	0.44999999999999996
133.2	0.75
133.2	1.0499999999999998
133.2	1.35
133.2	1.65
133.2	1.95
133.2	2.25
133.2	2.55
133.2	2.8499999999999996
133.2	3.15
133.2	3.4499999999999997
133.2	3.75	0.0032235640093088384
133.2	4.05	-0.00011481950965595723
133.2	4.35	-0.00010906467272141313
133.2	4.65	-0.0001846779092121244
133.2	4.949999999999999	0.00030114161764783446
133.2	5.25	0.0005228698264014888
133.2	5.55	0.0006164530753864423
133.2	5.85	0.0005161910602145515
133.2	6.15	0.00034162613067863684
133.2	6.449999999999999	0.00013710612937794484
133.2	6.75	4.055058033108976e-05
133.2	7.049999999999999	-6.653406057431875e-06
133.2	7.35	-3.9363530330149445e-06
133.2	7.65
133.2	7.949999999999999
133.2	8.25
133.2	8.55
133.2	8.85
133.2	9.149999999999999
133.2	9.45
133.2	9.75
133.2	10.05
133.2	10.35
133.2	10.649999999999999
133.2	10.95
133.2	11.25
133.2	11.55
133.2	11.85
133.2	12.149999999999999
133.2	12.45
133.2	12.75
133.2	13.05
133.2	13.35
133.2	13.649999999999999
133.2	13.95
133.2	14.25
133.2	14.549999999999999
133.2	14.85
135.6	0.15
135.6	0.44999999999999996
135.6	0.75
135.6	1.0499999999999998
135.6	1.35
135.6	1.65
135.6	1.95
135.6	2.25
135.6	2.55
135.6	2.8499999999999996
135.6	3.15
135.6	3.4499999999999997
135.6	3.75	0.0026827315277342984
135.6	4.05	-0.0005355956087060617
135.6	4.35	-0.00014191906417996512
135.6	4.65	-0.00013223459560878433
135.6	4.949999999999999	0.0002928245026408258
135.6	5.25	0.0005097281517215606
135.6	5.55	0.0005571597281272016
135.6	5.85	0.0005047830476741782
135.6	6.15	0.00032114754018262805
135.6	6.449999999999999	0.0001293907588395835
135.6	6.75	3.832295265761735e-05
135.6	7.049999999999999	-9.760363057058497e-06
135.6	7.35	-3.4650740753170946e-06
135.6	7.65
135.6	7.949999999999999
135.6	8.25
135.6	8.55
135.6	8.85
135.6	9.149999999999999
135.6	9.45
135.6	9.75
135.6	10.05
135.6	10.35
135.6	10.649999999999999
135.6	10.95
135.6	11.25
135.6	11.55
135.6	11.85
135.6	12.149999999999999
135.6	12.45
135.6	12.75
135.6	13.05
135.6	13.35
135.6	13.649999999999999
135.6	13.95
135.6	14.25
135.6	14.549999999999999
135.6	14.85
138.0	0.15
138.0	0.44999999999999996
138.0	0.75
138.0	1.0499999999999998
138.0	1.35
138.0	1.65
138.0	1.95
138.0	2.25
138.0	2.55
138.0	2.8499999999999996
138.0	3.15
138.0	3.4499999999999997
138.0	3.75	0.0028183293673151293
138.0	4.05	-2.0464832687001195e-05
138.0	4.35	-3.6721498623103954e-06
138.0	4.65	-0.0001007444248027799
138.0	4.949999999999999	0.0002684975742741307
138.0	5.25	0.0005500815001840125
138.0	5.55	0.0005656832630860832
138.0	5.85	0.0004890043656842301
138.0	6.15	0.0003446564637973774
138.0	6.449999999999999	0.0001309763228149453
138.0	6.75	3.7837882040310145e-05
138.0	7.049999999999999	-1.0776462888599948e-05
138.0	7.35	-4.738549256456128e-06
138.0	7.65
138.0	7.949999999999999
138.0	8.25
138.0	8.55
138.0	8.85
138.0	9.149999999999999
138.0	9.45
138.0	9.75
138.0	10.05
138.0	10.35
138.0	10.649999999999999
138.0	10.95
138.0	11.25
138.0	11.55
138.0	11.85
138.0	12.149999999999999
138.0	12.45
138.0	12.75
138.0	13.05
138.0	13.35
138.0	13.649999999999999
138.0	13.95
138.0	14.25
138.0	14.549999999999999
138.0	14.85
140.39999999999998	0.15
140.39999999999998	0.44999999999999996
140.39999999999998	0.75
140.39999999999998	1.0499999999999998
140.39999999999998	1.35
140.39999999999998	1.65
140.39999999999998	1.95
140.39999999999998	2.25
140.39999999999998	2.55
140.39999999999998	2.8499999999999996
140.39999999999998	3.15
140.39999999999998	3.4499999999999997
140.39999999999998	3.75	0.0026671851697487245
140.39999999999998	4.05	-0.0008919013691432354
140.39999999999998	4.35	-4.1164118871089114e-05
140.39999999999998	4.65	-0.0003049324885600835
140.39999999999998	4.949999999999999	0.0003264804821238669
140.39999999999998	5.25	0.0005126495670621935
140.39999999999998	5.55	0.0005749216226917832
140.39999999999998	5.85	0.0004753911475685368
140.39999999999998	6.15	0.00034164883071830643
140.39999999999998	6.449999999999999	0.00012615353611642902
140.39999999999998	6.75	4.390311012146174e-05
140.39999999999998	7.049999999999999	-9.371917944995256e-06
140.39999999999998	7.35	-4.726094928343274e-06
140.39999999999998	7.65
140.39999999999998	7.949999999999999
140.39999999999998	8.25
140.39999999999998	8.55
140.39999999999998	8.85
140.39999999999998	9.149999999999999
140.39999999999998	9.45
140.39999999999998	9.75
140.39999999999998	10.05
140.39999999999998	10.35
140.39999999999998	10.649999999999999
140.39999999999998	10.95
140.39999999999998	11.25
140.39999999999998	11.55
140.39999999999998	11.85
140.39999999999998	12.149999999999999
140.39999999999998	12.45
140.39999999999998	12.75
140.39999999999998	13.05
140.39999999999998	13.35
140.39999999999998	13.649999999999999
140.39999999999998	13.95
140.39999999999998	14.25
140.39999999999998	14.549999999999999
140.39999999999998	14.85
142.8	0.15
142.8	0.44999999999999996
142.8	0.75
142.8	1.0499999999999998
142.8	1.35
142.8	1.65
142.8	1.95
142.8	2.25
142.8	2.55
142.8	2.8499999999999996
142.8	3.15
142.8	3.4499999999999997
142.8	3.75	0.002177733357948171
142.8	4.05	-0.00023419964901247038
142.8	4.35	-0.00019834340134038066
142.8	4.65	-0.00024349202131583868
142.8	4.949999999999999	0.000326716676067651
142.8	5.25	0.0005060457512645343
142.8	5.55	0.0006159057860013917
142.8	5.85	0.0004738217258632993
142.8	6.15	0.0003585153847703021
142.8	6.449999999999999	0.00013202888006724756
142.8	6.75	3.803893147671933e-05
142.8	7.049999999999999	-8.28172089911098e-06
142.8	7.35	-3.3145831817905327e-06
142.8	7.65
142.8	7.949999999999999
142.8	8.25
142.8	8.55
142.8	8.85
142.8	9.149999999999999
142.8	9.45
142.8	9.75
142.8	10.05
142.8	10.35
142.8	10.649999999999999
142.8	10.95
142.8	11.25
142.8	11.55
142.8	11.85
142.8	12.149999999999999
142.8	12.45
142.8	12.75
142.8	13.05
142.8	13.35
142.8	13.649999999999999
142.8	13.95
142.8	14.25
142.8	14.549999999999999
142.8	14.85
145.2	0.15
145.2	0.44999999999999996
145.2	0.75
145.2	1.0499999999999998
145.2	1.35
145.2	1.65
145.2	1.95
145.2	2.25
145.2	2.55
145.2	2.8499999999999996
145.2	3.15
145.2	3.4499999999999997
145.2	3.75	0.003312727988272355
145.2	4.05	-0.00014148430541597765
145.2	4.35	-8.048530114191475e-05
145.2	4.65	-0.00044265548321128964
145.2	4.949999999999999	0.0003302808525103007
145.2	5.25	0.0005526403960935441
145.2	5.55	0.0006089882194529091
145.2	5.85	0.0005141677690306924
145.2	6.15	0.00033974802492141044
145.2	6.449999999999999	0.00013490936006074557
145.2	6.75	4.617642103005621e-05
145.2	7.049999999999999	-9.487957283212198e-06
145.2	7.35	-3.579846029627089e-06
145.2	7.65
145.2	7.949999999999999
145.2	8.25
145.2	8.55
145.2	8.85
145.2	9.149999999999999
145.2	9.45
145.2	9.75
145.2	10.05
145.2	10.35
145.2	10.649999999999999
145.2	10.95
145.2	11.25
145.2	11.55
145.2	11.85
145.2	12.149999999999999
145.2	12.45
145.2	12.75
145.2	13.05
145.2	13.35
145.2	13.649999999999999
145.2	13.95
145.2	14.25
145.2	14.549999999999999
145.2	14.85
147.6	0.15
147.6	0.44999999999999996
147.6	0.75
147.6	1.0499999999999998
147.6	1.35
147.6	1.65
147.6	1.95
147.6	2.25
147.6	2.55
147.6	2.8499999999999996
147.6	3.15
147.6	3.4499999999999997
147.6	3.75	0.004590187042568516
147.6	4.05	2.3157989126263746e-05
147.6	4.35	-0.00010967425289508417
147.6	4.65	-0.00034698161407674036
147.6	4.949999999999999	0.0003080495029021643
147.6	5.25	0.0005072584355914003
147.6	5.55	0.0005510963215036167
147.6	5.85	0.00046072136164678466
147.6	6.15	0.0003372331708789171
147.6	6.449999999999999	0.00014892112341007783
147.6	6.75	3.479535232616522e-05
147.6	7.049999999999999	-1.3645738390179091e-05
147.6	7.35	-3.841826178830197e-06
147.6	7.65
147.6	7.949999999999999
147.6	8.25
147.6	8.55
147.6	8.85
147.6	9.149999999999999
147.6	9.45
147.6	9.75
147.6	10.05
147.6	10.35
147.6	10.649999999999999
147.6	10.95
147.6	11.25
147.6	11.55
147.6	11.85
147.6	12.149999999999999
147.6	12.45
147.6	12.75
147.6	13.05
147.6	13.35
147.6	13.649999999999999
147.6	13.95
147.6	14.25
147.6	14.549999999999999
147.6	14.85
150.0	0.15
150.0	0.44999999999999996
150.0	0.75
150.0	1.0499999999999998
150.0	1.35
150.0	1.65
150.0	1.95
150.0	2.25
150.0	2.55
150.0	2.8499999999999996
150.0	3.15
150.0	3.4499999999999997
150.0	3.75	0.004020225681911918
150.0	4.05	0.00017275953289454775
150.0	4.35	-0.00011210400882031397
150.0	4.65	-0.00026223391699688886
150.0	4.949999999999999	0.0003083982710062079
150.0	5.25	0.0005300059133196185
150.0	5.55	0.0005746420835965094
150.0	5.85	0.0004676174310676018
150.0	6.15	0.00036704093837297926
150.0	6.449999999999999	0.00013240314898543826
150.0	6.75	4.398792708789176e-05
150.0	7.049999999999999	-5.261961869699068e-06
150.0	7.35	-4.158178025198595e-06
150.0	7.65
150.0	7.949999999999999
150.0	8.25
150.0	8.55
150.0	8.85
150.0	9.149999999999999
150.0	9.45
150.0	9.75
150.0	10.05
150.0	10.35
150.0	10.649999999999999
150.0	10.95
150.0	11.25
150.0	11.55
150.0	11.85
150.0	12.149999999999999
150.0	12.45
150.0	12.75
150.0	13.05
150.0	13.35
150.0	13.649999999999999
150.0	13.95
150.0	14.25
150.0	14.549999999999999
150.0	14.85
152.39999999999998	0.15
152.39999999999998	0.44999999999999996
152.39999999999998	0.75
152.39999999999998	1.0499999999999998
152.39999999999998	1.35
152.39999999999998	1.65
152.39999999999998	1.95
152.39999999999998	2.25
152.39999999999998	2.55
152.39999999999998	2.8499999999999996
152.39999999999998	3.15
152.39999999999998	3.4499999999999997
152.39999999999998	3.75	0.0035966461071320786
152.39999999999998	4.05	-4.582480529756114e-06
152.39999999999998	4.35	-6.752994776092543e-05
152.39999999999998	4.65	-0.00024125665391764038
152.39999999999998	4.949999999999999	0.00034978915886828076
152.39999999999998	5.25	0.0005138077183597892
152.39999999999998	5.55	0.0006292623793689591
152.39999999999998	5.85	0.0005441402007029695
152.39999999999998	6.15	0.00041049536930121594
152.39999999999998	6.449999999999999	0.00011730290345038363
152.39999999999998	6.75	3.9855162180067163e-05
152.39999999999998	7.049999999999999	-1.0183477596090779e-05
152.39999999999998	7.35	-4.417603706799712e-06
152.39999999999998	7.65
152.39999999999998	7.949999999999999
152.39999999999998	8.25
152.39999999999998	8.55
152.39999999999998	8.85
152.39999999999998	9.149999999999999
152.39999999999998	9.45
152.39999999999998	9.75
152.39999999999998	10.05
152.39999999999998	10.35
152.39999999999998	10.649999999999999
152.39999999999998	10.95
152.39999999999998	11.25
152.39999999999998	11.55
152.39999999999998	11.85
152.39999999999998	12.149999999999999
152.39999999999998	12.45
152.39999999999998	12.75
152.39999999999998	13.05
152.39999999999998	13.35
152.39999999999998	13.649999999999999
152.39999999999998	13.95
152.39999999999998	14.25
152.39999999999998	14.549999999999999
152.39999999999998	14.85
154.8	0.15
154.8	0.44999999999999996
154.8	0.75
154.8	1.0499999999999998
154.8	1.35
154.8	1.65
154.8	1.95
154.8	2.25
154.8	2.55
154.8	2.8499999999999996
154.8	3.15
154.8	3.4499999999999997
154.8	3.75	0.0025712376681120224
154.8	4.05	-0.00045541124855675213
154.8	4.35	-2.5094766116805555e-05
154.8	4.65	-0.00021146935734213854
154.8	4.949999999999999	0.00032888073680876703
154.8	5.25	0.0005004398734831306
154.8	5.55	0.0006107146509303483
154.8	5.85	0.0004702533392667877
154.8	6.15	0.0003549604004633615
154.8	6.449999999999999	0.00013931201104575182
154.8	6.75	3.739857517193148e-05
154.8	7.049999999999999	-1.1533286991079252e-05
154.8	7.35	-5.293710378239554e-06
154.8	7.65
154.8	7.949999999999999
154.8	8.25
154.8	8.55
154.8	8.85
154.8	9.149999999999999
154.8	9.45
154.8	9.75
154.8	10.05
154.8	10.35
154.8	10.649999999999999
154.8	10.95
154.8	11.25
154.8	11.55
154.8	11.85
154.8	12.149999999999999
154.8	12.45
154.8	12.75
154.8	13.05
154.8	13.35
154.8	13.649999999999999
154.8	13.95
154.8	14.25
154.8	14.549999999999999
[truncated: 501 more rows]
