# Supplementary material for: Peering inside the black box by learning the relevance of many-body functions in neural network potentials
Source: Nat Commun. 2025 Nov 10;16:9898. doi: 10.1038/s41467-025-65863-0 (PMC12603069; doi:10.1038/s41467-025-65863-0)
Supplement: Supplementary file 5 — Source Data Fig S9 [file 41467_2025_65863_MOESM5_ESM.zip › fig_s9_waterfall_plot_relevance/fig_s9_water_SO3Net_alpha_0.csv]

angle	L2	3B_rel
61.2	0.15
61.2	0.44999999999999996
61.2	0.75
61.2	1.0499999999999998
61.2	1.35
61.2	1.65
61.2	1.95
61.2	2.25
61.2	2.55
61.2	2.8499999999999996
61.2	3.15
61.2	3.4499999999999997
61.2	3.75
61.2	4.05
61.2	4.35
61.2	4.65
61.2	4.949999999999999
61.2	5.25
61.2	5.55
61.2	5.85
61.2	6.15
61.2	6.449999999999999
61.2	6.75
61.2	7.049999999999999
61.2	7.35
61.2	7.65
61.2	7.949999999999999
61.2	8.25
61.2	8.55
61.2	8.85
61.2	9.149999999999999
61.2	9.45
61.2	9.75
61.2	10.05
61.2	10.35
61.2	10.649999999999999
61.2	10.95
61.2	11.25
61.2	11.55
61.2	11.85
61.2	12.149999999999999
61.2	12.45
61.2	12.75
61.2	13.05
61.2	13.35
61.2	13.649999999999999
61.2	13.95
61.2	14.25
61.2	14.549999999999999
61.2	14.85
63.599999999999994	0.15
63.599999999999994	0.44999999999999996
63.599999999999994	0.75
63.599999999999994	1.0499999999999998
63.599999999999994	1.35
63.599999999999994	1.65
63.599999999999994	1.95
63.599999999999994	2.25
63.599999999999994	2.55
63.599999999999994	2.8499999999999996	0.2672781512094214
63.599999999999994	3.15	0.08439674207147618
63.599999999999994	3.4499999999999997
63.599999999999994	3.75
63.599999999999994	4.05
63.599999999999994	4.35
63.599999999999994	4.65
63.599999999999994	4.949999999999999
63.599999999999994	5.25
63.599999999999994	5.55
63.599999999999994	5.85
63.599999999999994	6.15
63.599999999999994	6.449999999999999
63.599999999999994	6.75
63.599999999999994	7.049999999999999
63.599999999999994	7.35
63.599999999999994	7.65
63.599999999999994	7.949999999999999
63.599999999999994	8.25
63.599999999999994	8.55
63.599999999999994	8.85
63.599999999999994	9.149999999999999
63.599999999999994	9.45
63.599999999999994	9.75
63.599999999999994	10.05
63.599999999999994	10.35
63.599999999999994	10.649999999999999
63.599999999999994	10.95
63.599999999999994	11.25
63.599999999999994	11.55
63.599999999999994	11.85
63.599999999999994	12.149999999999999
63.599999999999994	12.45
63.599999999999994	12.75
63.599999999999994	13.05
63.599999999999994	13.35
63.599999999999994	13.649999999999999
63.599999999999994	13.95
63.599999999999994	14.25
63.599999999999994	14.549999999999999
63.599999999999994	14.85
66.0	0.15
66.0	0.44999999999999996
66.0	0.75
66.0	1.0499999999999998
66.0	1.35
66.0	1.65
66.0	1.95
66.0	2.25
66.0	2.55	0.5623397971503437
66.0	2.8499999999999996	0.1856080520042451
66.0	3.15	0.027667027622166124
66.0	3.4499999999999997	-0.034404198622723925
66.0	3.75
66.0	4.05
66.0	4.35
66.0	4.65
66.0	4.949999999999999
66.0	5.25
66.0	5.55
66.0	5.85
66.0	6.15
66.0	6.449999999999999
66.0	6.75
66.0	7.049999999999999
66.0	7.35
66.0	7.65
66.0	7.949999999999999
66.0	8.25
66.0	8.55
66.0	8.85
66.0	9.149999999999999
66.0	9.45
66.0	9.75
66.0	10.05
66.0	10.35
66.0	10.649999999999999
66.0	10.95
66.0	11.25
66.0	11.55
66.0	11.85
66.0	12.149999999999999
66.0	12.45
66.0	12.75
66.0	13.05
66.0	13.35
66.0	13.649999999999999
66.0	13.95
66.0	14.25
66.0	14.549999999999999
66.0	14.85
68.4	0.15
68.4	0.44999999999999996
68.4	0.75
68.4	1.0499999999999998
68.4	1.35
68.4	1.65
68.4	1.95
68.4	2.25
68.4	2.55	0.5236854704562575
68.4	2.8499999999999996	0.19449221452316234
68.4	3.15	0.020500923068787168
68.4	3.4499999999999997	-0.007922939552990544
68.4	3.75	-0.012505947405186037
68.4	4.05
68.4	4.35
68.4	4.65
68.4	4.949999999999999
68.4	5.25
68.4	5.55
68.4	5.85
68.4	6.15
68.4	6.449999999999999
68.4	6.75
68.4	7.049999999999999
68.4	7.35
68.4	7.65
68.4	7.949999999999999
68.4	8.25
68.4	8.55
68.4	8.85
68.4	9.149999999999999
68.4	9.45
68.4	9.75
68.4	10.05
68.4	10.35
68.4	10.649999999999999
68.4	10.95
68.4	11.25
68.4	11.55
68.4	11.85
68.4	12.149999999999999
68.4	12.45
68.4	12.75
68.4	13.05
68.4	13.35
68.4	13.649999999999999
68.4	13.95
68.4	14.25
68.4	14.549999999999999
68.4	14.85
70.8	0.15
70.8	0.44999999999999996
70.8	0.75
70.8	1.0499999999999998
70.8	1.35
70.8	1.65
70.8	1.95
70.8	2.25
70.8	2.55	0.2892254932958167
70.8	2.8499999999999996	0.16991096325846505
70.8	3.15	0.06235307556582319
70.8	3.4499999999999997	-0.0017160121241374781
70.8	3.75	-0.001939642544843262
70.8	4.05	-0.0018317133948598369
70.8	4.35	0.0019474363713811726
70.8	4.65
70.8	4.949999999999999
70.8	5.25
70.8	5.55
70.8	5.85
70.8	6.15
70.8	6.449999999999999
70.8	6.75
70.8	7.049999999999999
70.8	7.35
70.8	7.65
70.8	7.949999999999999
70.8	8.25
70.8	8.55
70.8	8.85
70.8	9.149999999999999
70.8	9.45
70.8	9.75
70.8	10.05
70.8	10.35
70.8	10.649999999999999
70.8	10.95
70.8	11.25
70.8	11.55
70.8	11.85
70.8	12.149999999999999
70.8	12.45
70.8	12.75
70.8	13.05
70.8	13.35
70.8	13.649999999999999
70.8	13.95
70.8	14.25
70.8	14.549999999999999
70.8	14.85
73.2	0.15
73.2	0.44999999999999996
73.2	0.75
73.2	1.0499999999999998
73.2	1.35
73.2	1.65
73.2	1.95
73.2	2.25
73.2	2.55	0.2937320617493242
73.2	2.8499999999999996	0.18474222147685665
73.2	3.15	0.045487947263016235
73.2	3.4499999999999997	0.008144313804424137
73.2	3.75	-0.0077928809243264525
73.2	4.05	-0.0034947621978936422
73.2	4.35	0.00025301942507059125
73.2	4.65	-0.0010487466733521227
73.2	4.949999999999999	-0.000362859107559695
73.2	5.25
73.2	5.55
73.2	5.85
73.2	6.15
73.2	6.449999999999999
73.2	6.75
73.2	7.049999999999999
73.2	7.35
73.2	7.65
73.2	7.949999999999999
73.2	8.25
73.2	8.55
73.2	8.85
73.2	9.149999999999999
73.2	9.45
73.2	9.75
73.2	10.05
73.2	10.35
73.2	10.649999999999999
73.2	10.95
73.2	11.25
73.2	11.55
73.2	11.85
73.2	12.149999999999999
73.2	12.45
73.2	12.75
73.2	13.05
73.2	13.35
73.2	13.649999999999999
73.2	13.95
73.2	14.25
73.2	14.549999999999999
73.2	14.85
75.6	0.15
75.6	0.44999999999999996
75.6	0.75
75.6	1.0499999999999998
75.6	1.35
75.6	1.65
75.6	1.95
75.6	2.25
75.6	2.55	0.19502533481863793
75.6	2.8499999999999996	0.1781016643344022
75.6	3.15	0.04913447050508694
75.6	3.4499999999999997	-0.009733527962823799
75.6	3.75	-0.003964417804477514
75.6	4.05	0.0014165216589142454
75.6	4.35	-0.0016266984462563392
75.6	4.65	-0.0013469936850451169
75.6	4.949999999999999	-0.00013428132016626726
75.6	5.25
75.6	5.55
75.6	5.85
75.6	6.15
75.6	6.449999999999999
75.6	6.75
75.6	7.049999999999999
75.6	7.35
75.6	7.65
75.6	7.949999999999999
75.6	8.25
75.6	8.55
75.6	8.85
75.6	9.149999999999999
75.6	9.45
75.6	9.75
75.6	10.05
75.6	10.35
75.6	10.649999999999999
75.6	10.95
75.6	11.25
75.6	11.55
75.6	11.85
75.6	12.149999999999999
75.6	12.45
75.6	12.75
75.6	13.05
75.6	13.35
75.6	13.649999999999999
75.6	13.95
75.6	14.25
75.6	14.549999999999999
75.6	14.85
78.0	0.15
78.0	0.44999999999999996
78.0	0.75
78.0	1.0499999999999998
78.0	1.35
78.0	1.65
78.0	1.95
78.0	2.25
78.0	2.55	0.16888501991634258
78.0	2.8499999999999996	0.19859724169975634
78.0	3.15	0.08059835891727248
78.0	3.4499999999999997	0.001215307330269189
78.0	3.75	-0.0022251459933464446
78.0	4.05	0.0005679165279811094
78.0	4.35	0.0007502945399681263
78.0	4.65	-0.0006285621395071571
78.0	4.949999999999999	-0.00020133791910149923
78.0	5.25
78.0	5.55
78.0	5.85
78.0	6.15
78.0	6.449999999999999
78.0	6.75
78.0	7.049999999999999
78.0	7.35
78.0	7.65
78.0	7.949999999999999
78.0	8.25
78.0	8.55
78.0	8.85
78.0	9.149999999999999
78.0	9.45
78.0	9.75
78.0	10.05
78.0	10.35
78.0	10.649999999999999
78.0	10.95
78.0	11.25
78.0	11.55
78.0	11.85
78.0	12.149999999999999
78.0	12.45
78.0	12.75
78.0	13.05
78.0	13.35
78.0	13.649999999999999
78.0	13.95
78.0	14.25
78.0	14.549999999999999
78.0	14.85
80.4	0.15
80.4	0.44999999999999996
80.4	0.75
80.4	1.0499999999999998
80.4	1.35
80.4	1.65
80.4	1.95
80.4	2.25
80.4	2.55	0.2693758199184231
80.4	2.8499999999999996	0.1993129872755501
80.4	3.15	0.06672720866031737
80.4	3.4499999999999997	-0.0001452642897277201
80.4	3.75	-0.0037559902382124657
80.4	4.05	-0.0015218496365958611
80.4	4.35	-0.0001562865617000142
80.4	4.65	-0.0010405273192468324
80.4	4.949999999999999	-0.00010194666905335387
80.4	5.25
80.4	5.55
80.4	5.85
80.4	6.15
80.4	6.449999999999999
80.4	6.75
80.4	7.049999999999999
80.4	7.35
80.4	7.65
80.4	7.949999999999999
80.4	8.25
80.4	8.55
80.4	8.85
80.4	9.149999999999999
80.4	9.45
80.4	9.75
80.4	10.05
80.4	10.35
80.4	10.649999999999999
80.4	10.95
80.4	11.25
80.4	11.55
80.4	11.85
80.4	12.149999999999999
80.4	12.45
80.4	12.75
80.4	13.05
80.4	13.35
80.4	13.649999999999999
80.4	13.95
80.4	14.25
80.4	14.549999999999999
80.4	14.85
82.8	0.15
82.8	0.44999999999999996
82.8	0.75
82.8	1.0499999999999998
82.8	1.35
82.8	1.65
82.8	1.95
82.8	2.25
82.8	2.55	0.3513847254725988
82.8	2.8499999999999996	0.19340408813573112
82.8	3.15	0.07706370756682769
82.8	3.4499999999999997	0.009917166745878043
82.8	3.75	0.0010141501619120926
82.8	4.05	0.00014296983262701568
82.8	4.35	2.4016684349581657e-05
82.8	4.65	0.00020701472057625697
82.8	4.949999999999999	-9.599549520839585e-05
82.8	5.25
82.8	5.55
82.8	5.85
82.8	6.15
82.8	6.449999999999999
82.8	6.75
82.8	7.049999999999999
82.8	7.35
82.8	7.65
82.8	7.949999999999999
82.8	8.25
82.8	8.55
82.8	8.85
82.8	9.149999999999999
82.8	9.45
82.8	9.75
82.8	10.05
82.8	10.35
82.8	10.649999999999999
82.8	10.95
82.8	11.25
82.8	11.55
82.8	11.85
82.8	12.149999999999999
82.8	12.45
82.8	12.75
82.8	13.05
82.8	13.35
82.8	13.649999999999999
82.8	13.95
82.8	14.25
82.8	14.549999999999999
82.8	14.85
85.2	0.15
85.2	0.44999999999999996
85.2	0.75
85.2	1.0499999999999998
85.2	1.35
85.2	1.65
85.2	1.95
85.2	2.25
85.2	2.55	0.1942469478131638
85.2	2.8499999999999996	0.2354037141620233
85.2	3.15	0.09903566404027143
85.2	3.4499999999999997	0.021841823950252734
85.2	3.75	0.0016548579482457085
85.2	4.05	-0.0014907478289809374
85.2	4.35	-0.0007092866732636218
85.2	4.65	-0.00031707178931284657
85.2	4.949999999999999	-0.00010314308277561684
85.2	5.25
85.2	5.55
85.2	5.85
85.2	6.15
85.2	6.449999999999999
85.2	6.75
85.2	7.049999999999999
85.2	7.35
85.2	7.65
85.2	7.949999999999999
85.2	8.25
85.2	8.55
85.2	8.85
85.2	9.149999999999999
85.2	9.45
85.2	9.75
85.2	10.05
85.2	10.35
85.2	10.649999999999999
85.2	10.95
85.2	11.25
85.2	11.55
85.2	11.85
85.2	12.149999999999999
85.2	12.45
85.2	12.75
85.2	13.05
85.2	13.35
85.2	13.649999999999999
85.2	13.95
85.2	14.25
85.2	14.549999999999999
85.2	14.85
87.6	0.15
87.6	0.44999999999999996
87.6	0.75
87.6	1.0499999999999998
87.6	1.35
87.6	1.65
87.6	1.95
87.6	2.25
87.6	2.55	0.2590303901409546
87.6	2.8499999999999996	0.21429124264094496
87.6	3.15	0.11965861644526522
87.6	3.4499999999999997	0.021916220872310533
87.6	3.75	-0.0011707111496561885
87.6	4.05	-0.0009927135060841153
87.6	4.35	0.001019335823795607
87.6	4.65	-0.0002790129151060164
87.6	4.949999999999999	-9.387199753311066e-05
87.6	5.25
87.6	5.55
87.6	5.85
87.6	6.15
87.6	6.449999999999999
87.6	6.75
87.6	7.049999999999999
87.6	7.35
87.6	7.65
87.6	7.949999999999999
87.6	8.25
87.6	8.55
87.6	8.85
87.6	9.149999999999999
87.6	9.45
87.6	9.75
87.6	10.05
87.6	10.35
87.6	10.649999999999999
87.6	10.95
87.6	11.25
87.6	11.55
87.6	11.85
87.6	12.149999999999999
87.6	12.45
87.6	12.75
87.6	13.05
87.6	13.35
87.6	13.649999999999999
87.6	13.95
87.6	14.25
87.6	14.549999999999999
87.6	14.85
90.0	0.15
90.0	0.44999999999999996
90.0	0.75
90.0	1.0499999999999998
90.0	1.35
90.0	1.65
90.0	1.95
90.0	2.25
90.0	2.55	0.27608894193690503
90.0	2.8499999999999996	0.21568395134999505
90.0	3.15	0.09686465472344605
90.0	3.4499999999999997	0.010741076803628565
90.0	3.75	-0.0018166274859586318
90.0	4.05	-0.0014576898933161143
90.0	4.35	-0.0005438687471088636
90.0	4.65	-0.0004015585243785499
90.0	4.949999999999999	-0.00016222806453759865
90.0	5.25
90.0	5.55
90.0	5.85
90.0	6.15
90.0	6.449999999999999
90.0	6.75
90.0	7.049999999999999
90.0	7.35
90.0	7.65
90.0	7.949999999999999
90.0	8.25
90.0	8.55
90.0	8.85
90.0	9.149999999999999
90.0	9.45
90.0	9.75
90.0	10.05
90.0	10.35
90.0	10.649999999999999
90.0	10.95
90.0	11.25
90.0	11.55
90.0	11.85
90.0	12.149999999999999
90.0	12.45
90.0	12.75
90.0	13.05
90.0	13.35
90.0	13.649999999999999
90.0	13.95
90.0	14.25
90.0	14.549999999999999
90.0	14.85
92.4	0.15
92.4	0.44999999999999996
92.4	0.75
92.4	1.0499999999999998
92.4	1.35
92.4	1.65
92.4	1.95
92.4	2.25
92.4	2.55	0.28811633666676545
92.4	2.8499999999999996	0.2275132647528999
92.4	3.15	0.10545097935658276
92.4	3.4499999999999997	0.01409540108624875
92.4	3.75	0.0010143190070131464
92.4	4.05	-0.00030252896119782244
92.4	4.35	-0.00012900306333368426
92.4	4.65	-0.00027762840020876704
92.4	4.949999999999999	-7.033067227990449e-05
92.4	5.25
92.4	5.55
92.4	5.85
92.4	6.15
92.4	6.449999999999999
92.4	6.75
92.4	7.049999999999999
92.4	7.35
92.4	7.65
92.4	7.949999999999999
92.4	8.25
92.4	8.55
92.4	8.85
92.4	9.149999999999999
92.4	9.45
92.4	9.75
92.4	10.05
92.4	10.35
92.4	10.649999999999999
92.4	10.95
92.4	11.25
92.4	11.55
92.4	11.85
92.4	12.149999999999999
92.4	12.45
92.4	12.75
92.4	13.05
92.4	13.35
92.4	13.649999999999999
92.4	13.95
92.4	14.25
92.4	14.549999999999999
92.4	14.85
94.8	0.15
94.8	0.44999999999999996
94.8	0.75
94.8	1.0499999999999998
94.8	1.35
94.8	1.65
94.8	1.95
94.8	2.25
94.8	2.55	0.29677058989231725
94.8	2.8499999999999996	0.2284167320864357
94.8	3.15	0.11153846012548299
94.8	3.4499999999999997	0.011529435810721432
94.8	3.75	-0.002305076280931598
94.8	4.05	-0.0008147142773229335
94.8	4.35	0.0005702793794188921
94.8	4.65	-0.00015966153077259129
94.8	4.949999999999999	-0.00011987363163281405
94.8	5.25
94.8	5.55
94.8	5.85
94.8	6.15
94.8	6.449999999999999
94.8	6.75
94.8	7.049999999999999
94.8	7.35
94.8	7.65
94.8	7.949999999999999
94.8	8.25
94.8	8.55
94.8	8.85
94.8	9.149999999999999
94.8	9.45
94.8	9.75
94.8	10.05
94.8	10.35
94.8	10.649999999999999
94.8	10.95
94.8	11.25
94.8	11.55
94.8	11.85
94.8	12.149999999999999
94.8	12.45
94.8	12.75
94.8	13.05
94.8	13.35
94.8	13.649999999999999
94.8	13.95
94.8	14.25
94.8	14.549999999999999
94.8	14.85
97.2	0.15
97.2	0.44999999999999996
97.2	0.75
97.2	1.0499999999999998
97.2	1.35
97.2	1.65
97.2	1.95
97.2	2.25
97.2	2.55	0.3198632398500029
97.2	2.8499999999999996	0.23237907292230278
97.2	3.15	0.10147156340835708
97.2	3.4499999999999997	0.024107777671019903
97.2	3.75	0.0013002936438301768
97.2	4.05	-0.0001275544155619973
97.2	4.35	0.0010555548439555662
97.2	4.65	-0.0002461983460761985
97.2	4.949999999999999	-6.980216829938702e-05
97.2	5.25
97.2	5.55
97.2	5.85
97.2	6.15
97.2	6.449999999999999
97.2	6.75
97.2	7.049999999999999
97.2	7.35
97.2	7.65
97.2	7.949999999999999
97.2	8.25
97.2	8.55
97.2	8.85
97.2	9.149999999999999
97.2	9.45
97.2	9.75
97.2	10.05
97.2	10.35
97.2	10.649999999999999
97.2	10.95
97.2	11.25
97.2	11.55
97.2	11.85
97.2	12.149999999999999
97.2	12.45
97.2	12.75
97.2	13.05
97.2	13.35
97.2	13.649999999999999
97.2	13.95
97.2	14.25
97.2	14.549999999999999
97.2	14.85
99.6	0.15
99.6	0.44999999999999996
99.6	0.75
99.6	1.0499999999999998
99.6	1.35
99.6	1.65
99.6	1.95
99.6	2.25
99.6	2.55	0.29908755558405503
99.6	2.8499999999999996	0.25133350481939665
99.6	3.15	0.12957258524054774
99.6	3.4499999999999997	0.015640302115616424
99.6	3.75	-0.001719202787510156
99.6	4.05	-0.0006628277188235335
99.6	4.35	0.0018167544419431204
99.6	4.65	-0.0005318504269298733
99.6	4.949999999999999	-0.00012628221544279633
99.6	5.25
99.6	5.55
99.6	5.85
99.6	6.15
99.6	6.449999999999999
99.6	6.75
99.6	7.049999999999999
99.6	7.35
99.6	7.65
99.6	7.949999999999999
99.6	8.25
99.6	8.55
99.6	8.85
99.6	9.149999999999999
99.6	9.45
99.6	9.75
99.6	10.05
99.6	10.35
99.6	10.649999999999999
99.6	10.95
99.6	11.25
99.6	11.55
99.6	11.85
99.6	12.149999999999999
99.6	12.45
99.6	12.75
99.6	13.05
99.6	13.35
99.6	13.649999999999999
99.6	13.95
99.6	14.25
99.6	14.549999999999999
99.6	14.85
102.0	0.15
102.0	0.44999999999999996
102.0	0.75
102.0	1.0499999999999998
102.0	1.35
102.0	1.65
102.0	1.95
102.0	2.25
102.0	2.55	0.2454404311069993
102.0	2.8499999999999996	0.2474135626575496
102.0	3.15	0.11325367209782906
102.0	3.4499999999999997	0.018709894853400633
102.0	3.75	0.0013069777256391772
102.0	4.05	0.0032314005716427853
102.0	4.35	0.0006386869442991383
102.0	4.65	-0.0006017592903561715
102.0	4.949999999999999	-3.5799566232880754e-05
102.0	5.25
102.0	5.55
102.0	5.85
102.0	6.15
102.0	6.449999999999999
102.0	6.75
102.0	7.049999999999999
102.0	7.35
102.0	7.65
102.0	7.949999999999999
102.0	8.25
102.0	8.55
102.0	8.85
102.0	9.149999999999999
102.0	9.45
102.0	9.75
102.0	10.05
102.0	10.35
102.0	10.649999999999999
102.0	10.95
102.0	11.25
102.0	11.55
102.0	11.85
102.0	12.149999999999999
102.0	12.45
102.0	12.75
102.0	13.05
102.0	13.35
102.0	13.649999999999999
102.0	13.95
102.0	14.25
102.0	14.549999999999999
102.0	14.85
104.39999999999999	0.15
104.39999999999999	0.44999999999999996
104.39999999999999	0.75
104.39999999999999	1.0499999999999998
104.39999999999999	1.35
104.39999999999999	1.65
104.39999999999999	1.95
104.39999999999999	2.25
104.39999999999999	2.55	0.25534622593352196
104.39999999999999	2.8499999999999996	0.22543812349421205
104.39999999999999	3.15	0.11744516538421804
104.39999999999999	3.4499999999999997	0.013718379019088555
104.39999999999999	3.75	0.0002211339601041603
104.39999999999999	4.05	-0.0009802376396897494
104.39999999999999	4.35	-0.00043977859135246314
104.39999999999999	4.65	-0.00048676953573126763
104.39999999999999	4.949999999999999	-0.0001231425316417772
104.39999999999999	5.25
104.39999999999999	5.55
104.39999999999999	5.85
104.39999999999999	6.15
104.39999999999999	6.449999999999999
104.39999999999999	6.75
104.39999999999999	7.049999999999999
104.39999999999999	7.35
104.39999999999999	7.65
104.39999999999999	7.949999999999999
104.39999999999999	8.25
104.39999999999999	8.55
104.39999999999999	8.85
104.39999999999999	9.149999999999999
104.39999999999999	9.45
104.39999999999999	9.75
104.39999999999999	10.05
104.39999999999999	10.35
104.39999999999999	10.649999999999999
104.39999999999999	10.95
104.39999999999999	11.25
104.39999999999999	11.55
104.39999999999999	11.85
104.39999999999999	12.149999999999999
104.39999999999999	12.45
104.39999999999999	12.75
104.39999999999999	13.05
104.39999999999999	13.35
104.39999999999999	13.649999999999999
104.39999999999999	13.95
104.39999999999999	14.25
104.39999999999999	14.549999999999999
104.39999999999999	14.85
106.8	0.15
106.8	0.44999999999999996
106.8	0.75
106.8	1.0499999999999998
106.8	1.35
106.8	1.65
106.8	1.95
106.8	2.25
106.8	2.55	0.32065572149342775
106.8	2.8499999999999996	0.2337168275592183
106.8	3.15	0.11647331831413776
106.8	3.4499999999999997	0.011205128374682061
106.8	3.75	-0.0013516978095842141
106.8	4.05	-0.000818706697207115
106.8	4.35	-0.00041180968118023235
106.8	4.65	-0.00034503397677621657
106.8	4.949999999999999	-9.963098437409697e-05
106.8	5.25
106.8	5.55
106.8	5.85
106.8	6.15
106.8	6.449999999999999
106.8	6.75
106.8	7.049999999999999
106.8	7.35
106.8	7.65
106.8	7.949999999999999
106.8	8.25
106.8	8.55
106.8	8.85
106.8	9.149999999999999
106.8	9.45
106.8	9.75
106.8	10.05
106.8	10.35
106.8	10.649999999999999
106.8	10.95
106.8	11.25
106.8	11.55
106.8	11.85
106.8	12.149999999999999
106.8	12.45
106.8	12.75
106.8	13.05
106.8	13.35
106.8	13.649999999999999
106.8	13.95
106.8	14.25
106.8	14.549999999999999
106.8	14.85
109.2	0.15
109.2	0.44999999999999996
109.2	0.75
109.2	1.0499999999999998
109.2	1.35
109.2	1.65
109.2	1.95
109.2	2.25
109.2	2.55	0.25831235101314964
109.2	2.8499999999999996	0.25229878991680155
109.2	3.15	0.1286400328219668
109.2	3.4499999999999997	0.011219308951735299
109.2	3.75	-0.0031207126111503173
109.2	4.05	0.0009428441510004228
109.2	4.35	0.0005298370305517608
109.2	4.65	-0.0005923506567246051
109.2	4.949999999999999	-0.00021944193629070904
109.2	5.25
109.2	5.55
109.2	5.85
109.2	6.15
109.2	6.449999999999999
109.2	6.75
109.2	7.049999999999999
109.2	7.35
109.2	7.65
109.2	7.949999999999999
109.2	8.25
109.2	8.55
109.2	8.85
109.2	9.149999999999999
109.2	9.45
109.2	9.75
109.2	10.05
109.2	10.35
109.2	10.649999999999999
109.2	10.95
109.2	11.25
109.2	11.55
109.2	11.85
109.2	12.149999999999999
109.2	12.45
109.2	12.75
109.2	13.05
109.2	13.35
109.2	13.649999999999999
109.2	13.95
109.2	14.25
109.2	14.549999999999999
109.2	14.85
111.6	0.15
111.6	0.44999999999999996
111.6	0.75
111.6	1.0499999999999998
111.6	1.35
111.6	1.65
111.6	1.95
111.6	2.25
111.6	2.55	0.2365240032822271
111.6	2.8499999999999996	0.23768551477297137
111.6	3.15	0.11900489896059661
111.6	3.4499999999999997	0.017702710234204364
111.6	3.75	-0.0018672837877835636
111.6	4.05	-0.0004225437241700547
111.6	4.35	-0.0004578732090198506
111.6	4.65	0.0004924163339335476
111.6	4.949999999999999	-1.917318543108134e-05
111.6	5.25
111.6	5.55
111.6	5.85
111.6	6.15
111.6	6.449999999999999
111.6	6.75
111.6	7.049999999999999
111.6	7.35
111.6	7.65
111.6	7.949999999999999
111.6	8.25
111.6	8.55
111.6	8.85
111.6	9.149999999999999
111.6	9.45
111.6	9.75
111.6	10.05
111.6	10.35
111.6	10.649999999999999
111.6	10.95
111.6	11.25
111.6	11.55
111.6	11.85
111.6	12.149999999999999
111.6	12.45
111.6	12.75
111.6	13.05
111.6	13.35
111.6	13.649999999999999
111.6	13.95
111.6	14.25
111.6	14.549999999999999
111.6	14.85
114.0	0.15
114.0	0.44999999999999996
114.0	0.75
114.0	1.0499999999999998
114.0	1.35
114.0	1.65
114.0	1.95
114.0	2.25
114.0	2.55	0.26902754143683677
114.0	2.8499999999999996	0.23833233673845775
114.0	3.15	0.13421337590700783
114.0	3.4499999999999997	0.003000024282875227
114.0	3.75	-0.00755764101099885
114.0	4.05	-0.00054774674212683
114.0	4.35	0.00031968147111144265
114.0	4.65	-0.0003779010032067623
114.0	4.949999999999999	-6.963613872323383e-06
114.0	5.25
114.0	5.55
114.0	5.85
114.0	6.15
114.0	6.449999999999999
114.0	6.75
114.0	7.049999999999999
114.0	7.35
114.0	7.65
114.0	7.949999999999999
114.0	8.25
114.0	8.55
114.0	8.85
114.0	9.149999999999999
114.0	9.45
114.0	9.75
114.0	10.05
114.0	10.35
114.0	10.649999999999999
114.0	10.95
114.0	11.25
114.0	11.55
114.0	11.85
114.0	12.149999999999999
114.0	12.45
114.0	12.75
114.0	13.05
114.0	13.35
114.0	13.649999999999999
114.0	13.95
114.0	14.25
114.0	14.549999999999999
114.0	14.85
116.39999999999999	0.15
116.39999999999999	0.44999999999999996
116.39999999999999	0.75
116.39999999999999	1.0499999999999998
116.39999999999999	1.35
116.39999999999999	1.65
116.39999999999999	1.95
116.39999999999999	2.25
116.39999999999999	2.55	0.2575495376185419
116.39999999999999	2.8499999999999996	0.22785973634527082
116.39999999999999	3.15	0.1178309930354856
116.39999999999999	3.4499999999999997	-0.0017608747279054013
116.39999999999999	3.75	-0.00048219533248182136
116.39999999999999	4.05	0.0036000123834388172
116.39999999999999	4.35	0.001728696296685536
116.39999999999999	4.65	3.4965669785589985e-07
116.39999999999999	4.949999999999999	-0.00016398350230864973
116.39999999999999	5.25
116.39999999999999	5.55
116.39999999999999	5.85
116.39999999999999	6.15
116.39999999999999	6.449999999999999
116.39999999999999	6.75
116.39999999999999	7.049999999999999
116.39999999999999	7.35
116.39999999999999	7.65
116.39999999999999	7.949999999999999
116.39999999999999	8.25
116.39999999999999	8.55
116.39999999999999	8.85
116.39999999999999	9.149999999999999
116.39999999999999	9.45
116.39999999999999	9.75
116.39999999999999	10.05
116.39999999999999	10.35
116.39999999999999	10.649999999999999
116.39999999999999	10.95
116.39999999999999	11.25
116.39999999999999	11.55
116.39999999999999	11.85
116.39999999999999	12.149999999999999
116.39999999999999	12.45
116.39999999999999	12.75
116.39999999999999	13.05
116.39999999999999	13.35
116.39999999999999	13.649999999999999
116.39999999999999	13.95
116.39999999999999	14.25
116.39999999999999	14.549999999999999
116.39999999999999	14.85
118.8	0.15
118.8	0.44999999999999996
118.8	0.75
118.8	1.0499999999999998
118.8	1.35
118.8	1.65
118.8	1.95
118.8	2.25
118.8	2.55	0.24241381475328744
118.8	2.8499999999999996	0.23357483659886072
118.8	3.15	0.11522642108935637
118.8	3.4499999999999997	0.026584842444815387
118.8	3.75	-0.00015780004519158332
118.8	4.05	-0.0015682834747423886
118.8	4.35	3.853664622776402e-05
118.8	4.65	-0.0005333605474470115
118.8	4.949999999999999	-0.00013387478180026466
118.8	5.25
118.8	5.55
118.8	5.85
118.8	6.15
118.8	6.449999999999999
118.8	6.75
118.8	7.049999999999999
118.8	7.35
118.8	7.65
118.8	7.949999999999999
118.8	8.25
118.8	8.55
118.8	8.85
118.8	9.149999999999999
118.8	9.45
118.8	9.75
118.8	10.05
118.8	10.35
118.8	10.649999999999999
118.8	10.95
118.8	11.25
118.8	11.55
118.8	11.85
118.8	12.149999999999999
118.8	12.45
118.8	12.75
118.8	13.05
118.8	13.35
118.8	13.649999999999999
118.8	13.95
118.8	14.25
118.8	14.549999999999999
118.8	14.85
121.2	0.15
121.2	0.44999999999999996
121.2	0.75
121.2	1.0499999999999998
121.2	1.35
121.2	1.65
121.2	1.95
121.2	2.25
121.2	2.55	0.2345259996087634
121.2	2.8499999999999996	0.2240554345879226
121.2	3.15	0.11698667707942374
121.2	3.4499999999999997	0.010510632115917608
121.2	3.75	-0.008950679422663857
121.2	4.05	0.0007189978774500233
121.2	4.35	0.000629711068175506
121.2	4.65	-0.00030757060861693236
121.2	4.949999999999999	-8.365638492703888e-05
121.2	5.25
121.2	5.55
121.2	5.85
121.2	6.15
121.2	6.449999999999999
121.2	6.75
121.2	7.049999999999999
121.2	7.35
121.2	7.65
121.2	7.949999999999999
121.2	8.25
121.2	8.55
121.2	8.85
121.2	9.149999999999999
121.2	9.45
121.2	9.75
121.2	10.05
121.2	10.35
121.2	10.649999999999999
121.2	10.95
121.2	11.25
121.2	11.55
121.2	11.85
121.2	12.149999999999999
121.2	12.45
121.2	12.75
121.2	13.05
121.2	13.35
121.2	13.649999999999999
121.2	13.95
121.2	14.25
121.2	14.549999999999999
121.2	14.85
123.6	0.15
123.6	0.44999999999999996
123.6	0.75
123.6	1.0499999999999998
123.6	1.35
123.6	1.65
123.6	1.95
123.6	2.25
123.6	2.55	0.2180823057058803
123.6	2.8499999999999996	0.2176957285456172
123.6	3.15	0.1454473398484706
123.6	3.4499999999999997	0.01688125147129318
123.6	3.75	-0.0009149097992728154
123.6	4.05	-0.003064417277784788
123.6	4.35	0.0007621561702959012
123.6	4.65	-0.0005904503496809884
123.6	4.949999999999999	-4.719497711912131e-05
123.6	5.25
123.6	5.55
123.6	5.85
123.6	6.15
123.6	6.449999999999999
123.6	6.75
123.6	7.049999999999999
123.6	7.35
123.6	7.65
123.6	7.949999999999999
123.6	8.25
123.6	8.55
123.6	8.85
123.6	9.149999999999999
123.6	9.45
123.6	9.75
123.6	10.05
123.6	10.35
123.6	10.649999999999999
123.6	10.95
123.6	11.25
123.6	11.55
123.6	11.85
123.6	12.149999999999999
123.6	12.45
123.6	12.75
123.6	13.05
123.6	13.35
123.6	13.649999999999999
123.6	13.95
123.6	14.25
123.6	14.549999999999999
123.6	14.85
126.0	0.15
126.0	0.44999999999999996
126.0	0.75
126.0	1.0499999999999998
126.0	1.35
126.0	1.65
126.0	1.95
126.0	2.25
126.0	2.55	0.25864145547988926
126.0	2.8499999999999996	0.21310881284569472
126.0	3.15	0.13405513316399997
126.0	3.4499999999999997	0.00925245248380144
126.0	3.75	-0.00019486621730155438
126.0	4.05	-0.0018049864840939298
126.0	4.35	0.002676565522466927
126.0	4.65	-0.0008025824352396046
126.0	4.949999999999999	-0.0001998140132391564
126.0	5.25
126.0	5.55
126.0	5.85
126.0	6.15
126.0	6.449999999999999
126.0	6.75
126.0	7.049999999999999
126.0	7.35
126.0	7.65
126.0	7.949999999999999
126.0	8.25
126.0	8.55
126.0	8.85
126.0	9.149999999999999
126.0	9.45
126.0	9.75
126.0	10.05
126.0	10.35
126.0	10.649999999999999
126.0	10.95
126.0	11.25
126.0	11.55
126.0	11.85
126.0	12.149999999999999
126.0	12.45
126.0	12.75
126.0	13.05
126.0	13.35
126.0	13.649999999999999
126.0	13.95
126.0	14.25
126.0	14.549999999999999
126.0	14.85
128.4	0.15
128.4	0.44999999999999996
128.4	0.75
128.4	1.0499999999999998
128.4	1.35
128.4	1.65
128.4	1.95
128.4	2.25
128.4	2.55	0.20664063302557878
128.4	2.8499999999999996	0.19649956062967883
128.4	3.15	0.10758929424066035
128.4	3.4499999999999997	0.009011215464700703
128.4	3.75	-0.00012318621630631816
128.4	4.05	-0.0026394567293769235
128.4	4.35	-1.4392552828674584e-05
128.4	4.65	-0.0003859637176509074
128.4	4.949999999999999	-0.00011235089379958997
128.4	5.25
128.4	5.55
128.4	5.85
128.4	6.15
128.4	6.449999999999999
128.4	6.75
128.4	7.049999999999999
128.4	7.35
128.4	7.65
128.4	7.949999999999999
128.4	8.25
128.4	8.55
128.4	8.85
128.4	9.149999999999999
128.4	9.45
128.4	9.75
128.4	10.05
128.4	10.35
128.4	10.649999999999999
128.4	10.95
128.4	11.25
128.4	11.55
128.4	11.85
128.4	12.149999999999999
128.4	12.45
128.4	12.75
128.4	13.05
128.4	13.35
128.4	13.649999999999999
128.4	13.95
128.4	14.25
128.4	14.549999999999999
128.4	14.85
130.8	0.15
130.8	0.44999999999999996
130.8	0.75
130.8	1.0499999999999998
130.8	1.35
130.8	1.65
130.8	1.95
130.8	2.25
130.8	2.55	0.21123028752843473
130.8	2.8499999999999996	0.2130451027412007
130.8	3.15	0.09816851214873168
130.8	3.4499999999999997	0.010214554700598517
130.8	3.75	-0.004810155929049329
130.8	4.05	0.0003648222250956949
130.8	4.35	0.0020843348743975793
130.8	4.65	-0.0008379551217930251
130.8	4.949999999999999	-0.00019534920123323685
130.8	5.25
130.8	5.55
130.8	5.85
130.8	6.15
130.8	6.449999999999999
130.8	6.75
130.8	7.049999999999999
130.8	7.35
130.8	7.65
130.8	7.949999999999999
130.8	8.25
130.8	8.55
130.8	8.85
130.8	9.149999999999999
130.8	9.45
130.8	9.75
130.8	10.05
130.8	10.35
130.8	10.649999999999999
130.8	10.95
130.8	11.25
130.8	11.55
130.8	11.85
130.8	12.149999999999999
130.8	12.45
130.8	12.75
130.8	13.05
130.8	13.35
130.8	13.649999999999999
130.8	13.95
130.8	14.25
130.8	14.549999999999999
130.8	14.85
133.2	0.15
133.2	0.44999999999999996
133.2	0.75
133.2	1.0499999999999998
133.2	1.35
133.2	1.65
133.2	1.95
133.2	2.25
133.2	2.55	0.17885052612496166
133.2	2.8499999999999996	0.2103078937832034
133.2	3.15	0.11949868685277996
133.2	3.4499999999999997	0.009774036389119698
133.2	3.75	-0.0021739763730156715
133.2	4.05	0.000390330023500951
133.2	4.35	-0.0002990497047896065
133.2	4.65	-0.00035631271650174765
133.2	4.949999999999999	-0.00015075954744790101
133.2	5.25
133.2	5.55
133.2	5.85
133.2	6.15
133.2	6.449999999999999
133.2	6.75
133.2	7.049999999999999
133.2	7.35
133.2	7.65
133.2	7.949999999999999
133.2	8.25
133.2	8.55
133.2	8.85
133.2	9.149999999999999
133.2	9.45
133.2	9.75
133.2	10.05
133.2	10.35
133.2	10.649999999999999
133.2	10.95
133.2	11.25
133.2	11.55
133.2	11.85
133.2	12.149999999999999
133.2	12.45
133.2	12.75
133.2	13.05
133.2	13.35
133.2	13.649999999999999
133.2	13.95
133.2	14.25
133.2	14.549999999999999
133.2	14.85
135.6	0.15
135.6	0.44999999999999996
135.6	0.75
135.6	1.0499999999999998
135.6	1.35
135.6	1.65
135.6	1.95
135.6	2.25
135.6	2.55	0.217627726634951
135.6	2.8499999999999996	0.20357103501933235
135.6	3.15	0.10127936478829724
135.6	3.4499999999999997	0.00810675095790154
135.6	3.75	-0.00047738832978104576
135.6	4.05	-2.812519853515975e-05
135.6	4.35	0.0011334943686843136
135.6	4.65	8.690213432228187e-05
135.6	4.949999999999999	-6.4612920523794e-05
135.6	5.25
135.6	5.55
135.6	5.85
135.6	6.15
135.6	6.449999999999999
135.6	6.75
135.6	7.049999999999999
135.6	7.35
135.6	7.65
135.6	7.949999999999999
135.6	8.25
135.6	8.55
135.6	8.85
135.6	9.149999999999999
135.6	9.45
135.6	9.75
135.6	10.05
135.6	10.35
135.6	10.649999999999999
135.6	10.95
135.6	11.25
135.6	11.55
135.6	11.85
135.6	12.149999999999999
135.6	12.45
135.6	12.75
135.6	13.05
135.6	13.35
135.6	13.649999999999999
135.6	13.95
135.6	14.25
135.6	14.549999999999999
135.6	14.85
138.0	0.15
138.0	0.44999999999999996
138.0	0.75
138.0	1.0499999999999998
138.0	1.35
138.0	1.65
138.0	1.95
138.0	2.25
138.0	2.55	0.2238355026857837
138.0	2.8499999999999996	0.20380758093796758
138.0	3.15	0.10016709113376608
138.0	3.4499999999999997	0.012443089904825849
138.0	3.75	-0.00357708203797234
138.0	4.05	-0.00010641063242393797
138.0	4.35	6.397213203441695e-05
138.0	4.65	0.0003130660205868773
138.0	4.949999999999999	-0.00011636102498363291
138.0	5.25
138.0	5.55
138.0	5.85
138.0	6.15
138.0	6.449999999999999
138.0	6.75
138.0	7.049999999999999
138.0	7.35
138.0	7.65
138.0	7.949999999999999
138.0	8.25
138.0	8.55
138.0	8.85
138.0	9.149999999999999
138.0	9.45
138.0	9.75
138.0	10.05
138.0	10.35
138.0	10.649999999999999
138.0	10.95
138.0	11.25
138.0	11.55
138.0	11.85
138.0	12.149999999999999
138.0	12.45
138.0	12.75
138.0	13.05
138.0	13.35
138.0	13.649999999999999
138.0	13.95
138.0	14.25
138.0	14.549999999999999
138.0	14.85
140.39999999999998	0.15
140.39999999999998	0.44999999999999996
140.39999999999998	0.75
140.39999999999998	1.0499999999999998
140.39999999999998	1.35
140.39999999999998	1.65
140.39999999999998	1.95
140.39999999999998	2.25
140.39999999999998	2.55	0.1960763226301092
140.39999999999998	2.8499999999999996	0.2052968762309454
140.39999999999998	3.15	0.1143280653097111
140.39999999999998	3.4499999999999997	0.0067826888817146555
140.39999999999998	3.75	-4.5696990855503825e-05
140.39999999999998	4.05	0.0035523274096888715
140.39999999999998	4.35	-0.0005521436512306257
140.39999999999998	4.65	-0.00044323278809507916
140.39999999999998	4.949999999999999	-0.0001478227055869446
140.39999999999998	5.25
140.39999999999998	5.55
140.39999999999998	5.85
140.39999999999998	6.15
140.39999999999998	6.449999999999999
140.39999999999998	6.75
140.39999999999998	7.049999999999999
140.39999999999998	7.35
140.39999999999998	7.65
140.39999999999998	7.949999999999999
140.39999999999998	8.25
140.39999999999998	8.55
140.39999999999998	8.85
140.39999999999998	9.149999999999999
140.39999999999998	9.45
140.39999999999998	9.75
140.39999999999998	10.05
140.39999999999998	10.35
140.39999999999998	10.649999999999999
140.39999999999998	10.95
140.39999999999998	11.25
140.39999999999998	11.55
140.39999999999998	11.85
140.39999999999998	12.149999999999999
140.39999999999998	12.45
140.39999999999998	12.75
140.39999999999998	13.05
140.39999999999998	13.35
140.39999999999998	13.649999999999999
140.39999999999998	13.95
140.39999999999998	14.25
140.39999999999998	14.549999999999999
140.39999999999998	14.85
142.8	0.15
142.8	0.44999999999999996
142.8	0.75
142.8	1.0499999999999998
142.8	1.35
142.8	1.65
142.8	1.95
142.8	2.25
142.8	2.55	0.16663606203487674
142.8	2.8499999999999996	0.2017402706263022
142.8	3.15	0.08348541527147577
142.8	3.4499999999999997	0.009105771192090677
142.8	3.75	0.0038616480960627086
142.8	4.05	0.0005904645592732107
142.8	4.35	-0.00033801451669859264
142.8	4.65	-0.0003215540645787432
142.8	4.949999999999999	-0.0001872380995477388
142.8	5.25
142.8	5.55
142.8	5.85
142.8	6.15
142.8	6.449999999999999
142.8	6.75
142.8	7.049999999999999
142.8	7.35
142.8	7.65
142.8	7.949999999999999
142.8	8.25
142.8	8.55
142.8	8.85
142.8	9.149999999999999
142.8	9.45
142.8	9.75
142.8	10.05
142.8	10.35
142.8	10.649999999999999
142.8	10.95
142.8	11.25
142.8	11.55
142.8	11.85
142.8	12.149999999999999
142.8	12.45
142.8	12.75
142.8	13.05
142.8	13.35
142.8	13.649999999999999
142.8	13.95
142.8	14.25
142.8	14.549999999999999
142.8	14.85
145.2	0.15
145.2	0.44999999999999996
145.2	0.75
145.2	1.0499999999999998
145.2	1.35
145.2	1.65
145.2	1.95
145.2	2.25
145.2	2.55	0.11509958597412229
145.2	2.8499999999999996	0.15664108049915942
145.2	3.15	0.10758856827504298
145.2	3.4499999999999997	-0.000472283901731514
145.2	3.75	0.0027535902728424953
145.2	4.05	-0.0013063518501020065
145.2	4.35	3.1571437506151614e-05
145.2	4.65	-0.0007859946365151688
145.2	4.949999999999999	-5.9350053627559566e-05
145.2	5.25
145.2	5.55
145.2	5.85
145.2	6.15
145.2	6.449999999999999
145.2	6.75
145.2	7.049999999999999
145.2	7.35
145.2	7.65
145.2	7.949999999999999
145.2	8.25
145.2	8.55
145.2	8.85
145.2	9.149999999999999
145.2	9.45
145.2	9.75
145.2	10.05
145.2	10.35
145.2	10.649999999999999
145.2	10.95
145.2	11.25
145.2	11.55
145.2	11.85
145.2	12.149999999999999
145.2	12.45
145.2	12.75
145.2	13.05
145.2	13.35
145.2	13.649999999999999
145.2	13.95
145.2	14.25
145.2	14.549999999999999
145.2	14.85
147.6	0.15
147.6	0.44999999999999996
147.6	0.75
147.6	1.0499999999999998
147.6	1.35
147.6	1.65
147.6	1.95
147.6	2.25
147.6	2.55	0.24476950080133975
147.6	2.8499999999999996	0.16380787127357171
147.6	3.15	0.09005026664540526
147.6	3.4499999999999997	0.008333297706121812
147.6	3.75	0.004575162334904668
147.6	4.05	0.0006730196758845912
147.6	4.35	0.0011483768757607827
147.6	4.65	-0.0010775339556357373
147.6	4.949999999999999	-0.00011337226200632459
147.6	5.25
147.6	5.55
147.6	5.85
147.6	6.15
147.6	6.449999999999999
147.6	6.75
147.6	7.049999999999999
147.6	7.35
147.6	7.65
147.6	7.949999999999999
147.6	8.25
147.6	8.55
147.6	8.85
147.6	9.149999999999999
147.6	9.45
147.6	9.75
147.6	10.05
147.6	10.35
147.6	10.649999999999999
147.6	10.95
147.6	11.25
147.6	11.55
147.6	11.85
147.6	12.149999999999999
147.6	12.45
147.6	12.75
147.6	13.05
147.6	13.35
147.6	13.649999999999999
147.6	13.95
147.6	14.25
147.6	14.549999999999999
147.6	14.85
150.0	0.15
150.0	0.44999999999999996
150.0	0.75
150.0	1.0499999999999998
150.0	1.35
150.0	1.65
150.0	1.95
150.0	2.25
150.0	2.55	0.16083822546643206
150.0	2.8499999999999996	0.16084127515802185
150.0	3.15	0.10591752198011176
150.0	3.4499999999999997	0.0049031931299396096
150.0	3.75	0.0008950454302109955
150.0	4.05	-0.0010988219048215341
150.0	4.35	0.0011918810016712273
150.0	4.65	-0.0006344118235995081
150.0	4.949999999999999	-0.00013888490796254603
150.0	5.25
150.0	5.55
150.0	5.85
150.0	6.15
150.0	6.449999999999999
150.0	6.75
150.0	7.049999999999999
150.0	7.35
150.0	7.65
150.0	7.949999999999999
150.0	8.25
150.0	8.55
150.0	8.85
150.0	9.149999999999999
150.0	9.45
150.0	9.75
150.0	10.05
150.0	10.35
150.0	10.649999999999999
150.0	10.95
150.0	11.25
150.0	11.55
150.0	11.85
150.0	12.149999999999999
150.0	12.45
150.0	12.75
150.0	13.05
150.0	13.35
150.0	13.649999999999999
150.0	13.95
150.0	14.25
150.0	14.549999999999999
150.0	14.85
152.39999999999998	0.15
152.39999999999998	0.44999999999999996
152.39999999999998	0.75
152.39999999999998	1.0499999999999998
152.39999999999998	1.35
152.39999999999998	1.65
152.39999999999998	1.95
152.39999999999998	2.25
152.39999999999998	2.55	0.16662021103547886
152.39999999999998	2.8499999999999996	0.152721411789571
152.39999999999998	3.15	0.07199650288470473
152.39999999999998	3.4499999999999997	0.0013962814747869475
152.39999999999998	3.75	-0.004646503449952559
152.39999999999998	4.05	-0.0021581300059551724
152.39999999999998	4.35	-0.00030208799741806365
152.39999999999998	4.65	-0.0009363987949859655
152.39999999999998	4.949999999999999	-0.0002273664181683073
152.39999999999998	5.25
152.39999999999998	5.55
152.39999999999998	5.85
152.39999999999998	6.15
152.39999999999998	6.449999999999999
152.39999999999998	6.75
152.39999999999998	7.049999999999999
152.39999999999998	7.35
152.39999999999998	7.65
152.39999999999998	7.949999999999999
152.39999999999998	8.25
152.39999999999998	8.55
152.39999999999998	8.85
152.39999999999998	9.149999999999999
152.39999999999998	9.45
152.39999999999998	9.75
152.39999999999998	10.05
152.39999999999998	10.35
152.39999999999998	10.649999999999999
152.39999999999998	10.95
152.39999999999998	11.25
152.39999999999998	11.55
152.39999999999998	11.85
152.39999999999998	12.149999999999999
152.39999999999998	12.45
152.39999999999998	12.75
152.39999999999998	13.05
152.39999999999998	13.35
152.39999999999998	13.649999999999999
152.39999999999998	13.95
152.39999999999998	14.25
152.39999999999998	14.549999999999999
152.39999999999998	14.85
154.8	0.15
154.8	0.44999999999999996
154.8	0.75
154.8	1.0499999999999998
154.8	1.35
154.8	1.65
154.8	1.95
154.8	2.25
154.8	2.55	0.1338688003597781
154.8	2.8499999999999996	0.18352364380714586
154.8	3.15	0.06398703513995689
154.8	3.4499999999999997	0.0008551602222723886
154.8	3.75	-0.0030164892451347955
154.8	4.05	0.0009364167140740227
154.8	4.35	9.256851238319541e-05
154.8	4.65	-7.30153091080072e-05
154.8	4.949999999999999	-0.0003718281875848014
154.8	5.25
154.8	5.55
154.8	5.85
154.8	6.15
154.8	6.449999999999999
154.8	6.75
154.8	7.049999999999999
154.8	7.35
154.8	7.65
154.8	7.949999999999999
154.8	8.25
154.8	8.55
154.8	8.85
154.8	9.149999999999999
154.8	9.45
154.8	9.75
154.8	10.05
154.8	10.35
154.8	10.649999999999999
154.8	10.95
154.8	11.25
154.8	11.55
154.8	11.85
154.8	12.149999999999999
154.8	12.45
154.8	12.75
154.8	13.05
154.8	13.35
154.8	13.649999999999999
154.8	13.95
154.8	14.25
154.8	14.549999999999999
[truncated: 501 more rows]
