# Supplementary material for: Peering inside the black box by learning the relevance of many-body functions in neural network potentials
Source: Nat Commun. 2025 Nov 10;16:9898. doi: 10.1038/s41467-025-65863-0 (PMC12603069; doi:10.1038/s41467-025-65863-0)
Supplement: Supplementary file 5 — Source Data Fig S9 [file 41467_2025_65863_MOESM5_ESM.zip › fig_s9_waterfall_plot_relevance/fig_s9_methane_PaiNN_alpha_0.7853981633974483.csv]

angle	L2	3B_rel
61.2	0.15
61.2	0.44999999999999996
61.2	0.75
61.2	1.0499999999999998
61.2	1.35
61.2	1.65
61.2	1.95
61.2	2.25
61.2	2.55
61.2	2.8499999999999996
61.2	3.15
61.2	3.4499999999999997
61.2	3.75	0.017284884805030744
61.2	4.05	0.0022673612727865944
61.2	4.35	0.0009823100409380578
61.2	4.65	0.0012921260932915086
61.2	4.949999999999999	0.001327668155370591
61.2	5.25	0.0012836678367190554
61.2	5.55	0.0013138951722212308
61.2	5.85	0.0007838341779589086
61.2	6.15	0.00037155424725946666
61.2	6.449999999999999	0.00011175396896610203
61.2	6.75	1.6826282329112591e-06
61.2	7.049999999999999	-3.2053688960641594e-06
61.2	7.35	3.2673749055722097e-07
61.2	7.65
61.2	7.949999999999999
61.2	8.25
61.2	8.55
61.2	8.85
61.2	9.149999999999999
61.2	9.45
61.2	9.75
61.2	10.05
61.2	10.35
61.2	10.649999999999999
61.2	10.95
61.2	11.25
61.2	11.55
61.2	11.85
61.2	12.149999999999999
61.2	12.45
61.2	12.75
61.2	13.05
61.2	13.35
61.2	13.649999999999999
61.2	13.95
61.2	14.25
61.2	14.549999999999999
61.2	14.85
63.599999999999994	0.15
63.599999999999994	0.44999999999999996
63.599999999999994	0.75
63.599999999999994	1.0499999999999998
63.599999999999994	1.35
63.599999999999994	1.65
63.599999999999994	1.95
63.599999999999994	2.25
63.599999999999994	2.55
63.599999999999994	2.8499999999999996
63.599999999999994	3.15
63.599999999999994	3.4499999999999997	0.04372179317579139
63.599999999999994	3.75	0.006972977617832451
63.599999999999994	4.05	0.0013678042929615008
63.599999999999994	4.35	0.0009144244220701575
63.599999999999994	4.65	0.0013920119759290063
63.599999999999994	4.949999999999999	0.001419734882491419
63.599999999999994	5.25	0.0013825601739862513
63.599999999999994	5.55	0.0010608457880257078
63.599999999999994	5.85	0.0006931962104937387
63.599999999999994	6.15	0.00033802711797265434
63.599999999999994	6.449999999999999	7.575943908498733e-05
63.599999999999994	6.75	-3.481682510332187e-06
63.599999999999994	7.049999999999999	-2.7270400358900986e-06
63.599999999999994	7.35	1.4721365728150291e-07
63.599999999999994	7.65
63.599999999999994	7.949999999999999
63.599999999999994	8.25
63.599999999999994	8.55
63.599999999999994	8.85
63.599999999999994	9.149999999999999
63.599999999999994	9.45
63.599999999999994	9.75
63.599999999999994	10.05
63.599999999999994	10.35
63.599999999999994	10.649999999999999
63.599999999999994	10.95
63.599999999999994	11.25
63.599999999999994	11.55
63.599999999999994	11.85
63.599999999999994	12.149999999999999
63.599999999999994	12.45
63.599999999999994	12.75
63.599999999999994	13.05
63.599999999999994	13.35
63.599999999999994	13.649999999999999
63.599999999999994	13.95
63.599999999999994	14.25
63.599999999999994	14.549999999999999
63.599999999999994	14.85
66.0	0.15
66.0	0.44999999999999996
66.0	0.75
66.0	1.0499999999999998
66.0	1.35
66.0	1.65
66.0	1.95
66.0	2.25
66.0	2.55
66.0	2.8499999999999996
66.0	3.15
66.0	3.4499999999999997
66.0	3.75	0.0049432626192988756
66.0	4.05	0.0008031661169558062
66.0	4.35	0.0008760468118881583
66.0	4.65	0.001354352817052831
66.0	4.949999999999999	0.0015209418492452276
66.0	5.25	0.001347840068632772
66.0	5.55	0.0010546595734020059
66.0	5.85	0.0005967148611727054
66.0	6.15	0.0002231879831704585
66.0	6.449999999999999	5.7342770914237104e-05
66.0	6.75	-2.2156051695747292e-06
66.0	7.049999999999999	-1.996896127421631e-06
66.0	7.35	1.30222592279366e-07
66.0	7.65
66.0	7.949999999999999
66.0	8.25
66.0	8.55
66.0	8.85
66.0	9.149999999999999
66.0	9.45
66.0	9.75
66.0	10.05
66.0	10.35
66.0	10.649999999999999
66.0	10.95
66.0	11.25
66.0	11.55
66.0	11.85
66.0	12.149999999999999
66.0	12.45
66.0	12.75
66.0	13.05
66.0	13.35
66.0	13.649999999999999
66.0	13.95
66.0	14.25
66.0	14.549999999999999
66.0	14.85
68.4	0.15
68.4	0.44999999999999996
68.4	0.75
68.4	1.0499999999999998
68.4	1.35
68.4	1.65
68.4	1.95
68.4	2.25
68.4	2.55
68.4	2.8499999999999996
68.4	3.15
68.4	3.4499999999999997
68.4	3.75	0.003384303809077399
68.4	4.05	0.0006626668659408702
68.4	4.35	0.0009140908945180255
68.4	4.65	0.0015228345665392828
68.4	4.949999999999999	0.0016276120983405847
68.4	5.25	0.0012215899516669708
68.4	5.55	0.0008710007150292931
68.4	5.85	0.0005296573430353495
68.4	6.15	0.00019224716309896708
68.4	6.449999999999999	3.8387152196982275e-05
68.4	6.75	2.6461040198207307e-06
68.4	7.049999999999999	-1.8787853616672511e-06
68.4	7.35	1.41961565707634e-07
68.4	7.65
68.4	7.949999999999999
68.4	8.25
68.4	8.55
68.4	8.85
68.4	9.149999999999999
68.4	9.45
68.4	9.75
68.4	10.05
68.4	10.35
68.4	10.649999999999999
68.4	10.95
68.4	11.25
68.4	11.55
68.4	11.85
68.4	12.149999999999999
68.4	12.45
68.4	12.75
68.4	13.05
68.4	13.35
68.4	13.649999999999999
68.4	13.95
68.4	14.25
68.4	14.549999999999999
68.4	14.85
70.8	0.15
70.8	0.44999999999999996
70.8	0.75
70.8	1.0499999999999998
70.8	1.35
70.8	1.65
70.8	1.95
70.8	2.25
70.8	2.55
70.8	2.8499999999999996
70.8	3.15
70.8	3.4499999999999997
70.8	3.75	0.001945174980276132
70.8	4.05	0.0005886677101829303
70.8	4.35	0.0010094892054183637
70.8	4.65	0.0017532770997644575
70.8	4.949999999999999	0.0016063158509015249
70.8	5.25	0.0008944235746241758
70.8	5.55	0.0008192148255815231
70.8	5.85	0.00040425548843361
70.8	6.15	0.00014385014564286108
70.8	6.449999999999999	4.3805161029817645e-05
70.8	6.75	2.7798365485007016e-06
70.8	7.049999999999999	-2.0553573593036688e-06
70.8	7.35	1.578682733464082e-07
70.8	7.65
70.8	7.949999999999999
70.8	8.25
70.8	8.55
70.8	8.85
70.8	9.149999999999999
70.8	9.45
70.8	9.75
70.8	10.05
70.8	10.35
70.8	10.649999999999999
70.8	10.95
70.8	11.25
70.8	11.55
70.8	11.85
70.8	12.149999999999999
70.8	12.45
70.8	12.75
70.8	13.05
70.8	13.35
70.8	13.649999999999999
70.8	13.95
70.8	14.25
70.8	14.549999999999999
70.8	14.85
73.2	0.15
73.2	0.44999999999999996
73.2	0.75
73.2	1.0499999999999998
73.2	1.35
73.2	1.65
73.2	1.95
73.2	2.25
73.2	2.55
73.2	2.8499999999999996
73.2	3.15
73.2	3.4499999999999997
73.2	3.75	0.0014162658884584011
73.2	4.05	0.0004305846579546724
73.2	4.35	0.001185561870202068
73.2	4.65	0.001709857878621493
73.2	4.949999999999999	0.0013364023138186605
73.2	5.25	0.0008601340486761847
73.2	5.55	0.0006434583709933395
73.2	5.85	0.00034963221952067963
73.2	6.15	0.00014773223497001358
73.2	6.449999999999999	4.997909680794141e-05
73.2	6.75	2.793456959325593e-06
73.2	7.049999999999999	-2.047838607201494e-06
73.2	7.35	1.4255326773350569e-07
73.2	7.65
73.2	7.949999999999999
73.2	8.25
73.2	8.55
73.2	8.85
73.2	9.149999999999999
73.2	9.45
73.2	9.75
73.2	10.05
73.2	10.35
73.2	10.649999999999999
73.2	10.95
73.2	11.25
73.2	11.55
73.2	11.85
73.2	12.149999999999999
73.2	12.45
73.2	12.75
73.2	13.05
73.2	13.35
73.2	13.649999999999999
73.2	13.95
73.2	14.25
73.2	14.549999999999999
73.2	14.85
75.6	0.15
75.6	0.44999999999999996
75.6	0.75
75.6	1.0499999999999998
75.6	1.35
75.6	1.65
75.6	1.95
75.6	2.25
75.6	2.55
75.6	2.8499999999999996
75.6	3.15
75.6	3.4499999999999997
75.6	3.75	0.00010266991690581762
75.6	4.05	0.000625923672082339
75.6	4.35	0.001248670756593968
75.6	4.65	0.0016071753228838683
75.6	4.949999999999999	0.0013149065912020465
75.6	5.25	0.0008028188114003393
75.6	5.55	0.00047864761224614404
75.6	5.85	0.00031091189230896465
75.6	6.15	0.0001481329368408347
75.6	6.449999999999999	4.818586190765805e-05
75.6	6.75	2.4501192153728063e-06
75.6	7.049999999999999	-2.054146436163732e-06
75.6	7.35	1.402395532191727e-07
75.6	7.65
75.6	7.949999999999999
75.6	8.25
75.6	8.55
75.6	8.85
75.6	9.149999999999999
75.6	9.45
75.6	9.75
75.6	10.05
75.6	10.35
75.6	10.649999999999999
75.6	10.95
75.6	11.25
75.6	11.55
75.6	11.85
75.6	12.149999999999999
75.6	12.45
75.6	12.75
75.6	13.05
75.6	13.35
75.6	13.649999999999999
75.6	13.95
75.6	14.25
75.6	14.549999999999999
75.6	14.85
78.0	0.15
78.0	0.44999999999999996
78.0	0.75
78.0	1.0499999999999998
78.0	1.35
78.0	1.65
78.0	1.95
78.0	2.25
78.0	2.55
78.0	2.8499999999999996
78.0	3.15
78.0	3.4499999999999997
78.0	3.75	0.0001343381148132631
78.0	4.05	0.0005762980395880278
78.0	4.35	0.0013033744175835987
78.0	4.65	0.001569244041497859
78.0	4.949999999999999	0.0011277515316253
78.0	5.25	0.0007246022236687739
78.0	5.55	0.0004488457513078282
78.0	5.85	0.00027134568849606033
78.0	6.15	0.00014838995379200397
78.0	6.449999999999999	4.658638441232943e-05
78.0	6.75	3.4873520059962824e-06
78.0	7.049999999999999	-1.94019047560997e-06
78.0	7.35	1.4200985588012845e-07
78.0	7.65
78.0	7.949999999999999
78.0	8.25
78.0	8.55
78.0	8.85
78.0	9.149999999999999
78.0	9.45
78.0	9.75
78.0	10.05
78.0	10.35
78.0	10.649999999999999
78.0	10.95
78.0	11.25
78.0	11.55
78.0	11.85
78.0	12.149999999999999
78.0	12.45
78.0	12.75
78.0	13.05
78.0	13.35
78.0	13.649999999999999
78.0	13.95
78.0	14.25
78.0	14.549999999999999
78.0	14.85
80.4	0.15
80.4	0.44999999999999996
80.4	0.75
80.4	1.0499999999999998
80.4	1.35
80.4	1.65
80.4	1.95
80.4	2.25
80.4	2.55
80.4	2.8499999999999996
80.4	3.15
80.4	3.4499999999999997	0.0019836146082070627
80.4	3.75	-3.704897174679663e-06
80.4	4.05	0.0007896680854941826
80.4	4.35	0.0013233060371191513
80.4	4.65	0.0014273260495290803
80.4	4.949999999999999	0.001081860892578199
80.4	5.25	0.0005597698228522055
80.4	5.55	0.00038597246655368034
80.4	5.85	0.00030614981941818367
80.4	6.15	0.000159898684806704
80.4	6.449999999999999	4.834734016465255e-05
80.4	6.75	3.4003089853527542e-06
80.4	7.049999999999999	-1.8989604799565001e-06
80.4	7.35	1.3186100119473697e-07
80.4	7.65
80.4	7.949999999999999
80.4	8.25
80.4	8.55
80.4	8.85
80.4	9.149999999999999
80.4	9.45
80.4	9.75
80.4	10.05
80.4	10.35
80.4	10.649999999999999
80.4	10.95
80.4	11.25
80.4	11.55
80.4	11.85
80.4	12.149999999999999
80.4	12.45
80.4	12.75
80.4	13.05
80.4	13.35
80.4	13.649999999999999
80.4	13.95
80.4	14.25
80.4	14.549999999999999
80.4	14.85
82.8	0.15
82.8	0.44999999999999996
82.8	0.75
82.8	1.0499999999999998
82.8	1.35
82.8	1.65
82.8	1.95
82.8	2.25
82.8	2.55
82.8	2.8499999999999996
82.8	3.15
82.8	3.4499999999999997	0.006873596923242076
82.8	3.75	0.000266499477501113
82.8	4.05	0.0007675135933549816
82.8	4.35	0.0012254666995223115
82.8	4.65	0.0013082329991296509
82.8	4.949999999999999	0.000863348368872375
82.8	5.25	0.000504764269353537
82.8	5.55	0.0004165188047016429
82.8	5.85	0.00032168415556208007
82.8	6.15	0.00015721780808699236
82.8	6.449999999999999	4.8569378050470895e-05
82.8	6.75	2.312632435778169e-06
82.8	7.049999999999999	-1.9654431544046237e-06
82.8	7.35	1.361732778187271e-07
82.8	7.65
82.8	7.949999999999999
82.8	8.25
82.8	8.55
82.8	8.85
82.8	9.149999999999999
82.8	9.45
82.8	9.75
82.8	10.05
82.8	10.35
82.8	10.649999999999999
82.8	10.95
82.8	11.25
82.8	11.55
82.8	11.85
82.8	12.149999999999999
82.8	12.45
82.8	12.75
82.8	13.05
82.8	13.35
82.8	13.649999999999999
82.8	13.95
82.8	14.25
82.8	14.549999999999999
82.8	14.85
85.2	0.15
85.2	0.44999999999999996
85.2	0.75
85.2	1.0499999999999998
85.2	1.35
85.2	1.65
85.2	1.95
85.2	2.25
85.2	2.55
85.2	2.8499999999999996
85.2	3.15
85.2	3.4499999999999997
85.2	3.75	0.000471037491573392
85.2	4.05	0.0006860592693919365
85.2	4.35	0.0011294133561377882
85.2	4.65	0.0011988843211766483
85.2	4.949999999999999	0.0007400045514370716
85.2	5.25	0.0004432759407384965
85.2	5.55	0.0004213061232653396
85.2	5.85	0.0003227761390001899
85.2	6.15	0.0001677189427068334
85.2	6.449999999999999	5.156188954972755e-05
85.2	6.75	3.006536930093955e-06
85.2	7.049999999999999	-2.0360733757553513e-06
85.2	7.35	1.3326834012172805e-07
85.2	7.65
85.2	7.949999999999999
85.2	8.25
85.2	8.55
85.2	8.85
85.2	9.149999999999999
85.2	9.45
85.2	9.75
85.2	10.05
85.2	10.35
85.2	10.649999999999999
85.2	10.95
85.2	11.25
85.2	11.55
85.2	11.85
85.2	12.149999999999999
85.2	12.45
85.2	12.75
85.2	13.05
85.2	13.35
85.2	13.649999999999999
85.2	13.95
85.2	14.25
85.2	14.549999999999999
85.2	14.85
87.6	0.15
87.6	0.44999999999999996
87.6	0.75
87.6	1.0499999999999998
87.6	1.35
87.6	1.65
87.6	1.95
87.6	2.25
87.6	2.55
87.6	2.8499999999999996
87.6	3.15
87.6	3.4499999999999997	0.007883369172077437
87.6	3.75	0.0003004864099299331
87.6	4.05	0.0007212771026141503
87.6	4.35	0.0010905194966277915
87.6	4.65	0.0010273974259002077
87.6	4.949999999999999	0.0006882421679161186
87.6	5.25	0.0004150271365633549
87.6	5.55	0.0004262129920783166
87.6	5.85	0.0003289759329600396
87.6	6.15	0.0001457778250035818
87.6	6.449999999999999	4.6510151313063066e-05
87.6	6.75	2.4700863104395855e-06
87.6	7.049999999999999	-2.059423538936113e-06
87.6	7.35	1.3757410233231939e-07
87.6	7.65
87.6	7.949999999999999
87.6	8.25
87.6	8.55
87.6	8.85
87.6	9.149999999999999
87.6	9.45
87.6	9.75
87.6	10.05
87.6	10.35
87.6	10.649999999999999
87.6	10.95
87.6	11.25
87.6	11.55
87.6	11.85
87.6	12.149999999999999
87.6	12.45
87.6	12.75
87.6	13.05
87.6	13.35
87.6	13.649999999999999
87.6	13.95
87.6	14.25
87.6	14.549999999999999
87.6	14.85
90.0	0.15
90.0	0.44999999999999996
90.0	0.75
90.0	1.0499999999999998
90.0	1.35
90.0	1.65
90.0	1.95
90.0	2.25
90.0	2.55
90.0	2.8499999999999996
90.0	3.15
90.0	3.4499999999999997
90.0	3.75	0.00046316737916527666
90.0	4.05	0.0007176102657364085
90.0	4.35	0.0009469900502531199
90.0	4.65	0.0008804448288261168
90.0	4.949999999999999	0.0005931381071106143
90.0	5.25	0.0004177374688774357
90.0	5.55	0.00043851417692551616
90.0	5.85	0.0002904036586691256
90.0	6.15	0.000152953269343648
90.0	6.449999999999999	4.916389266213849e-05
90.0	6.75	3.195190371146538e-06
90.0	7.049999999999999	-2.0344405108527218e-06
90.0	7.35	1.3288673576506208e-07
90.0	7.65
90.0	7.949999999999999
90.0	8.25
90.0	8.55
90.0	8.85
90.0	9.149999999999999
90.0	9.45
90.0	9.75
90.0	10.05
90.0	10.35
90.0	10.649999999999999
90.0	10.95
90.0	11.25
90.0	11.55
90.0	11.85
90.0	12.149999999999999
90.0	12.45
90.0	12.75
90.0	13.05
90.0	13.35
90.0	13.649999999999999
90.0	13.95
90.0	14.25
90.0	14.549999999999999
90.0	14.85
92.4	0.15
92.4	0.44999999999999996
92.4	0.75
92.4	1.0499999999999998
92.4	1.35
92.4	1.65
92.4	1.95
92.4	2.25
92.4	2.55
92.4	2.8499999999999996
92.4	3.15
92.4	3.4499999999999997
92.4	3.75	0.00041977989028232747
92.4	4.05	0.0006107150801213392
92.4	4.35	0.0008887162824857282
92.4	4.65	0.0006943859385454481
92.4	4.949999999999999	0.0005253758041237293
92.4	5.25	0.0004412916999034162
92.4	5.55	0.00040107630834453095
92.4	5.85	0.00028745392712107437
92.4	6.15	0.00014766936450335733
92.4	6.449999999999999	4.912007660640779e-05
92.4	6.75	2.5812442996524604e-06
92.4	7.049999999999999	-2.043287849594507e-06
92.4	7.35	1.3844162547046513e-07
92.4	7.65
92.4	7.949999999999999
92.4	8.25
92.4	8.55
92.4	8.85
92.4	9.149999999999999
92.4	9.45
92.4	9.75
92.4	10.05
92.4	10.35
92.4	10.649999999999999
92.4	10.95
92.4	11.25
92.4	11.55
92.4	11.85
92.4	12.149999999999999
92.4	12.45
92.4	12.75
92.4	13.05
92.4	13.35
92.4	13.649999999999999
92.4	13.95
92.4	14.25
92.4	14.549999999999999
92.4	14.85
94.8	0.15
94.8	0.44999999999999996
94.8	0.75
94.8	1.0499999999999998
94.8	1.35
94.8	1.65
94.8	1.95
94.8	2.25
94.8	2.55
94.8	2.8499999999999996
94.8	3.15
94.8	3.4499999999999997
94.8	3.75	0.00011987814486050493
94.8	4.05	0.0005896642496134189
94.8	4.35	0.0007775136939589096
94.8	4.65	0.0005916575369054815
94.8	4.949999999999999	0.00046840884669562525
94.8	5.25	0.0004633328589548371
94.8	5.55	0.00041775698511800234
94.8	5.85	0.0002959411036645639
94.8	6.15	0.0001559048784466134
94.8	6.449999999999999	4.8521111989019944e-05
94.8	6.75	3.878086087964805e-06
94.8	7.049999999999999	-1.920348330438057e-06
94.8	7.35	1.4112708413115395e-07
94.8	7.65
94.8	7.949999999999999
94.8	8.25
94.8	8.55
94.8	8.85
94.8	9.149999999999999
94.8	9.45
94.8	9.75
94.8	10.05
94.8	10.35
94.8	10.649999999999999
94.8	10.95
94.8	11.25
94.8	11.55
94.8	11.85
94.8	12.149999999999999
94.8	12.45
94.8	12.75
94.8	13.05
94.8	13.35
94.8	13.649999999999999
94.8	13.95
94.8	14.25
94.8	14.549999999999999
94.8	14.85
97.2	0.15
97.2	0.44999999999999996
97.2	0.75
97.2	1.0499999999999998
97.2	1.35
97.2	1.65
97.2	1.95
97.2	2.25
97.2	2.55
97.2	2.8499999999999996
97.2	3.15
97.2	3.4499999999999997
97.2	3.75	-0.00025583853102589815
97.2	4.05	0.00047459888800736036
97.2	4.35	0.0006141729875578266
97.2	4.65	0.0005116385125896728
97.2	4.949999999999999	0.00047255911584972326
97.2	5.25	0.0003968030494539155
97.2	5.55	0.0004286699264481185
97.2	5.85	0.00031627908990974896
97.2	6.15	0.00015952619503834613
97.2	6.449999999999999	4.872313904019609e-05
97.2	6.75	2.552497180923906e-06
97.2	7.049999999999999	-1.9960256482301044e-06
97.2	7.35	1.4110214542688622e-07
97.2	7.65
97.2	7.949999999999999
97.2	8.25
97.2	8.55
97.2	8.85
97.2	9.149999999999999
97.2	9.45
97.2	9.75
97.2	10.05
97.2	10.35
97.2	10.649999999999999
97.2	10.95
97.2	11.25
97.2	11.55
97.2	11.85
97.2	12.149999999999999
97.2	12.45
97.2	12.75
97.2	13.05
97.2	13.35
97.2	13.649999999999999
97.2	13.95
97.2	14.25
97.2	14.549999999999999
97.2	14.85
99.6	0.15
99.6	0.44999999999999996
99.6	0.75
99.6	1.0499999999999998
99.6	1.35
99.6	1.65
99.6	1.95
99.6	2.25
99.6	2.55
99.6	2.8499999999999996
99.6	3.15
99.6	3.4499999999999997
99.6	3.75	-0.0003018916398504369
99.6	4.05	0.0005452880347556684
99.6	4.35	0.0005020083975973356
99.6	4.65	0.00039343765772193834
99.6	4.949999999999999	0.00046655567930838126
99.6	5.25	0.0004311470486592956
99.6	5.55	0.0004605842395832065
99.6	5.85	0.0002863070481189516
99.6	6.15	0.0001584622505112734
99.6	6.449999999999999	5.333045107068744e-05
99.6	6.75	2.7588889431952794e-06
99.6	7.049999999999999	-1.90619437879472e-06
99.6	7.35	1.428133552740744e-07
99.6	7.65
99.6	7.949999999999999
99.6	8.25
99.6	8.55
99.6	8.85
99.6	9.149999999999999
99.6	9.45
99.6	9.75
99.6	10.05
99.6	10.35
99.6	10.649999999999999
99.6	10.95
99.6	11.25
99.6	11.55
99.6	11.85
99.6	12.149999999999999
99.6	12.45
99.6	12.75
99.6	13.05
99.6	13.35
99.6	13.649999999999999
99.6	13.95
99.6	14.25
99.6	14.549999999999999
99.6	14.85
102.0	0.15
102.0	0.44999999999999996
102.0	0.75
102.0	1.0499999999999998
102.0	1.35
102.0	1.65
102.0	1.95
102.0	2.25
102.0	2.55
102.0	2.8499999999999996
102.0	3.15
102.0	3.4499999999999997
102.0	3.75	-0.00040332924063638903
102.0	4.05	0.0004681555977804188
102.0	4.35	0.00042759367940259634
102.0	4.65	0.0004086508503231101
102.0	4.949999999999999	0.0004887266634836084
102.0	5.25	0.0004409944789870421
102.0	5.55	0.00043763416620014816
102.0	5.85	0.0003097913998433518
102.0	6.15	0.0001546487410052826
102.0	6.449999999999999	4.9728768209289905e-05
102.0	6.75	3.5630751514413978e-06
102.0	7.049999999999999	-2.01836997565701e-06
102.0	7.35	1.4304327418317798e-07
102.0	7.65
102.0	7.949999999999999
102.0	8.25
102.0	8.55
102.0	8.85
102.0	9.149999999999999
102.0	9.45
102.0	9.75
102.0	10.05
102.0	10.35
102.0	10.649999999999999
102.0	10.95
102.0	11.25
102.0	11.55
102.0	11.85
102.0	12.149999999999999
102.0	12.45
102.0	12.75
102.0	13.05
102.0	13.35
102.0	13.649999999999999
102.0	13.95
102.0	14.25
102.0	14.549999999999999
102.0	14.85
104.39999999999999	0.15
104.39999999999999	0.44999999999999996
104.39999999999999	0.75
104.39999999999999	1.0499999999999998
104.39999999999999	1.35
104.39999999999999	1.65
104.39999999999999	1.95
104.39999999999999	2.25
104.39999999999999	2.55
104.39999999999999	2.8499999999999996
104.39999999999999	3.15
104.39999999999999	3.4499999999999997
104.39999999999999	3.75	9.990691630596353e-05
104.39999999999999	4.05	0.0004908543325686654
104.39999999999999	4.35	0.0003455260610089282
104.39999999999999	4.65	0.00038607654300339215
104.39999999999999	4.949999999999999	0.0005425455053688432
104.39999999999999	5.25	0.0004316746638344249
104.39999999999999	5.55	0.00040502086920002345
104.39999999999999	5.85	0.0002876177669605329
104.39999999999999	6.15	0.0001446134152074138
104.39999999999999	6.449999999999999	4.711293117442838e-05
104.39999999999999	6.75	3.468028140024545e-06
104.39999999999999	7.049999999999999	-1.9964777348605963e-06
104.39999999999999	7.35	1.6127248126321344e-07
104.39999999999999	7.65
104.39999999999999	7.949999999999999
104.39999999999999	8.25
104.39999999999999	8.55
104.39999999999999	8.85
104.39999999999999	9.149999999999999
104.39999999999999	9.45
104.39999999999999	9.75
104.39999999999999	10.05
104.39999999999999	10.35
104.39999999999999	10.649999999999999
104.39999999999999	10.95
104.39999999999999	11.25
104.39999999999999	11.55
104.39999999999999	11.85
104.39999999999999	12.149999999999999
104.39999999999999	12.45
104.39999999999999	12.75
104.39999999999999	13.05
104.39999999999999	13.35
104.39999999999999	13.649999999999999
104.39999999999999	13.95
104.39999999999999	14.25
104.39999999999999	14.549999999999999
104.39999999999999	14.85
106.8	0.15
106.8	0.44999999999999996
106.8	0.75
106.8	1.0499999999999998
106.8	1.35
106.8	1.65
106.8	1.95
106.8	2.25
106.8	2.55
106.8	2.8499999999999996
106.8	3.15
106.8	3.4499999999999997	0.009341504095345954
106.8	3.75	-0.00027254273034163897
106.8	4.05	0.0004127893183296049
106.8	4.35	0.00027914642133466076
106.8	4.65	0.0003987968877684147
106.8	4.949999999999999	0.0005024810872983225
106.8	5.25	0.00043890194257759
106.8	5.55	0.0004078546403533588
106.8	5.85	0.0003194931439410078
106.8	6.15	0.00016099095071685576
106.8	6.449999999999999	5.33588613051156e-05
106.8	6.75	4.003194882808827e-06
106.8	7.049999999999999	-2.0364966172182882e-06
106.8	7.35	1.3009913418142592e-07
106.8	7.65
106.8	7.949999999999999
106.8	8.25
106.8	8.55
106.8	8.85
106.8	9.149999999999999
106.8	9.45
106.8	9.75
106.8	10.05
106.8	10.35
106.8	10.649999999999999
106.8	10.95
106.8	11.25
106.8	11.55
106.8	11.85
106.8	12.149999999999999
106.8	12.45
106.8	12.75
106.8	13.05
106.8	13.35
106.8	13.649999999999999
106.8	13.95
106.8	14.25
106.8	14.549999999999999
106.8	14.85
109.2	0.15
109.2	0.44999999999999996
109.2	0.75
109.2	1.0499999999999998
109.2	1.35
109.2	1.65
109.2	1.95
109.2	2.25
109.2	2.55
109.2	2.8499999999999996
109.2	3.15
109.2	3.4499999999999997	0.02628911163265002
109.2	3.75	0.0008836477598552505
109.2	4.05	0.00044719521623837725
109.2	4.35	0.000284426898074717
109.2	4.65	0.0003894746185210038
109.2	4.949999999999999	0.0005058907361926046
109.2	5.25	0.00043255453041097185
109.2	5.55	0.0004011440091110785
109.2	5.85	0.00029010493953944837
109.2	6.15	0.00014848661694463888
109.2	6.449999999999999	4.960200232979374e-05
109.2	6.75	2.8295864229954493e-06
109.2	7.049999999999999	-2.123856902360752e-06
109.2	7.35	1.5889950719333637e-07
109.2	7.65
109.2	7.949999999999999
109.2	8.25
109.2	8.55
109.2	8.85
109.2	9.149999999999999
109.2	9.45
109.2	9.75
109.2	10.05
109.2	10.35
109.2	10.649999999999999
109.2	10.95
109.2	11.25
109.2	11.55
109.2	11.85
109.2	12.149999999999999
109.2	12.45
109.2	12.75
109.2	13.05
109.2	13.35
109.2	13.649999999999999
109.2	13.95
109.2	14.25
109.2	14.549999999999999
109.2	14.85
111.6	0.15
111.6	0.44999999999999996
111.6	0.75
111.6	1.0499999999999998
111.6	1.35
111.6	1.65
111.6	1.95
111.6	2.25
111.6	2.55
111.6	2.8499999999999996
111.6	3.15
111.6	3.4499999999999997	0.012882204919833384
111.6	3.75	0.000702271651979487
111.6	4.05	0.0004224242087741232
111.6	4.35	0.0002475078703255056
111.6	4.65	0.0004007327771225926
111.6	4.949999999999999	0.0004918558831547844
111.6	5.25	0.0004485697253427055
111.6	5.55	0.0004406539441246338
111.6	5.85	0.00030317265474912665
111.6	6.15	0.00015471939966638158
111.6	6.449999999999999	4.65626610982154e-05
111.6	6.75	3.3732795532504255e-06
111.6	7.049999999999999	-2.0724099023110737e-06
111.6	7.35	1.365673223763215e-07
111.6	7.65
111.6	7.949999999999999
111.6	8.25
111.6	8.55
111.6	8.85
111.6	9.149999999999999
111.6	9.45
111.6	9.75
111.6	10.05
111.6	10.35
111.6	10.649999999999999
111.6	10.95
111.6	11.25
111.6	11.55
111.6	11.85
111.6	12.149999999999999
111.6	12.45
111.6	12.75
111.6	13.05
111.6	13.35
111.6	13.649999999999999
111.6	13.95
111.6	14.25
111.6	14.549999999999999
111.6	14.85
114.0	0.15
114.0	0.44999999999999996
114.0	0.75
114.0	1.0499999999999998
114.0	1.35
114.0	1.65
114.0	1.95
114.0	2.25
114.0	2.55
114.0	2.8499999999999996
114.0	3.15
114.0	3.4499999999999997
114.0	3.75	0.001136790695895371
114.0	4.05	0.0004512066676202075
114.0	4.35	0.000222025315837954
114.0	4.65	0.0004090598935996769
114.0	4.949999999999999	0.0005385893744023973
114.0	5.25	0.0004368095236461594
114.0	5.55	0.0003982513816956609
114.0	5.85	0.0002852004089546704
114.0	6.15	0.00015702733104696964
114.0	6.449999999999999	5.356946700331966e-05
114.0	6.75	3.8838369685881156e-06
114.0	7.049999999999999	-2.1280545783739517e-06
114.0	7.35	1.3817577029030267e-07
114.0	7.65
114.0	7.949999999999999
114.0	8.25
114.0	8.55
114.0	8.85
114.0	9.149999999999999
114.0	9.45
114.0	9.75
114.0	10.05
114.0	10.35
114.0	10.649999999999999
114.0	10.95
114.0	11.25
114.0	11.55
114.0	11.85
114.0	12.149999999999999
114.0	12.45
114.0	12.75
114.0	13.05
114.0	13.35
114.0	13.649999999999999
114.0	13.95
114.0	14.25
114.0	14.549999999999999
114.0	14.85
116.39999999999999	0.15
116.39999999999999	0.44999999999999996
116.39999999999999	0.75
116.39999999999999	1.0499999999999998
116.39999999999999	1.35
116.39999999999999	1.65
116.39999999999999	1.95
116.39999999999999	2.25
116.39999999999999	2.55
116.39999999999999	2.8499999999999996
116.39999999999999	3.15
116.39999999999999	3.4499999999999997	0.009996069411045028
116.39999999999999	3.75	0.0014317118181941056
116.39999999999999	4.05	0.0005127352966154188
116.39999999999999	4.35	0.0002121023256878361
116.39999999999999	4.65	0.00039395212202166717
116.39999999999999	4.949999999999999	0.00047988783932991186
116.39999999999999	5.25	0.0004436109475958226
116.39999999999999	5.55	0.000422981796369863
116.39999999999999	5.85	0.00032220021754774563
116.39999999999999	6.15	0.00014606510973801492
116.39999999999999	6.449999999999999	5.1397771728133135e-05
116.39999999999999	6.75	3.509278207813176e-06
116.39999999999999	7.049999999999999	-1.9401439955560165e-06
116.39999999999999	7.35	1.5838564086169905e-07
116.39999999999999	7.65
116.39999999999999	7.949999999999999
116.39999999999999	8.25
116.39999999999999	8.55
116.39999999999999	8.85
116.39999999999999	9.149999999999999
116.39999999999999	9.45
116.39999999999999	9.75
116.39999999999999	10.05
116.39999999999999	10.35
116.39999999999999	10.649999999999999
116.39999999999999	10.95
116.39999999999999	11.25
116.39999999999999	11.55
116.39999999999999	11.85
116.39999999999999	12.149999999999999
116.39999999999999	12.45
116.39999999999999	12.75
116.39999999999999	13.05
116.39999999999999	13.35
116.39999999999999	13.649999999999999
116.39999999999999	13.95
116.39999999999999	14.25
116.39999999999999	14.549999999999999
116.39999999999999	14.85
118.8	0.15
118.8	0.44999999999999996
118.8	0.75
118.8	1.0499999999999998
118.8	1.35
118.8	1.65
118.8	1.95
118.8	2.25
118.8	2.55
118.8	2.8499999999999996
118.8	3.15
118.8	3.4499999999999997
118.8	3.75	0.000989084279699327
118.8	4.05	0.0004644439498937468
118.8	4.35	0.000254758286784364
118.8	4.65	0.0004178494147284112
118.8	4.949999999999999	0.0005242452872923416
118.8	5.25	0.0004368938060636442
118.8	5.55	0.0004060675397652878
118.8	5.85	0.00031672135931411677
118.8	6.15	0.00016953644960721585
118.8	6.449999999999999	4.90042012947337e-05
118.8	6.75	3.373841228989154e-06
118.8	7.049999999999999	-2.1044302088489566e-06
118.8	7.35	1.2196981061704299e-07
118.8	7.65
118.8	7.949999999999999
118.8	8.25
118.8	8.55
118.8	8.85
118.8	9.149999999999999
118.8	9.45
118.8	9.75
118.8	10.05
118.8	10.35
118.8	10.649999999999999
118.8	10.95
118.8	11.25
118.8	11.55
118.8	11.85
118.8	12.149999999999999
118.8	12.45
118.8	12.75
118.8	13.05
118.8	13.35
118.8	13.649999999999999
118.8	13.95
118.8	14.25
118.8	14.549999999999999
118.8	14.85
121.2	0.15
121.2	0.44999999999999996
121.2	0.75
121.2	1.0499999999999998
121.2	1.35
121.2	1.65
121.2	1.95
121.2	2.25
121.2	2.55
121.2	2.8499999999999996
121.2	3.15
121.2	3.4499999999999997
121.2	3.75	0.0017500045803962563
121.2	4.05	0.0005559400938687899
121.2	4.35	0.0002584874837965306
121.2	4.65	0.0003944845499329495
121.2	4.949999999999999	0.0005001288597612296
121.2	5.25	0.00038621514133195073
121.2	5.55	0.00041601535255601617
121.2	5.85	0.00031936009507249033
121.2	6.15	0.00014926906771058532
121.2	6.449999999999999	5.567300372364597e-05
121.2	6.75	3.360519849251639e-06
121.2	7.049999999999999	-1.9115354825095716e-06
121.2	7.35	1.1978204052412238e-07
121.2	7.65
121.2	7.949999999999999
121.2	8.25
121.2	8.55
121.2	8.85
121.2	9.149999999999999
121.2	9.45
121.2	9.75
121.2	10.05
121.2	10.35
121.2	10.649999999999999
121.2	10.95
121.2	11.25
121.2	11.55
121.2	11.85
121.2	12.149999999999999
121.2	12.45
121.2	12.75
121.2	13.05
121.2	13.35
121.2	13.649999999999999
121.2	13.95
121.2	14.25
121.2	14.549999999999999
121.2	14.85
123.6	0.15
123.6	0.44999999999999996
123.6	0.75
123.6	1.0499999999999998
123.6	1.35
123.6	1.65
123.6	1.95
123.6	2.25
123.6	2.55
123.6	2.8499999999999996
123.6	3.15
123.6	3.4499999999999997
123.6	3.75	0.0009976138121786104
123.6	4.05	0.0006141664636908007
123.6	4.35	0.00023697856077425076
123.6	4.65	0.00037690857266561297
123.6	4.949999999999999	0.0005226219422676526
123.6	5.25	0.00048005159518399096
123.6	5.55	0.00043867060487023934
123.6	5.85	0.00029969563089110807
123.6	6.15	0.00015030517344165822
123.6	6.449999999999999	5.0067737221821066e-05
123.6	6.75	3.023004000792539e-06
123.6	7.049999999999999	-2.100571941869179e-06
123.6	7.35	1.5012577037604474e-07
123.6	7.65
123.6	7.949999999999999
123.6	8.25
123.6	8.55
123.6	8.85
123.6	9.149999999999999
123.6	9.45
123.6	9.75
123.6	10.05
123.6	10.35
123.6	10.649999999999999
123.6	10.95
123.6	11.25
123.6	11.55
123.6	11.85
123.6	12.149999999999999
123.6	12.45
123.6	12.75
123.6	13.05
123.6	13.35
123.6	13.649999999999999
123.6	13.95
123.6	14.25
123.6	14.549999999999999
123.6	14.85
126.0	0.15
126.0	0.44999999999999996
126.0	0.75
126.0	1.0499999999999998
126.0	1.35
126.0	1.65
126.0	1.95
126.0	2.25
126.0	2.55
126.0	2.8499999999999996
126.0	3.15
126.0	3.4499999999999997	0.011830269152085293
126.0	3.75	0.0022990584985586615
126.0	4.05	0.0006131444889941549
126.0	4.35	0.0002350347227734765
126.0	4.65	0.0003930944691578836
126.0	4.949999999999999	0.0005134826427739872
126.0	5.25	0.0004068210702043995
126.0	5.55	0.0004386793413246341
126.0	5.85	0.0003078932356641842
126.0	6.15	0.0001600440683436916
126.0	6.449999999999999	5.085855436960348e-05
126.0	6.75	3.0923610039335065e-06
126.0	7.049999999999999	-2.0093702445214536e-06
126.0	7.35	1.4766455785556305e-07
126.0	7.65
126.0	7.949999999999999
126.0	8.25
126.0	8.55
126.0	8.85
126.0	9.149999999999999
126.0	9.45
126.0	9.75
126.0	10.05
126.0	10.35
126.0	10.649999999999999
126.0	10.95
126.0	11.25
126.0	11.55
126.0	11.85
126.0	12.149999999999999
126.0	12.45
126.0	12.75
126.0	13.05
126.0	13.35
126.0	13.649999999999999
126.0	13.95
126.0	14.25
126.0	14.549999999999999
126.0	14.85
128.4	0.15
128.4	0.44999999999999996
128.4	0.75
128.4	1.0499999999999998
128.4	1.35
128.4	1.65
128.4	1.95
128.4	2.25
128.4	2.55
128.4	2.8499999999999996
128.4	3.15
128.4	3.4499999999999997	0.015071817826992628
128.4	3.75	0.0024952109328807504
128.4	4.05	0.0006110112666354407
128.4	4.35	0.00025917147437219353
128.4	4.65	0.0004462587964308487
128.4	4.949999999999999	0.00046696573244260734
128.4	5.25	0.00041861578360403485
128.4	5.55	0.00041044137512154157
128.4	5.85	0.000311840854841504
128.4	6.15	0.00015090420290344574
128.4	6.449999999999999	5.2606969255909e-05
128.4	6.75	4.5721730262276e-06
128.4	7.049999999999999	-2.132843743254872e-06
128.4	7.35	1.6774217399529194e-07
128.4	7.65
128.4	7.949999999999999
128.4	8.25
128.4	8.55
128.4	8.85
128.4	9.149999999999999
128.4	9.45
128.4	9.75
128.4	10.05
128.4	10.35
128.4	10.649999999999999
128.4	10.95
128.4	11.25
128.4	11.55
128.4	11.85
128.4	12.149999999999999
128.4	12.45
128.4	12.75
128.4	13.05
128.4	13.35
128.4	13.649999999999999
128.4	13.95
128.4	14.25
128.4	14.549999999999999
128.4	14.85
130.8	0.15
130.8	0.44999999999999996
130.8	0.75
130.8	1.0499999999999998
130.8	1.35
130.8	1.65
130.8	1.95
130.8	2.25
130.8	2.55
130.8	2.8499999999999996
130.8	3.15
130.8	3.4499999999999997	0.02377125796715518
130.8	3.75	0.0028501299095715408
130.8	4.05	0.0006200414991181126
130.8	4.35	0.00028015352193138743
130.8	4.65	0.0004287924921334223
130.8	4.949999999999999	0.0004952979615167644
130.8	5.25	0.0005080673362258966
130.8	5.55	0.0004158472547366771
130.8	5.85	0.00029298247934581186
130.8	6.15	0.00014746681304292673
130.8	6.449999999999999	4.521625632028984e-05
130.8	6.75	1.9614939151706444e-06
130.8	7.049999999999999	-1.9124197454150657e-06
130.8	7.35	1.4466712384088646e-07
130.8	7.65
130.8	7.949999999999999
130.8	8.25
130.8	8.55
130.8	8.85
130.8	9.149999999999999
130.8	9.45
130.8	9.75
130.8	10.05
130.8	10.35
130.8	10.649999999999999
130.8	10.95
130.8	11.25
130.8	11.55
130.8	11.85
130.8	12.149999999999999
130.8	12.45
130.8	12.75
130.8	13.05
130.8	13.35
130.8	13.649999999999999
130.8	13.95
130.8	14.25
130.8	14.549999999999999
130.8	14.85
133.2	0.15
133.2	0.44999999999999996
133.2	0.75
133.2	1.0499999999999998
133.2	1.35
133.2	1.65
133.2	1.95
133.2	2.25
133.2	2.55
133.2	2.8499999999999996
133.2	3.15
133.2	3.4499999999999997
133.2	3.75	0.0032235640093088384
133.2	4.05	0.0007039849663537246
133.2	4.35	0.00028134285213599015
133.2	4.65	0.00043396941248083197
133.2	4.949999999999999	0.0004739024713630127
133.2	5.25	0.0004460882452948807
133.2	5.55	0.0003989108865443865
133.2	5.85	0.0003169779479070726
133.2	6.15	0.00015987752558232408
133.2	6.449999999999999	4.242201684269107e-05
133.2	6.75	3.2246482740847647e-06
133.2	7.049999999999999	-1.9858612448833333e-06
133.2	7.35	1.3128490587321227e-07
133.2	7.65
133.2	7.949999999999999
133.2	8.25
133.2	8.55
133.2	8.85
133.2	9.149999999999999
133.2	9.45
133.2	9.75
133.2	10.05
133.2	10.35
133.2	10.649999999999999
133.2	10.95
133.2	11.25
133.2	11.55
133.2	11.85
133.2	12.149999999999999
133.2	12.45
133.2	12.75
133.2	13.05
133.2	13.35
133.2	13.649999999999999
133.2	13.95
133.2	14.25
133.2	14.549999999999999
133.2	14.85
135.6	0.15
135.6	0.44999999999999996
135.6	0.75
135.6	1.0499999999999998
135.6	1.35
135.6	1.65
135.6	1.95
135.6	2.25
135.6	2.55
135.6	2.8499999999999996
135.6	3.15
135.6	3.4499999999999997
135.6	3.75	0.0026827315277342984
135.6	4.05	0.0006842154294371448
135.6	4.35	0.0002533675126712712
135.6	4.65	0.0004012260445146465
135.6	4.949999999999999	0.0005166326228288083
135.6	5.25	0.00037521967896641547
135.6	5.55	0.00040793428116065627
135.6	5.85	0.00028034654805737927
135.6	6.15	0.00016289832420297688
135.6	6.449999999999999	4.881925731932182e-05
135.6	6.75	1.3720679938978069e-06
135.6	7.049999999999999	-1.7993661732906624e-06
135.6	7.35	1.5664744653035546e-07
135.6	7.65
135.6	7.949999999999999
135.6	8.25
135.6	8.55
135.6	8.85
135.6	9.149999999999999
135.6	9.45
135.6	9.75
135.6	10.05
135.6	10.35
135.6	10.649999999999999
135.6	10.95
135.6	11.25
135.6	11.55
135.6	11.85
135.6	12.149999999999999
135.6	12.45
135.6	12.75
135.6	13.05
135.6	13.35
135.6	13.649999999999999
135.6	13.95
135.6	14.25
135.6	14.549999999999999
135.6	14.85
138.0	0.15
138.0	0.44999999999999996
138.0	0.75
138.0	1.0499999999999998
138.0	1.35
138.0	1.65
138.0	1.95
138.0	2.25
138.0	2.55
138.0	2.8499999999999996
138.0	3.15
138.0	3.4499999999999997
138.0	3.75	0.0028183293673151293
138.0	4.05	0.0006111275363365291
138.0	4.35	0.00027281181279439275
138.0	4.65	0.0004000440452171146
138.0	4.949999999999999	0.0005085914217139303
138.0	5.25	0.00044868460055920895
138.0	5.55	0.0004491007004613579
138.0	5.85	0.00037453681275361253
138.0	6.15	0.00016192870788427982
138.0	6.449999999999999	5.399829205996684e-05
138.0	6.75	2.7251637112405653e-06
138.0	7.049999999999999	-1.943742238177493e-06
138.0	7.35	1.8656328831298303e-07
138.0	7.65
138.0	7.949999999999999
138.0	8.25
138.0	8.55
138.0	8.85
138.0	9.149999999999999
138.0	9.45
138.0	9.75
138.0	10.05
138.0	10.35
138.0	10.649999999999999
138.0	10.95
138.0	11.25
138.0	11.55
138.0	11.85
138.0	12.149999999999999
138.0	12.45
138.0	12.75
138.0	13.05
138.0	13.35
138.0	13.649999999999999
138.0	13.95
138.0	14.25
138.0	14.549999999999999
138.0	14.85
140.39999999999998	0.15
140.39999999999998	0.44999999999999996
140.39999999999998	0.75
140.39999999999998	1.0499999999999998
140.39999999999998	1.35
140.39999999999998	1.65
140.39999999999998	1.95
140.39999999999998	2.25
140.39999999999998	2.55
140.39999999999998	2.8499999999999996
140.39999999999998	3.15
140.39999999999998	3.4499999999999997
140.39999999999998	3.75	0.0026671851697487245
140.39999999999998	4.05	0.0006653255395272819
140.39999999999998	4.35	0.00023457283685506864
140.39999999999998	4.65	0.00037604398779629637
140.39999999999998	4.949999999999999	0.0005211256294088034
140.39999999999998	5.25	0.00044265993921856873
140.39999999999998	5.55	0.0004047854340954211
140.39999999999998	5.85	0.00032565134520448624
140.39999999999998	6.15	0.00015293162715984362
140.39999999999998	6.449999999999999	4.7312388049483406e-05
140.39999999999998	6.75	1.1399660135657106e-06
140.39999999999998	7.049999999999999	-2.1463324781344724e-06
140.39999999999998	7.35	1.701286400012444e-07
140.39999999999998	7.65
140.39999999999998	7.949999999999999
140.39999999999998	8.25
140.39999999999998	8.55
140.39999999999998	8.85
140.39999999999998	9.149999999999999
140.39999999999998	9.45
140.39999999999998	9.75
140.39999999999998	10.05
140.39999999999998	10.35
140.39999999999998	10.649999999999999
140.39999999999998	10.95
140.39999999999998	11.25
140.39999999999998	11.55
140.39999999999998	11.85
140.39999999999998	12.149999999999999
140.39999999999998	12.45
140.39999999999998	12.75
140.39999999999998	13.05
140.39999999999998	13.35
140.39999999999998	13.649999999999999
140.39999999999998	13.95
140.39999999999998	14.25
140.39999999999998	14.549999999999999
140.39999999999998	14.85
142.8	0.15
142.8	0.44999999999999996
142.8	0.75
142.8	1.0499999999999998
142.8	1.35
142.8	1.65
142.8	1.95
142.8	2.25
142.8	2.55
142.8	2.8499999999999996
142.8	3.15
142.8	3.4499999999999997
142.8	3.75	0.002177733357948171
142.8	4.05	0.0006781576820352903
142.8	4.35	0.00025757752647354184
142.8	4.65	0.00036964427677504876
142.8	4.949999999999999	0.0005169477867162788
142.8	5.25	0.0004789014019747982
142.8	5.55	0.0004184278347569677
142.8	5.85	0.0003413270787612257
142.8	6.15	0.00015340878550245763
142.8	6.449999999999999	5.346106600263023e-05
142.8	6.75	4.323068453353539e-06
142.8	7.049999999999999	-1.7585300107861848e-06
142.8	7.35	9.215026300725362e-08
142.8	7.65
142.8	7.949999999999999
142.8	8.25
142.8	8.55
142.8	8.85
142.8	9.149999999999999
142.8	9.45
142.8	9.75
142.8	10.05
142.8	10.35
142.8	10.649999999999999
142.8	10.95
142.8	11.25
142.8	11.55
142.8	11.85
142.8	12.149999999999999
142.8	12.45
142.8	12.75
142.8	13.05
142.8	13.35
142.8	13.649999999999999
142.8	13.95
142.8	14.25
142.8	14.549999999999999
142.8	14.85
145.2	0.15
145.2	0.44999999999999996
145.2	0.75
145.2	1.0499999999999998
145.2	1.35
145.2	1.65
145.2	1.95
145.2	2.25
145.2	2.55
145.2	2.8499999999999996
145.2	3.15
145.2	3.4499999999999997
145.2	3.75	0.003312727988272355
145.2	4.05	0.0006089435326163838
145.2	4.35	0.0003103273968326811
145.2	4.65	0.00036412704937638927
145.2	4.949999999999999	0.00047050397594399537
145.2	5.25	0.0004428573573792304
145.2	5.55	0.00043920912690254
145.2	5.85	0.00031533423322657137
145.2	6.15	0.00015086330319232291
145.2	6.449999999999999	4.166794096694543e-05
145.2	6.75	2.1189853773949932e-06
145.2	7.049999999999999	-2.2499150786747673e-06
145.2	7.35	1.6136993528051007e-07
145.2	7.65
145.2	7.949999999999999
145.2	8.25
145.2	8.55
145.2	8.85
145.2	9.149999999999999
145.2	9.45
145.2	9.75
145.2	10.05
145.2	10.35
145.2	10.649999999999999
145.2	10.95
145.2	11.25
145.2	11.55
145.2	11.85
145.2	12.149999999999999
145.2	12.45
145.2	12.75
145.2	13.05
145.2	13.35
145.2	13.649999999999999
145.2	13.95
145.2	14.25
145.2	14.549999999999999
145.2	14.85
147.6	0.15
147.6	0.44999999999999996
147.6	0.75
147.6	1.0499999999999998
147.6	1.35
147.6	1.65
147.6	1.95
147.6	2.25
147.6	2.55
147.6	2.8499999999999996
147.6	3.15
147.6	3.4499999999999997
147.6	3.75	0.004590187042568516
147.6	4.05	0.00045419247062201566
147.6	4.35	0.00031138169103822367
147.6	4.65	0.0003751169879602667
147.6	4.949999999999999	0.00046952353826525757
147.6	5.25	0.0004608445973129063
147.6	5.55	0.00047235888350561977
147.6	5.85	0.00033790178285946534
147.6	6.15	0.00014798962870097527
147.6	6.449999999999999	5.824029751816048e-05
147.6	6.75	4.5233906134190995e-06
147.6	7.049999999999999	-1.7768330949256802e-06
147.6	7.35	1.987019636536017e-07
147.6	7.65
147.6	7.949999999999999
147.6	8.25
147.6	8.55
147.6	8.85
147.6	9.149999999999999
147.6	9.45
147.6	9.75
147.6	10.05
147.6	10.35
147.6	10.649999999999999
147.6	10.95
147.6	11.25
147.6	11.55
147.6	11.85
147.6	12.149999999999999
147.6	12.45
147.6	12.75
147.6	13.05
147.6	13.35
147.6	13.649999999999999
147.6	13.95
147.6	14.25
147.6	14.549999999999999
147.6	14.85
150.0	0.15
150.0	0.44999999999999996
150.0	0.75
150.0	1.0499999999999998
150.0	1.35
150.0	1.65
150.0	1.95
150.0	2.25
150.0	2.55
150.0	2.8499999999999996
150.0	3.15
150.0	3.4499999999999997
150.0	3.75	0.004020225681911918
150.0	4.05	0.0006978072132113867
150.0	4.35	0.0002899895186447547
150.0	4.65	0.0003916365580226196
150.0	4.949999999999999	0.00046143132438911344
150.0	5.25	0.0004127382951154557
150.0	5.55	0.00041186375796002346
150.0	5.85	0.0003106486799250641
150.0	6.15	0.00015042646866645113
150.0	6.449999999999999	5.6067424707944015e-05
150.0	6.75	1.1303961590810123e-06
150.0	7.049999999999999	-2.124886573580149e-06
150.0	7.35	1.3865663071748006e-07
150.0	7.65
150.0	7.949999999999999
150.0	8.25
150.0	8.55
150.0	8.85
150.0	9.149999999999999
150.0	9.45
150.0	9.75
150.0	10.05
150.0	10.35
150.0	10.649999999999999
150.0	10.95
150.0	11.25
150.0	11.55
150.0	11.85
150.0	12.149999999999999
150.0	12.45
150.0	12.75
150.0	13.05
150.0	13.35
150.0	13.649999999999999
150.0	13.95
150.0	14.25
150.0	14.549999999999999
150.0	14.85
152.39999999999998	0.15
152.39999999999998	0.44999999999999996
152.39999999999998	0.75
152.39999999999998	1.0499999999999998
152.39999999999998	1.35
152.39999999999998	1.65
152.39999999999998	1.95
152.39999999999998	2.25
152.39999999999998	2.55
152.39999999999998	2.8499999999999996
152.39999999999998	3.15
152.39999999999998	3.4499999999999997
152.39999999999998	3.75	0.0035966461071320786
152.39999999999998	4.05	0.0006602578995336405
152.39999999999998	4.35	0.00023545146227527553
152.39999999999998	4.65	0.0004015020067376325
152.39999999999998	4.949999999999999	0.00047819185446642734
152.39999999999998	5.25	0.00041911494311144164
152.39999999999998	5.55	0.00039944891694503325
152.39999999999998	5.85	0.0003434661594848943
152.39999999999998	6.15	0.00015833880364423582
152.39999999999998	6.449999999999999	4.473506925104117e-05
152.39999999999998	6.75	3.015222114691532e-06
152.39999999999998	7.049999999999999	-1.9070676752261257e-06
152.39999999999998	7.35	2.1087115019562575e-07
152.39999999999998	7.65
152.39999999999998	7.949999999999999
152.39999999999998	8.25
152.39999999999998	8.55
152.39999999999998	8.85
152.39999999999998	9.149999999999999
152.39999999999998	9.45
152.39999999999998	9.75
152.39999999999998	10.05
152.39999999999998	10.35
152.39999999999998	10.649999999999999
152.39999999999998	10.95
152.39999999999998	11.25
152.39999999999998	11.55
152.39999999999998	11.85
152.39999999999998	12.149999999999999
152.39999999999998	12.45
152.39999999999998	12.75
152.39999999999998	13.05
152.39999999999998	13.35
152.39999999999998	13.649999999999999
152.39999999999998	13.95
152.39999999999998	14.25
152.39999999999998	14.549999999999999
152.39999999999998	14.85
154.8	0.15
154.8	0.44999999999999996
154.8	0.75
154.8	1.0499999999999998
154.8	1.35
154.8	1.65
154.8	1.95
154.8	2.25
154.8	2.55
154.8	2.8499999999999996
154.8	3.15
154.8	3.4499999999999997
154.8	3.75	0.0025712376681120224
154.8	4.05	0.0006461359960372861
154.8	4.35	0.0002521820173880542
154.8	4.65	0.0004226885988026187
154.8	4.949999999999999	0.0004854794106118015
154.8	5.25	0.0004643787756451696
154.8	5.55	0.0004283319635423795
154.8	5.85	0.0003162579337016452
154.8	6.15	0.00013657250052041548
154.8	6.449999999999999	5.482295028921583e-05
154.8	6.75	2.7408629084968903e-06
154.8	7.049999999999999	-2.1102837998865307e-06
154.8	7.35	1.8195068061797604e-07
154.8	7.65
154.8	7.949999999999999
154.8	8.25
154.8	8.55
154.8	8.85
154.8	9.149999999999999
154.8	9.45
154.8	9.75
154.8	10.05
154.8	10.35
154.8	10.649999999999999
154.8	10.95
154.8	11.25
154.8	11.55
154.8	11.85
154.8	12.149999999999999
154.8	12.45
154.8	12.75
154.8	13.05
154.8	13.35
154.8	13.649999999999999
154.8	13.95
154.8	14.25
154.8	14.549999999999999
[truncated: 501 more rows]
