# Supplementary material for: Peering inside the black box by learning the relevance of many-body functions in neural network potentials
Source: Nat Commun. 2025 Nov 10;16:9898. doi: 10.1038/s41467-025-65863-0 (PMC12603069; doi:10.1038/s41467-025-65863-0)
Supplement: Supplementary file 5 — Source Data Fig S9 [file 41467_2025_65863_MOESM5_ESM.zip › fig_s9_waterfall_plot_relevance/fig_s9_methane_SO3Net_alpha_0.7853981633974483.csv]

angle	L2	3B_rel
61.2	0.15
61.2	0.44999999999999996
61.2	0.75
61.2	1.0499999999999998
61.2	1.35
61.2	1.65
61.2	1.95
61.2	2.25
61.2	2.55
61.2	2.8499999999999996
61.2	3.15
61.2	3.4499999999999997
61.2	3.75	0.017627406101382803
61.2	4.05	-0.007598035002503778
61.2	4.35	-0.006798794271903165
61.2	4.65	-0.0018867688465604715
61.2	4.949999999999999	-6.09289297534656e-05
61.2	5.25
61.2	5.55
61.2	5.85
61.2	6.15
61.2	6.449999999999999
61.2	6.75
61.2	7.049999999999999
61.2	7.35
61.2	7.65
61.2	7.949999999999999
61.2	8.25
61.2	8.55
61.2	8.85
61.2	9.149999999999999
61.2	9.45
61.2	9.75
61.2	10.05
61.2	10.35
61.2	10.649999999999999
61.2	10.95
61.2	11.25
61.2	11.55
61.2	11.85
61.2	12.149999999999999
61.2	12.45
61.2	12.75
61.2	13.05
61.2	13.35
61.2	13.649999999999999
61.2	13.95
61.2	14.25
61.2	14.549999999999999
61.2	14.85
63.599999999999994	0.15
63.599999999999994	0.44999999999999996
63.599999999999994	0.75
63.599999999999994	1.0499999999999998
63.599999999999994	1.35
63.599999999999994	1.65
63.599999999999994	1.95
63.599999999999994	2.25
63.599999999999994	2.55
63.599999999999994	2.8499999999999996
63.599999999999994	3.15
63.599999999999994	3.4499999999999997
63.599999999999994	3.75	0.006136107415409242
63.599999999999994	4.05	-0.009656502562292946
63.599999999999994	4.35	-0.005826130862915063
63.599999999999994	4.65	-0.0011659655514989395
63.599999999999994	4.949999999999999	-3.9203943744050495e-05
63.599999999999994	5.25
63.599999999999994	5.55
63.599999999999994	5.85
63.599999999999994	6.15
63.599999999999994	6.449999999999999
63.599999999999994	6.75
63.599999999999994	7.049999999999999
63.599999999999994	7.35
63.599999999999994	7.65
63.599999999999994	7.949999999999999
63.599999999999994	8.25
63.599999999999994	8.55
63.599999999999994	8.85
63.599999999999994	9.149999999999999
63.599999999999994	9.45
63.599999999999994	9.75
63.599999999999994	10.05
63.599999999999994	10.35
63.599999999999994	10.649999999999999
63.599999999999994	10.95
63.599999999999994	11.25
63.599999999999994	11.55
63.599999999999994	11.85
63.599999999999994	12.149999999999999
63.599999999999994	12.45
63.599999999999994	12.75
63.599999999999994	13.05
63.599999999999994	13.35
63.599999999999994	13.649999999999999
63.599999999999994	13.95
63.599999999999994	14.25
63.599999999999994	14.549999999999999
63.599999999999994	14.85
66.0	0.15
66.0	0.44999999999999996
66.0	0.75
66.0	1.0499999999999998
66.0	1.35
66.0	1.65
66.0	1.95
66.0	2.25
66.0	2.55
66.0	2.8499999999999996
66.0	3.15
66.0	3.4499999999999997	0.11214320571161807
66.0	3.75	0.0021075502633938945
66.0	4.05	-0.009412649303822077
66.0	4.35	-0.005113152324698851
66.0	4.65	-0.0008241494184753803
66.0	4.949999999999999	-3.345083407828283e-05
66.0	5.25
66.0	5.55
66.0	5.85
66.0	6.15
66.0	6.449999999999999
66.0	6.75
66.0	7.049999999999999
66.0	7.35
66.0	7.65
66.0	7.949999999999999
66.0	8.25
66.0	8.55
66.0	8.85
66.0	9.149999999999999
66.0	9.45
66.0	9.75
66.0	10.05
66.0	10.35
66.0	10.649999999999999
66.0	10.95
66.0	11.25
66.0	11.55
66.0	11.85
66.0	12.149999999999999
66.0	12.45
66.0	12.75
66.0	13.05
66.0	13.35
66.0	13.649999999999999
66.0	13.95
66.0	14.25
66.0	14.549999999999999
66.0	14.85
68.4	0.15
68.4	0.44999999999999996
68.4	0.75
68.4	1.0499999999999998
68.4	1.35
68.4	1.65
68.4	1.95
68.4	2.25
68.4	2.55
68.4	2.8499999999999996
68.4	3.15
68.4	3.4499999999999997
68.4	3.75	-0.0010450309652374776
68.4	4.05	-0.009091627509690723
68.4	4.35	-0.0037192906895760036
68.4	4.65	-0.0006445617778607958
68.4	4.949999999999999	-5.35867065412913e-05
68.4	5.25
68.4	5.55
68.4	5.85
68.4	6.15
68.4	6.449999999999999
68.4	6.75
68.4	7.049999999999999
68.4	7.35
68.4	7.65
68.4	7.949999999999999
68.4	8.25
68.4	8.55
68.4	8.85
68.4	9.149999999999999
68.4	9.45
68.4	9.75
68.4	10.05
68.4	10.35
68.4	10.649999999999999
68.4	10.95
68.4	11.25
68.4	11.55
68.4	11.85
68.4	12.149999999999999
68.4	12.45
68.4	12.75
68.4	13.05
68.4	13.35
68.4	13.649999999999999
68.4	13.95
68.4	14.25
68.4	14.549999999999999
68.4	14.85
70.8	0.15
70.8	0.44999999999999996
70.8	0.75
70.8	1.0499999999999998
70.8	1.35
70.8	1.65
70.8	1.95
70.8	2.25
70.8	2.55
70.8	2.8499999999999996
70.8	3.15
70.8	3.4499999999999997
70.8	3.75	-0.0013501180680043068
70.8	4.05	-0.007859974000422286
70.8	4.35	-0.00294604955332685
70.8	4.65	-0.000675425420047024
70.8	4.949999999999999	-2.7048774936664673e-05
70.8	5.25
70.8	5.55
70.8	5.85
70.8	6.15
70.8	6.449999999999999
70.8	6.75
70.8	7.049999999999999
70.8	7.35
70.8	7.65
70.8	7.949999999999999
70.8	8.25
70.8	8.55
70.8	8.85
70.8	9.149999999999999
70.8	9.45
70.8	9.75
70.8	10.05
70.8	10.35
70.8	10.649999999999999
70.8	10.95
70.8	11.25
70.8	11.55
70.8	11.85
70.8	12.149999999999999
70.8	12.45
70.8	12.75
70.8	13.05
70.8	13.35
70.8	13.649999999999999
70.8	13.95
70.8	14.25
70.8	14.549999999999999
70.8	14.85
73.2	0.15
73.2	0.44999999999999996
73.2	0.75
73.2	1.0499999999999998
73.2	1.35
73.2	1.65
73.2	1.95
73.2	2.25
73.2	2.55
73.2	2.8499999999999996
73.2	3.15
73.2	3.4499999999999997
73.2	3.75	-0.0023334540079989413
73.2	4.05	-0.006211718083030364
73.2	4.35	-0.002510508254141203
73.2	4.65	-0.0006919004910030628
73.2	4.949999999999999	-2.8061513129341543e-05
73.2	5.25
73.2	5.55
73.2	5.85
73.2	6.15
73.2	6.449999999999999
73.2	6.75
73.2	7.049999999999999
73.2	7.35
73.2	7.65
73.2	7.949999999999999
73.2	8.25
73.2	8.55
73.2	8.85
73.2	9.149999999999999
73.2	9.45
73.2	9.75
73.2	10.05
73.2	10.35
73.2	10.649999999999999
73.2	10.95
73.2	11.25
73.2	11.55
73.2	11.85
73.2	12.149999999999999
73.2	12.45
73.2	12.75
73.2	13.05
73.2	13.35
73.2	13.649999999999999
73.2	13.95
73.2	14.25
73.2	14.549999999999999
73.2	14.85
75.6	0.15
75.6	0.44999999999999996
75.6	0.75
75.6	1.0499999999999998
75.6	1.35
75.6	1.65
75.6	1.95
75.6	2.25
75.6	2.55
75.6	2.8499999999999996
75.6	3.15
75.6	3.4499999999999997
75.6	3.75	-0.0007571319420829174
75.6	4.05	-0.004670965027123267
75.6	4.35	-0.0026114779479855786
75.6	4.65	-0.0007012216153409958
75.6	4.949999999999999	-1.864953979675962e-05
75.6	5.25
75.6	5.55
75.6	5.85
75.6	6.15
75.6	6.449999999999999
75.6	6.75
75.6	7.049999999999999
75.6	7.35
75.6	7.65
75.6	7.949999999999999
75.6	8.25
75.6	8.55
75.6	8.85
75.6	9.149999999999999
75.6	9.45
75.6	9.75
75.6	10.05
75.6	10.35
75.6	10.649999999999999
75.6	10.95
75.6	11.25
75.6	11.55
75.6	11.85
75.6	12.149999999999999
75.6	12.45
75.6	12.75
75.6	13.05
75.6	13.35
75.6	13.649999999999999
75.6	13.95
75.6	14.25
75.6	14.549999999999999
75.6	14.85
78.0	0.15
78.0	0.44999999999999996
78.0	0.75
78.0	1.0499999999999998
78.0	1.35
78.0	1.65
78.0	1.95
78.0	2.25
78.0	2.55
78.0	2.8499999999999996
78.0	3.15
78.0	3.4499999999999997	0.04846691320843396
78.0	3.75	0.0023762630669048285
78.0	4.05	-0.003914569634885488
78.0	4.35	-0.0025360973276978248
78.0	4.65	-0.0005581525587190742
78.0	4.949999999999999	-3.751789775820243e-05
78.0	5.25
78.0	5.55
78.0	5.85
78.0	6.15
78.0	6.449999999999999
78.0	6.75
78.0	7.049999999999999
78.0	7.35
78.0	7.65
78.0	7.949999999999999
78.0	8.25
78.0	8.55
78.0	8.85
78.0	9.149999999999999
78.0	9.45
78.0	9.75
78.0	10.05
78.0	10.35
78.0	10.649999999999999
78.0	10.95
78.0	11.25
78.0	11.55
78.0	11.85
78.0	12.149999999999999
78.0	12.45
78.0	12.75
78.0	13.05
78.0	13.35
78.0	13.649999999999999
78.0	13.95
78.0	14.25
78.0	14.549999999999999
78.0	14.85
80.4	0.15
80.4	0.44999999999999996
80.4	0.75
80.4	1.0499999999999998
80.4	1.35
80.4	1.65
80.4	1.95
80.4	2.25
80.4	2.55
80.4	2.8499999999999996
80.4	3.15
80.4	3.4499999999999997	0.04654027637798208
80.4	3.75	0.005974160720654823
80.4	4.05	-0.00371943073382313
80.4	4.35	-0.0024934351375485164
80.4	4.65	-0.0006430486781531728
80.4	4.949999999999999	-3.227319838908566e-05
80.4	5.25
80.4	5.55
80.4	5.85
80.4	6.15
80.4	6.449999999999999
80.4	6.75
80.4	7.049999999999999
80.4	7.35
80.4	7.65
80.4	7.949999999999999
80.4	8.25
80.4	8.55
80.4	8.85
80.4	9.149999999999999
80.4	9.45
80.4	9.75
80.4	10.05
80.4	10.35
80.4	10.649999999999999
80.4	10.95
80.4	11.25
80.4	11.55
80.4	11.85
80.4	12.149999999999999
80.4	12.45
80.4	12.75
80.4	13.05
80.4	13.35
80.4	13.649999999999999
80.4	13.95
80.4	14.25
80.4	14.549999999999999
80.4	14.85
82.8	0.15
82.8	0.44999999999999996
82.8	0.75
82.8	1.0499999999999998
82.8	1.35
82.8	1.65
82.8	1.95
82.8	2.25
82.8	2.55
82.8	2.8499999999999996
82.8	3.15
82.8	3.4499999999999997
82.8	3.75	0.00636605230059678
82.8	4.05	-0.003710248766978659
82.8	4.35	-0.002622964034120064
82.8	4.65	-0.0006777700115045822
82.8	4.949999999999999	-3.13635878212474e-05
82.8	5.25
82.8	5.55
82.8	5.85
82.8	6.15
82.8	6.449999999999999
82.8	6.75
82.8	7.049999999999999
82.8	7.35
82.8	7.65
82.8	7.949999999999999
82.8	8.25
82.8	8.55
82.8	8.85
82.8	9.149999999999999
82.8	9.45
82.8	9.75
82.8	10.05
82.8	10.35
82.8	10.649999999999999
82.8	10.95
82.8	11.25
82.8	11.55
82.8	11.85
82.8	12.149999999999999
82.8	12.45
82.8	12.75
82.8	13.05
82.8	13.35
82.8	13.649999999999999
82.8	13.95
82.8	14.25
82.8	14.549999999999999
82.8	14.85
85.2	0.15
85.2	0.44999999999999996
85.2	0.75
85.2	1.0499999999999998
85.2	1.35
85.2	1.65
85.2	1.95
85.2	2.25
85.2	2.55
85.2	2.8499999999999996
85.2	3.15
85.2	3.4499999999999997	0.017252522628950828
85.2	3.75	0.001682383765754004
85.2	4.05	-0.0037483348612148857
85.2	4.35	-0.002590638820049954
85.2	4.65	-0.0006874189570499754
85.2	4.949999999999999	-2.96550968615971e-05
85.2	5.25
85.2	5.55
85.2	5.85
85.2	6.15
85.2	6.449999999999999
85.2	6.75
85.2	7.049999999999999
85.2	7.35
85.2	7.65
85.2	7.949999999999999
85.2	8.25
85.2	8.55
85.2	8.85
85.2	9.149999999999999
85.2	9.45
85.2	9.75
85.2	10.05
85.2	10.35
85.2	10.649999999999999
85.2	10.95
85.2	11.25
85.2	11.55
85.2	11.85
85.2	12.149999999999999
85.2	12.45
85.2	12.75
85.2	13.05
85.2	13.35
85.2	13.649999999999999
85.2	13.95
85.2	14.25
85.2	14.549999999999999
85.2	14.85
87.6	0.15
87.6	0.44999999999999996
87.6	0.75
87.6	1.0499999999999998
87.6	1.35
87.6	1.65
87.6	1.95
87.6	2.25
87.6	2.55
87.6	2.8499999999999996
87.6	3.15
87.6	3.4499999999999997
87.6	3.75	0.006040963473314827
87.6	4.05	-0.003198541605398574
87.6	4.35	-0.002487273120491745
87.6	4.65	-0.0006123946770787169
87.6	4.949999999999999	-2.8597891639080973e-05
87.6	5.25
87.6	5.55
87.6	5.85
87.6	6.15
87.6	6.449999999999999
87.6	6.75
87.6	7.049999999999999
87.6	7.35
87.6	7.65
87.6	7.949999999999999
87.6	8.25
87.6	8.55
87.6	8.85
87.6	9.149999999999999
87.6	9.45
87.6	9.75
87.6	10.05
87.6	10.35
87.6	10.649999999999999
87.6	10.95
87.6	11.25
87.6	11.55
87.6	11.85
87.6	12.149999999999999
87.6	12.45
87.6	12.75
87.6	13.05
87.6	13.35
87.6	13.649999999999999
87.6	13.95
87.6	14.25
87.6	14.549999999999999
87.6	14.85
90.0	0.15
90.0	0.44999999999999996
90.0	0.75
90.0	1.0499999999999998
90.0	1.35
90.0	1.65
90.0	1.95
90.0	2.25
90.0	2.55
90.0	2.8499999999999996
90.0	3.15
90.0	3.4499999999999997
90.0	3.75	0.007267459888360052
90.0	4.05	-0.0038048189758378135
90.0	4.35	-0.0026411361335258714
90.0	4.65	-0.0005683119630022914
90.0	4.949999999999999	-3.8815252250217364e-05
90.0	5.25
90.0	5.55
90.0	5.85
90.0	6.15
90.0	6.449999999999999
90.0	6.75
90.0	7.049999999999999
90.0	7.35
90.0	7.65
90.0	7.949999999999999
90.0	8.25
90.0	8.55
90.0	8.85
90.0	9.149999999999999
90.0	9.45
90.0	9.75
90.0	10.05
90.0	10.35
90.0	10.649999999999999
90.0	10.95
90.0	11.25
90.0	11.55
90.0	11.85
90.0	12.149999999999999
90.0	12.45
90.0	12.75
90.0	13.05
90.0	13.35
90.0	13.649999999999999
90.0	13.95
90.0	14.25
90.0	14.549999999999999
90.0	14.85
92.4	0.15
92.4	0.44999999999999996
92.4	0.75
92.4	1.0499999999999998
92.4	1.35
92.4	1.65
92.4	1.95
92.4	2.25
92.4	2.55
92.4	2.8499999999999996
92.4	3.15
92.4	3.4499999999999997	0.023683172284627057
92.4	3.75	0.0058986966132579255
92.4	4.05	-0.003671646761721317
92.4	4.35	-0.0025648746293059203
92.4	4.65	-0.0005529069738558679
92.4	4.949999999999999	-3.400538801811499e-05
92.4	5.25
92.4	5.55
92.4	5.85
92.4	6.15
92.4	6.449999999999999
92.4	6.75
92.4	7.049999999999999
92.4	7.35
92.4	7.65
92.4	7.949999999999999
92.4	8.25
92.4	8.55
92.4	8.85
92.4	9.149999999999999
92.4	9.45
92.4	9.75
92.4	10.05
92.4	10.35
92.4	10.649999999999999
92.4	10.95
92.4	11.25
92.4	11.55
92.4	11.85
92.4	12.149999999999999
92.4	12.45
92.4	12.75
92.4	13.05
92.4	13.35
92.4	13.649999999999999
92.4	13.95
92.4	14.25
92.4	14.549999999999999
92.4	14.85
94.8	0.15
94.8	0.44999999999999996
94.8	0.75
94.8	1.0499999999999998
94.8	1.35
94.8	1.65
94.8	1.95
94.8	2.25
94.8	2.55
94.8	2.8499999999999996
94.8	3.15
94.8	3.4499999999999997
94.8	3.75	0.006309644430182422
94.8	4.05	-0.0036639826815071195
94.8	4.35	-0.0025123020889866025
94.8	4.65	-0.0006017536058449733
94.8	4.949999999999999	-3.373278229278163e-05
94.8	5.25
94.8	5.55
94.8	5.85
94.8	6.15
94.8	6.449999999999999
94.8	6.75
94.8	7.049999999999999
94.8	7.35
94.8	7.65
94.8	7.949999999999999
94.8	8.25
94.8	8.55
94.8	8.85
94.8	9.149999999999999
94.8	9.45
94.8	9.75
94.8	10.05
94.8	10.35
94.8	10.649999999999999
94.8	10.95
94.8	11.25
94.8	11.55
94.8	11.85
94.8	12.149999999999999
94.8	12.45
94.8	12.75
94.8	13.05
94.8	13.35
94.8	13.649999999999999
94.8	13.95
94.8	14.25
94.8	14.549999999999999
94.8	14.85
97.2	0.15
97.2	0.44999999999999996
97.2	0.75
97.2	1.0499999999999998
97.2	1.35
97.2	1.65
97.2	1.95
97.2	2.25
97.2	2.55
97.2	2.8499999999999996
97.2	3.15
97.2	3.4499999999999997
97.2	3.75	0.006279346796968878
97.2	4.05	-0.003682090299955606
97.2	4.35	-0.0024174614981811553
97.2	4.65	-0.0006193786888489004
97.2	4.949999999999999	-3.795811648362894e-05
97.2	5.25
97.2	5.55
97.2	5.85
97.2	6.15
97.2	6.449999999999999
97.2	6.75
97.2	7.049999999999999
97.2	7.35
97.2	7.65
97.2	7.949999999999999
97.2	8.25
97.2	8.55
97.2	8.85
97.2	9.149999999999999
97.2	9.45
97.2	9.75
97.2	10.05
97.2	10.35
97.2	10.649999999999999
97.2	10.95
97.2	11.25
97.2	11.55
97.2	11.85
97.2	12.149999999999999
97.2	12.45
97.2	12.75
97.2	13.05
97.2	13.35
97.2	13.649999999999999
97.2	13.95
97.2	14.25
97.2	14.549999999999999
97.2	14.85
99.6	0.15
99.6	0.44999999999999996
99.6	0.75
99.6	1.0499999999999998
99.6	1.35
99.6	1.65
99.6	1.95
99.6	2.25
99.6	2.55
99.6	2.8499999999999996
99.6	3.15
99.6	3.4499999999999997	0.12701713474339593
99.6	3.75	0.006306266389191688
99.6	4.05	-0.003576206940492489
99.6	4.35	-0.002381161308144342
99.6	4.65	-0.0005535677889853484
99.6	4.949999999999999	-3.6678086258791685e-05
99.6	5.25
99.6	5.55
99.6	5.85
99.6	6.15
99.6	6.449999999999999
99.6	6.75
99.6	7.049999999999999
99.6	7.35
99.6	7.65
99.6	7.949999999999999
99.6	8.25
99.6	8.55
99.6	8.85
99.6	9.149999999999999
99.6	9.45
99.6	9.75
99.6	10.05
99.6	10.35
99.6	10.649999999999999
99.6	10.95
99.6	11.25
99.6	11.55
99.6	11.85
99.6	12.149999999999999
99.6	12.45
99.6	12.75
99.6	13.05
99.6	13.35
99.6	13.649999999999999
99.6	13.95
99.6	14.25
99.6	14.549999999999999
99.6	14.85
102.0	0.15
102.0	0.44999999999999996
102.0	0.75
102.0	1.0499999999999998
102.0	1.35
102.0	1.65
102.0	1.95
102.0	2.25
102.0	2.55
102.0	2.8499999999999996
102.0	3.15
102.0	3.4499999999999997
102.0	3.75	0.005751094369348461
102.0	4.05	-0.0033348007612177106
102.0	4.35	-0.002454938948385542
102.0	4.65	-0.0006162555516579263
102.0	4.949999999999999	-2.9394622215100637e-05
102.0	5.25
102.0	5.55
102.0	5.85
102.0	6.15
102.0	6.449999999999999
102.0	6.75
102.0	7.049999999999999
102.0	7.35
102.0	7.65
102.0	7.949999999999999
102.0	8.25
102.0	8.55
102.0	8.85
102.0	9.149999999999999
102.0	9.45
102.0	9.75
102.0	10.05
102.0	10.35
102.0	10.649999999999999
102.0	10.95
102.0	11.25
102.0	11.55
102.0	11.85
102.0	12.149999999999999
102.0	12.45
102.0	12.75
102.0	13.05
102.0	13.35
102.0	13.649999999999999
102.0	13.95
102.0	14.25
102.0	14.549999999999999
102.0	14.85
104.39999999999999	0.15
104.39999999999999	0.44999999999999996
104.39999999999999	0.75
104.39999999999999	1.0499999999999998
104.39999999999999	1.35
104.39999999999999	1.65
104.39999999999999	1.95
104.39999999999999	2.25
104.39999999999999	2.55
104.39999999999999	2.8499999999999996
104.39999999999999	3.15
104.39999999999999	3.4499999999999997	0.049868569476529956
104.39999999999999	3.75	0.005247634859274729
104.39999999999999	4.05	-0.003736180271009933
104.39999999999999	4.35	-0.0024095090643496612
104.39999999999999	4.65	-0.0006423690819063401
104.39999999999999	4.949999999999999	-2.5086526787477216e-05
104.39999999999999	5.25
104.39999999999999	5.55
104.39999999999999	5.85
104.39999999999999	6.15
104.39999999999999	6.449999999999999
104.39999999999999	6.75
104.39999999999999	7.049999999999999
104.39999999999999	7.35
104.39999999999999	7.65
104.39999999999999	7.949999999999999
104.39999999999999	8.25
104.39999999999999	8.55
104.39999999999999	8.85
104.39999999999999	9.149999999999999
104.39999999999999	9.45
104.39999999999999	9.75
104.39999999999999	10.05
104.39999999999999	10.35
104.39999999999999	10.649999999999999
104.39999999999999	10.95
104.39999999999999	11.25
104.39999999999999	11.55
104.39999999999999	11.85
104.39999999999999	12.149999999999999
104.39999999999999	12.45
104.39999999999999	12.75
104.39999999999999	13.05
104.39999999999999	13.35
104.39999999999999	13.649999999999999
104.39999999999999	13.95
104.39999999999999	14.25
104.39999999999999	14.549999999999999
104.39999999999999	14.85
106.8	0.15
106.8	0.44999999999999996
106.8	0.75
106.8	1.0499999999999998
106.8	1.35
106.8	1.65
106.8	1.95
106.8	2.25
106.8	2.55
106.8	2.8499999999999996
106.8	3.15
106.8	3.4499999999999997
106.8	3.75	0.0035908251817023417
106.8	4.05	-0.0036805007218257742
106.8	4.35	-0.002366201739916499
106.8	4.65	-0.000572094632842895
106.8	4.949999999999999	-3.159612576632645e-05
106.8	5.25
106.8	5.55
106.8	5.85
106.8	6.15
106.8	6.449999999999999
106.8	6.75
106.8	7.049999999999999
106.8	7.35
106.8	7.65
106.8	7.949999999999999
106.8	8.25
106.8	8.55
106.8	8.85
106.8	9.149999999999999
106.8	9.45
106.8	9.75
106.8	10.05
106.8	10.35
106.8	10.649999999999999
106.8	10.95
106.8	11.25
106.8	11.55
106.8	11.85
106.8	12.149999999999999
106.8	12.45
106.8	12.75
106.8	13.05
106.8	13.35
106.8	13.649999999999999
106.8	13.95
106.8	14.25
106.8	14.549999999999999
106.8	14.85
109.2	0.15
109.2	0.44999999999999996
109.2	0.75
109.2	1.0499999999999998
109.2	1.35
109.2	1.65
109.2	1.95
109.2	2.25
109.2	2.55
109.2	2.8499999999999996
109.2	3.15
109.2	3.4499999999999997
109.2	3.75	0.010090943875638914
109.2	4.05	-0.003818221915376649
109.2	4.35	-0.0023958078038011773
109.2	4.65	-0.000539156225509762
109.2	4.949999999999999	-4.695528395645247e-05
109.2	5.25
109.2	5.55
109.2	5.85
109.2	6.15
109.2	6.449999999999999
109.2	6.75
109.2	7.049999999999999
109.2	7.35
109.2	7.65
109.2	7.949999999999999
109.2	8.25
109.2	8.55
109.2	8.85
109.2	9.149999999999999
109.2	9.45
109.2	9.75
109.2	10.05
109.2	10.35
109.2	10.649999999999999
109.2	10.95
109.2	11.25
109.2	11.55
109.2	11.85
109.2	12.149999999999999
109.2	12.45
109.2	12.75
109.2	13.05
109.2	13.35
109.2	13.649999999999999
109.2	13.95
109.2	14.25
109.2	14.549999999999999
109.2	14.85
111.6	0.15
111.6	0.44999999999999996
111.6	0.75
111.6	1.0499999999999998
111.6	1.35
111.6	1.65
111.6	1.95
111.6	2.25
111.6	2.55
111.6	2.8499999999999996
111.6	3.15
111.6	3.4499999999999997	0.0403775938320905
111.6	3.75	0.007887593862722583
111.6	4.05	-0.0037166621480952734
111.6	4.35	-0.0023832551052754007
111.6	4.65	-0.0005520232115520778
111.6	4.949999999999999	-3.498522599841136e-05
111.6	5.25
111.6	5.55
111.6	5.85
111.6	6.15
111.6	6.449999999999999
111.6	6.75
111.6	7.049999999999999
111.6	7.35
111.6	7.65
111.6	7.949999999999999
111.6	8.25
111.6	8.55
111.6	8.85
111.6	9.149999999999999
111.6	9.45
111.6	9.75
111.6	10.05
111.6	10.35
111.6	10.649999999999999
111.6	10.95
111.6	11.25
111.6	11.55
111.6	11.85
111.6	12.149999999999999
111.6	12.45
111.6	12.75
111.6	13.05
111.6	13.35
111.6	13.649999999999999
111.6	13.95
111.6	14.25
111.6	14.549999999999999
111.6	14.85
114.0	0.15
114.0	0.44999999999999996
114.0	0.75
114.0	1.0499999999999998
114.0	1.35
114.0	1.65
114.0	1.95
114.0	2.25
114.0	2.55
114.0	2.8499999999999996
114.0	3.15
114.0	3.4499999999999997
114.0	3.75	0.007418128924511716
114.0	4.05	-0.0035148350677870134
114.0	4.35	-0.0024270534588950454
114.0	4.65	-0.0006535768399048686
114.0	4.949999999999999	-2.9816758013642944e-05
114.0	5.25
114.0	5.55
114.0	5.85
114.0	6.15
114.0	6.449999999999999
114.0	6.75
114.0	7.049999999999999
114.0	7.35
114.0	7.65
114.0	7.949999999999999
114.0	8.25
114.0	8.55
114.0	8.85
114.0	9.149999999999999
114.0	9.45
114.0	9.75
114.0	10.05
114.0	10.35
114.0	10.649999999999999
114.0	10.95
114.0	11.25
114.0	11.55
114.0	11.85
114.0	12.149999999999999
114.0	12.45
114.0	12.75
114.0	13.05
114.0	13.35
114.0	13.649999999999999
114.0	13.95
114.0	14.25
114.0	14.549999999999999
114.0	14.85
116.39999999999999	0.15
116.39999999999999	0.44999999999999996
116.39999999999999	0.75
116.39999999999999	1.0499999999999998
116.39999999999999	1.35
116.39999999999999	1.65
116.39999999999999	1.95
116.39999999999999	2.25
116.39999999999999	2.55
116.39999999999999	2.8499999999999996
116.39999999999999	3.15
116.39999999999999	3.4499999999999997	0.053355460753664374
116.39999999999999	3.75	0.006411278784937514
116.39999999999999	4.05	-0.0034129873918963497
116.39999999999999	4.35	-0.0024355655156410414
116.39999999999999	4.65	-0.00061988699776588
116.39999999999999	4.949999999999999	-3.734309311416474e-05
116.39999999999999	5.25
116.39999999999999	5.55
116.39999999999999	5.85
116.39999999999999	6.15
116.39999999999999	6.449999999999999
116.39999999999999	6.75
116.39999999999999	7.049999999999999
116.39999999999999	7.35
116.39999999999999	7.65
116.39999999999999	7.949999999999999
116.39999999999999	8.25
116.39999999999999	8.55
116.39999999999999	8.85
116.39999999999999	9.149999999999999
116.39999999999999	9.45
116.39999999999999	9.75
116.39999999999999	10.05
116.39999999999999	10.35
116.39999999999999	10.649999999999999
116.39999999999999	10.95
116.39999999999999	11.25
116.39999999999999	11.55
116.39999999999999	11.85
116.39999999999999	12.149999999999999
116.39999999999999	12.45
116.39999999999999	12.75
116.39999999999999	13.05
116.39999999999999	13.35
116.39999999999999	13.649999999999999
116.39999999999999	13.95
116.39999999999999	14.25
116.39999999999999	14.549999999999999
116.39999999999999	14.85
118.8	0.15
118.8	0.44999999999999996
118.8	0.75
118.8	1.0499999999999998
118.8	1.35
118.8	1.65
118.8	1.95
118.8	2.25
118.8	2.55
118.8	2.8499999999999996
118.8	3.15
118.8	3.4499999999999997	0.05204893051995896
118.8	3.75	0.005868231415182603
118.8	4.05	-0.0033985672844349143
118.8	4.35	-0.0023567426327125523
118.8	4.65	-0.0006227038250601754
118.8	4.949999999999999	-3.474854474446639e-05
118.8	5.25
118.8	5.55
118.8	5.85
118.8	6.15
118.8	6.449999999999999
118.8	6.75
118.8	7.049999999999999
118.8	7.35
118.8	7.65
118.8	7.949999999999999
118.8	8.25
118.8	8.55
118.8	8.85
118.8	9.149999999999999
118.8	9.45
118.8	9.75
118.8	10.05
118.8	10.35
118.8	10.649999999999999
118.8	10.95
118.8	11.25
118.8	11.55
118.8	11.85
118.8	12.149999999999999
118.8	12.45
118.8	12.75
118.8	13.05
118.8	13.35
118.8	13.649999999999999
118.8	13.95
118.8	14.25
118.8	14.549999999999999
118.8	14.85
121.2	0.15
121.2	0.44999999999999996
121.2	0.75
121.2	1.0499999999999998
121.2	1.35
121.2	1.65
121.2	1.95
121.2	2.25
121.2	2.55
121.2	2.8499999999999996
121.2	3.15
121.2	3.4499999999999997	0.0830688143032603
121.2	3.75	0.009796351362118523
121.2	4.05	-0.0032509479942854453
121.2	4.35	-0.0023878766839076286
121.2	4.65	-0.0006050171696437735
121.2	4.949999999999999	-2.923529978207251e-05
121.2	5.25
121.2	5.55
121.2	5.85
121.2	6.15
121.2	6.449999999999999
121.2	6.75
121.2	7.049999999999999
121.2	7.35
121.2	7.65
121.2	7.949999999999999
121.2	8.25
121.2	8.55
121.2	8.85
121.2	9.149999999999999
121.2	9.45
121.2	9.75
121.2	10.05
121.2	10.35
121.2	10.649999999999999
121.2	10.95
121.2	11.25
121.2	11.55
121.2	11.85
121.2	12.149999999999999
121.2	12.45
121.2	12.75
121.2	13.05
121.2	13.35
121.2	13.649999999999999
121.2	13.95
121.2	14.25
121.2	14.549999999999999
121.2	14.85
123.6	0.15
123.6	0.44999999999999996
123.6	0.75
123.6	1.0499999999999998
123.6	1.35
123.6	1.65
123.6	1.95
123.6	2.25
123.6	2.55
123.6	2.8499999999999996
123.6	3.15
123.6	3.4499999999999997
123.6	3.75	0.008362414925353992
123.6	4.05	-0.0035224788185483774
123.6	4.35	-0.0024104741509248747
123.6	4.65	-0.0006026022897716989
123.6	4.949999999999999	-2.931626704973703e-05
123.6	5.25
123.6	5.55
123.6	5.85
123.6	6.15
123.6	6.449999999999999
123.6	6.75
123.6	7.049999999999999
123.6	7.35
123.6	7.65
123.6	7.949999999999999
123.6	8.25
123.6	8.55
123.6	8.85
123.6	9.149999999999999
123.6	9.45
123.6	9.75
123.6	10.05
123.6	10.35
123.6	10.649999999999999
123.6	10.95
123.6	11.25
123.6	11.55
123.6	11.85
123.6	12.149999999999999
123.6	12.45
123.6	12.75
123.6	13.05
123.6	13.35
123.6	13.649999999999999
123.6	13.95
123.6	14.25
123.6	14.549999999999999
123.6	14.85
126.0	0.15
126.0	0.44999999999999996
126.0	0.75
126.0	1.0499999999999998
126.0	1.35
126.0	1.65
126.0	1.95
126.0	2.25
126.0	2.55
126.0	2.8499999999999996
126.0	3.15
126.0	3.4499999999999997	0.03696459583443357
126.0	3.75	0.008871883093608911
126.0	4.05	-0.0036258946564070296
126.0	4.35	-0.002501133171015487
126.0	4.65	-0.0005980494039457948
126.0	4.949999999999999	-2.5817055303919834e-05
126.0	5.25
126.0	5.55
126.0	5.85
126.0	6.15
126.0	6.449999999999999
126.0	6.75
126.0	7.049999999999999
126.0	7.35
126.0	7.65
126.0	7.949999999999999
126.0	8.25
126.0	8.55
126.0	8.85
126.0	9.149999999999999
126.0	9.45
126.0	9.75
126.0	10.05
126.0	10.35
126.0	10.649999999999999
126.0	10.95
126.0	11.25
126.0	11.55
126.0	11.85
126.0	12.149999999999999
126.0	12.45
126.0	12.75
126.0	13.05
126.0	13.35
126.0	13.649999999999999
126.0	13.95
126.0	14.25
126.0	14.549999999999999
126.0	14.85
128.4	0.15
128.4	0.44999999999999996
128.4	0.75
128.4	1.0499999999999998
128.4	1.35
128.4	1.65
128.4	1.95
128.4	2.25
128.4	2.55
128.4	2.8499999999999996
128.4	3.15
128.4	3.4499999999999997
128.4	3.75	0.008769225397133451
128.4	4.05	-0.0037532147754620977
128.4	4.35	-0.002413487670620785
128.4	4.65	-0.0005801451619070752
128.4	4.949999999999999	-2.9821982685900295e-05
128.4	5.25
128.4	5.55
128.4	5.85
128.4	6.15
128.4	6.449999999999999
128.4	6.75
128.4	7.049999999999999
128.4	7.35
128.4	7.65
128.4	7.949999999999999
128.4	8.25
128.4	8.55
128.4	8.85
128.4	9.149999999999999
128.4	9.45
128.4	9.75
128.4	10.05
128.4	10.35
128.4	10.649999999999999
128.4	10.95
128.4	11.25
128.4	11.55
128.4	11.85
128.4	12.149999999999999
128.4	12.45
128.4	12.75
128.4	13.05
128.4	13.35
128.4	13.649999999999999
128.4	13.95
128.4	14.25
128.4	14.549999999999999
128.4	14.85
130.8	0.15
130.8	0.44999999999999996
130.8	0.75
130.8	1.0499999999999998
130.8	1.35
130.8	1.65
130.8	1.95
130.8	2.25
130.8	2.55
130.8	2.8499999999999996
130.8	3.15
130.8	3.4499999999999997
130.8	3.75	0.011694917504535303
130.8	4.05	-0.0035456640981047297
130.8	4.35	-0.002238463794715617
130.8	4.65	-0.0005668405045009125
130.8	4.949999999999999	-2.577421576725696e-05
130.8	5.25
130.8	5.55
130.8	5.85
130.8	6.15
130.8	6.449999999999999
130.8	6.75
130.8	7.049999999999999
130.8	7.35
130.8	7.65
130.8	7.949999999999999
130.8	8.25
130.8	8.55
130.8	8.85
130.8	9.149999999999999
130.8	9.45
130.8	9.75
130.8	10.05
130.8	10.35
130.8	10.649999999999999
130.8	10.95
130.8	11.25
130.8	11.55
130.8	11.85
130.8	12.149999999999999
130.8	12.45
130.8	12.75
130.8	13.05
130.8	13.35
130.8	13.649999999999999
130.8	13.95
130.8	14.25
130.8	14.549999999999999
130.8	14.85
133.2	0.15
133.2	0.44999999999999996
133.2	0.75
133.2	1.0499999999999998
133.2	1.35
133.2	1.65
133.2	1.95
133.2	2.25
133.2	2.55
133.2	2.8499999999999996
133.2	3.15
133.2	3.4499999999999997
133.2	3.75	0.00796545360572054
133.2	4.05	-0.0038187294361451407
133.2	4.35	-0.0023434936656093995
133.2	4.65	-0.0006809816604139351
133.2	4.949999999999999	-2.0834502768829482e-05
133.2	5.25
133.2	5.55
133.2	5.85
133.2	6.15
133.2	6.449999999999999
133.2	6.75
133.2	7.049999999999999
133.2	7.35
133.2	7.65
133.2	7.949999999999999
133.2	8.25
133.2	8.55
133.2	8.85
133.2	9.149999999999999
133.2	9.45
133.2	9.75
133.2	10.05
133.2	10.35
133.2	10.649999999999999
133.2	10.95
133.2	11.25
133.2	11.55
133.2	11.85
133.2	12.149999999999999
133.2	12.45
133.2	12.75
133.2	13.05
133.2	13.35
133.2	13.649999999999999
133.2	13.95
133.2	14.25
133.2	14.549999999999999
133.2	14.85
135.6	0.15
135.6	0.44999999999999996
135.6	0.75
135.6	1.0499999999999998
135.6	1.35
135.6	1.65
135.6	1.95
135.6	2.25
135.6	2.55
135.6	2.8499999999999996
135.6	3.15
135.6	3.4499999999999997
135.6	3.75	0.011827215590528795
135.6	4.05	-0.003870872451149738
135.6	4.35	-0.0023916888082350274
135.6	4.65	-0.0006753479430860597
135.6	4.949999999999999	-2.5012681569120546e-05
135.6	5.25
135.6	5.55
135.6	5.85
135.6	6.15
135.6	6.449999999999999
135.6	6.75
135.6	7.049999999999999
135.6	7.35
135.6	7.65
135.6	7.949999999999999
135.6	8.25
135.6	8.55
135.6	8.85
135.6	9.149999999999999
135.6	9.45
135.6	9.75
135.6	10.05
135.6	10.35
135.6	10.649999999999999
135.6	10.95
135.6	11.25
135.6	11.55
135.6	11.85
135.6	12.149999999999999
135.6	12.45
135.6	12.75
135.6	13.05
135.6	13.35
135.6	13.649999999999999
135.6	13.95
135.6	14.25
135.6	14.549999999999999
135.6	14.85
138.0	0.15
138.0	0.44999999999999996
138.0	0.75
138.0	1.0499999999999998
138.0	1.35
138.0	1.65
138.0	1.95
138.0	2.25
138.0	2.55
138.0	2.8499999999999996
138.0	3.15
138.0	3.4499999999999997	0.054137264378368855
138.0	3.75	0.006823651488866744
138.0	4.05	-0.0037217764144153735
138.0	4.35	-0.0023744129385473147
138.0	4.65	-0.0006369678571884036
138.0	4.949999999999999	-4.05119443458929e-05
138.0	5.25
138.0	5.55
138.0	5.85
138.0	6.15
138.0	6.449999999999999
138.0	6.75
138.0	7.049999999999999
138.0	7.35
138.0	7.65
138.0	7.949999999999999
138.0	8.25
138.0	8.55
138.0	8.85
138.0	9.149999999999999
138.0	9.45
138.0	9.75
138.0	10.05
138.0	10.35
138.0	10.649999999999999
138.0	10.95
138.0	11.25
138.0	11.55
138.0	11.85
138.0	12.149999999999999
138.0	12.45
138.0	12.75
138.0	13.05
138.0	13.35
138.0	13.649999999999999
138.0	13.95
138.0	14.25
138.0	14.549999999999999
138.0	14.85
140.39999999999998	0.15
140.39999999999998	0.44999999999999996
140.39999999999998	0.75
140.39999999999998	1.0499999999999998
140.39999999999998	1.35
140.39999999999998	1.65
140.39999999999998	1.95
140.39999999999998	2.25
140.39999999999998	2.55
140.39999999999998	2.8499999999999996
140.39999999999998	3.15
140.39999999999998	3.4499999999999997
140.39999999999998	3.75	0.00928464340404389
140.39999999999998	4.05	-0.0037898161046748266
140.39999999999998	4.35	-0.002415838135869274
140.39999999999998	4.65	-0.0005370221792240967
140.39999999999998	4.949999999999999	-2.7611897409051944e-05
140.39999999999998	5.25
140.39999999999998	5.55
140.39999999999998	5.85
140.39999999999998	6.15
140.39999999999998	6.449999999999999
140.39999999999998	6.75
140.39999999999998	7.049999999999999
140.39999999999998	7.35
140.39999999999998	7.65
140.39999999999998	7.949999999999999
140.39999999999998	8.25
140.39999999999998	8.55
140.39999999999998	8.85
140.39999999999998	9.149999999999999
140.39999999999998	9.45
140.39999999999998	9.75
140.39999999999998	10.05
140.39999999999998	10.35
140.39999999999998	10.649999999999999
140.39999999999998	10.95
140.39999999999998	11.25
140.39999999999998	11.55
140.39999999999998	11.85
140.39999999999998	12.149999999999999
140.39999999999998	12.45
140.39999999999998	12.75
140.39999999999998	13.05
140.39999999999998	13.35
140.39999999999998	13.649999999999999
140.39999999999998	13.95
140.39999999999998	14.25
140.39999999999998	14.549999999999999
140.39999999999998	14.85
142.8	0.15
142.8	0.44999999999999996
142.8	0.75
142.8	1.0499999999999998
142.8	1.35
142.8	1.65
142.8	1.95
142.8	2.25
142.8	2.55
142.8	2.8499999999999996
142.8	3.15
142.8	3.4499999999999997
142.8	3.75	0.008791977765427231
142.8	4.05	-0.0038733288242052393
142.8	4.35	-0.002435722039554784
142.8	4.65	-0.0005577704701981856
142.8	4.949999999999999	-2.73932257215359e-05
142.8	5.25
142.8	5.55
142.8	5.85
142.8	6.15
142.8	6.449999999999999
142.8	6.75
142.8	7.049999999999999
142.8	7.35
142.8	7.65
142.8	7.949999999999999
142.8	8.25
142.8	8.55
142.8	8.85
142.8	9.149999999999999
142.8	9.45
142.8	9.75
142.8	10.05
142.8	10.35
142.8	10.649999999999999
142.8	10.95
142.8	11.25
142.8	11.55
142.8	11.85
142.8	12.149999999999999
142.8	12.45
142.8	12.75
142.8	13.05
142.8	13.35
142.8	13.649999999999999
142.8	13.95
142.8	14.25
142.8	14.549999999999999
142.8	14.85
145.2	0.15
145.2	0.44999999999999996
145.2	0.75
145.2	1.0499999999999998
145.2	1.35
145.2	1.65
145.2	1.95
145.2	2.25
145.2	2.55
145.2	2.8499999999999996
145.2	3.15
145.2	3.4499999999999997
145.2	3.75	0.007304369073810651
145.2	4.05	-0.003539961019324917
145.2	4.35	-0.0021621381059226735
145.2	4.65	-0.0006179084286175361
145.2	4.949999999999999	-2.000367109968e-05
145.2	5.25
145.2	5.55
145.2	5.85
145.2	6.15
145.2	6.449999999999999
145.2	6.75
145.2	7.049999999999999
145.2	7.35
145.2	7.65
145.2	7.949999999999999
145.2	8.25
145.2	8.55
145.2	8.85
145.2	9.149999999999999
145.2	9.45
145.2	9.75
145.2	10.05
145.2	10.35
145.2	10.649999999999999
145.2	10.95
145.2	11.25
145.2	11.55
145.2	11.85
145.2	12.149999999999999
145.2	12.45
145.2	12.75
145.2	13.05
145.2	13.35
145.2	13.649999999999999
145.2	13.95
145.2	14.25
145.2	14.549999999999999
145.2	14.85
147.6	0.15
147.6	0.44999999999999996
147.6	0.75
147.6	1.0499999999999998
147.6	1.35
147.6	1.65
147.6	1.95
147.6	2.25
147.6	2.55
147.6	2.8499999999999996
147.6	3.15
147.6	3.4499999999999997
147.6	3.75	0.007403312201534261
147.6	4.05	-0.0034963549348593966
147.6	4.35	-0.0022555528125358963
147.6	4.65	-0.0005778758609008684
147.6	4.949999999999999	-2.890371731024381e-05
147.6	5.25
147.6	5.55
147.6	5.85
147.6	6.15
147.6	6.449999999999999
147.6	6.75
147.6	7.049999999999999
147.6	7.35
147.6	7.65
147.6	7.949999999999999
147.6	8.25
147.6	8.55
147.6	8.85
147.6	9.149999999999999
147.6	9.45
147.6	9.75
147.6	10.05
147.6	10.35
147.6	10.649999999999999
147.6	10.95
147.6	11.25
147.6	11.55
147.6	11.85
147.6	12.149999999999999
147.6	12.45
147.6	12.75
147.6	13.05
147.6	13.35
147.6	13.649999999999999
147.6	13.95
147.6	14.25
147.6	14.549999999999999
147.6	14.85
150.0	0.15
150.0	0.44999999999999996
150.0	0.75
150.0	1.0499999999999998
150.0	1.35
150.0	1.65
150.0	1.95
150.0	2.25
150.0	2.55
150.0	2.8499999999999996
150.0	3.15
150.0	3.4499999999999997
150.0	3.75	0.008915255722637416
150.0	4.05	-0.0036706954269731177
150.0	4.35	-0.0022825997243611264
150.0	4.65	-0.0005789318108693209
150.0	4.949999999999999	-4.026600249437299e-05
150.0	5.25
150.0	5.55
150.0	5.85
150.0	6.15
150.0	6.449999999999999
150.0	6.75
150.0	7.049999999999999
150.0	7.35
150.0	7.65
150.0	7.949999999999999
150.0	8.25
150.0	8.55
150.0	8.85
150.0	9.149999999999999
150.0	9.45
150.0	9.75
150.0	10.05
150.0	10.35
150.0	10.649999999999999
150.0	10.95
150.0	11.25
150.0	11.55
150.0	11.85
150.0	12.149999999999999
150.0	12.45
150.0	12.75
150.0	13.05
150.0	13.35
150.0	13.649999999999999
150.0	13.95
150.0	14.25
150.0	14.549999999999999
150.0	14.85
152.39999999999998	0.15
152.39999999999998	0.44999999999999996
152.39999999999998	0.75
152.39999999999998	1.0499999999999998
152.39999999999998	1.35
152.39999999999998	1.65
152.39999999999998	1.95
152.39999999999998	2.25
152.39999999999998	2.55
152.39999999999998	2.8499999999999996
152.39999999999998	3.15
152.39999999999998	3.4499999999999997
152.39999999999998	3.75	0.012696159647020977
152.39999999999998	4.05	-0.003717614866381178
152.39999999999998	4.35	-0.0022585220865186293
152.39999999999998	4.65	-0.0006681302816546415
152.39999999999998	4.949999999999999	-2.1064074113429664e-05
152.39999999999998	5.25
152.39999999999998	5.55
152.39999999999998	5.85
152.39999999999998	6.15
152.39999999999998	6.449999999999999
152.39999999999998	6.75
152.39999999999998	7.049999999999999
152.39999999999998	7.35
152.39999999999998	7.65
152.39999999999998	7.949999999999999
152.39999999999998	8.25
152.39999999999998	8.55
152.39999999999998	8.85
152.39999999999998	9.149999999999999
152.39999999999998	9.45
152.39999999999998	9.75
152.39999999999998	10.05
152.39999999999998	10.35
152.39999999999998	10.649999999999999
152.39999999999998	10.95
152.39999999999998	11.25
152.39999999999998	11.55
152.39999999999998	11.85
152.39999999999998	12.149999999999999
152.39999999999998	12.45
152.39999999999998	12.75
152.39999999999998	13.05
152.39999999999998	13.35
152.39999999999998	13.649999999999999
152.39999999999998	13.95
152.39999999999998	14.25
152.39999999999998	14.549999999999999
152.39999999999998	14.85
154.8	0.15
154.8	0.44999999999999996
154.8	0.75
154.8	1.0499999999999998
154.8	1.35
154.8	1.65
154.8	1.95
154.8	2.25
154.8	2.55
154.8	2.8499999999999996
154.8	3.15
154.8	3.4499999999999997
154.8	3.75	0.010163231832484599
154.8	4.05	-0.0036854750920881593
154.8	4.35	-0.0023820865515795887
154.8	4.65	-0.0005565321894872947
154.8	4.949999999999999	-2.9990163885992307e-05
154.8	5.25
154.8	5.55
154.8	5.85
154.8	6.15
154.8	6.449999999999999
154.8	6.75
154.8	7.049999999999999
154.8	7.35
154.8	7.65
154.8	7.949999999999999
154.8	8.25
154.8	8.55
154.8	8.85
154.8	9.149999999999999
154.8	9.45
154.8	9.75
154.8	10.05
154.8	10.35
154.8	10.649999999999999
154.8	10.95
154.8	11.25
154.8	11.55
154.8	11.85
154.8	12.149999999999999
154.8	12.45
154.8	12.75
154.8	13.05
154.8	13.35
154.8	13.649999999999999
154.8	13.95
154.8	14.25
154.8	14.549999999999999
[truncated: 501 more rows]
