# Supplementary material for: Peering inside the black box by learning the relevance of many-body functions in neural network potentials
Source: Nat Commun. 2025 Nov 10;16:9898. doi: 10.1038/s41467-025-65863-0 (PMC12603069; doi:10.1038/s41467-025-65863-0)
Supplement: Supplementary file 5 — Source Data Fig S9 [file 41467_2025_65863_MOESM5_ESM.zip › fig_s9_waterfall_plot_relevance/fig_s9_water_SO3Net_alpha_0.7853981633974483.csv]

angle	L2	3B_rel
61.2	0.15
61.2	0.44999999999999996
61.2	0.75
61.2	1.0499999999999998
61.2	1.35
61.2	1.65
61.2	1.95
61.2	2.25
61.2	2.55
61.2	2.8499999999999996	0.1718890960983117
61.2	3.15	-0.041847879880419096
61.2	3.4499999999999997	-0.026968113717998676
61.2	3.75	-0.011519051998594598
61.2	4.05	-0.003404849713173766
61.2	4.35	-0.0010993388274698034
61.2	4.65	-0.00013457875531870705
61.2	4.949999999999999	-9.381655737997165e-07
61.2	5.25
61.2	5.55
61.2	5.85
61.2	6.15
61.2	6.449999999999999
61.2	6.75
61.2	7.049999999999999
61.2	7.35
61.2	7.65
61.2	7.949999999999999
61.2	8.25
61.2	8.55
61.2	8.85
61.2	9.149999999999999
61.2	9.45
61.2	9.75
61.2	10.05
61.2	10.35
61.2	10.649999999999999
61.2	10.95
61.2	11.25
61.2	11.55
61.2	11.85
61.2	12.149999999999999
61.2	12.45
61.2	12.75
61.2	13.05
61.2	13.35
61.2	13.649999999999999
61.2	13.95
61.2	14.25
61.2	14.549999999999999
61.2	14.85
63.599999999999994	0.15
63.599999999999994	0.44999999999999996
63.599999999999994	0.75
63.599999999999994	1.0499999999999998
63.599999999999994	1.35
63.599999999999994	1.65
63.599999999999994	1.95
63.599999999999994	2.25
63.599999999999994	2.55
63.599999999999994	2.8499999999999996	0.15108326813648232
63.599999999999994	3.15	-0.03877829653607724
63.599999999999994	3.4499999999999997	-0.028969508124174582
63.599999999999994	3.75	-0.009721833688440994
63.599999999999994	4.05	-0.0029336463993027283
63.599999999999994	4.35	-0.0008552382879028842
63.599999999999994	4.65	-7.721416654168265e-05
63.599999999999994	4.949999999999999	-7.723507095041422e-07
63.599999999999994	5.25
63.599999999999994	5.55
63.599999999999994	5.85
63.599999999999994	6.15
63.599999999999994	6.449999999999999
63.599999999999994	6.75
63.599999999999994	7.049999999999999
63.599999999999994	7.35
63.599999999999994	7.65
63.599999999999994	7.949999999999999
63.599999999999994	8.25
63.599999999999994	8.55
63.599999999999994	8.85
63.599999999999994	9.149999999999999
63.599999999999994	9.45
63.599999999999994	9.75
63.599999999999994	10.05
63.599999999999994	10.35
63.599999999999994	10.649999999999999
63.599999999999994	10.95
63.599999999999994	11.25
63.599999999999994	11.55
63.599999999999994	11.85
63.599999999999994	12.149999999999999
63.599999999999994	12.45
63.599999999999994	12.75
63.599999999999994	13.05
63.599999999999994	13.35
63.599999999999994	13.649999999999999
63.599999999999994	13.95
63.599999999999994	14.25
63.599999999999994	14.549999999999999
63.599999999999994	14.85
66.0	0.15
66.0	0.44999999999999996
66.0	0.75
66.0	1.0499999999999998
66.0	1.35
66.0	1.65
66.0	1.95
66.0	2.25
66.0	2.55	0.5623397971503437
66.0	2.8499999999999996	0.08155379667810242
66.0	3.15	-0.02807877957440898
66.0	3.4499999999999997	-0.027948573896987045
66.0	3.75	-0.008059921917172147
66.0	4.05	-0.0025147368501368945
66.0	4.35	-0.0006031330717689604
66.0	4.65	-5.7985430867269755e-05
66.0	4.949999999999999	-4.472351086719323e-07
66.0	5.25
66.0	5.55
66.0	5.85
66.0	6.15
66.0	6.449999999999999
66.0	6.75
66.0	7.049999999999999
66.0	7.35
66.0	7.65
66.0	7.949999999999999
66.0	8.25
66.0	8.55
66.0	8.85
66.0	9.149999999999999
66.0	9.45
66.0	9.75
66.0	10.05
66.0	10.35
66.0	10.649999999999999
66.0	10.95
66.0	11.25
66.0	11.55
66.0	11.85
66.0	12.149999999999999
66.0	12.45
66.0	12.75
66.0	13.05
66.0	13.35
66.0	13.649999999999999
66.0	13.95
66.0	14.25
66.0	14.549999999999999
66.0	14.85
68.4	0.15
68.4	0.44999999999999996
68.4	0.75
68.4	1.0499999999999998
68.4	1.35
68.4	1.65
68.4	1.95
68.4	2.25
68.4	2.55	0.5236854704562575
68.4	2.8499999999999996	0.10366468191858241
68.4	3.15	-0.02078838244277866
68.4	3.4499999999999997	-0.020959473499562155
68.4	3.75	-0.008164999766896596
68.4	4.05	-0.002087713828373886
68.4	4.35	-0.0004910923869397942
68.4	4.65	-5.5802754034454035e-05
68.4	4.949999999999999	-8.586860255034261e-07
68.4	5.25
68.4	5.55
68.4	5.85
68.4	6.15
68.4	6.449999999999999
68.4	6.75
68.4	7.049999999999999
68.4	7.35
68.4	7.65
68.4	7.949999999999999
68.4	8.25
68.4	8.55
68.4	8.85
68.4	9.149999999999999
68.4	9.45
68.4	9.75
68.4	10.05
68.4	10.35
68.4	10.649999999999999
68.4	10.95
68.4	11.25
68.4	11.55
68.4	11.85
68.4	12.149999999999999
68.4	12.45
68.4	12.75
68.4	13.05
68.4	13.35
68.4	13.649999999999999
68.4	13.95
68.4	14.25
68.4	14.549999999999999
68.4	14.85
70.8	0.15
70.8	0.44999999999999996
70.8	0.75
70.8	1.0499999999999998
70.8	1.35
70.8	1.65
70.8	1.95
70.8	2.25
70.8	2.55	0.2892254932958167
70.8	2.8499999999999996	0.09432693718171128
70.8	3.15	-0.0117773850769394
70.8	3.4499999999999997	-0.019279294788395872
70.8	3.75	-0.00755336360043574
70.8	4.05	-0.0019263097195993154
70.8	4.35	-0.00041845567930964465
70.8	4.65	-5.2557677594974804e-05
70.8	4.949999999999999	-4.0082537442061546e-07
70.8	5.25
70.8	5.55
70.8	5.85
70.8	6.15
70.8	6.449999999999999
70.8	6.75
70.8	7.049999999999999
70.8	7.35
70.8	7.65
70.8	7.949999999999999
70.8	8.25
70.8	8.55
70.8	8.85
70.8	9.149999999999999
70.8	9.45
70.8	9.75
70.8	10.05
70.8	10.35
70.8	10.649999999999999
70.8	10.95
70.8	11.25
70.8	11.55
70.8	11.85
70.8	12.149999999999999
70.8	12.45
70.8	12.75
70.8	13.05
70.8	13.35
70.8	13.649999999999999
70.8	13.95
70.8	14.25
70.8	14.549999999999999
70.8	14.85
73.2	0.15
73.2	0.44999999999999996
73.2	0.75
73.2	1.0499999999999998
73.2	1.35
73.2	1.65
73.2	1.95
73.2	2.25
73.2	2.55	0.2937320617493242
73.2	2.8499999999999996	0.12316616076851737
73.2	3.15	-0.016618441246709362
73.2	3.4499999999999997	-0.015280231566452565
73.2	3.75	-0.0068323115776641585
73.2	4.05	-0.0016184223604550588
73.2	4.35	-0.0004981570774974488
73.2	4.65	-5.868764319051733e-05
73.2	4.949999999999999	-1.120973310054352e-06
73.2	5.25
73.2	5.55
73.2	5.85
73.2	6.15
73.2	6.449999999999999
73.2	6.75
73.2	7.049999999999999
73.2	7.35
73.2	7.65
73.2	7.949999999999999
73.2	8.25
73.2	8.55
73.2	8.85
73.2	9.149999999999999
73.2	9.45
73.2	9.75
73.2	10.05
73.2	10.35
73.2	10.649999999999999
73.2	10.95
73.2	11.25
73.2	11.55
73.2	11.85
73.2	12.149999999999999
73.2	12.45
73.2	12.75
73.2	13.05
73.2	13.35
73.2	13.649999999999999
73.2	13.95
73.2	14.25
73.2	14.549999999999999
73.2	14.85
75.6	0.15
75.6	0.44999999999999996
75.6	0.75
75.6	1.0499999999999998
75.6	1.35
75.6	1.65
75.6	1.95
75.6	2.25
75.6	2.55	0.19502533481863793
75.6	2.8499999999999996	0.12680463169505748
75.6	3.15	0.006077824503155977
75.6	3.4499999999999997	-0.01584348303721401
75.6	3.75	-0.006031622759533913
75.6	4.05	-0.0015020262028731422
75.6	4.35	-0.0003856027840753387
75.6	4.65	-5.8265446100513455e-05
75.6	4.949999999999999	-4.707367347314025e-07
75.6	5.25
75.6	5.55
75.6	5.85
75.6	6.15
75.6	6.449999999999999
75.6	6.75
75.6	7.049999999999999
75.6	7.35
75.6	7.65
75.6	7.949999999999999
75.6	8.25
75.6	8.55
75.6	8.85
75.6	9.149999999999999
75.6	9.45
75.6	9.75
75.6	10.05
75.6	10.35
75.6	10.649999999999999
75.6	10.95
75.6	11.25
75.6	11.55
75.6	11.85
75.6	12.149999999999999
75.6	12.45
75.6	12.75
75.6	13.05
75.6	13.35
75.6	13.649999999999999
75.6	13.95
75.6	14.25
75.6	14.549999999999999
75.6	14.85
78.0	0.15
78.0	0.44999999999999996
78.0	0.75
78.0	1.0499999999999998
78.0	1.35
78.0	1.65
78.0	1.95
78.0	2.25
78.0	2.55	0.16888501991634258
78.0	2.8499999999999996	0.15194021263592009
78.0	3.15	0.004694572494811057
78.0	3.4499999999999997	-0.016013390672902663
78.0	3.75	-0.005458905037389668
78.0	4.05	-0.0014963922433502976
78.0	4.35	-0.0003994127610723448
78.0	4.65	-4.879764209905112e-05
78.0	4.949999999999999	-9.059688214458113e-07
78.0	5.25
78.0	5.55
78.0	5.85
78.0	6.15
78.0	6.449999999999999
78.0	6.75
78.0	7.049999999999999
78.0	7.35
78.0	7.65
78.0	7.949999999999999
78.0	8.25
78.0	8.55
78.0	8.85
78.0	9.149999999999999
78.0	9.45
78.0	9.75
78.0	10.05
78.0	10.35
78.0	10.649999999999999
78.0	10.95
78.0	11.25
78.0	11.55
78.0	11.85
78.0	12.149999999999999
78.0	12.45
78.0	12.75
78.0	13.05
78.0	13.35
78.0	13.649999999999999
78.0	13.95
78.0	14.25
78.0	14.549999999999999
78.0	14.85
80.4	0.15
80.4	0.44999999999999996
80.4	0.75
80.4	1.0499999999999998
80.4	1.35
80.4	1.65
80.4	1.95
80.4	2.25
80.4	2.55	0.2693758199184231
80.4	2.8499999999999996	0.1550083427375062
80.4	3.15	0.0027392906424628578
80.4	3.4499999999999997	-0.013251950261048608
80.4	3.75	-0.004761104949380473
80.4	4.05	-0.001554412007887068
80.4	4.35	-0.0003858304671534232
80.4	4.65	-5.8486314408654536e-05
80.4	4.949999999999999	-4.7513460214329046e-07
80.4	5.25
80.4	5.55
80.4	5.85
80.4	6.15
80.4	6.449999999999999
80.4	6.75
80.4	7.049999999999999
80.4	7.35
80.4	7.65
80.4	7.949999999999999
80.4	8.25
80.4	8.55
80.4	8.85
80.4	9.149999999999999
80.4	9.45
80.4	9.75
80.4	10.05
80.4	10.35
80.4	10.649999999999999
80.4	10.95
80.4	11.25
80.4	11.55
80.4	11.85
80.4	12.149999999999999
80.4	12.45
80.4	12.75
80.4	13.05
80.4	13.35
80.4	13.649999999999999
80.4	13.95
80.4	14.25
80.4	14.549999999999999
80.4	14.85
82.8	0.15
82.8	0.44999999999999996
82.8	0.75
82.8	1.0499999999999998
82.8	1.35
82.8	1.65
82.8	1.95
82.8	2.25
82.8	2.55	0.3513847254725988
82.8	2.8499999999999996	0.1582854075360943
82.8	3.15	0.011243266232108393
82.8	3.4499999999999997	-0.014720590040333133
82.8	3.75	-0.004670036033718846
82.8	4.05	-0.0014622321073867598
82.8	4.35	-0.0003895819230624391
82.8	4.65	-5.9931831962341513e-05
82.8	4.949999999999999	-9.6792104597188e-07
82.8	5.25
82.8	5.55
82.8	5.85
82.8	6.15
82.8	6.449999999999999
82.8	6.75
82.8	7.049999999999999
82.8	7.35
82.8	7.65
82.8	7.949999999999999
82.8	8.25
82.8	8.55
82.8	8.85
82.8	9.149999999999999
82.8	9.45
82.8	9.75
82.8	10.05
82.8	10.35
82.8	10.649999999999999
82.8	10.95
82.8	11.25
82.8	11.55
82.8	11.85
82.8	12.149999999999999
82.8	12.45
82.8	12.75
82.8	13.05
82.8	13.35
82.8	13.649999999999999
82.8	13.95
82.8	14.25
82.8	14.549999999999999
82.8	14.85
85.2	0.15
85.2	0.44999999999999996
85.2	0.75
85.2	1.0499999999999998
85.2	1.35
85.2	1.65
85.2	1.95
85.2	2.25
85.2	2.55	0.1942469478131638
85.2	2.8499999999999996	0.17415874228226125
85.2	3.15	0.016819338120916683
85.2	3.4499999999999997	-0.012786803060041216
85.2	3.75	-0.004797452946695718
85.2	4.05	-0.0015355662517815543
85.2	4.35	-0.00038364076067962127
85.2	4.65	-5.721851664960889e-05
85.2	4.949999999999999	-7.452323111508113e-07
85.2	5.25
85.2	5.55
85.2	5.85
85.2	6.15
85.2	6.449999999999999
85.2	6.75
85.2	7.049999999999999
85.2	7.35
85.2	7.65
85.2	7.949999999999999
85.2	8.25
85.2	8.55
85.2	8.85
85.2	9.149999999999999
85.2	9.45
85.2	9.75
85.2	10.05
85.2	10.35
85.2	10.649999999999999
85.2	10.95
85.2	11.25
85.2	11.55
85.2	11.85
85.2	12.149999999999999
85.2	12.45
85.2	12.75
85.2	13.05
85.2	13.35
85.2	13.649999999999999
85.2	13.95
85.2	14.25
85.2	14.549999999999999
85.2	14.85
87.6	0.15
87.6	0.44999999999999996
87.6	0.75
87.6	1.0499999999999998
87.6	1.35
87.6	1.65
87.6	1.95
87.6	2.25
87.6	2.55	0.2590303901409546
87.6	2.8499999999999996	0.17959816205596982
87.6	3.15	0.01593153280558553
87.6	3.4499999999999997	-0.012096729612710367
87.6	3.75	-0.0040371426204734665
87.6	4.05	-0.0015324146757476425
87.6	4.35	-0.0003680145155551903
87.6	4.65	-5.960755150877656e-05
87.6	4.949999999999999	-5.36082763648928e-07
87.6	5.25
87.6	5.55
87.6	5.85
87.6	6.15
87.6	6.449999999999999
87.6	6.75
87.6	7.049999999999999
87.6	7.35
87.6	7.65
87.6	7.949999999999999
87.6	8.25
87.6	8.55
87.6	8.85
87.6	9.149999999999999
87.6	9.45
87.6	9.75
87.6	10.05
87.6	10.35
87.6	10.649999999999999
87.6	10.95
87.6	11.25
87.6	11.55
87.6	11.85
87.6	12.149999999999999
87.6	12.45
87.6	12.75
87.6	13.05
87.6	13.35
87.6	13.649999999999999
87.6	13.95
87.6	14.25
87.6	14.549999999999999
87.6	14.85
90.0	0.15
90.0	0.44999999999999996
90.0	0.75
90.0	1.0499999999999998
90.0	1.35
90.0	1.65
90.0	1.95
90.0	2.25
90.0	2.55	0.27608894193690503
90.0	2.8499999999999996	0.1790479931584215
90.0	3.15	0.026524463638879947
90.0	3.4499999999999997	-0.013761120992384834
90.0	3.75	-0.004352731225445845
90.0	4.05	-0.0013072327474835295
90.0	4.35	-0.00037566103462773537
90.0	4.65	-5.2111830419646224e-05
90.0	4.949999999999999	-9.478608175108209e-07
90.0	5.25
90.0	5.55
90.0	5.85
90.0	6.15
90.0	6.449999999999999
90.0	6.75
90.0	7.049999999999999
90.0	7.35
90.0	7.65
90.0	7.949999999999999
90.0	8.25
90.0	8.55
90.0	8.85
90.0	9.149999999999999
90.0	9.45
90.0	9.75
90.0	10.05
90.0	10.35
90.0	10.649999999999999
90.0	10.95
90.0	11.25
90.0	11.55
90.0	11.85
90.0	12.149999999999999
90.0	12.45
90.0	12.75
90.0	13.05
90.0	13.35
90.0	13.649999999999999
90.0	13.95
90.0	14.25
90.0	14.549999999999999
90.0	14.85
92.4	0.15
92.4	0.44999999999999996
92.4	0.75
92.4	1.0499999999999998
92.4	1.35
92.4	1.65
92.4	1.95
92.4	2.25
92.4	2.55	0.28811633666676545
92.4	2.8499999999999996	0.1843787936163847
92.4	3.15	0.02828957819678289
92.4	3.4499999999999997	-0.015296899983543888
92.4	3.75	-0.004970476417752977
92.4	4.05	-0.0013090491700953907
92.4	4.35	-0.0004022616222198439
92.4	4.65	-5.830151526199266e-05
92.4	4.949999999999999	-7.456753931880582e-07
92.4	5.25
92.4	5.55
92.4	5.85
92.4	6.15
92.4	6.449999999999999
92.4	6.75
92.4	7.049999999999999
92.4	7.35
92.4	7.65
92.4	7.949999999999999
92.4	8.25
92.4	8.55
92.4	8.85
92.4	9.149999999999999
92.4	9.45
92.4	9.75
92.4	10.05
92.4	10.35
92.4	10.649999999999999
92.4	10.95
92.4	11.25
92.4	11.55
92.4	11.85
92.4	12.149999999999999
92.4	12.45
92.4	12.75
92.4	13.05
92.4	13.35
92.4	13.649999999999999
92.4	13.95
92.4	14.25
92.4	14.549999999999999
92.4	14.85
94.8	0.15
94.8	0.44999999999999996
94.8	0.75
94.8	1.0499999999999998
94.8	1.35
94.8	1.65
94.8	1.95
94.8	2.25
94.8	2.55	0.29677058989231725
94.8	2.8499999999999996	0.19619780604198017
94.8	3.15	0.018643986649447133
94.8	3.4499999999999997	-0.015841921376289304
94.8	3.75	-0.004870234695393285
94.8	4.05	-0.0013731082452261745
94.8	4.35	-0.00041779876097749205
94.8	4.65	-5.4779846893988625e-05
94.8	4.949999999999999	-4.205754909894085e-07
94.8	5.25
94.8	5.55
94.8	5.85
94.8	6.15
94.8	6.449999999999999
94.8	6.75
94.8	7.049999999999999
94.8	7.35
94.8	7.65
94.8	7.949999999999999
94.8	8.25
94.8	8.55
94.8	8.85
94.8	9.149999999999999
94.8	9.45
94.8	9.75
94.8	10.05
94.8	10.35
94.8	10.649999999999999
94.8	10.95
94.8	11.25
94.8	11.55
94.8	11.85
94.8	12.149999999999999
94.8	12.45
94.8	12.75
94.8	13.05
94.8	13.35
94.8	13.649999999999999
94.8	13.95
94.8	14.25
94.8	14.549999999999999
94.8	14.85
97.2	0.15
97.2	0.44999999999999996
97.2	0.75
97.2	1.0499999999999998
97.2	1.35
97.2	1.65
97.2	1.95
97.2	2.25
97.2	2.55	0.3198632398500029
97.2	2.8499999999999996	0.1948268768228036
97.2	3.15	0.012939523567230089
97.2	3.4499999999999997	-0.016217200331054525
97.2	3.75	-0.0044882318849530705
97.2	4.05	-0.0013586066608844423
97.2	4.35	-0.0003821469419433094
97.2	4.65	-6.105189910572384e-05
97.2	4.949999999999999	-8.192324370376558e-07
97.2	5.25
97.2	5.55
97.2	5.85
97.2	6.15
97.2	6.449999999999999
97.2	6.75
97.2	7.049999999999999
97.2	7.35
97.2	7.65
97.2	7.949999999999999
97.2	8.25
97.2	8.55
97.2	8.85
97.2	9.149999999999999
97.2	9.45
97.2	9.75
97.2	10.05
97.2	10.35
97.2	10.649999999999999
97.2	10.95
97.2	11.25
97.2	11.55
97.2	11.85
97.2	12.149999999999999
97.2	12.45
97.2	12.75
97.2	13.05
97.2	13.35
97.2	13.649999999999999
97.2	13.95
97.2	14.25
97.2	14.549999999999999
97.2	14.85
99.6	0.15
99.6	0.44999999999999996
99.6	0.75
99.6	1.0499999999999998
99.6	1.35
99.6	1.65
99.6	1.95
99.6	2.25
99.6	2.55	0.29908755558405503
99.6	2.8499999999999996	0.19641158872467984
99.6	3.15	0.024020071929965074
99.6	3.4499999999999997	-0.015144201107481919
99.6	3.75	-0.004474237370132322
99.6	4.05	-0.001213825098387976
99.6	4.35	-0.00041729140124674983
99.6	4.65	-6.503503538398573e-05
99.6	4.949999999999999	-7.495293336578896e-07
99.6	5.25
99.6	5.55
99.6	5.85
99.6	6.15
99.6	6.449999999999999
99.6	6.75
99.6	7.049999999999999
99.6	7.35
99.6	7.65
99.6	7.949999999999999
99.6	8.25
99.6	8.55
99.6	8.85
99.6	9.149999999999999
99.6	9.45
99.6	9.75
99.6	10.05
99.6	10.35
99.6	10.649999999999999
99.6	10.95
99.6	11.25
99.6	11.55
99.6	11.85
99.6	12.149999999999999
99.6	12.45
99.6	12.75
99.6	13.05
99.6	13.35
99.6	13.649999999999999
99.6	13.95
99.6	14.25
99.6	14.549999999999999
99.6	14.85
102.0	0.15
102.0	0.44999999999999996
102.0	0.75
102.0	1.0499999999999998
102.0	1.35
102.0	1.65
102.0	1.95
102.0	2.25
102.0	2.55	0.2454404311069993
102.0	2.8499999999999996	0.19069358236889272
102.0	3.15	0.028497655752969617
102.0	3.4499999999999997	-0.014206980626868244
102.0	3.75	-0.004951059136891591
102.0	4.05	-0.0014059638110512419
102.0	4.35	-0.0003961680720132206
102.0	4.65	-5.854459224952702e-05
102.0	4.949999999999999	-9.859006586463194e-07
102.0	5.25
102.0	5.55
102.0	5.85
102.0	6.15
102.0	6.449999999999999
102.0	6.75
102.0	7.049999999999999
102.0	7.35
102.0	7.65
102.0	7.949999999999999
102.0	8.25
102.0	8.55
102.0	8.85
102.0	9.149999999999999
102.0	9.45
102.0	9.75
102.0	10.05
102.0	10.35
102.0	10.649999999999999
102.0	10.95
102.0	11.25
102.0	11.55
102.0	11.85
102.0	12.149999999999999
102.0	12.45
102.0	12.75
102.0	13.05
102.0	13.35
102.0	13.649999999999999
102.0	13.95
102.0	14.25
102.0	14.549999999999999
102.0	14.85
104.39999999999999	0.15
104.39999999999999	0.44999999999999996
104.39999999999999	0.75
104.39999999999999	1.0499999999999998
104.39999999999999	1.35
104.39999999999999	1.65
104.39999999999999	1.95
104.39999999999999	2.25
104.39999999999999	2.55	0.25534622593352196
104.39999999999999	2.8499999999999996	0.1850587892674713
104.39999999999999	3.15	0.025110378326812847
104.39999999999999	3.4499999999999997	-0.01676461839767853
104.39999999999999	3.75	-0.004956252773106082
104.39999999999999	4.05	-0.0014775988374020699
104.39999999999999	4.35	-0.0004054971778962331
104.39999999999999	4.65	-5.2502968220594065e-05
104.39999999999999	4.949999999999999	-6.374040890116642e-07
104.39999999999999	5.25
104.39999999999999	5.55
104.39999999999999	5.85
104.39999999999999	6.15
104.39999999999999	6.449999999999999
104.39999999999999	6.75
104.39999999999999	7.049999999999999
104.39999999999999	7.35
104.39999999999999	7.65
104.39999999999999	7.949999999999999
104.39999999999999	8.25
104.39999999999999	8.55
104.39999999999999	8.85
104.39999999999999	9.149999999999999
104.39999999999999	9.45
104.39999999999999	9.75
104.39999999999999	10.05
104.39999999999999	10.35
104.39999999999999	10.649999999999999
104.39999999999999	10.95
104.39999999999999	11.25
104.39999999999999	11.55
104.39999999999999	11.85
104.39999999999999	12.149999999999999
104.39999999999999	12.45
104.39999999999999	12.75
104.39999999999999	13.05
104.39999999999999	13.35
104.39999999999999	13.649999999999999
104.39999999999999	13.95
104.39999999999999	14.25
104.39999999999999	14.549999999999999
104.39999999999999	14.85
106.8	0.15
106.8	0.44999999999999996
106.8	0.75
106.8	1.0499999999999998
106.8	1.35
106.8	1.65
106.8	1.95
106.8	2.25
106.8	2.55	0.32065572149342775
106.8	2.8499999999999996	0.18914212239875486
106.8	3.15	0.02433429179244023
106.8	3.4499999999999997	-0.01509546514515023
106.8	3.75	-0.004675256366564239
106.8	4.05	-0.001490528076524717
106.8	4.35	-0.00038547283080978613
106.8	4.65	-5.815712530765469e-05
106.8	4.949999999999999	-1.0934880350207503e-06
106.8	5.25
106.8	5.55
106.8	5.85
106.8	6.15
106.8	6.449999999999999
106.8	6.75
106.8	7.049999999999999
106.8	7.35
106.8	7.65
106.8	7.949999999999999
106.8	8.25
106.8	8.55
106.8	8.85
106.8	9.149999999999999
106.8	9.45
106.8	9.75
106.8	10.05
106.8	10.35
106.8	10.649999999999999
106.8	10.95
106.8	11.25
106.8	11.55
106.8	11.85
106.8	12.149999999999999
106.8	12.45
106.8	12.75
106.8	13.05
106.8	13.35
106.8	13.649999999999999
106.8	13.95
106.8	14.25
106.8	14.549999999999999
106.8	14.85
109.2	0.15
109.2	0.44999999999999996
109.2	0.75
109.2	1.0499999999999998
109.2	1.35
109.2	1.65
109.2	1.95
109.2	2.25
109.2	2.55	0.25831235101314964
109.2	2.8499999999999996	0.19690692177654862
109.2	3.15	0.02766380499552219
109.2	3.4499999999999997	-0.013846782265066237
109.2	3.75	-0.004767548729288382
109.2	4.05	-0.0015892936448430605
109.2	4.35	-0.00040256911824599137
109.2	4.65	-7.164226666827012e-05
109.2	4.949999999999999	-7.299443759191635e-07
109.2	5.25
109.2	5.55
109.2	5.85
109.2	6.15
109.2	6.449999999999999
109.2	6.75
109.2	7.049999999999999
109.2	7.35
109.2	7.65
109.2	7.949999999999999
109.2	8.25
109.2	8.55
109.2	8.85
109.2	9.149999999999999
109.2	9.45
109.2	9.75
109.2	10.05
109.2	10.35
109.2	10.649999999999999
109.2	10.95
109.2	11.25
109.2	11.55
109.2	11.85
109.2	12.149999999999999
109.2	12.45
109.2	12.75
109.2	13.05
109.2	13.35
109.2	13.649999999999999
109.2	13.95
109.2	14.25
109.2	14.549999999999999
109.2	14.85
111.6	0.15
111.6	0.44999999999999996
111.6	0.75
111.6	1.0499999999999998
111.6	1.35
111.6	1.65
111.6	1.95
111.6	2.25
111.6	2.55	0.2365240032822271
111.6	2.8499999999999996	0.18794322580562128
111.6	3.15	0.02755675606082727
111.6	3.4499999999999997	-0.017481871897681838
111.6	3.75	-0.004383952613240434
111.6	4.05	-0.001408733389100402
111.6	4.35	-0.0004080946950704703
111.6	4.65	-5.687082530439665e-05
111.6	4.949999999999999	-9.759777114030829e-07
111.6	5.25
111.6	5.55
111.6	5.85
111.6	6.15
111.6	6.449999999999999
111.6	6.75
111.6	7.049999999999999
111.6	7.35
111.6	7.65
111.6	7.949999999999999
111.6	8.25
111.6	8.55
111.6	8.85
111.6	9.149999999999999
111.6	9.45
111.6	9.75
111.6	10.05
111.6	10.35
111.6	10.649999999999999
111.6	10.95
111.6	11.25
111.6	11.55
111.6	11.85
111.6	12.149999999999999
111.6	12.45
111.6	12.75
111.6	13.05
111.6	13.35
111.6	13.649999999999999
111.6	13.95
111.6	14.25
111.6	14.549999999999999
111.6	14.85
114.0	0.15
114.0	0.44999999999999996
114.0	0.75
114.0	1.0499999999999998
114.0	1.35
114.0	1.65
114.0	1.95
114.0	2.25
114.0	2.55	0.26902754143683677
114.0	2.8499999999999996	0.19071141674261516
114.0	3.15	0.02753660208729729
114.0	3.4499999999999997	-0.011590200087493941
114.0	3.75	-0.004490439381830723
114.0	4.05	-0.0013902399825423118
114.0	4.35	-0.000411694250830887
114.0	4.65	-6.005765453771604e-05
114.0	4.949999999999999	-7.580036326234687e-07
114.0	5.25
114.0	5.55
114.0	5.85
114.0	6.15
114.0	6.449999999999999
114.0	6.75
114.0	7.049999999999999
114.0	7.35
114.0	7.65
114.0	7.949999999999999
114.0	8.25
114.0	8.55
114.0	8.85
114.0	9.149999999999999
114.0	9.45
114.0	9.75
114.0	10.05
114.0	10.35
114.0	10.649999999999999
114.0	10.95
114.0	11.25
114.0	11.55
114.0	11.85
114.0	12.149999999999999
114.0	12.45
114.0	12.75
114.0	13.05
114.0	13.35
114.0	13.649999999999999
114.0	13.95
114.0	14.25
114.0	14.549999999999999
114.0	14.85
116.39999999999999	0.15
116.39999999999999	0.44999999999999996
116.39999999999999	0.75
116.39999999999999	1.0499999999999998
116.39999999999999	1.35
116.39999999999999	1.65
116.39999999999999	1.95
116.39999999999999	2.25
116.39999999999999	2.55	0.2575495376185419
116.39999999999999	2.8499999999999996	0.19320742922364736
116.39999999999999	3.15	0.021432854453005534
116.39999999999999	3.4499999999999997	-0.015046644775679852
116.39999999999999	3.75	-0.004866611203265165
116.39999999999999	4.05	-0.0013891250666629288
116.39999999999999	4.35	-0.00042264815950715675
116.39999999999999	4.65	-6.0527522941774944e-05
116.39999999999999	4.949999999999999	-8.093443681599739e-07
116.39999999999999	5.25
116.39999999999999	5.55
116.39999999999999	5.85
116.39999999999999	6.15
116.39999999999999	6.449999999999999
116.39999999999999	6.75
116.39999999999999	7.049999999999999
116.39999999999999	7.35
116.39999999999999	7.65
116.39999999999999	7.949999999999999
116.39999999999999	8.25
116.39999999999999	8.55
116.39999999999999	8.85
116.39999999999999	9.149999999999999
116.39999999999999	9.45
116.39999999999999	9.75
116.39999999999999	10.05
116.39999999999999	10.35
116.39999999999999	10.649999999999999
116.39999999999999	10.95
116.39999999999999	11.25
116.39999999999999	11.55
116.39999999999999	11.85
116.39999999999999	12.149999999999999
116.39999999999999	12.45
116.39999999999999	12.75
116.39999999999999	13.05
116.39999999999999	13.35
116.39999999999999	13.649999999999999
116.39999999999999	13.95
116.39999999999999	14.25
116.39999999999999	14.549999999999999
116.39999999999999	14.85
118.8	0.15
118.8	0.44999999999999996
118.8	0.75
118.8	1.0499999999999998
118.8	1.35
118.8	1.65
118.8	1.95
118.8	2.25
118.8	2.55	0.24241381475328744
118.8	2.8499999999999996	0.18331982420414772
118.8	3.15	0.019626627113323417
118.8	3.4499999999999997	-0.016290965264736522
118.8	3.75	-0.005066199101434117
118.8	4.05	-0.0013973482273640862
118.8	4.35	-0.00041517029465204525
118.8	4.65	-5.7215061632740686e-05
118.8	4.949999999999999	-6.387866465665228e-07
118.8	5.25
118.8	5.55
118.8	5.85
118.8	6.15
118.8	6.449999999999999
118.8	6.75
118.8	7.049999999999999
118.8	7.35
118.8	7.65
118.8	7.949999999999999
118.8	8.25
118.8	8.55
118.8	8.85
118.8	9.149999999999999
118.8	9.45
118.8	9.75
118.8	10.05
118.8	10.35
118.8	10.649999999999999
118.8	10.95
118.8	11.25
118.8	11.55
118.8	11.85
118.8	12.149999999999999
118.8	12.45
118.8	12.75
118.8	13.05
118.8	13.35
118.8	13.649999999999999
118.8	13.95
118.8	14.25
118.8	14.549999999999999
118.8	14.85
121.2	0.15
121.2	0.44999999999999996
121.2	0.75
121.2	1.0499999999999998
121.2	1.35
121.2	1.65
121.2	1.95
121.2	2.25
121.2	2.55	0.2345259996087634
121.2	2.8499999999999996	0.18179453509887517
121.2	3.15	0.022251785282675813
121.2	3.4499999999999997	-0.015460998479976179
121.2	3.75	-0.004422561964111403
121.2	4.05	-0.0014948539481294018
121.2	4.35	-0.0004054960561373901
121.2	4.65	-5.460754257467764e-05
121.2	4.949999999999999	-8.587117466114079e-07
121.2	5.25
121.2	5.55
121.2	5.85
121.2	6.15
121.2	6.449999999999999
121.2	6.75
121.2	7.049999999999999
121.2	7.35
121.2	7.65
121.2	7.949999999999999
121.2	8.25
121.2	8.55
121.2	8.85
121.2	9.149999999999999
121.2	9.45
121.2	9.75
121.2	10.05
121.2	10.35
121.2	10.649999999999999
121.2	10.95
121.2	11.25
121.2	11.55
121.2	11.85
121.2	12.149999999999999
121.2	12.45
121.2	12.75
121.2	13.05
121.2	13.35
121.2	13.649999999999999
121.2	13.95
121.2	14.25
121.2	14.549999999999999
121.2	14.85
123.6	0.15
123.6	0.44999999999999996
123.6	0.75
123.6	1.0499999999999998
123.6	1.35
123.6	1.65
123.6	1.95
123.6	2.25
123.6	2.55	0.2180823057058803
123.6	2.8499999999999996	0.183315270539033
123.6	3.15	0.024797288564028956
123.6	3.4499999999999997	-0.014536456571041778
123.6	3.75	-0.004857326789909205
123.6	4.05	-0.0014028098652832841
123.6	4.35	-0.0004025271499623352
123.6	4.65	-6.307606257403324e-05
123.6	4.949999999999999	-1.0448033882868404e-06
123.6	5.25
123.6	5.55
123.6	5.85
123.6	6.15
123.6	6.449999999999999
123.6	6.75
123.6	7.049999999999999
123.6	7.35
123.6	7.65
123.6	7.949999999999999
123.6	8.25
123.6	8.55
123.6	8.85
123.6	9.149999999999999
123.6	9.45
123.6	9.75
123.6	10.05
123.6	10.35
123.6	10.649999999999999
123.6	10.95
123.6	11.25
123.6	11.55
123.6	11.85
123.6	12.149999999999999
123.6	12.45
123.6	12.75
123.6	13.05
123.6	13.35
123.6	13.649999999999999
123.6	13.95
123.6	14.25
123.6	14.549999999999999
123.6	14.85
126.0	0.15
126.0	0.44999999999999996
126.0	0.75
126.0	1.0499999999999998
126.0	1.35
126.0	1.65
126.0	1.95
126.0	2.25
126.0	2.55	0.25864145547988926
126.0	2.8499999999999996	0.18003079835250507
126.0	3.15	0.011997735754482198
126.0	3.4499999999999997	-0.016032153818590206
126.0	3.75	-0.004734790465736147
126.0	4.05	-0.0015087994694951378
126.0	4.35	-0.0004220336234290788
126.0	4.65	-6.677143678713294e-05
126.0	4.949999999999999	-1.324739255512218e-06
126.0	5.25
126.0	5.55
126.0	5.85
126.0	6.15
126.0	6.449999999999999
126.0	6.75
126.0	7.049999999999999
126.0	7.35
126.0	7.65
126.0	7.949999999999999
126.0	8.25
126.0	8.55
126.0	8.85
126.0	9.149999999999999
126.0	9.45
126.0	9.75
126.0	10.05
126.0	10.35
126.0	10.649999999999999
126.0	10.95
126.0	11.25
126.0	11.55
126.0	11.85
126.0	12.149999999999999
126.0	12.45
126.0	12.75
126.0	13.05
126.0	13.35
126.0	13.649999999999999
126.0	13.95
126.0	14.25
126.0	14.549999999999999
126.0	14.85
128.4	0.15
128.4	0.44999999999999996
128.4	0.75
128.4	1.0499999999999998
128.4	1.35
128.4	1.65
128.4	1.95
128.4	2.25
128.4	2.55	0.20664063302557878
128.4	2.8499999999999996	0.18120372067064908
128.4	3.15	0.024344176799153818
128.4	3.4499999999999997	-0.015577129193991061
128.4	3.75	-0.004971501187408369
128.4	4.05	-0.0013843566393110331
128.4	4.35	-0.0004100581637220278
128.4	4.65	-6.474886584982009e-05
128.4	4.949999999999999	-7.42615800857567e-07
128.4	5.25
128.4	5.55
128.4	5.85
128.4	6.15
128.4	6.449999999999999
128.4	6.75
128.4	7.049999999999999
128.4	7.35
128.4	7.65
128.4	7.949999999999999
128.4	8.25
128.4	8.55
128.4	8.85
128.4	9.149999999999999
128.4	9.45
128.4	9.75
128.4	10.05
128.4	10.35
128.4	10.649999999999999
128.4	10.95
128.4	11.25
128.4	11.55
128.4	11.85
128.4	12.149999999999999
128.4	12.45
128.4	12.75
128.4	13.05
128.4	13.35
128.4	13.649999999999999
128.4	13.95
128.4	14.25
128.4	14.549999999999999
128.4	14.85
130.8	0.15
130.8	0.44999999999999996
130.8	0.75
130.8	1.0499999999999998
130.8	1.35
130.8	1.65
130.8	1.95
130.8	2.25
130.8	2.55	0.21123028752843473
130.8	2.8499999999999996	0.17293726681627358
130.8	3.15	0.02112894046793092
130.8	3.4499999999999997	-0.012938028864279036
130.8	3.75	-0.004864032081644524
130.8	4.05	-0.0014036683057951037
130.8	4.35	-0.000388512381001748
130.8	4.65	-6.625471990306941e-05
130.8	4.949999999999999	-7.368330486662765e-07
130.8	5.25
130.8	5.55
130.8	5.85
130.8	6.15
130.8	6.449999999999999
130.8	6.75
130.8	7.049999999999999
130.8	7.35
130.8	7.65
130.8	7.949999999999999
130.8	8.25
130.8	8.55
130.8	8.85
130.8	9.149999999999999
130.8	9.45
130.8	9.75
130.8	10.05
130.8	10.35
130.8	10.649999999999999
130.8	10.95
130.8	11.25
130.8	11.55
130.8	11.85
130.8	12.149999999999999
130.8	12.45
130.8	12.75
130.8	13.05
130.8	13.35
130.8	13.649999999999999
130.8	13.95
130.8	14.25
130.8	14.549999999999999
130.8	14.85
133.2	0.15
133.2	0.44999999999999996
133.2	0.75
133.2	1.0499999999999998
133.2	1.35
133.2	1.65
133.2	1.95
133.2	2.25
133.2	2.55	0.17885052612496166
133.2	2.8499999999999996	0.17806297510610747
133.2	3.15	0.03270725465154101
133.2	3.4499999999999997	-0.014628797927244017
133.2	3.75	-0.004983234614540053
133.2	4.05	-0.0013202296193018778
133.2	4.35	-0.00039476743635996674
133.2	4.65	-6.489181841274926e-05
133.2	4.949999999999999	-5.377995562911312e-07
133.2	5.25
133.2	5.55
133.2	5.85
133.2	6.15
133.2	6.449999999999999
133.2	6.75
133.2	7.049999999999999
133.2	7.35
133.2	7.65
133.2	7.949999999999999
133.2	8.25
133.2	8.55
133.2	8.85
133.2	9.149999999999999
133.2	9.45
133.2	9.75
133.2	10.05
133.2	10.35
133.2	10.649999999999999
133.2	10.95
133.2	11.25
133.2	11.55
133.2	11.85
133.2	12.149999999999999
133.2	12.45
133.2	12.75
133.2	13.05
133.2	13.35
133.2	13.649999999999999
133.2	13.95
133.2	14.25
133.2	14.549999999999999
133.2	14.85
135.6	0.15
135.6	0.44999999999999996
135.6	0.75
135.6	1.0499999999999998
135.6	1.35
135.6	1.65
135.6	1.95
135.6	2.25
135.6	2.55	0.217627726634951
135.6	2.8499999999999996	0.1706726204341976
135.6	3.15	0.011343318744439859
135.6	3.4499999999999997	-0.012771992922601137
135.6	3.75	-0.00490304845988021
135.6	4.05	-0.0015080341591097942
135.6	4.35	-0.00039011004756182735
135.6	4.65	-5.8732332010144874e-05
135.6	4.949999999999999	-8.123648943737994e-07
135.6	5.25
135.6	5.55
135.6	5.85
135.6	6.15
135.6	6.449999999999999
135.6	6.75
135.6	7.049999999999999
135.6	7.35
135.6	7.65
135.6	7.949999999999999
135.6	8.25
135.6	8.55
135.6	8.85
135.6	9.149999999999999
135.6	9.45
135.6	9.75
135.6	10.05
135.6	10.35
135.6	10.649999999999999
135.6	10.95
135.6	11.25
135.6	11.55
135.6	11.85
135.6	12.149999999999999
135.6	12.45
135.6	12.75
135.6	13.05
135.6	13.35
135.6	13.649999999999999
135.6	13.95
135.6	14.25
135.6	14.549999999999999
135.6	14.85
138.0	0.15
138.0	0.44999999999999996
138.0	0.75
138.0	1.0499999999999998
138.0	1.35
138.0	1.65
138.0	1.95
138.0	2.25
138.0	2.55	0.2238355026857837
138.0	2.8499999999999996	0.1585306882898717
138.0	3.15	0.00805198387758234
138.0	3.4499999999999997	-0.013356436346839473
138.0	3.75	-0.004811624887318034
138.0	4.05	-0.0013539488613229299
138.0	4.35	-0.0004240713866572321
138.0	4.65	-5.469482493239086e-05
138.0	4.949999999999999	-7.341737532375345e-07
138.0	5.25
138.0	5.55
138.0	5.85
138.0	6.15
138.0	6.449999999999999
138.0	6.75
138.0	7.049999999999999
138.0	7.35
138.0	7.65
138.0	7.949999999999999
138.0	8.25
138.0	8.55
138.0	8.85
138.0	9.149999999999999
138.0	9.45
138.0	9.75
138.0	10.05
138.0	10.35
138.0	10.649999999999999
138.0	10.95
138.0	11.25
138.0	11.55
138.0	11.85
138.0	12.149999999999999
138.0	12.45
138.0	12.75
138.0	13.05
138.0	13.35
138.0	13.649999999999999
138.0	13.95
138.0	14.25
138.0	14.549999999999999
138.0	14.85
140.39999999999998	0.15
140.39999999999998	0.44999999999999996
140.39999999999998	0.75
140.39999999999998	1.0499999999999998
140.39999999999998	1.35
140.39999999999998	1.65
140.39999999999998	1.95
140.39999999999998	2.25
140.39999999999998	2.55	0.1960763226301092
140.39999999999998	2.8499999999999996	0.17475766872487747
140.39999999999998	3.15	0.0033689352538203822
140.39999999999998	3.4499999999999997	-0.013874772759368785
140.39999999999998	3.75	-0.004956743077808396
140.39999999999998	4.05	-0.0014182918518879607
140.39999999999998	4.35	-0.000409748895082823
140.39999999999998	4.65	-6.435931292686707e-05
140.39999999999998	4.949999999999999	-5.897507276808982e-07
140.39999999999998	5.25
140.39999999999998	5.55
140.39999999999998	5.85
140.39999999999998	6.15
140.39999999999998	6.449999999999999
140.39999999999998	6.75
140.39999999999998	7.049999999999999
140.39999999999998	7.35
140.39999999999998	7.65
140.39999999999998	7.949999999999999
140.39999999999998	8.25
140.39999999999998	8.55
140.39999999999998	8.85
140.39999999999998	9.149999999999999
140.39999999999998	9.45
140.39999999999998	9.75
140.39999999999998	10.05
140.39999999999998	10.35
140.39999999999998	10.649999999999999
140.39999999999998	10.95
140.39999999999998	11.25
140.39999999999998	11.55
140.39999999999998	11.85
140.39999999999998	12.149999999999999
140.39999999999998	12.45
140.39999999999998	12.75
140.39999999999998	13.05
140.39999999999998	13.35
140.39999999999998	13.649999999999999
140.39999999999998	13.95
140.39999999999998	14.25
140.39999999999998	14.549999999999999
140.39999999999998	14.85
142.8	0.15
142.8	0.44999999999999996
142.8	0.75
142.8	1.0499999999999998
142.8	1.35
142.8	1.65
142.8	1.95
142.8	2.25
142.8	2.55	0.16663606203487674
142.8	2.8499999999999996	0.1597886489230621
142.8	3.15	0.0013791841340467467
142.8	3.4499999999999997	-0.013371993923606674
142.8	3.75	-0.004690309961894299
142.8	4.05	-0.0014119579591687686
142.8	4.35	-0.0004090804885427006
142.8	4.65	-6.498201072574905e-05
142.8	4.949999999999999	-6.881532912064295e-07
142.8	5.25
142.8	5.55
142.8	5.85
142.8	6.15
142.8	6.449999999999999
142.8	6.75
142.8	7.049999999999999
142.8	7.35
142.8	7.65
142.8	7.949999999999999
142.8	8.25
142.8	8.55
142.8	8.85
142.8	9.149999999999999
142.8	9.45
142.8	9.75
142.8	10.05
142.8	10.35
142.8	10.649999999999999
142.8	10.95
142.8	11.25
142.8	11.55
142.8	11.85
142.8	12.149999999999999
142.8	12.45
142.8	12.75
142.8	13.05
142.8	13.35
142.8	13.649999999999999
142.8	13.95
142.8	14.25
142.8	14.549999999999999
142.8	14.85
145.2	0.15
145.2	0.44999999999999996
145.2	0.75
145.2	1.0499999999999998
145.2	1.35
145.2	1.65
145.2	1.95
145.2	2.25
145.2	2.55	0.11509958597412229
145.2	2.8499999999999996	0.15411178993557303
145.2	3.15	0.009531428519518445
145.2	3.4499999999999997	-0.015119213466917884
145.2	3.75	-0.0046641320624053705
145.2	4.05	-0.001339593837793023
145.2	4.35	-0.00039571587572522616
145.2	4.65	-6.639395114218575e-05
145.2	4.949999999999999	-5.895770005454486e-07
145.2	5.25
145.2	5.55
145.2	5.85
145.2	6.15
145.2	6.449999999999999
145.2	6.75
145.2	7.049999999999999
145.2	7.35
145.2	7.65
145.2	7.949999999999999
145.2	8.25
145.2	8.55
145.2	8.85
145.2	9.149999999999999
145.2	9.45
145.2	9.75
145.2	10.05
145.2	10.35
145.2	10.649999999999999
145.2	10.95
145.2	11.25
145.2	11.55
145.2	11.85
145.2	12.149999999999999
145.2	12.45
145.2	12.75
145.2	13.05
145.2	13.35
145.2	13.649999999999999
145.2	13.95
145.2	14.25
145.2	14.549999999999999
145.2	14.85
147.6	0.15
147.6	0.44999999999999996
147.6	0.75
147.6	1.0499999999999998
147.6	1.35
147.6	1.65
147.6	1.95
147.6	2.25
147.6	2.55	0.24476950080133975
147.6	2.8499999999999996	0.16361777231068117
147.6	3.15	0.012797429455396789
147.6	3.4499999999999997	-0.015576832557883336
147.6	3.75	-0.004352798145326465
147.6	4.05	-0.0012723466266316387
147.6	4.35	-0.0004029491824450357
147.6	4.65	-6.680687351520952e-05
147.6	4.949999999999999	-1.1881501683286367e-06
147.6	5.25
147.6	5.55
147.6	5.85
147.6	6.15
147.6	6.449999999999999
147.6	6.75
147.6	7.049999999999999
147.6	7.35
147.6	7.65
147.6	7.949999999999999
147.6	8.25
147.6	8.55
147.6	8.85
147.6	9.149999999999999
147.6	9.45
147.6	9.75
147.6	10.05
147.6	10.35
147.6	10.649999999999999
147.6	10.95
147.6	11.25
147.6	11.55
147.6	11.85
147.6	12.149999999999999
147.6	12.45
147.6	12.75
147.6	13.05
147.6	13.35
147.6	13.649999999999999
147.6	13.95
147.6	14.25
147.6	14.549999999999999
147.6	14.85
150.0	0.15
150.0	0.44999999999999996
150.0	0.75
150.0	1.0499999999999998
150.0	1.35
150.0	1.65
150.0	1.95
150.0	2.25
150.0	2.55	0.16083822546643206
150.0	2.8499999999999996	0.14725469301005692
150.0	3.15	0.013859652643323233
150.0	3.4499999999999997	-0.01249106694922375
150.0	3.75	-0.0049990555153418695
150.0	4.05	-0.0014171231372555684
150.0	4.35	-0.0004147361192370475
150.0	4.65	-6.411815984193325e-05
150.0	4.949999999999999	-4.861705032690767e-07
150.0	5.25
150.0	5.55
150.0	5.85
150.0	6.15
150.0	6.449999999999999
150.0	6.75
150.0	7.049999999999999
150.0	7.35
150.0	7.65
150.0	7.949999999999999
150.0	8.25
150.0	8.55
150.0	8.85
150.0	9.149999999999999
150.0	9.45
150.0	9.75
150.0	10.05
150.0	10.35
150.0	10.649999999999999
150.0	10.95
150.0	11.25
150.0	11.55
150.0	11.85
150.0	12.149999999999999
150.0	12.45
150.0	12.75
150.0	13.05
150.0	13.35
150.0	13.649999999999999
150.0	13.95
150.0	14.25
150.0	14.549999999999999
150.0	14.85
152.39999999999998	0.15
152.39999999999998	0.44999999999999996
152.39999999999998	0.75
152.39999999999998	1.0499999999999998
152.39999999999998	1.35
152.39999999999998	1.65
152.39999999999998	1.95
152.39999999999998	2.25
152.39999999999998	2.55	0.16662021103547886
152.39999999999998	2.8499999999999996	0.14305141050479672
152.39999999999998	3.15	0.02421487568935845
152.39999999999998	3.4499999999999997	-0.017859250442496786
152.39999999999998	3.75	-0.0048206402753101845
152.39999999999998	4.05	-0.0014294053103656636
152.39999999999998	4.35	-0.0004002590120713497
152.39999999999998	4.65	-6.35132562583921e-05
152.39999999999998	4.949999999999999	-8.003646165382493e-07
152.39999999999998	5.25
152.39999999999998	5.55
152.39999999999998	5.85
152.39999999999998	6.15
152.39999999999998	6.449999999999999
152.39999999999998	6.75
152.39999999999998	7.049999999999999
152.39999999999998	7.35
152.39999999999998	7.65
152.39999999999998	7.949999999999999
152.39999999999998	8.25
152.39999999999998	8.55
152.39999999999998	8.85
152.39999999999998	9.149999999999999
152.39999999999998	9.45
152.39999999999998	9.75
152.39999999999998	10.05
152.39999999999998	10.35
152.39999999999998	10.649999999999999
152.39999999999998	10.95
152.39999999999998	11.25
152.39999999999998	11.55
152.39999999999998	11.85
152.39999999999998	12.149999999999999
152.39999999999998	12.45
152.39999999999998	12.75
152.39999999999998	13.05
152.39999999999998	13.35
152.39999999999998	13.649999999999999
152.39999999999998	13.95
152.39999999999998	14.25
152.39999999999998	14.549999999999999
152.39999999999998	14.85
154.8	0.15
154.8	0.44999999999999996
154.8	0.75
154.8	1.0499999999999998
154.8	1.35
154.8	1.65
154.8	1.95
154.8	2.25
154.8	2.55	0.1338688003597781
154.8	2.8499999999999996	0.16179067623143426
154.8	3.15	0.014057717792009218
154.8	3.4499999999999997	-0.01159364630753911
154.8	3.75	-0.0034376892713731243
154.8	4.05	-0.0013245959627568027
154.8	4.35	-0.0003752099797964342
154.8	4.65	-6.412613619683804e-05
154.8	4.949999999999999	-8.465231483247624e-07
154.8	5.25
154.8	5.55
154.8	5.85
154.8	6.15
154.8	6.449999999999999
154.8	6.75
154.8	7.049999999999999
154.8	7.35
154.8	7.65
154.8	7.949999999999999
154.8	8.25
154.8	8.55
154.8	8.85
154.8	9.149999999999999
154.8	9.45
154.8	9.75
154.8	10.05
154.8	10.35
154.8	10.649999999999999
154.8	10.95
154.8	11.25
154.8	11.55
154.8	11.85
154.8	12.149999999999999
154.8	12.45
154.8	12.75
154.8	13.05
154.8	13.35
154.8	13.649999999999999
154.8	13.95
154.8	14.25
154.8	14.549999999999999
[truncated: 501 more rows]
