# Supplementary material for: Peering inside the black box by learning the relevance of many-body functions in neural network potentials
Source: Nat Commun. 2025 Nov 10;16:9898. doi: 10.1038/s41467-025-65863-0 (PMC12603069; doi:10.1038/s41467-025-65863-0)
Supplement: Supplementary file 5 — Source Data Fig S9 [file 41467_2025_65863_MOESM5_ESM.zip › fig_s9_waterfall_plot_relevance/fig_s9_methane_SO3Net_alpha_0.2617993877991494.csv]

angle	L2	3B_rel
61.2	0.15
61.2	0.44999999999999996
61.2	0.75
61.2	1.0499999999999998
61.2	1.35
61.2	1.65
61.2	1.95
61.2	2.25
61.2	2.55
61.2	2.8499999999999996
61.2	3.15
61.2	3.4499999999999997
61.2	3.75
61.2	4.05
61.2	4.35
61.2	4.65
61.2	4.949999999999999
61.2	5.25
61.2	5.55
61.2	5.85
61.2	6.15
61.2	6.449999999999999
61.2	6.75
61.2	7.049999999999999
61.2	7.35
61.2	7.65
61.2	7.949999999999999
61.2	8.25
61.2	8.55
61.2	8.85
61.2	9.149999999999999
61.2	9.45
61.2	9.75
61.2	10.05
61.2	10.35
61.2	10.649999999999999
61.2	10.95
61.2	11.25
61.2	11.55
61.2	11.85
61.2	12.149999999999999
61.2	12.45
61.2	12.75
61.2	13.05
61.2	13.35
61.2	13.649999999999999
61.2	13.95
61.2	14.25
61.2	14.549999999999999
61.2	14.85
63.599999999999994	0.15
63.599999999999994	0.44999999999999996
63.599999999999994	0.75
63.599999999999994	1.0499999999999998
63.599999999999994	1.35
63.599999999999994	1.65
63.599999999999994	1.95
63.599999999999994	2.25
63.599999999999994	2.55
63.599999999999994	2.8499999999999996
63.599999999999994	3.15
63.599999999999994	3.4499999999999997
63.599999999999994	3.75	-0.001384383940603584
63.599999999999994	4.05	-0.009408449110381412
63.599999999999994	4.35
63.599999999999994	4.65
63.599999999999994	4.949999999999999
63.599999999999994	5.25
63.599999999999994	5.55
63.599999999999994	5.85
63.599999999999994	6.15
63.599999999999994	6.449999999999999
63.599999999999994	6.75
63.599999999999994	7.049999999999999
63.599999999999994	7.35
63.599999999999994	7.65
63.599999999999994	7.949999999999999
63.599999999999994	8.25
63.599999999999994	8.55
63.599999999999994	8.85
63.599999999999994	9.149999999999999
63.599999999999994	9.45
63.599999999999994	9.75
63.599999999999994	10.05
63.599999999999994	10.35
63.599999999999994	10.649999999999999
63.599999999999994	10.95
63.599999999999994	11.25
63.599999999999994	11.55
63.599999999999994	11.85
63.599999999999994	12.149999999999999
63.599999999999994	12.45
63.599999999999994	12.75
63.599999999999994	13.05
63.599999999999994	13.35
63.599999999999994	13.649999999999999
63.599999999999994	13.95
63.599999999999994	14.25
63.599999999999994	14.549999999999999
63.599999999999994	14.85
66.0	0.15
66.0	0.44999999999999996
66.0	0.75
66.0	1.0499999999999998
66.0	1.35
66.0	1.65
66.0	1.95
66.0	2.25
66.0	2.55
66.0	2.8499999999999996
66.0	3.15
66.0	3.4499999999999997	0.11214320571161807
66.0	3.75	0.014373560276453645
66.0	4.05	-0.010983951145261106
66.0	4.35	-0.013158506036947156
66.0	4.65	-0.0056438579538280464
66.0	4.949999999999999
66.0	5.25
66.0	5.55
66.0	5.85
66.0	6.15
66.0	6.449999999999999
66.0	6.75
66.0	7.049999999999999
66.0	7.35
66.0	7.65
66.0	7.949999999999999
66.0	8.25
66.0	8.55
66.0	8.85
66.0	9.149999999999999
66.0	9.45
66.0	9.75
66.0	10.05
66.0	10.35
66.0	10.649999999999999
66.0	10.95
66.0	11.25
66.0	11.55
66.0	11.85
66.0	12.149999999999999
66.0	12.45
66.0	12.75
66.0	13.05
66.0	13.35
66.0	13.649999999999999
66.0	13.95
66.0	14.25
66.0	14.549999999999999
66.0	14.85
68.4	0.15
68.4	0.44999999999999996
68.4	0.75
68.4	1.0499999999999998
68.4	1.35
68.4	1.65
68.4	1.95
68.4	2.25
68.4	2.55
68.4	2.8499999999999996
68.4	3.15
68.4	3.4499999999999997
68.4	3.75	-0.015415905295412813
68.4	4.05	-0.012153606445133263
68.4	4.35	-0.012192402272707644
68.4	4.65	-0.005904057432493881
68.4	4.949999999999999	-0.0008223336516607855
68.4	5.25
68.4	5.55
68.4	5.85
68.4	6.15
68.4	6.449999999999999
68.4	6.75
68.4	7.049999999999999
68.4	7.35
68.4	7.65
68.4	7.949999999999999
68.4	8.25
68.4	8.55
68.4	8.85
68.4	9.149999999999999
68.4	9.45
68.4	9.75
68.4	10.05
68.4	10.35
68.4	10.649999999999999
68.4	10.95
68.4	11.25
68.4	11.55
68.4	11.85
68.4	12.149999999999999
68.4	12.45
68.4	12.75
68.4	13.05
68.4	13.35
68.4	13.649999999999999
68.4	13.95
68.4	14.25
68.4	14.549999999999999
68.4	14.85
70.8	0.15
70.8	0.44999999999999996
70.8	0.75
70.8	1.0499999999999998
70.8	1.35
70.8	1.65
70.8	1.95
70.8	2.25
70.8	2.55
70.8	2.8499999999999996
70.8	3.15
70.8	3.4499999999999997
70.8	3.75	-0.022917177144260375
70.8	4.05	-0.012245562364315768
70.8	4.35	-0.010580726348710197
70.8	4.65	-0.003638409365228061
70.8	4.949999999999999	-0.0004926484496673863
70.8	5.25
70.8	5.55
70.8	5.85
70.8	6.15
70.8	6.449999999999999
70.8	6.75
70.8	7.049999999999999
70.8	7.35
70.8	7.65
70.8	7.949999999999999
70.8	8.25
70.8	8.55
70.8	8.85
70.8	9.149999999999999
70.8	9.45
70.8	9.75
70.8	10.05
70.8	10.35
70.8	10.649999999999999
70.8	10.95
70.8	11.25
70.8	11.55
70.8	11.85
70.8	12.149999999999999
70.8	12.45
70.8	12.75
70.8	13.05
70.8	13.35
70.8	13.649999999999999
70.8	13.95
70.8	14.25
70.8	14.549999999999999
70.8	14.85
73.2	0.15
73.2	0.44999999999999996
73.2	0.75
73.2	1.0499999999999998
73.2	1.35
73.2	1.65
73.2	1.95
73.2	2.25
73.2	2.55
73.2	2.8499999999999996
73.2	3.15
73.2	3.4499999999999997
73.2	3.75	0.02549983118842647
73.2	4.05	-0.01035646857282453
73.2	4.35	-0.009755898900200906
73.2	4.65	-0.002791520292551193
73.2	4.949999999999999	-0.000280785716255829
73.2	5.25
73.2	5.55
73.2	5.85
73.2	6.15
73.2	6.449999999999999
73.2	6.75
73.2	7.049999999999999
73.2	7.35
73.2	7.65
73.2	7.949999999999999
73.2	8.25
73.2	8.55
73.2	8.85
73.2	9.149999999999999
73.2	9.45
73.2	9.75
73.2	10.05
73.2	10.35
73.2	10.649999999999999
73.2	10.95
73.2	11.25
73.2	11.55
73.2	11.85
73.2	12.149999999999999
73.2	12.45
73.2	12.75
73.2	13.05
73.2	13.35
73.2	13.649999999999999
73.2	13.95
73.2	14.25
73.2	14.549999999999999
73.2	14.85
75.6	0.15
75.6	0.44999999999999996
75.6	0.75
75.6	1.0499999999999998
75.6	1.35
75.6	1.65
75.6	1.95
75.6	2.25
75.6	2.55
75.6	2.8499999999999996
75.6	3.15
75.6	3.4499999999999997
75.6	3.75	-0.009607214718016621
75.6	4.05	-0.00793008249063236
75.6	4.35	-0.008204767415491608
75.6	4.65	-0.003052004237123924
75.6	4.949999999999999	-0.00020730771268712817
75.6	5.25
75.6	5.55
75.6	5.85
75.6	6.15
75.6	6.449999999999999
75.6	6.75
75.6	7.049999999999999
75.6	7.35
75.6	7.65
75.6	7.949999999999999
75.6	8.25
75.6	8.55
75.6	8.85
75.6	9.149999999999999
75.6	9.45
75.6	9.75
75.6	10.05
75.6	10.35
75.6	10.649999999999999
75.6	10.95
75.6	11.25
75.6	11.55
75.6	11.85
75.6	12.149999999999999
75.6	12.45
75.6	12.75
75.6	13.05
75.6	13.35
75.6	13.649999999999999
75.6	13.95
75.6	14.25
75.6	14.549999999999999
75.6	14.85
78.0	0.15
78.0	0.44999999999999996
78.0	0.75
78.0	1.0499999999999998
78.0	1.35
78.0	1.65
78.0	1.95
78.0	2.25
78.0	2.55
78.0	2.8499999999999996
78.0	3.15
78.0	3.4499999999999997	0.04846691320843396
78.0	3.75	0.023381575456824066
78.0	4.05	-0.005862442172848981
78.0	4.35	-0.006650554613459018
78.0	4.65	-0.0030478688289882973
78.0	4.949999999999999	-0.0003797360539619597
78.0	5.25
78.0	5.55
78.0	5.85
78.0	6.15
78.0	6.449999999999999
78.0	6.75
78.0	7.049999999999999
78.0	7.35
78.0	7.65
78.0	7.949999999999999
78.0	8.25
78.0	8.55
78.0	8.85
78.0	9.149999999999999
78.0	9.45
78.0	9.75
78.0	10.05
78.0	10.35
78.0	10.649999999999999
78.0	10.95
78.0	11.25
78.0	11.55
78.0	11.85
78.0	12.149999999999999
78.0	12.45
78.0	12.75
78.0	13.05
78.0	13.35
78.0	13.649999999999999
78.0	13.95
78.0	14.25
78.0	14.549999999999999
78.0	14.85
80.4	0.15
80.4	0.44999999999999996
80.4	0.75
80.4	1.0499999999999998
80.4	1.35
80.4	1.65
80.4	1.95
80.4	2.25
80.4	2.55
80.4	2.8499999999999996
80.4	3.15
80.4	3.4499999999999997	0.04654027637798208
80.4	3.75	0.012386305549057397
80.4	4.05	-0.005457153108807269
80.4	4.35	-0.006788525652006412
80.4	4.65	-0.0028901798984844753
80.4	4.949999999999999	-0.00025510342974348544
80.4	5.25
80.4	5.55
80.4	5.85
80.4	6.15
80.4	6.449999999999999
80.4	6.75
80.4	7.049999999999999
80.4	7.35
80.4	7.65
80.4	7.949999999999999
80.4	8.25
80.4	8.55
80.4	8.85
80.4	9.149999999999999
80.4	9.45
80.4	9.75
80.4	10.05
80.4	10.35
80.4	10.649999999999999
80.4	10.95
80.4	11.25
80.4	11.55
80.4	11.85
80.4	12.149999999999999
80.4	12.45
80.4	12.75
80.4	13.05
80.4	13.35
80.4	13.649999999999999
80.4	13.95
80.4	14.25
80.4	14.549999999999999
80.4	14.85
82.8	0.15
82.8	0.44999999999999996
82.8	0.75
82.8	1.0499999999999998
82.8	1.35
82.8	1.65
82.8	1.95
82.8	2.25
82.8	2.55
82.8	2.8499999999999996
82.8	3.15
82.8	3.4499999999999997
82.8	3.75	0.0168968360896334
82.8	4.05	-0.002980586129770486
82.8	4.35	-0.005620143270810083
82.8	4.65	-0.0025910416453768285
82.8	4.949999999999999	-0.00040955087794085793
82.8	5.25
82.8	5.55
82.8	5.85
82.8	6.15
82.8	6.449999999999999
82.8	6.75
82.8	7.049999999999999
82.8	7.35
82.8	7.65
82.8	7.949999999999999
82.8	8.25
82.8	8.55
82.8	8.85
82.8	9.149999999999999
82.8	9.45
82.8	9.75
82.8	10.05
82.8	10.35
82.8	10.649999999999999
82.8	10.95
82.8	11.25
82.8	11.55
82.8	11.85
82.8	12.149999999999999
82.8	12.45
82.8	12.75
82.8	13.05
82.8	13.35
82.8	13.649999999999999
82.8	13.95
82.8	14.25
82.8	14.549999999999999
82.8	14.85
85.2	0.15
85.2	0.44999999999999996
85.2	0.75
85.2	1.0499999999999998
85.2	1.35
85.2	1.65
85.2	1.95
85.2	2.25
85.2	2.55
85.2	2.8499999999999996
85.2	3.15
85.2	3.4499999999999997	0.017252522628950828
85.2	3.75	0.0005422483434737538
85.2	4.05	-0.004425398672721598
85.2	4.35	-0.006476176141885048
85.2	4.65	-0.0027899888538175832
85.2	4.949999999999999	-0.00039530717973129795
85.2	5.25
85.2	5.55
85.2	5.85
85.2	6.15
85.2	6.449999999999999
85.2	6.75
85.2	7.049999999999999
85.2	7.35
85.2	7.65
85.2	7.949999999999999
85.2	8.25
85.2	8.55
85.2	8.85
85.2	9.149999999999999
85.2	9.45
85.2	9.75
85.2	10.05
85.2	10.35
85.2	10.649999999999999
85.2	10.95
85.2	11.25
85.2	11.55
85.2	11.85
85.2	12.149999999999999
85.2	12.45
85.2	12.75
85.2	13.05
85.2	13.35
85.2	13.649999999999999
85.2	13.95
85.2	14.25
85.2	14.549999999999999
85.2	14.85
87.6	0.15
87.6	0.44999999999999996
87.6	0.75
87.6	1.0499999999999998
87.6	1.35
87.6	1.65
87.6	1.95
87.6	2.25
87.6	2.55
87.6	2.8499999999999996
87.6	3.15
87.6	3.4499999999999997
87.6	3.75
87.6	4.05	-0.0037963705886138793
87.6	4.35	-0.006027884668484425
87.6	4.65	-0.002783669679207366
87.6	4.949999999999999	-0.000267151572203789
87.6	5.25
87.6	5.55
87.6	5.85
87.6	6.15
87.6	6.449999999999999
87.6	6.75
87.6	7.049999999999999
87.6	7.35
87.6	7.65
87.6	7.949999999999999
87.6	8.25
87.6	8.55
87.6	8.85
87.6	9.149999999999999
87.6	9.45
87.6	9.75
87.6	10.05
87.6	10.35
87.6	10.649999999999999
87.6	10.95
87.6	11.25
87.6	11.55
87.6	11.85
87.6	12.149999999999999
87.6	12.45
87.6	12.75
87.6	13.05
87.6	13.35
87.6	13.649999999999999
87.6	13.95
87.6	14.25
87.6	14.549999999999999
87.6	14.85
90.0	0.15
90.0	0.44999999999999996
90.0	0.75
90.0	1.0499999999999998
90.0	1.35
90.0	1.65
90.0	1.95
90.0	2.25
90.0	2.55
90.0	2.8499999999999996
90.0	3.15
90.0	3.4499999999999997
90.0	3.75	-0.0027217830574897805
90.0	4.05	-0.0031973000011144372
90.0	4.35	-0.007136686834167415
90.0	4.65	-0.0031889899951088006
90.0	4.949999999999999	-0.0005035882988591026
90.0	5.25
90.0	5.55
90.0	5.85
90.0	6.15
90.0	6.449999999999999
90.0	6.75
90.0	7.049999999999999
90.0	7.35
90.0	7.65
90.0	7.949999999999999
90.0	8.25
90.0	8.55
90.0	8.85
90.0	9.149999999999999
90.0	9.45
90.0	9.75
90.0	10.05
90.0	10.35
90.0	10.649999999999999
90.0	10.95
90.0	11.25
90.0	11.55
90.0	11.85
90.0	12.149999999999999
90.0	12.45
90.0	12.75
90.0	13.05
90.0	13.35
90.0	13.649999999999999
90.0	13.95
90.0	14.25
90.0	14.549999999999999
90.0	14.85
92.4	0.15
92.4	0.44999999999999996
92.4	0.75
92.4	1.0499999999999998
92.4	1.35
92.4	1.65
92.4	1.95
92.4	2.25
92.4	2.55
92.4	2.8499999999999996
92.4	3.15
92.4	3.4499999999999997	0.023683172284627057
92.4	3.75
92.4	4.05	-0.004436102835229419
92.4	4.35	-0.006587771116814469
92.4	4.65	-0.0026542419593894805
92.4	4.949999999999999	-9.890840757070742e-05
92.4	5.25
92.4	5.55
92.4	5.85
92.4	6.15
92.4	6.449999999999999
92.4	6.75
92.4	7.049999999999999
92.4	7.35
92.4	7.65
92.4	7.949999999999999
92.4	8.25
92.4	8.55
92.4	8.85
92.4	9.149999999999999
92.4	9.45
92.4	9.75
92.4	10.05
92.4	10.35
92.4	10.649999999999999
92.4	10.95
92.4	11.25
92.4	11.55
92.4	11.85
92.4	12.149999999999999
92.4	12.45
92.4	12.75
92.4	13.05
92.4	13.35
92.4	13.649999999999999
92.4	13.95
92.4	14.25
92.4	14.549999999999999
92.4	14.85
94.8	0.15
94.8	0.44999999999999996
94.8	0.75
94.8	1.0499999999999998
94.8	1.35
94.8	1.65
94.8	1.95
94.8	2.25
94.8	2.55
94.8	2.8499999999999996
94.8	3.15
94.8	3.4499999999999997
94.8	3.75	-0.0033068894408643246
94.8	4.05	-0.005307570463158603
94.8	4.35	-0.0057506666215171465
94.8	4.65	-0.002693839368295888
94.8	4.949999999999999	-0.0001581591556263281
94.8	5.25
94.8	5.55
94.8	5.85
94.8	6.15
94.8	6.449999999999999
94.8	6.75
94.8	7.049999999999999
94.8	7.35
94.8	7.65
94.8	7.949999999999999
94.8	8.25
94.8	8.55
94.8	8.85
94.8	9.149999999999999
94.8	9.45
94.8	9.75
94.8	10.05
94.8	10.35
94.8	10.649999999999999
94.8	10.95
94.8	11.25
94.8	11.55
94.8	11.85
94.8	12.149999999999999
94.8	12.45
94.8	12.75
94.8	13.05
94.8	13.35
94.8	13.649999999999999
94.8	13.95
94.8	14.25
94.8	14.549999999999999
94.8	14.85
97.2	0.15
97.2	0.44999999999999996
97.2	0.75
97.2	1.0499999999999998
97.2	1.35
97.2	1.65
97.2	1.95
97.2	2.25
97.2	2.55
97.2	2.8499999999999996
97.2	3.15
97.2	3.4499999999999997
97.2	3.75
97.2	4.05	-0.003595346157398148
97.2	4.35	-0.005855527803982685
97.2	4.65	-0.0027320193288289827
97.2	4.949999999999999	-0.0004892966283244019
97.2	5.25
97.2	5.55
97.2	5.85
97.2	6.15
97.2	6.449999999999999
97.2	6.75
97.2	7.049999999999999
97.2	7.35
97.2	7.65
97.2	7.949999999999999
97.2	8.25
97.2	8.55
97.2	8.85
97.2	9.149999999999999
97.2	9.45
97.2	9.75
97.2	10.05
97.2	10.35
97.2	10.649999999999999
97.2	10.95
97.2	11.25
97.2	11.55
97.2	11.85
97.2	12.149999999999999
97.2	12.45
97.2	12.75
97.2	13.05
97.2	13.35
97.2	13.649999999999999
97.2	13.95
97.2	14.25
97.2	14.549999999999999
97.2	14.85
99.6	0.15
99.6	0.44999999999999996
99.6	0.75
99.6	1.0499999999999998
99.6	1.35
99.6	1.65
99.6	1.95
99.6	2.25
99.6	2.55
99.6	2.8499999999999996
99.6	3.15
99.6	3.4499999999999997	0.12701713474339593
99.6	3.75
99.6	4.05	-0.0042864483852695385
99.6	4.35	-0.005811668667178083
99.6	4.65	-0.00285180355243751
99.6	4.949999999999999	-0.00042210232964748443
99.6	5.25
99.6	5.55
99.6	5.85
99.6	6.15
99.6	6.449999999999999
99.6	6.75
99.6	7.049999999999999
99.6	7.35
99.6	7.65
99.6	7.949999999999999
99.6	8.25
99.6	8.55
99.6	8.85
99.6	9.149999999999999
99.6	9.45
99.6	9.75
99.6	10.05
99.6	10.35
99.6	10.649999999999999
99.6	10.95
99.6	11.25
99.6	11.55
99.6	11.85
99.6	12.149999999999999
99.6	12.45
99.6	12.75
99.6	13.05
99.6	13.35
99.6	13.649999999999999
99.6	13.95
99.6	14.25
99.6	14.549999999999999
99.6	14.85
102.0	0.15
102.0	0.44999999999999996
102.0	0.75
102.0	1.0499999999999998
102.0	1.35
102.0	1.65
102.0	1.95
102.0	2.25
102.0	2.55
102.0	2.8499999999999996
102.0	3.15
102.0	3.4499999999999997
102.0	3.75	0.01514013242922374
102.0	4.05	-0.004760837533997243
102.0	4.35	-0.007079814705191113
102.0	4.65	-0.0027519659133662085
102.0	4.949999999999999	-0.00016274379566534635
102.0	5.25
102.0	5.55
102.0	5.85
102.0	6.15
102.0	6.449999999999999
102.0	6.75
102.0	7.049999999999999
102.0	7.35
102.0	7.65
102.0	7.949999999999999
102.0	8.25
102.0	8.55
102.0	8.85
102.0	9.149999999999999
102.0	9.45
102.0	9.75
102.0	10.05
102.0	10.35
102.0	10.649999999999999
102.0	10.95
102.0	11.25
102.0	11.55
102.0	11.85
102.0	12.149999999999999
102.0	12.45
102.0	12.75
102.0	13.05
102.0	13.35
102.0	13.649999999999999
102.0	13.95
102.0	14.25
102.0	14.549999999999999
102.0	14.85
104.39999999999999	0.15
104.39999999999999	0.44999999999999996
104.39999999999999	0.75
104.39999999999999	1.0499999999999998
104.39999999999999	1.35
104.39999999999999	1.65
104.39999999999999	1.95
104.39999999999999	2.25
104.39999999999999	2.55
104.39999999999999	2.8499999999999996
104.39999999999999	3.15
104.39999999999999	3.4499999999999997	0.049868569476529956
104.39999999999999	3.75	0.029115220910171047
104.39999999999999	4.05	-0.004807280440537909
104.39999999999999	4.35	-0.005770724064769512
104.39999999999999	4.65	-0.002898431152896056
104.39999999999999	4.949999999999999	-0.00030171405358510485
104.39999999999999	5.25
104.39999999999999	5.55
104.39999999999999	5.85
104.39999999999999	6.15
104.39999999999999	6.449999999999999
104.39999999999999	6.75
104.39999999999999	7.049999999999999
104.39999999999999	7.35
104.39999999999999	7.65
104.39999999999999	7.949999999999999
104.39999999999999	8.25
104.39999999999999	8.55
104.39999999999999	8.85
104.39999999999999	9.149999999999999
104.39999999999999	9.45
104.39999999999999	9.75
104.39999999999999	10.05
104.39999999999999	10.35
104.39999999999999	10.649999999999999
104.39999999999999	10.95
104.39999999999999	11.25
104.39999999999999	11.55
104.39999999999999	11.85
104.39999999999999	12.149999999999999
104.39999999999999	12.45
104.39999999999999	12.75
104.39999999999999	13.05
104.39999999999999	13.35
104.39999999999999	13.649999999999999
104.39999999999999	13.95
104.39999999999999	14.25
104.39999999999999	14.549999999999999
104.39999999999999	14.85
106.8	0.15
106.8	0.44999999999999996
106.8	0.75
106.8	1.0499999999999998
106.8	1.35
106.8	1.65
106.8	1.95
106.8	2.25
106.8	2.55
106.8	2.8499999999999996
106.8	3.15
106.8	3.4499999999999997
106.8	3.75	0.02210229626992562
106.8	4.05	-0.004318182419688633
106.8	4.35	-0.006558832625224957
106.8	4.65	-0.002879603240163352
106.8	4.949999999999999	-0.0002947197865586175
106.8	5.25
106.8	5.55
106.8	5.85
106.8	6.15
106.8	6.449999999999999
106.8	6.75
106.8	7.049999999999999
106.8	7.35
106.8	7.65
106.8	7.949999999999999
106.8	8.25
106.8	8.55
106.8	8.85
106.8	9.149999999999999
106.8	9.45
106.8	9.75
106.8	10.05
106.8	10.35
106.8	10.649999999999999
106.8	10.95
106.8	11.25
106.8	11.55
106.8	11.85
106.8	12.149999999999999
106.8	12.45
106.8	12.75
106.8	13.05
106.8	13.35
106.8	13.649999999999999
106.8	13.95
106.8	14.25
106.8	14.549999999999999
106.8	14.85
109.2	0.15
109.2	0.44999999999999996
109.2	0.75
109.2	1.0499999999999998
109.2	1.35
109.2	1.65
109.2	1.95
109.2	2.25
109.2	2.55
109.2	2.8499999999999996
109.2	3.15
109.2	3.4499999999999997
109.2	3.75	0.008123814943246543
109.2	4.05	-0.0028883739942102693
109.2	4.35	-0.00647249227099477
109.2	4.65	-0.0030785342766919874
109.2	4.949999999999999	-0.0003710032971032979
109.2	5.25
109.2	5.55
109.2	5.85
109.2	6.15
109.2	6.449999999999999
109.2	6.75
109.2	7.049999999999999
109.2	7.35
109.2	7.65
109.2	7.949999999999999
109.2	8.25
109.2	8.55
109.2	8.85
109.2	9.149999999999999
109.2	9.45
109.2	9.75
109.2	10.05
109.2	10.35
109.2	10.649999999999999
109.2	10.95
109.2	11.25
109.2	11.55
109.2	11.85
109.2	12.149999999999999
109.2	12.45
109.2	12.75
109.2	13.05
109.2	13.35
109.2	13.649999999999999
109.2	13.95
109.2	14.25
109.2	14.549999999999999
109.2	14.85
111.6	0.15
111.6	0.44999999999999996
111.6	0.75
111.6	1.0499999999999998
111.6	1.35
111.6	1.65
111.6	1.95
111.6	2.25
111.6	2.55
111.6	2.8499999999999996
111.6	3.15
111.6	3.4499999999999997	0.0403775938320905
111.6	3.75	0.02965453124488704
111.6	4.05	-0.004986231969368142
111.6	4.35	-0.005565129906519109
111.6	4.65	-0.0033865467285679692
111.6	4.949999999999999	-0.0002457040867968418
111.6	5.25
111.6	5.55
111.6	5.85
111.6	6.15
111.6	6.449999999999999
111.6	6.75
111.6	7.049999999999999
111.6	7.35
111.6	7.65
111.6	7.949999999999999
111.6	8.25
111.6	8.55
111.6	8.85
111.6	9.149999999999999
111.6	9.45
111.6	9.75
111.6	10.05
111.6	10.35
111.6	10.649999999999999
111.6	10.95
111.6	11.25
111.6	11.55
111.6	11.85
111.6	12.149999999999999
111.6	12.45
111.6	12.75
111.6	13.05
111.6	13.35
111.6	13.649999999999999
111.6	13.95
111.6	14.25
111.6	14.549999999999999
111.6	14.85
114.0	0.15
114.0	0.44999999999999996
114.0	0.75
114.0	1.0499999999999998
114.0	1.35
114.0	1.65
114.0	1.95
114.0	2.25
114.0	2.55
114.0	2.8499999999999996
114.0	3.15
114.0	3.4499999999999997
114.0	3.75	0.02000208563549677
114.0	4.05	-0.0033594411470619975
114.0	4.35	-0.006197948563553268
114.0	4.65	-0.003435486471138792
114.0	4.949999999999999	-0.00040112841638779707
114.0	5.25
114.0	5.55
114.0	5.85
114.0	6.15
114.0	6.449999999999999
114.0	6.75
114.0	7.049999999999999
114.0	7.35
114.0	7.65
114.0	7.949999999999999
114.0	8.25
114.0	8.55
114.0	8.85
114.0	9.149999999999999
114.0	9.45
114.0	9.75
114.0	10.05
114.0	10.35
114.0	10.649999999999999
114.0	10.95
114.0	11.25
114.0	11.55
114.0	11.85
114.0	12.149999999999999
114.0	12.45
114.0	12.75
114.0	13.05
114.0	13.35
114.0	13.649999999999999
114.0	13.95
114.0	14.25
114.0	14.549999999999999
114.0	14.85
116.39999999999999	0.15
116.39999999999999	0.44999999999999996
116.39999999999999	0.75
116.39999999999999	1.0499999999999998
116.39999999999999	1.35
116.39999999999999	1.65
116.39999999999999	1.95
116.39999999999999	2.25
116.39999999999999	2.55
116.39999999999999	2.8499999999999996
116.39999999999999	3.15
116.39999999999999	3.4499999999999997	0.053355460753664374
116.39999999999999	3.75
116.39999999999999	4.05	-0.003780287022726725
116.39999999999999	4.35	-0.006478695841757634
116.39999999999999	4.65	-0.002919473129437173
116.39999999999999	4.949999999999999	-0.00026314716882338174
116.39999999999999	5.25
116.39999999999999	5.55
116.39999999999999	5.85
116.39999999999999	6.15
116.39999999999999	6.449999999999999
116.39999999999999	6.75
116.39999999999999	7.049999999999999
116.39999999999999	7.35
116.39999999999999	7.65
116.39999999999999	7.949999999999999
116.39999999999999	8.25
116.39999999999999	8.55
116.39999999999999	8.85
116.39999999999999	9.149999999999999
116.39999999999999	9.45
116.39999999999999	9.75
116.39999999999999	10.05
116.39999999999999	10.35
116.39999999999999	10.649999999999999
116.39999999999999	10.95
116.39999999999999	11.25
116.39999999999999	11.55
116.39999999999999	11.85
116.39999999999999	12.149999999999999
116.39999999999999	12.45
116.39999999999999	12.75
116.39999999999999	13.05
116.39999999999999	13.35
116.39999999999999	13.649999999999999
116.39999999999999	13.95
116.39999999999999	14.25
116.39999999999999	14.549999999999999
116.39999999999999	14.85
118.8	0.15
118.8	0.44999999999999996
118.8	0.75
118.8	1.0499999999999998
118.8	1.35
118.8	1.65
118.8	1.95
118.8	2.25
118.8	2.55
118.8	2.8499999999999996
118.8	3.15
118.8	3.4499999999999997	0.05204893051995896
118.8	3.75
118.8	4.05	-0.0038902740629850998
118.8	4.35	-0.006645135949329612
118.8	4.65	-0.0037765213115025496
118.8	4.949999999999999	-0.00026961348824927113
118.8	5.25
118.8	5.55
118.8	5.85
118.8	6.15
118.8	6.449999999999999
118.8	6.75
118.8	7.049999999999999
118.8	7.35
118.8	7.65
118.8	7.949999999999999
118.8	8.25
118.8	8.55
118.8	8.85
118.8	9.149999999999999
118.8	9.45
118.8	9.75
118.8	10.05
118.8	10.35
118.8	10.649999999999999
118.8	10.95
118.8	11.25
118.8	11.55
118.8	11.85
118.8	12.149999999999999
118.8	12.45
118.8	12.75
118.8	13.05
118.8	13.35
118.8	13.649999999999999
118.8	13.95
118.8	14.25
118.8	14.549999999999999
118.8	14.85
121.2	0.15
121.2	0.44999999999999996
121.2	0.75
121.2	1.0499999999999998
121.2	1.35
121.2	1.65
121.2	1.95
121.2	2.25
121.2	2.55
121.2	2.8499999999999996
121.2	3.15
121.2	3.4499999999999997	0.0830688143032603
121.2	3.75	0.021063581778435037
121.2	4.05	-0.0039662811804595955
121.2	4.35	-0.006344379817176578
121.2	4.65	-0.003192219854422786
121.2	4.949999999999999	-0.0004725300296881589
121.2	5.25
121.2	5.55
121.2	5.85
121.2	6.15
121.2	6.449999999999999
121.2	6.75
121.2	7.049999999999999
121.2	7.35
121.2	7.65
121.2	7.949999999999999
121.2	8.25
121.2	8.55
121.2	8.85
121.2	9.149999999999999
121.2	9.45
121.2	9.75
121.2	10.05
121.2	10.35
121.2	10.649999999999999
121.2	10.95
121.2	11.25
121.2	11.55
121.2	11.85
121.2	12.149999999999999
121.2	12.45
121.2	12.75
121.2	13.05
121.2	13.35
121.2	13.649999999999999
121.2	13.95
121.2	14.25
121.2	14.549999999999999
121.2	14.85
123.6	0.15
123.6	0.44999999999999996
123.6	0.75
123.6	1.0499999999999998
123.6	1.35
123.6	1.65
123.6	1.95
123.6	2.25
123.6	2.55
123.6	2.8499999999999996
123.6	3.15
123.6	3.4499999999999997
123.6	3.75
123.6	4.05	-0.003456272789849325
123.6	4.35	-0.006420584066297648
123.6	4.65	-0.003437353431554431
123.6	4.949999999999999	-0.00037607608478554277
123.6	5.25
123.6	5.55
123.6	5.85
123.6	6.15
123.6	6.449999999999999
123.6	6.75
123.6	7.049999999999999
123.6	7.35
123.6	7.65
123.6	7.949999999999999
123.6	8.25
123.6	8.55
123.6	8.85
123.6	9.149999999999999
123.6	9.45
123.6	9.75
123.6	10.05
123.6	10.35
123.6	10.649999999999999
123.6	10.95
123.6	11.25
123.6	11.55
123.6	11.85
123.6	12.149999999999999
123.6	12.45
123.6	12.75
123.6	13.05
123.6	13.35
123.6	13.649999999999999
123.6	13.95
123.6	14.25
123.6	14.549999999999999
123.6	14.85
126.0	0.15
126.0	0.44999999999999996
126.0	0.75
126.0	1.0499999999999998
126.0	1.35
126.0	1.65
126.0	1.95
126.0	2.25
126.0	2.55
126.0	2.8499999999999996
126.0	3.15
126.0	3.4499999999999997	0.03696459583443357
126.0	3.75	0.014515707094687968
126.0	4.05	-0.003845827240877497
126.0	4.35	-0.006331103497525594
126.0	4.65	-0.0036109798632928403
126.0	4.949999999999999	-0.00011977698386609694
126.0	5.25
126.0	5.55
126.0	5.85
126.0	6.15
126.0	6.449999999999999
126.0	6.75
126.0	7.049999999999999
126.0	7.35
126.0	7.65
126.0	7.949999999999999
126.0	8.25
126.0	8.55
126.0	8.85
126.0	9.149999999999999
126.0	9.45
126.0	9.75
126.0	10.05
126.0	10.35
126.0	10.649999999999999
126.0	10.95
126.0	11.25
126.0	11.55
126.0	11.85
126.0	12.149999999999999
126.0	12.45
126.0	12.75
126.0	13.05
126.0	13.35
126.0	13.649999999999999
126.0	13.95
126.0	14.25
126.0	14.549999999999999
126.0	14.85
128.4	0.15
128.4	0.44999999999999996
128.4	0.75
128.4	1.0499999999999998
128.4	1.35
128.4	1.65
128.4	1.95
128.4	2.25
128.4	2.55
128.4	2.8499999999999996
128.4	3.15
128.4	3.4499999999999997
128.4	3.75
128.4	4.05	-0.004205633494657377
128.4	4.35	-0.007474901741272788
128.4	4.65	-0.0027176157580716637
128.4	4.949999999999999	-0.0003762712879369886
128.4	5.25
128.4	5.55
128.4	5.85
128.4	6.15
128.4	6.449999999999999
128.4	6.75
128.4	7.049999999999999
128.4	7.35
128.4	7.65
128.4	7.949999999999999
128.4	8.25
128.4	8.55
128.4	8.85
128.4	9.149999999999999
128.4	9.45
128.4	9.75
128.4	10.05
128.4	10.35
128.4	10.649999999999999
128.4	10.95
128.4	11.25
128.4	11.55
128.4	11.85
128.4	12.149999999999999
128.4	12.45
128.4	12.75
128.4	13.05
128.4	13.35
128.4	13.649999999999999
128.4	13.95
128.4	14.25
128.4	14.549999999999999
128.4	14.85
130.8	0.15
130.8	0.44999999999999996
130.8	0.75
130.8	1.0499999999999998
130.8	1.35
130.8	1.65
130.8	1.95
130.8	2.25
130.8	2.55
130.8	2.8499999999999996
130.8	3.15
130.8	3.4499999999999997
130.8	3.75	0.036186394925001274
130.8	4.05	-0.0029256132825897416
130.8	4.35	-0.005634937908953795
130.8	4.65	-0.003134943482437159
130.8	4.949999999999999	-0.0002909256348800516
130.8	5.25
130.8	5.55
130.8	5.85
130.8	6.15
130.8	6.449999999999999
130.8	6.75
130.8	7.049999999999999
130.8	7.35
130.8	7.65
130.8	7.949999999999999
130.8	8.25
130.8	8.55
130.8	8.85
130.8	9.149999999999999
130.8	9.45
130.8	9.75
130.8	10.05
130.8	10.35
130.8	10.649999999999999
130.8	10.95
130.8	11.25
130.8	11.55
130.8	11.85
130.8	12.149999999999999
130.8	12.45
130.8	12.75
130.8	13.05
130.8	13.35
130.8	13.649999999999999
130.8	13.95
130.8	14.25
130.8	14.549999999999999
130.8	14.85
133.2	0.15
133.2	0.44999999999999996
133.2	0.75
133.2	1.0499999999999998
133.2	1.35
133.2	1.65
133.2	1.95
133.2	2.25
133.2	2.55
133.2	2.8499999999999996
133.2	3.15
133.2	3.4499999999999997
133.2	3.75	0.06591386738000438
133.2	4.05	-0.005004260770103587
133.2	4.35	-0.006782497957783562
133.2	4.65	-0.002354127344566829
133.2	4.949999999999999	-0.0003168014055278602
133.2	5.25
133.2	5.55
133.2	5.85
133.2	6.15
133.2	6.449999999999999
133.2	6.75
133.2	7.049999999999999
133.2	7.35
133.2	7.65
133.2	7.949999999999999
133.2	8.25
133.2	8.55
133.2	8.85
133.2	9.149999999999999
133.2	9.45
133.2	9.75
133.2	10.05
133.2	10.35
133.2	10.649999999999999
133.2	10.95
133.2	11.25
133.2	11.55
133.2	11.85
133.2	12.149999999999999
133.2	12.45
133.2	12.75
133.2	13.05
133.2	13.35
133.2	13.649999999999999
133.2	13.95
133.2	14.25
133.2	14.549999999999999
133.2	14.85
135.6	0.15
135.6	0.44999999999999996
135.6	0.75
135.6	1.0499999999999998
135.6	1.35
135.6	1.65
135.6	1.95
135.6	2.25
135.6	2.55
135.6	2.8499999999999996
135.6	3.15
135.6	3.4499999999999997
135.6	3.75	0.00957491801091237
135.6	4.05	-0.0042455598124936005
135.6	4.35	-0.006409339731350074
135.6	4.65	-0.0026220063438148265
135.6	4.949999999999999	-0.0001989017299315217
135.6	5.25
135.6	5.55
135.6	5.85
135.6	6.15
135.6	6.449999999999999
135.6	6.75
135.6	7.049999999999999
135.6	7.35
135.6	7.65
135.6	7.949999999999999
135.6	8.25
135.6	8.55
135.6	8.85
135.6	9.149999999999999
135.6	9.45
135.6	9.75
135.6	10.05
135.6	10.35
135.6	10.649999999999999
135.6	10.95
135.6	11.25
135.6	11.55
135.6	11.85
135.6	12.149999999999999
135.6	12.45
135.6	12.75
135.6	13.05
135.6	13.35
135.6	13.649999999999999
135.6	13.95
135.6	14.25
135.6	14.549999999999999
135.6	14.85
138.0	0.15
138.0	0.44999999999999996
138.0	0.75
138.0	1.0499999999999998
138.0	1.35
138.0	1.65
138.0	1.95
138.0	2.25
138.0	2.55
138.0	2.8499999999999996
138.0	3.15
138.0	3.4499999999999997	0.054137264378368855
138.0	3.75
138.0	4.05	-0.002141630965721478
138.0	4.35	-0.007617308533554024
138.0	4.65	-0.003173375522814175
138.0	4.949999999999999	-0.0002883204351865796
138.0	5.25
138.0	5.55
138.0	5.85
138.0	6.15
138.0	6.449999999999999
138.0	6.75
138.0	7.049999999999999
138.0	7.35
138.0	7.65
138.0	7.949999999999999
138.0	8.25
138.0	8.55
138.0	8.85
138.0	9.149999999999999
138.0	9.45
138.0	9.75
138.0	10.05
138.0	10.35
138.0	10.649999999999999
138.0	10.95
138.0	11.25
138.0	11.55
138.0	11.85
138.0	12.149999999999999
138.0	12.45
138.0	12.75
138.0	13.05
138.0	13.35
138.0	13.649999999999999
138.0	13.95
138.0	14.25
138.0	14.549999999999999
138.0	14.85
140.39999999999998	0.15
140.39999999999998	0.44999999999999996
140.39999999999998	0.75
140.39999999999998	1.0499999999999998
140.39999999999998	1.35
140.39999999999998	1.65
140.39999999999998	1.95
140.39999999999998	2.25
140.39999999999998	2.55
140.39999999999998	2.8499999999999996
140.39999999999998	3.15
140.39999999999998	3.4499999999999997
140.39999999999998	3.75	0.01948107524367515
140.39999999999998	4.05	-0.00422539044518544
140.39999999999998	4.35	-0.00669290128856422
140.39999999999998	4.65	-0.0029357857090133166
140.39999999999998	4.949999999999999	-0.0003952957686244162
140.39999999999998	5.25
140.39999999999998	5.55
140.39999999999998	5.85
140.39999999999998	6.15
140.39999999999998	6.449999999999999
140.39999999999998	6.75
140.39999999999998	7.049999999999999
140.39999999999998	7.35
140.39999999999998	7.65
140.39999999999998	7.949999999999999
140.39999999999998	8.25
140.39999999999998	8.55
140.39999999999998	8.85
140.39999999999998	9.149999999999999
140.39999999999998	9.45
140.39999999999998	9.75
140.39999999999998	10.05
140.39999999999998	10.35
140.39999999999998	10.649999999999999
140.39999999999998	10.95
140.39999999999998	11.25
140.39999999999998	11.55
140.39999999999998	11.85
140.39999999999998	12.149999999999999
140.39999999999998	12.45
140.39999999999998	12.75
140.39999999999998	13.05
140.39999999999998	13.35
140.39999999999998	13.649999999999999
140.39999999999998	13.95
140.39999999999998	14.25
140.39999999999998	14.549999999999999
140.39999999999998	14.85
142.8	0.15
142.8	0.44999999999999996
142.8	0.75
142.8	1.0499999999999998
142.8	1.35
142.8	1.65
142.8	1.95
142.8	2.25
142.8	2.55
142.8	2.8499999999999996
142.8	3.15
142.8	3.4499999999999997
142.8	3.75
142.8	4.05	-0.003530670891649379
142.8	4.35	-0.005774246612380314
142.8	4.65	-0.0033085708642923185
142.8	4.949999999999999	-0.00040681177618269665
142.8	5.25
142.8	5.55
142.8	5.85
142.8	6.15
142.8	6.449999999999999
142.8	6.75
142.8	7.049999999999999
142.8	7.35
142.8	7.65
142.8	7.949999999999999
142.8	8.25
142.8	8.55
142.8	8.85
142.8	9.149999999999999
142.8	9.45
142.8	9.75
142.8	10.05
142.8	10.35
142.8	10.649999999999999
142.8	10.95
142.8	11.25
142.8	11.55
142.8	11.85
142.8	12.149999999999999
142.8	12.45
142.8	12.75
142.8	13.05
142.8	13.35
142.8	13.649999999999999
142.8	13.95
142.8	14.25
142.8	14.549999999999999
142.8	14.85
145.2	0.15
145.2	0.44999999999999996
145.2	0.75
145.2	1.0499999999999998
145.2	1.35
145.2	1.65
145.2	1.95
145.2	2.25
145.2	2.55
145.2	2.8499999999999996
145.2	3.15
145.2	3.4499999999999997
145.2	3.75
145.2	4.05	-0.0033954183912593785
145.2	4.35	-0.006509420863540072
145.2	4.65	-0.0023026561660192224
145.2	4.949999999999999	-8.492757343818898e-05
145.2	5.25
145.2	5.55
145.2	5.85
145.2	6.15
145.2	6.449999999999999
145.2	6.75
145.2	7.049999999999999
145.2	7.35
145.2	7.65
145.2	7.949999999999999
145.2	8.25
145.2	8.55
145.2	8.85
145.2	9.149999999999999
145.2	9.45
145.2	9.75
145.2	10.05
145.2	10.35
145.2	10.649999999999999
145.2	10.95
145.2	11.25
145.2	11.55
145.2	11.85
145.2	12.149999999999999
145.2	12.45
145.2	12.75
145.2	13.05
145.2	13.35
145.2	13.649999999999999
145.2	13.95
145.2	14.25
145.2	14.549999999999999
145.2	14.85
147.6	0.15
147.6	0.44999999999999996
147.6	0.75
147.6	1.0499999999999998
147.6	1.35
147.6	1.65
147.6	1.95
147.6	2.25
147.6	2.55
147.6	2.8499999999999996
147.6	3.15
147.6	3.4499999999999997
147.6	3.75	0.04132452106568962
147.6	4.05	-0.003561015644820708
147.6	4.35	-0.006496376209085497
147.6	4.65	-0.003112492291647426
147.6	4.949999999999999	-0.000253010992109412
147.6	5.25
147.6	5.55
147.6	5.85
147.6	6.15
147.6	6.449999999999999
147.6	6.75
147.6	7.049999999999999
147.6	7.35
147.6	7.65
147.6	7.949999999999999
147.6	8.25
147.6	8.55
147.6	8.85
147.6	9.149999999999999
147.6	9.45
147.6	9.75
147.6	10.05
147.6	10.35
147.6	10.649999999999999
147.6	10.95
147.6	11.25
147.6	11.55
147.6	11.85
147.6	12.149999999999999
147.6	12.45
147.6	12.75
147.6	13.05
147.6	13.35
147.6	13.649999999999999
147.6	13.95
147.6	14.25
147.6	14.549999999999999
147.6	14.85
150.0	0.15
150.0	0.44999999999999996
150.0	0.75
150.0	1.0499999999999998
150.0	1.35
150.0	1.65
150.0	1.95
150.0	2.25
150.0	2.55
150.0	2.8499999999999996
150.0	3.15
150.0	3.4499999999999997
150.0	3.75
150.0	4.05	-0.0029637469216481803
150.0	4.35	-0.005962942057319904
150.0	4.65	-0.003350967898425594
150.0	4.949999999999999	-0.0001377325668580922
150.0	5.25
150.0	5.55
150.0	5.85
150.0	6.15
150.0	6.449999999999999
150.0	6.75
150.0	7.049999999999999
150.0	7.35
150.0	7.65
150.0	7.949999999999999
150.0	8.25
150.0	8.55
150.0	8.85
150.0	9.149999999999999
150.0	9.45
150.0	9.75
150.0	10.05
150.0	10.35
150.0	10.649999999999999
150.0	10.95
150.0	11.25
150.0	11.55
150.0	11.85
150.0	12.149999999999999
150.0	12.45
150.0	12.75
150.0	13.05
150.0	13.35
150.0	13.649999999999999
150.0	13.95
150.0	14.25
150.0	14.549999999999999
150.0	14.85
152.39999999999998	0.15
152.39999999999998	0.44999999999999996
152.39999999999998	0.75
152.39999999999998	1.0499999999999998
152.39999999999998	1.35
152.39999999999998	1.65
152.39999999999998	1.95
152.39999999999998	2.25
152.39999999999998	2.55
152.39999999999998	2.8499999999999996
152.39999999999998	3.15
152.39999999999998	3.4499999999999997
152.39999999999998	3.75
152.39999999999998	4.05	-0.003319323121153112
152.39999999999998	4.35	-0.006051650874662135
152.39999999999998	4.65	-0.003058872130537793
152.39999999999998	4.949999999999999	-0.0004921932546595453
152.39999999999998	5.25
152.39999999999998	5.55
152.39999999999998	5.85
152.39999999999998	6.15
152.39999999999998	6.449999999999999
152.39999999999998	6.75
152.39999999999998	7.049999999999999
152.39999999999998	7.35
152.39999999999998	7.65
152.39999999999998	7.949999999999999
152.39999999999998	8.25
152.39999999999998	8.55
152.39999999999998	8.85
152.39999999999998	9.149999999999999
152.39999999999998	9.45
152.39999999999998	9.75
152.39999999999998	10.05
152.39999999999998	10.35
152.39999999999998	10.649999999999999
152.39999999999998	10.95
152.39999999999998	11.25
152.39999999999998	11.55
152.39999999999998	11.85
152.39999999999998	12.149999999999999
152.39999999999998	12.45
152.39999999999998	12.75
152.39999999999998	13.05
152.39999999999998	13.35
152.39999999999998	13.649999999999999
152.39999999999998	13.95
152.39999999999998	14.25
152.39999999999998	14.549999999999999
152.39999999999998	14.85
154.8	0.15
154.8	0.44999999999999996
154.8	0.75
154.8	1.0499999999999998
154.8	1.35
154.8	1.65
154.8	1.95
154.8	2.25
154.8	2.55
154.8	2.8499999999999996
154.8	3.15
154.8	3.4499999999999997
154.8	3.75	0.07369777256099042
154.8	4.05	-0.00544351138718081
154.8	4.35	-0.006881978646171254
154.8	4.65	-0.0035815638942120987
154.8	4.949999999999999	-0.0005173096179432568
154.8	5.25
154.8	5.55
154.8	5.85
154.8	6.15
154.8	6.449999999999999
154.8	6.75
154.8	7.049999999999999
154.8	7.35
154.8	7.65
154.8	7.949999999999999
154.8	8.25
154.8	8.55
154.8	8.85
154.8	9.149999999999999
154.8	9.45
154.8	9.75
154.8	10.05
154.8	10.35
154.8	10.649999999999999
154.8	10.95
154.8	11.25
154.8	11.55
154.8	11.85
154.8	12.149999999999999
154.8	12.45
154.8	12.75
154.8	13.05
154.8	13.35
154.8	13.649999999999999
154.8	13.95
154.8	14.25
154.8	14.549999999999999
[truncated: 501 more rows]
