# Supplementary material for: Peering inside the black box by learning the relevance of many-body functions in neural network potentials
Source: Nat Commun. 2025 Nov 10;16:9898. doi: 10.1038/s41467-025-65863-0 (PMC12603069; doi:10.1038/s41467-025-65863-0)
Supplement: Supplementary file 5 — Source Data Fig S9 [file 41467_2025_65863_MOESM5_ESM.zip › fig_s9_waterfall_plot_relevance/fig_s9_water_SO3Net_alpha_0.2617993877991494.csv]

angle	L2	3B_rel
61.2	0.15
61.2	0.44999999999999996
61.2	0.75
61.2	1.0499999999999998
61.2	1.35
61.2	1.65
61.2	1.95
61.2	2.25
61.2	2.55
61.2	2.8499999999999996
61.2	3.15
61.2	3.4499999999999997
61.2	3.75
61.2	4.05
61.2	4.35
61.2	4.65
61.2	4.949999999999999
61.2	5.25
61.2	5.55
61.2	5.85
61.2	6.15
61.2	6.449999999999999
61.2	6.75
61.2	7.049999999999999
61.2	7.35
61.2	7.65
61.2	7.949999999999999
61.2	8.25
61.2	8.55
61.2	8.85
61.2	9.149999999999999
61.2	9.45
61.2	9.75
61.2	10.05
61.2	10.35
61.2	10.649999999999999
61.2	10.95
61.2	11.25
61.2	11.55
61.2	11.85
61.2	12.149999999999999
61.2	12.45
61.2	12.75
61.2	13.05
61.2	13.35
61.2	13.649999999999999
61.2	13.95
61.2	14.25
61.2	14.549999999999999
61.2	14.85
63.599999999999994	0.15
63.599999999999994	0.44999999999999996
63.599999999999994	0.75
63.599999999999994	1.0499999999999998
63.599999999999994	1.35
63.599999999999994	1.65
63.599999999999994	1.95
63.599999999999994	2.25
63.599999999999994	2.55
63.599999999999994	2.8499999999999996	0.2672781512094214
63.599999999999994	3.15
63.599999999999994	3.4499999999999997	-0.022812953211541753
63.599999999999994	3.75
63.599999999999994	4.05
63.599999999999994	4.35
63.599999999999994	4.65
63.599999999999994	4.949999999999999
63.599999999999994	5.25
63.599999999999994	5.55
63.599999999999994	5.85
63.599999999999994	6.15
63.599999999999994	6.449999999999999
63.599999999999994	6.75
63.599999999999994	7.049999999999999
63.599999999999994	7.35
63.599999999999994	7.65
63.599999999999994	7.949999999999999
63.599999999999994	8.25
63.599999999999994	8.55
63.599999999999994	8.85
63.599999999999994	9.149999999999999
63.599999999999994	9.45
63.599999999999994	9.75
63.599999999999994	10.05
63.599999999999994	10.35
63.599999999999994	10.649999999999999
63.599999999999994	10.95
63.599999999999994	11.25
63.599999999999994	11.55
63.599999999999994	11.85
63.599999999999994	12.149999999999999
63.599999999999994	12.45
63.599999999999994	12.75
63.599999999999994	13.05
63.599999999999994	13.35
63.599999999999994	13.649999999999999
63.599999999999994	13.95
63.599999999999994	14.25
63.599999999999994	14.549999999999999
63.599999999999994	14.85
66.0	0.15
66.0	0.44999999999999996
66.0	0.75
66.0	1.0499999999999998
66.0	1.35
66.0	1.65
66.0	1.95
66.0	2.25
66.0	2.55	0.5623397971503437
66.0	2.8499999999999996	0.1856080520042451
66.0	3.15
66.0	3.4499999999999997	-0.023826887385623212
66.0	3.75	-0.020674151343155246
66.0	4.05
66.0	4.35
66.0	4.65
66.0	4.949999999999999
66.0	5.25
66.0	5.55
66.0	5.85
66.0	6.15
66.0	6.449999999999999
66.0	6.75
66.0	7.049999999999999
66.0	7.35
66.0	7.65
66.0	7.949999999999999
66.0	8.25
66.0	8.55
66.0	8.85
66.0	9.149999999999999
66.0	9.45
66.0	9.75
66.0	10.05
66.0	10.35
66.0	10.649999999999999
66.0	10.95
66.0	11.25
66.0	11.55
66.0	11.85
66.0	12.149999999999999
66.0	12.45
66.0	12.75
66.0	13.05
66.0	13.35
66.0	13.649999999999999
66.0	13.95
66.0	14.25
66.0	14.549999999999999
66.0	14.85
68.4	0.15
68.4	0.44999999999999996
68.4	0.75
68.4	1.0499999999999998
68.4	1.35
68.4	1.65
68.4	1.95
68.4	2.25
68.4	2.55	0.5236854704562575
68.4	2.8499999999999996	0.19449221452316234
68.4	3.15
68.4	3.4499999999999997	-0.020060752391221588
68.4	3.75	-0.015849569158581836
68.4	4.05	-0.009880319793094203
68.4	4.35
68.4	4.65	-0.0026625790955590034
68.4	4.949999999999999
68.4	5.25
68.4	5.55
68.4	5.85
68.4	6.15
68.4	6.449999999999999
68.4	6.75
68.4	7.049999999999999
68.4	7.35
68.4	7.65
68.4	7.949999999999999
68.4	8.25
68.4	8.55
68.4	8.85
68.4	9.149999999999999
68.4	9.45
68.4	9.75
68.4	10.05
68.4	10.35
68.4	10.649999999999999
68.4	10.95
68.4	11.25
68.4	11.55
68.4	11.85
68.4	12.149999999999999
68.4	12.45
68.4	12.75
68.4	13.05
68.4	13.35
68.4	13.649999999999999
68.4	13.95
68.4	14.25
68.4	14.549999999999999
68.4	14.85
70.8	0.15
70.8	0.44999999999999996
70.8	0.75
70.8	1.0499999999999998
70.8	1.35
70.8	1.65
70.8	1.95
70.8	2.25
70.8	2.55	0.2892254932958167
70.8	2.8499999999999996	0.16991096325846505
70.8	3.15
70.8	3.4499999999999997	-0.01776499562810274
70.8	3.75	-0.014248807992874944
70.8	4.05	-0.0058308532293625285
70.8	4.35
70.8	4.65	-0.0018271285997238482
70.8	4.949999999999999	-0.0003842134781106587
70.8	5.25
70.8	5.55
70.8	5.85
70.8	6.15
70.8	6.449999999999999
70.8	6.75
70.8	7.049999999999999
70.8	7.35
70.8	7.65
70.8	7.949999999999999
70.8	8.25
70.8	8.55
70.8	8.85
70.8	9.149999999999999
70.8	9.45
70.8	9.75
70.8	10.05
70.8	10.35
70.8	10.649999999999999
70.8	10.95
70.8	11.25
70.8	11.55
70.8	11.85
70.8	12.149999999999999
70.8	12.45
70.8	12.75
70.8	13.05
70.8	13.35
70.8	13.649999999999999
70.8	13.95
70.8	14.25
70.8	14.549999999999999
70.8	14.85
73.2	0.15
73.2	0.44999999999999996
73.2	0.75
73.2	1.0499999999999998
73.2	1.35
73.2	1.65
73.2	1.95
73.2	2.25
73.2	2.55	0.2937320617493242
73.2	2.8499999999999996	0.18474222147685665
73.2	3.15
73.2	3.4499999999999997	-0.011279966765115845
73.2	3.75	-0.009101618845336168
73.2	4.05	-0.005248136114000131
73.2	4.35
73.2	4.65	-0.001360429608296292
73.2	4.949999999999999	-0.00019152878181685518
73.2	5.25
73.2	5.55
73.2	5.85
73.2	6.15
73.2	6.449999999999999
73.2	6.75
73.2	7.049999999999999
73.2	7.35
73.2	7.65
73.2	7.949999999999999
73.2	8.25
73.2	8.55
73.2	8.85
73.2	9.149999999999999
73.2	9.45
73.2	9.75
73.2	10.05
73.2	10.35
73.2	10.649999999999999
73.2	10.95
73.2	11.25
73.2	11.55
73.2	11.85
73.2	12.149999999999999
73.2	12.45
73.2	12.75
73.2	13.05
73.2	13.35
73.2	13.649999999999999
73.2	13.95
73.2	14.25
73.2	14.549999999999999
73.2	14.85
75.6	0.15
75.6	0.44999999999999996
75.6	0.75
75.6	1.0499999999999998
75.6	1.35
75.6	1.65
75.6	1.95
75.6	2.25
75.6	2.55	0.19502533481863793
75.6	2.8499999999999996	0.1781016643344022
75.6	3.15
75.6	3.4499999999999997	-0.00972553399306778
75.6	3.75	-0.008466116643582057
75.6	4.05	-0.004396944504958979
75.6	4.35
75.6	4.65	-0.001177313920140764
75.6	4.949999999999999	-0.00013076516988069922
75.6	5.25
75.6	5.55
75.6	5.85
75.6	6.15
75.6	6.449999999999999
75.6	6.75
75.6	7.049999999999999
75.6	7.35
75.6	7.65
75.6	7.949999999999999
75.6	8.25
75.6	8.55
75.6	8.85
75.6	9.149999999999999
75.6	9.45
75.6	9.75
75.6	10.05
75.6	10.35
75.6	10.649999999999999
75.6	10.95
75.6	11.25
75.6	11.55
75.6	11.85
75.6	12.149999999999999
75.6	12.45
75.6	12.75
75.6	13.05
75.6	13.35
75.6	13.649999999999999
75.6	13.95
75.6	14.25
75.6	14.549999999999999
75.6	14.85
78.0	0.15
78.0	0.44999999999999996
78.0	0.75
78.0	1.0499999999999998
78.0	1.35
78.0	1.65
78.0	1.95
78.0	2.25
78.0	2.55	0.16888501991634258
78.0	2.8499999999999996	0.19859724169975634
78.0	3.15
78.0	3.4499999999999997	-0.0059463722741336465
78.0	3.75	-0.0067265458171508535
78.0	4.05	-0.004508302975666924
78.0	4.35
78.0	4.65	-0.0010546001203463142
78.0	4.949999999999999	-0.00018943997907262399
78.0	5.25
78.0	5.55
78.0	5.85
78.0	6.15
78.0	6.449999999999999
78.0	6.75
78.0	7.049999999999999
78.0	7.35
78.0	7.65
78.0	7.949999999999999
78.0	8.25
78.0	8.55
78.0	8.85
78.0	9.149999999999999
78.0	9.45
78.0	9.75
78.0	10.05
78.0	10.35
78.0	10.649999999999999
78.0	10.95
78.0	11.25
78.0	11.55
78.0	11.85
78.0	12.149999999999999
78.0	12.45
78.0	12.75
78.0	13.05
78.0	13.35
78.0	13.649999999999999
78.0	13.95
78.0	14.25
78.0	14.549999999999999
78.0	14.85
80.4	0.15
80.4	0.44999999999999996
80.4	0.75
80.4	1.0499999999999998
80.4	1.35
80.4	1.65
80.4	1.95
80.4	2.25
80.4	2.55	0.2693758199184231
80.4	2.8499999999999996	0.1993129872755501
80.4	3.15
80.4	3.4499999999999997	-0.005045147019195054
80.4	3.75	-0.006764847070595488
80.4	4.05	-0.004088354249874977
80.4	4.35
80.4	4.65	-0.0009898459146075397
80.4	4.949999999999999	-0.00013731347447717374
80.4	5.25
80.4	5.55
80.4	5.85
80.4	6.15
80.4	6.449999999999999
80.4	6.75
80.4	7.049999999999999
80.4	7.35
80.4	7.65
80.4	7.949999999999999
80.4	8.25
80.4	8.55
80.4	8.85
80.4	9.149999999999999
80.4	9.45
80.4	9.75
80.4	10.05
80.4	10.35
80.4	10.649999999999999
80.4	10.95
80.4	11.25
80.4	11.55
80.4	11.85
80.4	12.149999999999999
80.4	12.45
80.4	12.75
80.4	13.05
80.4	13.35
80.4	13.649999999999999
80.4	13.95
80.4	14.25
80.4	14.549999999999999
80.4	14.85
82.8	0.15
82.8	0.44999999999999996
82.8	0.75
82.8	1.0499999999999998
82.8	1.35
82.8	1.65
82.8	1.95
82.8	2.25
82.8	2.55	0.3513847254725988
82.8	2.8499999999999996	0.19340408813573112
82.8	3.15
82.8	3.4499999999999997	-0.0005685872494914882
82.8	3.75	-0.009029187735711874
82.8	4.05	-0.0036043385832980955
82.8	4.35
82.8	4.65	-0.0008838785056783484
82.8	4.949999999999999	-0.00015920878493322834
82.8	5.25
82.8	5.55
82.8	5.85
82.8	6.15
82.8	6.449999999999999
82.8	6.75
82.8	7.049999999999999
82.8	7.35
82.8	7.65
82.8	7.949999999999999
82.8	8.25
82.8	8.55
82.8	8.85
82.8	9.149999999999999
82.8	9.45
82.8	9.75
82.8	10.05
82.8	10.35
82.8	10.649999999999999
82.8	10.95
82.8	11.25
82.8	11.55
82.8	11.85
82.8	12.149999999999999
82.8	12.45
82.8	12.75
82.8	13.05
82.8	13.35
82.8	13.649999999999999
82.8	13.95
82.8	14.25
82.8	14.549999999999999
82.8	14.85
85.2	0.15
85.2	0.44999999999999996
85.2	0.75
85.2	1.0499999999999998
85.2	1.35
85.2	1.65
85.2	1.95
85.2	2.25
85.2	2.55	0.1942469478131638
85.2	2.8499999999999996	0.2354037141620233
85.2	3.15
85.2	3.4499999999999997	0.0021354177167152897
85.2	3.75	-0.006864717276904991
85.2	4.05	-0.002828319573015683
85.2	4.35
85.2	4.65	-0.0008343639690501325
85.2	4.949999999999999	-0.00012539244107811535
85.2	5.25
85.2	5.55
85.2	5.85
85.2	6.15
85.2	6.449999999999999
85.2	6.75
85.2	7.049999999999999
85.2	7.35
85.2	7.65
85.2	7.949999999999999
85.2	8.25
85.2	8.55
85.2	8.85
85.2	9.149999999999999
85.2	9.45
85.2	9.75
85.2	10.05
85.2	10.35
85.2	10.649999999999999
85.2	10.95
85.2	11.25
85.2	11.55
85.2	11.85
85.2	12.149999999999999
85.2	12.45
85.2	12.75
85.2	13.05
85.2	13.35
85.2	13.649999999999999
85.2	13.95
85.2	14.25
85.2	14.549999999999999
85.2	14.85
87.6	0.15
87.6	0.44999999999999996
87.6	0.75
87.6	1.0499999999999998
87.6	1.35
87.6	1.65
87.6	1.95
87.6	2.25
87.6	2.55	0.2590303901409546
87.6	2.8499999999999996	0.21429124264094496
87.6	3.15
87.6	3.4499999999999997	0.0026105710775305487
87.6	3.75	-0.004873724815433301
87.6	4.05	-0.0028818721193522214
87.6	4.35
87.6	4.65	-0.0008595017538067198
87.6	4.949999999999999	-0.00015411685803241678
87.6	5.25
87.6	5.55
87.6	5.85
87.6	6.15
87.6	6.449999999999999
87.6	6.75
87.6	7.049999999999999
87.6	7.35
87.6	7.65
87.6	7.949999999999999
87.6	8.25
87.6	8.55
87.6	8.85
87.6	9.149999999999999
87.6	9.45
87.6	9.75
87.6	10.05
87.6	10.35
87.6	10.649999999999999
87.6	10.95
87.6	11.25
87.6	11.55
87.6	11.85
87.6	12.149999999999999
87.6	12.45
87.6	12.75
87.6	13.05
87.6	13.35
87.6	13.649999999999999
87.6	13.95
87.6	14.25
87.6	14.549999999999999
87.6	14.85
90.0	0.15
90.0	0.44999999999999996
90.0	0.75
90.0	1.0499999999999998
90.0	1.35
90.0	1.65
90.0	1.95
90.0	2.25
90.0	2.55	0.27608894193690503
90.0	2.8499999999999996	0.21568395134999505
90.0	3.15
90.0	3.4499999999999997	0.001562325589766001
90.0	3.75	-0.005912311020585928
90.0	4.05	-0.0024220552927264466
90.0	4.35
90.0	4.65	-0.0009002874667242687
90.0	4.949999999999999	-0.00013745013728340858
90.0	5.25
90.0	5.55
90.0	5.85
90.0	6.15
90.0	6.449999999999999
90.0	6.75
90.0	7.049999999999999
90.0	7.35
90.0	7.65
90.0	7.949999999999999
90.0	8.25
90.0	8.55
90.0	8.85
90.0	9.149999999999999
90.0	9.45
90.0	9.75
90.0	10.05
90.0	10.35
90.0	10.649999999999999
90.0	10.95
90.0	11.25
90.0	11.55
90.0	11.85
90.0	12.149999999999999
90.0	12.45
90.0	12.75
90.0	13.05
90.0	13.35
90.0	13.649999999999999
90.0	13.95
90.0	14.25
90.0	14.549999999999999
90.0	14.85
92.4	0.15
92.4	0.44999999999999996
92.4	0.75
92.4	1.0499999999999998
92.4	1.35
92.4	1.65
92.4	1.95
92.4	2.25
92.4	2.55	0.28811633666676545
92.4	2.8499999999999996	0.2275132647528999
92.4	3.15
92.4	3.4499999999999997	0.0015359799572805075
92.4	3.75	-0.006698656419249243
92.4	4.05	-0.0023664488634912184
92.4	4.35
92.4	4.65	-0.0007884394189517853
92.4	4.949999999999999	-0.00011599570673325634
92.4	5.25
92.4	5.55
92.4	5.85
92.4	6.15
92.4	6.449999999999999
92.4	6.75
92.4	7.049999999999999
92.4	7.35
92.4	7.65
92.4	7.949999999999999
92.4	8.25
92.4	8.55
92.4	8.85
92.4	9.149999999999999
92.4	9.45
92.4	9.75
92.4	10.05
92.4	10.35
92.4	10.649999999999999
92.4	10.95
92.4	11.25
92.4	11.55
92.4	11.85
92.4	12.149999999999999
92.4	12.45
92.4	12.75
92.4	13.05
92.4	13.35
92.4	13.649999999999999
92.4	13.95
92.4	14.25
92.4	14.549999999999999
92.4	14.85
94.8	0.15
94.8	0.44999999999999996
94.8	0.75
94.8	1.0499999999999998
94.8	1.35
94.8	1.65
94.8	1.95
94.8	2.25
94.8	2.55	0.29677058989231725
94.8	2.8499999999999996	0.2284167320864357
94.8	3.15
94.8	3.4499999999999997	0.00629258336575387
94.8	3.75	-0.006087111354045752
94.8	4.05	-0.002692949001571259
94.8	4.35
94.8	4.65	-0.0008376944572098243
94.8	4.949999999999999	-0.00013721401093703804
94.8	5.25
94.8	5.55
94.8	5.85
94.8	6.15
94.8	6.449999999999999
94.8	6.75
94.8	7.049999999999999
94.8	7.35
94.8	7.65
94.8	7.949999999999999
94.8	8.25
94.8	8.55
94.8	8.85
94.8	9.149999999999999
94.8	9.45
94.8	9.75
94.8	10.05
94.8	10.35
94.8	10.649999999999999
94.8	10.95
94.8	11.25
94.8	11.55
94.8	11.85
94.8	12.149999999999999
94.8	12.45
94.8	12.75
94.8	13.05
94.8	13.35
94.8	13.649999999999999
94.8	13.95
94.8	14.25
94.8	14.549999999999999
94.8	14.85
97.2	0.15
97.2	0.44999999999999996
97.2	0.75
97.2	1.0499999999999998
97.2	1.35
97.2	1.65
97.2	1.95
97.2	2.25
97.2	2.55	0.3198632398500029
97.2	2.8499999999999996	0.23237907292230278
97.2	3.15
97.2	3.4499999999999997	0.003265048171402018
97.2	3.75	-0.0032179720951553076
97.2	4.05	-0.001762910093804362
97.2	4.35
97.2	4.65	-0.0008753917946805539
97.2	4.949999999999999	-0.00013082100399245086
97.2	5.25
97.2	5.55
97.2	5.85
97.2	6.15
97.2	6.449999999999999
97.2	6.75
97.2	7.049999999999999
97.2	7.35
97.2	7.65
97.2	7.949999999999999
97.2	8.25
97.2	8.55
97.2	8.85
97.2	9.149999999999999
97.2	9.45
97.2	9.75
97.2	10.05
97.2	10.35
97.2	10.649999999999999
97.2	10.95
97.2	11.25
97.2	11.55
97.2	11.85
97.2	12.149999999999999
97.2	12.45
97.2	12.75
97.2	13.05
97.2	13.35
97.2	13.649999999999999
97.2	13.95
97.2	14.25
97.2	14.549999999999999
97.2	14.85
99.6	0.15
99.6	0.44999999999999996
99.6	0.75
99.6	1.0499999999999998
99.6	1.35
99.6	1.65
99.6	1.95
99.6	2.25
99.6	2.55	0.29908755558405503
99.6	2.8499999999999996	0.25133350481939665
99.6	3.15
99.6	3.4499999999999997	0.0015445856768632697
99.6	3.75	-0.005961132960712635
99.6	4.05	-0.0015488532589898391
99.6	4.35
99.6	4.65	-0.0007588157399699316
99.6	4.949999999999999	-0.00014285047472277355
99.6	5.25
99.6	5.55
99.6	5.85
99.6	6.15
99.6	6.449999999999999
99.6	6.75
99.6	7.049999999999999
99.6	7.35
99.6	7.65
99.6	7.949999999999999
99.6	8.25
99.6	8.55
99.6	8.85
99.6	9.149999999999999
99.6	9.45
99.6	9.75
99.6	10.05
99.6	10.35
99.6	10.649999999999999
99.6	10.95
99.6	11.25
99.6	11.55
99.6	11.85
99.6	12.149999999999999
99.6	12.45
99.6	12.75
99.6	13.05
99.6	13.35
99.6	13.649999999999999
99.6	13.95
99.6	14.25
99.6	14.549999999999999
99.6	14.85
102.0	0.15
102.0	0.44999999999999996
102.0	0.75
102.0	1.0499999999999998
102.0	1.35
102.0	1.65
102.0	1.95
102.0	2.25
102.0	2.55	0.2454404311069993
102.0	2.8499999999999996	0.2474135626575496
102.0	3.15
102.0	3.4499999999999997	0.004358755924681283
102.0	3.75	-0.00601267222650867
102.0	4.05	-0.002065840840655499
102.0	4.35
102.0	4.65	-0.001005256175427935
102.0	4.949999999999999	-0.00011396791259316098
102.0	5.25
102.0	5.55
102.0	5.85
102.0	6.15
102.0	6.449999999999999
102.0	6.75
102.0	7.049999999999999
102.0	7.35
102.0	7.65
102.0	7.949999999999999
102.0	8.25
102.0	8.55
102.0	8.85
102.0	9.149999999999999
102.0	9.45
102.0	9.75
102.0	10.05
102.0	10.35
102.0	10.649999999999999
102.0	10.95
102.0	11.25
102.0	11.55
102.0	11.85
102.0	12.149999999999999
102.0	12.45
102.0	12.75
102.0	13.05
102.0	13.35
102.0	13.649999999999999
102.0	13.95
102.0	14.25
102.0	14.549999999999999
102.0	14.85
104.39999999999999	0.15
104.39999999999999	0.44999999999999996
104.39999999999999	0.75
104.39999999999999	1.0499999999999998
104.39999999999999	1.35
104.39999999999999	1.65
104.39999999999999	1.95
104.39999999999999	2.25
104.39999999999999	2.55	0.25534622593352196
104.39999999999999	2.8499999999999996	0.22543812349421205
104.39999999999999	3.15
104.39999999999999	3.4499999999999997	0.0030706236482438472
104.39999999999999	3.75	-0.004611419266117878
104.39999999999999	4.05	-0.0019547214059039662
104.39999999999999	4.35
104.39999999999999	4.65	-0.0006947545641269601
104.39999999999999	4.949999999999999	-0.00012030705823492667
104.39999999999999	5.25
104.39999999999999	5.55
104.39999999999999	5.85
104.39999999999999	6.15
104.39999999999999	6.449999999999999
104.39999999999999	6.75
104.39999999999999	7.049999999999999
104.39999999999999	7.35
104.39999999999999	7.65
104.39999999999999	7.949999999999999
104.39999999999999	8.25
104.39999999999999	8.55
104.39999999999999	8.85
104.39999999999999	9.149999999999999
104.39999999999999	9.45
104.39999999999999	9.75
104.39999999999999	10.05
104.39999999999999	10.35
104.39999999999999	10.649999999999999
104.39999999999999	10.95
104.39999999999999	11.25
104.39999999999999	11.55
104.39999999999999	11.85
104.39999999999999	12.149999999999999
104.39999999999999	12.45
104.39999999999999	12.75
104.39999999999999	13.05
104.39999999999999	13.35
104.39999999999999	13.649999999999999
104.39999999999999	13.95
104.39999999999999	14.25
104.39999999999999	14.549999999999999
104.39999999999999	14.85
106.8	0.15
106.8	0.44999999999999996
106.8	0.75
106.8	1.0499999999999998
106.8	1.35
106.8	1.65
106.8	1.95
106.8	2.25
106.8	2.55	0.32065572149342775
106.8	2.8499999999999996	0.2337168275592183
106.8	3.15
106.8	3.4499999999999997	0.0007374691252615244
106.8	3.75	-0.007331165761301509
106.8	4.05	-0.002157432106627658
106.8	4.35
106.8	4.65	-0.0008264223823079976
106.8	4.949999999999999	-0.00011121071177029967
106.8	5.25
106.8	5.55
106.8	5.85
106.8	6.15
106.8	6.449999999999999
106.8	6.75
106.8	7.049999999999999
106.8	7.35
106.8	7.65
106.8	7.949999999999999
106.8	8.25
106.8	8.55
106.8	8.85
106.8	9.149999999999999
106.8	9.45
106.8	9.75
106.8	10.05
106.8	10.35
106.8	10.649999999999999
106.8	10.95
106.8	11.25
106.8	11.55
106.8	11.85
106.8	12.149999999999999
106.8	12.45
106.8	12.75
106.8	13.05
106.8	13.35
106.8	13.649999999999999
106.8	13.95
106.8	14.25
106.8	14.549999999999999
106.8	14.85
109.2	0.15
109.2	0.44999999999999996
109.2	0.75
109.2	1.0499999999999998
109.2	1.35
109.2	1.65
109.2	1.95
109.2	2.25
109.2	2.55	0.25831235101314964
109.2	2.8499999999999996	0.25229878991680155
109.2	3.15
109.2	3.4499999999999997	0.0035062713106068124
109.2	3.75	-0.0064326693753145895
109.2	4.05	-0.0024686381353874183
109.2	4.35
109.2	4.65	-0.0006984514465953318
109.2	4.949999999999999	-0.00011784477075820432
109.2	5.25
109.2	5.55
109.2	5.85
109.2	6.15
109.2	6.449999999999999
109.2	6.75
109.2	7.049999999999999
109.2	7.35
109.2	7.65
109.2	7.949999999999999
109.2	8.25
109.2	8.55
109.2	8.85
109.2	9.149999999999999
109.2	9.45
109.2	9.75
109.2	10.05
109.2	10.35
109.2	10.649999999999999
109.2	10.95
109.2	11.25
109.2	11.55
109.2	11.85
109.2	12.149999999999999
109.2	12.45
109.2	12.75
109.2	13.05
109.2	13.35
109.2	13.649999999999999
109.2	13.95
109.2	14.25
109.2	14.549999999999999
109.2	14.85
111.6	0.15
111.6	0.44999999999999996
111.6	0.75
111.6	1.0499999999999998
111.6	1.35
111.6	1.65
111.6	1.95
111.6	2.25
111.6	2.55	0.2365240032822271
111.6	2.8499999999999996	0.23768551477297137
111.6	3.15
111.6	3.4499999999999997	0.004198646667695642
111.6	3.75	-0.0066635052142988115
111.6	4.05	-0.0014732771236334024
111.6	4.35
111.6	4.65	-0.0008171977159875366
111.6	4.949999999999999	-0.0001416794093218743
111.6	5.25
111.6	5.55
111.6	5.85
111.6	6.15
111.6	6.449999999999999
111.6	6.75
111.6	7.049999999999999
111.6	7.35
111.6	7.65
111.6	7.949999999999999
111.6	8.25
111.6	8.55
111.6	8.85
111.6	9.149999999999999
111.6	9.45
111.6	9.75
111.6	10.05
111.6	10.35
111.6	10.649999999999999
111.6	10.95
111.6	11.25
111.6	11.55
111.6	11.85
111.6	12.149999999999999
111.6	12.45
111.6	12.75
111.6	13.05
111.6	13.35
111.6	13.649999999999999
111.6	13.95
111.6	14.25
111.6	14.549999999999999
111.6	14.85
114.0	0.15
114.0	0.44999999999999996
114.0	0.75
114.0	1.0499999999999998
114.0	1.35
114.0	1.65
114.0	1.95
114.0	2.25
114.0	2.55	0.26902754143683677
114.0	2.8499999999999996	0.23833233673845775
114.0	3.15
114.0	3.4499999999999997	-0.0037657567815505685
114.0	3.75	-0.0030153857309166846
114.0	4.05	-0.001462181383914185
114.0	4.35
114.0	4.65	-0.0007854120185645588
114.0	4.949999999999999	-0.00010858384816414273
114.0	5.25
114.0	5.55
114.0	5.85
114.0	6.15
114.0	6.449999999999999
114.0	6.75
114.0	7.049999999999999
114.0	7.35
114.0	7.65
114.0	7.949999999999999
114.0	8.25
114.0	8.55
114.0	8.85
114.0	9.149999999999999
114.0	9.45
114.0	9.75
114.0	10.05
114.0	10.35
114.0	10.649999999999999
114.0	10.95
114.0	11.25
114.0	11.55
114.0	11.85
114.0	12.149999999999999
114.0	12.45
114.0	12.75
114.0	13.05
114.0	13.35
114.0	13.649999999999999
114.0	13.95
114.0	14.25
114.0	14.549999999999999
114.0	14.85
116.39999999999999	0.15
116.39999999999999	0.44999999999999996
116.39999999999999	0.75
116.39999999999999	1.0499999999999998
116.39999999999999	1.35
116.39999999999999	1.65
116.39999999999999	1.95
116.39999999999999	2.25
116.39999999999999	2.55	0.2575495376185419
116.39999999999999	2.8499999999999996	0.22785973634527082
116.39999999999999	3.15
116.39999999999999	3.4499999999999997	0.006163922822603733
116.39999999999999	3.75	-0.006052096667532003
116.39999999999999	4.05	-0.001917294448040532
116.39999999999999	4.35
116.39999999999999	4.65	-0.0007679375843814807
116.39999999999999	4.949999999999999	-0.00010592507366284
116.39999999999999	5.25
116.39999999999999	5.55
116.39999999999999	5.85
116.39999999999999	6.15
116.39999999999999	6.449999999999999
116.39999999999999	6.75
116.39999999999999	7.049999999999999
116.39999999999999	7.35
116.39999999999999	7.65
116.39999999999999	7.949999999999999
116.39999999999999	8.25
116.39999999999999	8.55
116.39999999999999	8.85
116.39999999999999	9.149999999999999
116.39999999999999	9.45
116.39999999999999	9.75
116.39999999999999	10.05
116.39999999999999	10.35
116.39999999999999	10.649999999999999
116.39999999999999	10.95
116.39999999999999	11.25
116.39999999999999	11.55
116.39999999999999	11.85
116.39999999999999	12.149999999999999
116.39999999999999	12.45
116.39999999999999	12.75
116.39999999999999	13.05
116.39999999999999	13.35
116.39999999999999	13.649999999999999
116.39999999999999	13.95
116.39999999999999	14.25
116.39999999999999	14.549999999999999
116.39999999999999	14.85
118.8	0.15
118.8	0.44999999999999996
118.8	0.75
118.8	1.0499999999999998
118.8	1.35
118.8	1.65
118.8	1.95
118.8	2.25
118.8	2.55	0.24241381475328744
118.8	2.8499999999999996	0.23357483659886072
118.8	3.15
118.8	3.4499999999999997	0.0005072885146981444
118.8	3.75	-0.0059943467338027644
118.8	4.05	-0.0016915210718252637
118.8	4.35
118.8	4.65	-0.000862512720394036
118.8	4.949999999999999	-0.00015579286397657607
118.8	5.25
118.8	5.55
118.8	5.85
118.8	6.15
118.8	6.449999999999999
118.8	6.75
118.8	7.049999999999999
118.8	7.35
118.8	7.65
118.8	7.949999999999999
118.8	8.25
118.8	8.55
118.8	8.85
118.8	9.149999999999999
118.8	9.45
118.8	9.75
118.8	10.05
118.8	10.35
118.8	10.649999999999999
118.8	10.95
118.8	11.25
118.8	11.55
118.8	11.85
118.8	12.149999999999999
118.8	12.45
118.8	12.75
118.8	13.05
118.8	13.35
118.8	13.649999999999999
118.8	13.95
118.8	14.25
118.8	14.549999999999999
118.8	14.85
121.2	0.15
121.2	0.44999999999999996
121.2	0.75
121.2	1.0499999999999998
121.2	1.35
121.2	1.65
121.2	1.95
121.2	2.25
121.2	2.55	0.2345259996087634
121.2	2.8499999999999996	0.2240554345879226
121.2	3.15
121.2	3.4499999999999997	0.003943774088242697
121.2	3.75	-0.005912814451150033
121.2	4.05	-0.001967553157377618
121.2	4.35
121.2	4.65	-0.0008828401924783648
121.2	4.949999999999999	-0.00012638474221816985
121.2	5.25
121.2	5.55
121.2	5.85
121.2	6.15
121.2	6.449999999999999
121.2	6.75
121.2	7.049999999999999
121.2	7.35
121.2	7.65
121.2	7.949999999999999
121.2	8.25
121.2	8.55
121.2	8.85
121.2	9.149999999999999
121.2	9.45
121.2	9.75
121.2	10.05
121.2	10.35
121.2	10.649999999999999
121.2	10.95
121.2	11.25
121.2	11.55
121.2	11.85
121.2	12.149999999999999
121.2	12.45
121.2	12.75
121.2	13.05
121.2	13.35
121.2	13.649999999999999
121.2	13.95
121.2	14.25
121.2	14.549999999999999
121.2	14.85
123.6	0.15
123.6	0.44999999999999996
123.6	0.75
123.6	1.0499999999999998
123.6	1.35
123.6	1.65
123.6	1.95
123.6	2.25
123.6	2.55	0.2180823057058803
123.6	2.8499999999999996	0.2176957285456172
123.6	3.15
123.6	3.4499999999999997	-0.00036492010922017926
123.6	3.75	-0.007641184891821811
123.6	4.05	-0.002232324240909141
123.6	4.35
123.6	4.65	-0.0008706821303357323
123.6	4.949999999999999	-0.00011498816619332763
123.6	5.25
123.6	5.55
123.6	5.85
123.6	6.15
123.6	6.449999999999999
123.6	6.75
123.6	7.049999999999999
123.6	7.35
123.6	7.65
123.6	7.949999999999999
123.6	8.25
123.6	8.55
123.6	8.85
123.6	9.149999999999999
123.6	9.45
123.6	9.75
123.6	10.05
123.6	10.35
123.6	10.649999999999999
123.6	10.95
123.6	11.25
123.6	11.55
123.6	11.85
123.6	12.149999999999999
123.6	12.45
123.6	12.75
123.6	13.05
123.6	13.35
123.6	13.649999999999999
123.6	13.95
123.6	14.25
123.6	14.549999999999999
123.6	14.85
126.0	0.15
126.0	0.44999999999999996
126.0	0.75
126.0	1.0499999999999998
126.0	1.35
126.0	1.65
126.0	1.95
126.0	2.25
126.0	2.55	0.25864145547988926
126.0	2.8499999999999996	0.21310881284569472
126.0	3.15
126.0	3.4499999999999997	-0.0028340586791091482
126.0	3.75	-0.0071056224243365605
126.0	4.05	-0.001979428870742381
126.0	4.35
126.0	4.65	-0.000909284182327458
126.0	4.949999999999999	-0.00012741216728873363
126.0	5.25
126.0	5.55
126.0	5.85
126.0	6.15
126.0	6.449999999999999
126.0	6.75
126.0	7.049999999999999
126.0	7.35
126.0	7.65
126.0	7.949999999999999
126.0	8.25
126.0	8.55
126.0	8.85
126.0	9.149999999999999
126.0	9.45
126.0	9.75
126.0	10.05
126.0	10.35
126.0	10.649999999999999
126.0	10.95
126.0	11.25
126.0	11.55
126.0	11.85
126.0	12.149999999999999
126.0	12.45
126.0	12.75
126.0	13.05
126.0	13.35
126.0	13.649999999999999
126.0	13.95
126.0	14.25
126.0	14.549999999999999
126.0	14.85
128.4	0.15
128.4	0.44999999999999996
128.4	0.75
128.4	1.0499999999999998
128.4	1.35
128.4	1.65
128.4	1.95
128.4	2.25
128.4	2.55	0.20664063302557878
128.4	2.8499999999999996	0.19649956062967883
128.4	3.15
128.4	3.4499999999999997	0.0022469209994116406
128.4	3.75	-0.0049259779926311845
128.4	4.05	-0.00203392134072488
128.4	4.35
128.4	4.65	-0.0007976227183857244
128.4	4.949999999999999	-0.00014703540385416143
128.4	5.25
128.4	5.55
128.4	5.85
128.4	6.15
128.4	6.449999999999999
128.4	6.75
128.4	7.049999999999999
128.4	7.35
128.4	7.65
128.4	7.949999999999999
128.4	8.25
128.4	8.55
128.4	8.85
128.4	9.149999999999999
128.4	9.45
128.4	9.75
128.4	10.05
128.4	10.35
128.4	10.649999999999999
128.4	10.95
128.4	11.25
128.4	11.55
128.4	11.85
128.4	12.149999999999999
128.4	12.45
128.4	12.75
128.4	13.05
128.4	13.35
128.4	13.649999999999999
128.4	13.95
128.4	14.25
128.4	14.549999999999999
128.4	14.85
130.8	0.15
130.8	0.44999999999999996
130.8	0.75
130.8	1.0499999999999998
130.8	1.35
130.8	1.65
130.8	1.95
130.8	2.25
130.8	2.55	0.21123028752843473
130.8	2.8499999999999996	0.2130451027412007
130.8	3.15
130.8	3.4499999999999997	0.0017748236050384289
130.8	3.75	-0.004889603556538869
130.8	4.05	-0.001983254736756173
130.8	4.35
130.8	4.65	-0.0008947269751430105
130.8	4.949999999999999	-0.00010708465948448511
130.8	5.25
130.8	5.55
130.8	5.85
130.8	6.15
130.8	6.449999999999999
130.8	6.75
130.8	7.049999999999999
130.8	7.35
130.8	7.65
130.8	7.949999999999999
130.8	8.25
130.8	8.55
130.8	8.85
130.8	9.149999999999999
130.8	9.45
130.8	9.75
130.8	10.05
130.8	10.35
130.8	10.649999999999999
130.8	10.95
130.8	11.25
130.8	11.55
130.8	11.85
130.8	12.149999999999999
130.8	12.45
130.8	12.75
130.8	13.05
130.8	13.35
130.8	13.649999999999999
130.8	13.95
130.8	14.25
130.8	14.549999999999999
130.8	14.85
133.2	0.15
133.2	0.44999999999999996
133.2	0.75
133.2	1.0499999999999998
133.2	1.35
133.2	1.65
133.2	1.95
133.2	2.25
133.2	2.55	0.17885052612496166
133.2	2.8499999999999996	0.2103078937832034
133.2	3.15
133.2	3.4499999999999997	-0.0011314160854097913
133.2	3.75	-0.006372581577225588
133.2	4.05	-0.002703648675160306
133.2	4.35
133.2	4.65	-0.0009322817423969154
133.2	4.949999999999999	-0.00018511394825021922
133.2	5.25
133.2	5.55
133.2	5.85
133.2	6.15
133.2	6.449999999999999
133.2	6.75
133.2	7.049999999999999
133.2	7.35
133.2	7.65
133.2	7.949999999999999
133.2	8.25
133.2	8.55
133.2	8.85
133.2	9.149999999999999
133.2	9.45
133.2	9.75
133.2	10.05
133.2	10.35
133.2	10.649999999999999
133.2	10.95
133.2	11.25
133.2	11.55
133.2	11.85
133.2	12.149999999999999
133.2	12.45
133.2	12.75
133.2	13.05
133.2	13.35
133.2	13.649999999999999
133.2	13.95
133.2	14.25
133.2	14.549999999999999
133.2	14.85
135.6	0.15
135.6	0.44999999999999996
135.6	0.75
135.6	1.0499999999999998
135.6	1.35
135.6	1.65
135.6	1.95
135.6	2.25
135.6	2.55	0.217627726634951
135.6	2.8499999999999996	0.20357103501933235
135.6	3.15
135.6	3.4499999999999997	0.0014003512323743977
135.6	3.75	-0.005719324127209055
135.6	4.05	-0.0023667416129378215
135.6	4.35
135.6	4.65	-0.001044422530338402
135.6	4.949999999999999	-0.00015911681327517634
135.6	5.25
135.6	5.55
135.6	5.85
135.6	6.15
135.6	6.449999999999999
135.6	6.75
135.6	7.049999999999999
135.6	7.35
135.6	7.65
135.6	7.949999999999999
135.6	8.25
135.6	8.55
135.6	8.85
135.6	9.149999999999999
135.6	9.45
135.6	9.75
135.6	10.05
135.6	10.35
135.6	10.649999999999999
135.6	10.95
135.6	11.25
135.6	11.55
135.6	11.85
135.6	12.149999999999999
135.6	12.45
135.6	12.75
135.6	13.05
135.6	13.35
135.6	13.649999999999999
135.6	13.95
135.6	14.25
135.6	14.549999999999999
135.6	14.85
138.0	0.15
138.0	0.44999999999999996
138.0	0.75
138.0	1.0499999999999998
138.0	1.35
138.0	1.65
138.0	1.95
138.0	2.25
138.0	2.55	0.2238355026857837
138.0	2.8499999999999996	0.20380758093796758
138.0	3.15
138.0	3.4499999999999997	-0.0005282197470623636
138.0	3.75	-0.006508335172599443
138.0	4.05	-0.0017321316105864241
138.0	4.35
138.0	4.65	-0.0007933158777378947
138.0	4.949999999999999	-0.0001396523643867066
138.0	5.25
138.0	5.55
138.0	5.85
138.0	6.15
138.0	6.449999999999999
138.0	6.75
138.0	7.049999999999999
138.0	7.35
138.0	7.65
138.0	7.949999999999999
138.0	8.25
138.0	8.55
138.0	8.85
138.0	9.149999999999999
138.0	9.45
138.0	9.75
138.0	10.05
138.0	10.35
138.0	10.649999999999999
138.0	10.95
138.0	11.25
138.0	11.55
138.0	11.85
138.0	12.149999999999999
138.0	12.45
138.0	12.75
138.0	13.05
138.0	13.35
138.0	13.649999999999999
138.0	13.95
138.0	14.25
138.0	14.549999999999999
138.0	14.85
140.39999999999998	0.15
140.39999999999998	0.44999999999999996
140.39999999999998	0.75
140.39999999999998	1.0499999999999998
140.39999999999998	1.35
140.39999999999998	1.65
140.39999999999998	1.95
140.39999999999998	2.25
140.39999999999998	2.55	0.1960763226301092
140.39999999999998	2.8499999999999996	0.2052968762309454
140.39999999999998	3.15
140.39999999999998	3.4499999999999997	-0.0028108280569159112
140.39999999999998	3.75	-0.005490007929314694
140.39999999999998	4.05	-0.0026208881510311503
140.39999999999998	4.35
140.39999999999998	4.65	-0.001004199258948309
140.39999999999998	4.949999999999999	-0.00014372096758204735
140.39999999999998	5.25
140.39999999999998	5.55
140.39999999999998	5.85
140.39999999999998	6.15
140.39999999999998	6.449999999999999
140.39999999999998	6.75
140.39999999999998	7.049999999999999
140.39999999999998	7.35
140.39999999999998	7.65
140.39999999999998	7.949999999999999
140.39999999999998	8.25
140.39999999999998	8.55
140.39999999999998	8.85
140.39999999999998	9.149999999999999
140.39999999999998	9.45
140.39999999999998	9.75
140.39999999999998	10.05
140.39999999999998	10.35
140.39999999999998	10.649999999999999
140.39999999999998	10.95
140.39999999999998	11.25
140.39999999999998	11.55
140.39999999999998	11.85
140.39999999999998	12.149999999999999
140.39999999999998	12.45
140.39999999999998	12.75
140.39999999999998	13.05
140.39999999999998	13.35
140.39999999999998	13.649999999999999
140.39999999999998	13.95
140.39999999999998	14.25
140.39999999999998	14.549999999999999
140.39999999999998	14.85
142.8	0.15
142.8	0.44999999999999996
142.8	0.75
142.8	1.0499999999999998
142.8	1.35
142.8	1.65
142.8	1.95
142.8	2.25
142.8	2.55	0.16663606203487674
142.8	2.8499999999999996	0.2017402706263022
142.8	3.15
142.8	3.4499999999999997	-0.0020950858318998485
142.8	3.75	-0.0064193935968475824
142.8	4.05	-0.00201369924464413
142.8	4.35
142.8	4.65	-0.0009032754602746978
142.8	4.949999999999999	-0.00017593414967116358
142.8	5.25
142.8	5.55
142.8	5.85
142.8	6.15
142.8	6.449999999999999
142.8	6.75
142.8	7.049999999999999
142.8	7.35
142.8	7.65
142.8	7.949999999999999
142.8	8.25
142.8	8.55
142.8	8.85
142.8	9.149999999999999
142.8	9.45
142.8	9.75
142.8	10.05
142.8	10.35
142.8	10.649999999999999
142.8	10.95
142.8	11.25
142.8	11.55
142.8	11.85
142.8	12.149999999999999
142.8	12.45
142.8	12.75
142.8	13.05
142.8	13.35
142.8	13.649999999999999
142.8	13.95
142.8	14.25
142.8	14.549999999999999
142.8	14.85
145.2	0.15
145.2	0.44999999999999996
145.2	0.75
145.2	1.0499999999999998
145.2	1.35
145.2	1.65
145.2	1.95
145.2	2.25
145.2	2.55	0.11509958597412229
145.2	2.8499999999999996	0.15664108049915942
145.2	3.15
145.2	3.4499999999999997	-0.0019040826584184995
145.2	3.75	-0.005677799036722305
145.2	4.05	-0.0029833263996851735
145.2	4.35
145.2	4.65	-0.0010369073156109333
145.2	4.949999999999999	-0.00013650045295562972
145.2	5.25
145.2	5.55
145.2	5.85
145.2	6.15
145.2	6.449999999999999
145.2	6.75
145.2	7.049999999999999
145.2	7.35
145.2	7.65
145.2	7.949999999999999
145.2	8.25
145.2	8.55
145.2	8.85
145.2	9.149999999999999
145.2	9.45
145.2	9.75
145.2	10.05
145.2	10.35
145.2	10.649999999999999
145.2	10.95
145.2	11.25
145.2	11.55
145.2	11.85
145.2	12.149999999999999
145.2	12.45
145.2	12.75
145.2	13.05
145.2	13.35
145.2	13.649999999999999
145.2	13.95
145.2	14.25
145.2	14.549999999999999
145.2	14.85
147.6	0.15
147.6	0.44999999999999996
147.6	0.75
147.6	1.0499999999999998
147.6	1.35
147.6	1.65
147.6	1.95
147.6	2.25
147.6	2.55	0.24476950080133975
147.6	2.8499999999999996	0.16380787127357171
147.6	3.15
147.6	3.4499999999999997	-0.0027796814106088937
147.6	3.75	-0.007630150254722697
147.6	4.05	-0.0017711424987278664
147.6	4.35
147.6	4.65	-0.0010478616405353066
147.6	4.949999999999999	-0.0001185347892885584
147.6	5.25
147.6	5.55
147.6	5.85
147.6	6.15
147.6	6.449999999999999
147.6	6.75
147.6	7.049999999999999
147.6	7.35
147.6	7.65
147.6	7.949999999999999
147.6	8.25
147.6	8.55
147.6	8.85
147.6	9.149999999999999
147.6	9.45
147.6	9.75
147.6	10.05
147.6	10.35
147.6	10.649999999999999
147.6	10.95
147.6	11.25
147.6	11.55
147.6	11.85
147.6	12.149999999999999
147.6	12.45
147.6	12.75
147.6	13.05
147.6	13.35
147.6	13.649999999999999
147.6	13.95
147.6	14.25
147.6	14.549999999999999
147.6	14.85
150.0	0.15
150.0	0.44999999999999996
150.0	0.75
150.0	1.0499999999999998
150.0	1.35
150.0	1.65
150.0	1.95
150.0	2.25
150.0	2.55	0.16083822546643206
150.0	2.8499999999999996	0.16084127515802185
150.0	3.15
150.0	3.4499999999999997	-0.005122697866922288
150.0	3.75	-0.005222371289383838
150.0	4.05	-0.002323194218442276
150.0	4.35
150.0	4.65	-0.0010560985590606757
150.0	4.949999999999999	-0.00015200618721857373
150.0	5.25
150.0	5.55
150.0	5.85
150.0	6.15
150.0	6.449999999999999
150.0	6.75
150.0	7.049999999999999
150.0	7.35
150.0	7.65
150.0	7.949999999999999
150.0	8.25
150.0	8.55
150.0	8.85
150.0	9.149999999999999
150.0	9.45
150.0	9.75
150.0	10.05
150.0	10.35
150.0	10.649999999999999
150.0	10.95
150.0	11.25
150.0	11.55
150.0	11.85
150.0	12.149999999999999
150.0	12.45
150.0	12.75
150.0	13.05
150.0	13.35
150.0	13.649999999999999
150.0	13.95
150.0	14.25
150.0	14.549999999999999
150.0	14.85
152.39999999999998	0.15
152.39999999999998	0.44999999999999996
152.39999999999998	0.75
152.39999999999998	1.0499999999999998
152.39999999999998	1.35
152.39999999999998	1.65
152.39999999999998	1.95
152.39999999999998	2.25
152.39999999999998	2.55	0.16662021103547886
152.39999999999998	2.8499999999999996	0.152721411789571
152.39999999999998	3.15
152.39999999999998	3.4499999999999997	-0.005783287295427685
152.39999999999998	3.75	-0.0069391892076863665
152.39999999999998	4.05	-0.0021933497866858946
152.39999999999998	4.35
152.39999999999998	4.65	-0.0009604299518908545
152.39999999999998	4.949999999999999	-0.0001976205706152882
152.39999999999998	5.25
152.39999999999998	5.55
152.39999999999998	5.85
152.39999999999998	6.15
152.39999999999998	6.449999999999999
152.39999999999998	6.75
152.39999999999998	7.049999999999999
152.39999999999998	7.35
152.39999999999998	7.65
152.39999999999998	7.949999999999999
152.39999999999998	8.25
152.39999999999998	8.55
152.39999999999998	8.85
152.39999999999998	9.149999999999999
152.39999999999998	9.45
152.39999999999998	9.75
152.39999999999998	10.05
152.39999999999998	10.35
152.39999999999998	10.649999999999999
152.39999999999998	10.95
152.39999999999998	11.25
152.39999999999998	11.55
152.39999999999998	11.85
152.39999999999998	12.149999999999999
152.39999999999998	12.45
152.39999999999998	12.75
152.39999999999998	13.05
152.39999999999998	13.35
152.39999999999998	13.649999999999999
152.39999999999998	13.95
152.39999999999998	14.25
152.39999999999998	14.549999999999999
152.39999999999998	14.85
154.8	0.15
154.8	0.44999999999999996
154.8	0.75
154.8	1.0499999999999998
154.8	1.35
154.8	1.65
154.8	1.95
154.8	2.25
154.8	2.55	0.1338688003597781
154.8	2.8499999999999996	0.18352364380714586
154.8	3.15
154.8	3.4499999999999997	-0.005923156031317573
154.8	3.75	-0.007582172216621629
154.8	4.05	-0.0017818396763846066
154.8	4.35
154.8	4.65	-0.0010526365189907885
154.8	4.949999999999999	-0.0002089821547309034
154.8	5.25
154.8	5.55
154.8	5.85
154.8	6.15
154.8	6.449999999999999
154.8	6.75
154.8	7.049999999999999
154.8	7.35
154.8	7.65
154.8	7.949999999999999
154.8	8.25
154.8	8.55
154.8	8.85
154.8	9.149999999999999
154.8	9.45
154.8	9.75
154.8	10.05
154.8	10.35
154.8	10.649999999999999
154.8	10.95
154.8	11.25
154.8	11.55
154.8	11.85
154.8	12.149999999999999
154.8	12.45
154.8	12.75
154.8	13.05
154.8	13.35
154.8	13.649999999999999
154.8	13.95
154.8	14.25
154.8	14.549999999999999
[truncated: 501 more rows]
