# Supplementary material for: Peering inside the black box by learning the relevance of many-body functions in neural network potentials
Source: Nat Commun. 2025 Nov 10;16:9898. doi: 10.1038/s41467-025-65863-0 (PMC12603069; doi:10.1038/s41467-025-65863-0)
Supplement: Supplementary file 5 — Source Data Fig S9 [file 41467_2025_65863_MOESM5_ESM.zip › fig_s9_waterfall_plot_relevance/fig_s9_methane_PaiNN_alpha_0.2617993877991494.csv]

angle	L2	3B_rel
61.2	0.15
61.2	0.44999999999999996
61.2	0.75
61.2	1.0499999999999998
61.2	1.35
61.2	1.65
61.2	1.95
61.2	2.25
61.2	2.55
61.2	2.8499999999999996
61.2	3.15
61.2	3.4499999999999997
61.2	3.75
61.2	4.05
61.2	4.35
61.2	4.65
61.2	4.949999999999999
61.2	5.25
61.2	5.55
61.2	5.85
61.2	6.15
61.2	6.449999999999999
61.2	6.75
61.2	7.049999999999999
61.2	7.35
61.2	7.65
61.2	7.949999999999999
61.2	8.25
61.2	8.55
61.2	8.85
61.2	9.149999999999999
61.2	9.45
61.2	9.75
61.2	10.05
61.2	10.35
61.2	10.649999999999999
61.2	10.95
61.2	11.25
61.2	11.55
61.2	11.85
61.2	12.149999999999999
61.2	12.45
61.2	12.75
61.2	13.05
61.2	13.35
61.2	13.649999999999999
61.2	13.95
61.2	14.25
61.2	14.549999999999999
61.2	14.85
63.599999999999994	0.15
63.599999999999994	0.44999999999999996
63.599999999999994	0.75
63.599999999999994	1.0499999999999998
63.599999999999994	1.35
63.599999999999994	1.65
63.599999999999994	1.95
63.599999999999994	2.25
63.599999999999994	2.55
63.599999999999994	2.8499999999999996
63.599999999999994	3.15
63.599999999999994	3.4499999999999997	0.04372179317579139
63.599999999999994	3.75
63.599999999999994	4.05	0.001171335437105725
63.599999999999994	4.35
63.599999999999994	4.65
63.599999999999994	4.949999999999999
63.599999999999994	5.25
63.599999999999994	5.55
63.599999999999994	5.85
63.599999999999994	6.15
63.599999999999994	6.449999999999999
63.599999999999994	6.75
63.599999999999994	7.049999999999999
63.599999999999994	7.35
63.599999999999994	7.65
63.599999999999994	7.949999999999999
63.599999999999994	8.25
63.599999999999994	8.55
63.599999999999994	8.85
63.599999999999994	9.149999999999999
63.599999999999994	9.45
63.599999999999994	9.75
63.599999999999994	10.05
63.599999999999994	10.35
63.599999999999994	10.649999999999999
63.599999999999994	10.95
63.599999999999994	11.25
63.599999999999994	11.55
63.599999999999994	11.85
63.599999999999994	12.149999999999999
63.599999999999994	12.45
63.599999999999994	12.75
63.599999999999994	13.05
63.599999999999994	13.35
63.599999999999994	13.649999999999999
63.599999999999994	13.95
63.599999999999994	14.25
63.599999999999994	14.549999999999999
63.599999999999994	14.85
66.0	0.15
66.0	0.44999999999999996
66.0	0.75
66.0	1.0499999999999998
66.0	1.35
66.0	1.65
66.0	1.95
66.0	2.25
66.0	2.55
66.0	2.8499999999999996
66.0	3.15
66.0	3.4499999999999997
66.0	3.75
66.0	4.05	-0.0007671432483927631
66.0	4.35	-0.0018503747401280835
66.0	4.65
66.0	4.949999999999999
66.0	5.25
66.0	5.55
66.0	5.85
66.0	6.15
66.0	6.449999999999999
66.0	6.75
66.0	7.049999999999999
66.0	7.35
66.0	7.65
66.0	7.949999999999999
66.0	8.25
66.0	8.55
66.0	8.85
66.0	9.149999999999999
66.0	9.45
66.0	9.75
66.0	10.05
66.0	10.35
66.0	10.649999999999999
66.0	10.95
66.0	11.25
66.0	11.55
66.0	11.85
66.0	12.149999999999999
66.0	12.45
66.0	12.75
66.0	13.05
66.0	13.35
66.0	13.649999999999999
66.0	13.95
66.0	14.25
66.0	14.549999999999999
66.0	14.85
68.4	0.15
68.4	0.44999999999999996
68.4	0.75
68.4	1.0499999999999998
68.4	1.35
68.4	1.65
68.4	1.95
68.4	2.25
68.4	2.55
68.4	2.8499999999999996
68.4	3.15
68.4	3.4499999999999997
68.4	3.75	-0.003828447997969775
68.4	4.05	-0.0016153634575040048
68.4	4.35	-0.004628564434877198
68.4	4.65	-0.0032356621451967963
68.4	4.949999999999999	-0.0025269944028458724
68.4	5.25	0.0003378713014706436
68.4	5.55	0.000256911295842599
68.4	5.85
68.4	6.15
68.4	6.449999999999999
68.4	6.75
68.4	7.049999999999999
68.4	7.35
68.4	7.65
68.4	7.949999999999999
68.4	8.25
68.4	8.55
68.4	8.85
68.4	9.149999999999999
68.4	9.45
68.4	9.75
68.4	10.05
68.4	10.35
68.4	10.649999999999999
68.4	10.95
68.4	11.25
68.4	11.55
68.4	11.85
68.4	12.149999999999999
68.4	12.45
68.4	12.75
68.4	13.05
68.4	13.35
68.4	13.649999999999999
68.4	13.95
68.4	14.25
68.4	14.549999999999999
68.4	14.85
70.8	0.15
70.8	0.44999999999999996
70.8	0.75
70.8	1.0499999999999998
70.8	1.35
70.8	1.65
70.8	1.95
70.8	2.25
70.8	2.55
70.8	2.8499999999999996
70.8	3.15
70.8	3.4499999999999997
70.8	3.75
70.8	4.05	-0.002538068075542973
70.8	4.35	-0.004321032041895896
70.8	4.65	-0.004694753228994872
70.8	4.949999999999999	-0.00484333995015271
70.8	5.25	-0.0002651554554157356
70.8	5.55	-0.0002695295381358598
70.8	5.85	-0.00020218759087311768
70.8	6.15	1.7668127346937013e-05
70.8	6.449999999999999	0.0002695952858355802
70.8	6.75	0.00014148200151741473
70.8	7.049999999999999
70.8	7.35	-1.7216912342975926e-05
70.8	7.65
70.8	7.949999999999999
70.8	8.25
70.8	8.55
70.8	8.85
70.8	9.149999999999999
70.8	9.45
70.8	9.75
70.8	10.05
70.8	10.35
70.8	10.649999999999999
70.8	10.95
70.8	11.25
70.8	11.55
70.8	11.85
70.8	12.149999999999999
70.8	12.45
70.8	12.75
70.8	13.05
70.8	13.35
70.8	13.649999999999999
70.8	13.95
70.8	14.25
70.8	14.549999999999999
70.8	14.85
73.2	0.15
73.2	0.44999999999999996
73.2	0.75
73.2	1.0499999999999998
73.2	1.35
73.2	1.65
73.2	1.95
73.2	2.25
73.2	2.55
73.2	2.8499999999999996
73.2	3.15
73.2	3.4499999999999997
73.2	3.75
73.2	4.05	-0.003365271138381011
73.2	4.35	-0.003330774104963948
73.2	4.65	-0.004769245880686368
73.2	4.949999999999999	-0.003999734999786634
73.2	5.25	-0.0003296470460471376
73.2	5.55	-0.00038610016832269964
73.2	5.85	-0.0006541190760866255
73.2	6.15	-0.00041539446704918343
73.2	6.449999999999999	0.0001299677903132996
73.2	6.75	-3.245124262396592e-06
73.2	7.049999999999999	3.338614751541949e-06
73.2	7.35	-1.5425809876226647e-06
73.2	7.65
73.2	7.949999999999999
73.2	8.25
73.2	8.55
73.2	8.85
73.2	9.149999999999999
73.2	9.45
73.2	9.75
73.2	10.05
73.2	10.35
73.2	10.649999999999999
73.2	10.95
73.2	11.25
73.2	11.55
73.2	11.85
73.2	12.149999999999999
73.2	12.45
73.2	12.75
73.2	13.05
73.2	13.35
73.2	13.649999999999999
73.2	13.95
73.2	14.25
73.2	14.549999999999999
73.2	14.85
75.6	0.15
75.6	0.44999999999999996
75.6	0.75
75.6	1.0499999999999998
75.6	1.35
75.6	1.65
75.6	1.95
75.6	2.25
75.6	2.55
75.6	2.8499999999999996
75.6	3.15
75.6	3.4499999999999997
75.6	3.75	-0.003999217582290271
75.6	4.05	-0.0031052367870303657
75.6	4.35	-0.004556182926385007
75.6	4.65	-0.003940539409673109
75.6	4.949999999999999	-0.006209581114121018
75.6	5.25	-0.00020042244898183916
75.6	5.55	-0.00037658638226650566
75.6	5.85	-0.0004248463910418998
75.6	6.15	-0.0005093543197705446
75.6	6.449999999999999	6.524084457306427e-05
75.6	6.75	-6.727544846276373e-07
75.6	7.049999999999999	3.185307502267578e-06
75.6	7.35	1.1361328186288036e-07
75.6	7.65
75.6	7.949999999999999
75.6	8.25
75.6	8.55
75.6	8.85
75.6	9.149999999999999
75.6	9.45
75.6	9.75
75.6	10.05
75.6	10.35
75.6	10.649999999999999
75.6	10.95
75.6	11.25
75.6	11.55
75.6	11.85
75.6	12.149999999999999
75.6	12.45
75.6	12.75
75.6	13.05
75.6	13.35
75.6	13.649999999999999
75.6	13.95
75.6	14.25
75.6	14.549999999999999
75.6	14.85
78.0	0.15
78.0	0.44999999999999996
78.0	0.75
78.0	1.0499999999999998
78.0	1.35
78.0	1.65
78.0	1.95
78.0	2.25
78.0	2.55
78.0	2.8499999999999996
78.0	3.15	0.058235798438545316
78.0	3.4499999999999997
78.0	3.75	-6.177449165534199e-05
78.0	4.05	-0.0024622671158388196
78.0	4.35	-0.004049511417930149
78.0	4.65	-0.0034554411665164153
78.0	4.949999999999999	-0.003551758294109142
78.0	5.25	-0.00034052837507206205
78.0	5.55	-0.00043791091464713674
78.0	5.85	-0.0005086264565360178
78.0	6.15	-0.0004938175860473762
78.0	6.449999999999999	6.41894943402933e-05
78.0	6.75	3.5500947491690365e-06
78.0	7.049999999999999	2.0935880396046507e-06
78.0	7.35	-3.6807282864864155e-07
78.0	7.65
78.0	7.949999999999999
78.0	8.25
78.0	8.55
78.0	8.85
78.0	9.149999999999999
78.0	9.45
78.0	9.75
78.0	10.05
78.0	10.35
78.0	10.649999999999999
78.0	10.95
78.0	11.25
78.0	11.55
78.0	11.85
78.0	12.149999999999999
78.0	12.45
78.0	12.75
78.0	13.05
78.0	13.35
78.0	13.649999999999999
78.0	13.95
78.0	14.25
78.0	14.549999999999999
78.0	14.85
80.4	0.15
80.4	0.44999999999999996
80.4	0.75
80.4	1.0499999999999998
80.4	1.35
80.4	1.65
80.4	1.95
80.4	2.25
80.4	2.55
80.4	2.8499999999999996
80.4	3.15
80.4	3.4499999999999997	0.0019836146082070627
80.4	3.75
80.4	4.05	-0.002670521511582222
80.4	4.35	-0.005688247110406546
80.4	4.65	-0.004533863766756711
80.4	4.949999999999999	-0.004394044381829726
80.4	5.25	-0.0003101168405409386
80.4	5.55	-0.0005159117569915544
80.4	5.85	-0.0005621750928681519
80.4	6.15	-0.00043536901394015205
80.4	6.449999999999999	7.77467122259412e-05
80.4	6.75	6.670604847086005e-06
80.4	7.049999999999999	1.315253672592296e-06
80.4	7.35	-2.8172085886239373e-07
80.4	7.65
80.4	7.949999999999999
80.4	8.25
80.4	8.55
80.4	8.85
80.4	9.149999999999999
80.4	9.45
80.4	9.75
80.4	10.05
80.4	10.35
80.4	10.649999999999999
80.4	10.95
80.4	11.25
80.4	11.55
80.4	11.85
80.4	12.149999999999999
80.4	12.45
80.4	12.75
80.4	13.05
80.4	13.35
80.4	13.649999999999999
80.4	13.95
80.4	14.25
80.4	14.549999999999999
80.4	14.85
82.8	0.15
82.8	0.44999999999999996
82.8	0.75
82.8	1.0499999999999998
82.8	1.35
82.8	1.65
82.8	1.95
82.8	2.25
82.8	2.55
82.8	2.8499999999999996
82.8	3.15
82.8	3.4499999999999997	0.006873596923242076
82.8	3.75	-0.004328133393538991
82.8	4.05	-0.0022394423943815633
82.8	4.35	-0.003479476641514983
82.8	4.65	-0.005450978838028563
82.8	4.949999999999999	-0.0038276827630139287
82.8	5.25	-0.0004367134482752016
82.8	5.55	-0.0005664791072033437
82.8	5.85	-0.0005894261037839474
82.8	6.15	-0.00034670833433837913
82.8	6.449999999999999	6.147664853576775e-05
82.8	6.75	7.0191297142153084e-06
82.8	7.049999999999999	2.4697074312798815e-07
82.8	7.35	-2.435946375529587e-07
82.8	7.65
82.8	7.949999999999999
82.8	8.25
82.8	8.55
82.8	8.85
82.8	9.149999999999999
82.8	9.45
82.8	9.75
82.8	10.05
82.8	10.35
82.8	10.649999999999999
82.8	10.95
82.8	11.25
82.8	11.55
82.8	11.85
82.8	12.149999999999999
82.8	12.45
82.8	12.75
82.8	13.05
82.8	13.35
82.8	13.649999999999999
82.8	13.95
82.8	14.25
82.8	14.549999999999999
82.8	14.85
85.2	0.15
85.2	0.44999999999999996
85.2	0.75
85.2	1.0499999999999998
85.2	1.35
85.2	1.65
85.2	1.95
85.2	2.25
85.2	2.55
85.2	2.8499999999999996
85.2	3.15
85.2	3.4499999999999997
85.2	3.75
85.2	4.05	-0.002795977845515965
85.2	4.35	-0.0036403171049529948
85.2	4.65	-0.00451823945890727
85.2	4.949999999999999	-0.0034160076590636357
85.2	5.25	-0.0003991798794220675
85.2	5.55	-0.0005885798274386523
85.2	5.85	-0.0004832717520756228
85.2	6.15	-0.00030031822968561037
85.2	6.449999999999999	7.236368824725285e-05
85.2	6.75	4.197229609793379e-06
85.2	7.049999999999999	1.8268674090651802e-07
85.2	7.35	-4.438380803140195e-07
85.2	7.65
85.2	7.949999999999999
85.2	8.25
85.2	8.55
85.2	8.85
85.2	9.149999999999999
85.2	9.45
85.2	9.75
85.2	10.05
85.2	10.35
85.2	10.649999999999999
85.2	10.95
85.2	11.25
85.2	11.55
85.2	11.85
85.2	12.149999999999999
85.2	12.45
85.2	12.75
85.2	13.05
85.2	13.35
85.2	13.649999999999999
85.2	13.95
85.2	14.25
85.2	14.549999999999999
85.2	14.85
87.6	0.15
87.6	0.44999999999999996
87.6	0.75
87.6	1.0499999999999998
87.6	1.35
87.6	1.65
87.6	1.95
87.6	2.25
87.6	2.55
87.6	2.8499999999999996
87.6	3.15
87.6	3.4499999999999997	0.007883369172077437
87.6	3.75	0.0018568988804332776
87.6	4.05	-0.0021941207453189068
87.6	4.35	-0.004096679102256652
87.6	4.65	-0.004573755427836913
87.6	4.949999999999999	-0.0029199476971863733
87.6	5.25	-0.0003371631614687622
87.6	5.55	-0.0004601408443056266
87.6	5.85	-0.0003945866624092762
87.6	6.15	-0.00033209995621634507
87.6	6.449999999999999	6.485770066637173e-05
87.6	6.75	5.890254706660615e-06
87.6	7.049999999999999	4.638928915504994e-07
87.6	7.35	-9.604811611613908e-08
87.6	7.65
87.6	7.949999999999999
87.6	8.25
87.6	8.55
87.6	8.85
87.6	9.149999999999999
87.6	9.45
87.6	9.75
87.6	10.05
87.6	10.35
87.6	10.649999999999999
87.6	10.95
87.6	11.25
87.6	11.55
87.6	11.85
87.6	12.149999999999999
87.6	12.45
87.6	12.75
87.6	13.05
87.6	13.35
87.6	13.649999999999999
87.6	13.95
87.6	14.25
87.6	14.549999999999999
87.6	14.85
90.0	0.15
90.0	0.44999999999999996
90.0	0.75
90.0	1.0499999999999998
90.0	1.35
90.0	1.65
90.0	1.95
90.0	2.25
90.0	2.55
90.0	2.8499999999999996
90.0	3.15
90.0	3.4499999999999997
90.0	3.75	0.0012032869661027235
90.0	4.05	-0.002636072845783525
90.0	4.35	-0.003395026333315772
90.0	4.65	-0.003780682138658499
90.0	4.949999999999999	-0.0032747443209565573
90.0	5.25	-0.0004350707268075659
90.0	5.55	-0.0004477036928067089
90.0	5.85	-0.000407377149011875
90.0	6.15	-0.000308031013530395
90.0	6.449999999999999	6.913805393502665e-05
90.0	6.75	1.6276570965222302e-06
90.0	7.049999999999999	9.11820535011076e-07
90.0	7.35	-3.912600032545599e-07
90.0	7.65
90.0	7.949999999999999
90.0	8.25
90.0	8.55
90.0	8.85
90.0	9.149999999999999
90.0	9.45
90.0	9.75
90.0	10.05
90.0	10.35
90.0	10.649999999999999
90.0	10.95
90.0	11.25
90.0	11.55
90.0	11.85
90.0	12.149999999999999
90.0	12.45
90.0	12.75
90.0	13.05
90.0	13.35
90.0	13.649999999999999
90.0	13.95
90.0	14.25
90.0	14.549999999999999
90.0	14.85
92.4	0.15
92.4	0.44999999999999996
92.4	0.75
92.4	1.0499999999999998
92.4	1.35
92.4	1.65
92.4	1.95
92.4	2.25
92.4	2.55
92.4	2.8499999999999996
92.4	3.15
92.4	3.4499999999999997
92.4	3.75
92.4	4.05	-0.0031597794830983727
92.4	4.35	-0.0028306351677841236
92.4	4.65	-0.003481221608010121
92.4	4.949999999999999	-0.002906373981409774
92.4	5.25	-0.00034282812629232045
92.4	5.55	-0.0003528174255842413
92.4	5.85	-0.00028861273721352026
92.4	6.15	-0.00022866006787483962
92.4	6.449999999999999	7.285051608113438e-05
92.4	6.75	5.365835206973671e-06
92.4	7.049999999999999	1.2803566759109174e-06
92.4	7.35	-7.951244498829843e-08
92.4	7.65
92.4	7.949999999999999
92.4	8.25
92.4	8.55
92.4	8.85
92.4	9.149999999999999
92.4	9.45
92.4	9.75
92.4	10.05
92.4	10.35
92.4	10.649999999999999
92.4	10.95
92.4	11.25
92.4	11.55
92.4	11.85
92.4	12.149999999999999
92.4	12.45
92.4	12.75
92.4	13.05
92.4	13.35
92.4	13.649999999999999
92.4	13.95
92.4	14.25
92.4	14.549999999999999
92.4	14.85
94.8	0.15
94.8	0.44999999999999996
94.8	0.75
94.8	1.0499999999999998
94.8	1.35
94.8	1.65
94.8	1.95
94.8	2.25
94.8	2.55
94.8	2.8499999999999996
94.8	3.15
94.8	3.4499999999999997
94.8	3.75	-0.0015227451081708903
94.8	4.05	-0.0021411885023779574
94.8	4.35	-0.0029882515844316454
94.8	4.65	-0.0030123038599517106
94.8	4.949999999999999	-0.00340553347851979
94.8	5.25	-0.0002374187822352783
94.8	5.55	-0.0003339713835530522
94.8	5.85	-0.00032766828771640233
94.8	6.15	-0.00036994952967865034
94.8	6.449999999999999	7.069408499959948e-05
94.8	6.75	-1.3520247016014576e-06
94.8	7.049999999999999	5.304752327781742e-07
94.8	7.35	-3.545636386302596e-07
94.8	7.65
94.8	7.949999999999999
94.8	8.25
94.8	8.55
94.8	8.85
94.8	9.149999999999999
94.8	9.45
94.8	9.75
94.8	10.05
94.8	10.35
94.8	10.649999999999999
94.8	10.95
94.8	11.25
94.8	11.55
94.8	11.85
94.8	12.149999999999999
94.8	12.45
94.8	12.75
94.8	13.05
94.8	13.35
94.8	13.649999999999999
94.8	13.95
94.8	14.25
94.8	14.549999999999999
94.8	14.85
97.2	0.15
97.2	0.44999999999999996
97.2	0.75
97.2	1.0499999999999998
97.2	1.35
97.2	1.65
97.2	1.95
97.2	2.25
97.2	2.55
97.2	2.8499999999999996
97.2	3.15
97.2	3.4499999999999997
97.2	3.75	0.001954670153471246
97.2	4.05	-0.0024283841770075896
97.2	4.35	-0.003186294184555738
97.2	4.65	-0.003128149925712321
97.2	4.949999999999999	-0.002885618371621908
97.2	5.25	-0.00030873246377761834
97.2	5.55	-0.0004833861406520994
97.2	5.85	-0.00040053564453451006
97.2	6.15	-0.00028888393634492193
97.2	6.449999999999999	7.366160252257969e-05
97.2	6.75	4.745317912697921e-06
97.2	7.049999999999999	-3.2648187128249365e-07
97.2	7.35	-3.69881423655623e-07
97.2	7.65
97.2	7.949999999999999
97.2	8.25
97.2	8.55
97.2	8.85
97.2	9.149999999999999
97.2	9.45
97.2	9.75
97.2	10.05
97.2	10.35
97.2	10.649999999999999
97.2	10.95
97.2	11.25
97.2	11.55
97.2	11.85
97.2	12.149999999999999
97.2	12.45
97.2	12.75
97.2	13.05
97.2	13.35
97.2	13.649999999999999
97.2	13.95
97.2	14.25
97.2	14.549999999999999
97.2	14.85
99.6	0.15
99.6	0.44999999999999996
99.6	0.75
99.6	1.0499999999999998
99.6	1.35
99.6	1.65
99.6	1.95
99.6	2.25
99.6	2.55
99.6	2.8499999999999996
99.6	3.15
99.6	3.4499999999999997
99.6	3.75	-0.007233942850946917
99.6	4.05	-0.0019917577782571825
99.6	4.35	-0.00358578611645428
99.6	4.65	-0.0030993266780998414
99.6	4.949999999999999	-0.0027399304981677625
99.6	5.25	-0.00028699913462452807
99.6	5.55	-0.0004930195221424809
99.6	5.85	-0.0003401116797317429
99.6	6.15	-0.00036359067433316695
99.6	6.449999999999999	6.065213087294775e-05
99.6	6.75	7.492527985220676e-07
99.6	7.049999999999999	2.015375020486682e-06
99.6	7.35	-1.7421823848178117e-07
99.6	7.65
99.6	7.949999999999999
99.6	8.25
99.6	8.55
99.6	8.85
99.6	9.149999999999999
99.6	9.45
99.6	9.75
99.6	10.05
99.6	10.35
99.6	10.649999999999999
99.6	10.95
99.6	11.25
99.6	11.55
99.6	11.85
99.6	12.149999999999999
99.6	12.45
99.6	12.75
99.6	13.05
99.6	13.35
99.6	13.649999999999999
99.6	13.95
99.6	14.25
99.6	14.549999999999999
99.6	14.85
102.0	0.15
102.0	0.44999999999999996
102.0	0.75
102.0	1.0499999999999998
102.0	1.35
102.0	1.65
102.0	1.95
102.0	2.25
102.0	2.55
102.0	2.8499999999999996
102.0	3.15
102.0	3.4499999999999997
102.0	3.75
102.0	4.05	-0.002001781228157837
102.0	4.35	-0.0034843561278134296
102.0	4.65	-0.0030997613525138644
102.0	4.949999999999999	-0.0027270698021656502
102.0	5.25	-0.00036953907218498927
102.0	5.55	-0.000418820569704266
102.0	5.85	-0.00036302407088724343
102.0	6.15	-0.0003216814830459207
102.0	6.449999999999999	3.971054510496567e-05
102.0	6.75	5.237636421229441e-06
102.0	7.049999999999999	9.983803369978659e-07
102.0	7.35	-1.1945065710840352e-07
102.0	7.65
102.0	7.949999999999999
102.0	8.25
102.0	8.55
102.0	8.85
102.0	9.149999999999999
102.0	9.45
102.0	9.75
102.0	10.05
102.0	10.35
102.0	10.649999999999999
102.0	10.95
102.0	11.25
102.0	11.55
102.0	11.85
102.0	12.149999999999999
102.0	12.45
102.0	12.75
102.0	13.05
102.0	13.35
102.0	13.649999999999999
102.0	13.95
102.0	14.25
102.0	14.549999999999999
102.0	14.85
104.39999999999999	0.15
104.39999999999999	0.44999999999999996
104.39999999999999	0.75
104.39999999999999	1.0499999999999998
104.39999999999999	1.35
104.39999999999999	1.65
104.39999999999999	1.95
104.39999999999999	2.25
104.39999999999999	2.55
104.39999999999999	2.8499999999999996
104.39999999999999	3.15
104.39999999999999	3.4499999999999997
104.39999999999999	3.75
104.39999999999999	4.05	-0.0017565573546440155
104.39999999999999	4.35	-0.0030714533955162634
104.39999999999999	4.65	-0.002644355374263395
104.39999999999999	4.949999999999999	-0.0024385177173779026
104.39999999999999	5.25	-0.0003038048101241132
104.39999999999999	5.55	-0.00031644381747874173
104.39999999999999	5.85	-0.0003645452533326677
104.39999999999999	6.15	-0.0003554111664060633
104.39999999999999	6.449999999999999	6.79488614776543e-05
104.39999999999999	6.75	4.228183288020294e-06
104.39999999999999	7.049999999999999	1.3952998939660378e-06
104.39999999999999	7.35	-3.9481224273901566e-07
104.39999999999999	7.65
104.39999999999999	7.949999999999999
104.39999999999999	8.25
104.39999999999999	8.55
104.39999999999999	8.85
104.39999999999999	9.149999999999999
104.39999999999999	9.45
104.39999999999999	9.75
104.39999999999999	10.05
104.39999999999999	10.35
104.39999999999999	10.649999999999999
104.39999999999999	10.95
104.39999999999999	11.25
104.39999999999999	11.55
104.39999999999999	11.85
104.39999999999999	12.149999999999999
104.39999999999999	12.45
104.39999999999999	12.75
104.39999999999999	13.05
104.39999999999999	13.35
104.39999999999999	13.649999999999999
104.39999999999999	13.95
104.39999999999999	14.25
104.39999999999999	14.549999999999999
104.39999999999999	14.85
106.8	0.15
106.8	0.44999999999999996
106.8	0.75
106.8	1.0499999999999998
106.8	1.35
106.8	1.65
106.8	1.95
106.8	2.25
106.8	2.55
106.8	2.8499999999999996
106.8	3.15
106.8	3.4499999999999997	0.009341504095345954
106.8	3.75	0.002815097986854198
106.8	4.05	-0.0013081458129132943
106.8	4.35	-0.002666952436226142
106.8	4.65	-0.00283141658541985
106.8	4.949999999999999	-0.0025291646475844596
106.8	5.25	-0.000333586672088765
106.8	5.55	-0.0005019638722074221
106.8	5.85	-0.00035898840123550443
106.8	6.15	-0.00028413453934139334
106.8	6.449999999999999	5.5638870850433186e-05
106.8	6.75	-2.264158366889935e-06
106.8	7.049999999999999	8.872760065080823e-07
106.8	7.35	-3.259153364781959e-07
106.8	7.65
106.8	7.949999999999999
106.8	8.25
106.8	8.55
106.8	8.85
106.8	9.149999999999999
106.8	9.45
106.8	9.75
106.8	10.05
106.8	10.35
106.8	10.649999999999999
106.8	10.95
106.8	11.25
106.8	11.55
106.8	11.85
106.8	12.149999999999999
106.8	12.45
106.8	12.75
106.8	13.05
106.8	13.35
106.8	13.649999999999999
106.8	13.95
106.8	14.25
106.8	14.549999999999999
106.8	14.85
109.2	0.15
109.2	0.44999999999999996
109.2	0.75
109.2	1.0499999999999998
109.2	1.35
109.2	1.65
109.2	1.95
109.2	2.25
109.2	2.55
109.2	2.8499999999999996
109.2	3.15
109.2	3.4499999999999997	0.02628911163265002
109.2	3.75
109.2	4.05	-0.001509035543842483
109.2	4.35	-0.002313983865226802
109.2	4.65	-0.0027247651694524873
109.2	4.949999999999999	-0.0020497890092925483
109.2	5.25	-0.0003689306481347896
109.2	5.55	-0.0004004843211525207
109.2	5.85	-0.0004151718864799481
109.2	6.15	-0.0003683768800560691
109.2	6.449999999999999	5.4489490670514134e-05
109.2	6.75	2.3113577535484754e-06
109.2	7.049999999999999	4.4420786407698557e-07
109.2	7.35	-1.9982990924074143e-07
109.2	7.65
109.2	7.949999999999999
109.2	8.25
109.2	8.55
109.2	8.85
109.2	9.149999999999999
109.2	9.45
109.2	9.75
109.2	10.05
109.2	10.35
109.2	10.649999999999999
109.2	10.95
109.2	11.25
109.2	11.55
109.2	11.85
109.2	12.149999999999999
109.2	12.45
109.2	12.75
109.2	13.05
109.2	13.35
109.2	13.649999999999999
109.2	13.95
109.2	14.25
109.2	14.549999999999999
109.2	14.85
111.6	0.15
111.6	0.44999999999999996
111.6	0.75
111.6	1.0499999999999998
111.6	1.35
111.6	1.65
111.6	1.95
111.6	2.25
111.6	2.55
111.6	2.8499999999999996
111.6	3.15
111.6	3.4499999999999997	0.012882204919833384
111.6	3.75	2.5547683549120848e-05
111.6	4.05	-0.001258932832771263
111.6	4.35	-0.002122807179623598
111.6	4.65	-0.00315750170701469
111.6	4.949999999999999	-0.0024667174610650427
111.6	5.25	-0.00018197426728529798
111.6	5.55	-0.00047629158965849016
111.6	5.85	-0.00037165746286765285
111.6	6.15	-0.0002974263043610206
111.6	6.449999999999999	6.291865845417296e-05
111.6	6.75	2.319075425359743e-06
111.6	7.049999999999999	1.1376768801806538e-06
111.6	7.35	-1.023042251327949e-07
111.6	7.65
111.6	7.949999999999999
111.6	8.25
111.6	8.55
111.6	8.85
111.6	9.149999999999999
111.6	9.45
111.6	9.75
111.6	10.05
111.6	10.35
111.6	10.649999999999999
111.6	10.95
111.6	11.25
111.6	11.55
111.6	11.85
111.6	12.149999999999999
111.6	12.45
111.6	12.75
111.6	13.05
111.6	13.35
111.6	13.649999999999999
111.6	13.95
111.6	14.25
111.6	14.549999999999999
111.6	14.85
114.0	0.15
114.0	0.44999999999999996
114.0	0.75
114.0	1.0499999999999998
114.0	1.35
114.0	1.65
114.0	1.95
114.0	2.25
114.0	2.55
114.0	2.8499999999999996
114.0	3.15
114.0	3.4499999999999997
114.0	3.75	-0.001970715188015504
114.0	4.05	-0.0009122072973007203
114.0	4.35	-0.0019891705082163876
114.0	4.65	-0.0022354346215658553
114.0	4.949999999999999	-0.0019919952405894076
114.0	5.25	-0.0003445619413128722
114.0	5.55	-0.00045192797708947375
114.0	5.85	-0.00029954188264091165
114.0	6.15	-0.0003251126286039358
114.0	6.449999999999999	4.882055190374425e-05
114.0	6.75	1.691111174903041e-06
114.0	7.049999999999999	2.1495205032269687e-07
114.0	7.35	-5.543557907449201e-07
114.0	7.65
114.0	7.949999999999999
114.0	8.25
114.0	8.55
114.0	8.85
114.0	9.149999999999999
114.0	9.45
114.0	9.75
114.0	10.05
114.0	10.35
114.0	10.649999999999999
114.0	10.95
114.0	11.25
114.0	11.55
114.0	11.85
114.0	12.149999999999999
114.0	12.45
114.0	12.75
114.0	13.05
114.0	13.35
114.0	13.649999999999999
114.0	13.95
114.0	14.25
114.0	14.549999999999999
114.0	14.85
116.39999999999999	0.15
116.39999999999999	0.44999999999999996
116.39999999999999	0.75
116.39999999999999	1.0499999999999998
116.39999999999999	1.35
116.39999999999999	1.65
116.39999999999999	1.95
116.39999999999999	2.25
116.39999999999999	2.55
116.39999999999999	2.8499999999999996
116.39999999999999	3.15
116.39999999999999	3.4499999999999997	0.009996069411045028
116.39999999999999	3.75
116.39999999999999	4.05	-0.0006657709413413667
116.39999999999999	4.35	-0.0021679698631945758
116.39999999999999	4.65	-0.001980709255025597
116.39999999999999	4.949999999999999	-0.002483264352949132
116.39999999999999	5.25	-0.0002839848193744872
116.39999999999999	5.55	-0.00045473207042743267
116.39999999999999	5.85	-0.00039075561103724696
116.39999999999999	6.15	-0.0003802257120287367
116.39999999999999	6.449999999999999	6.351345042388405e-05
116.39999999999999	6.75	1.0319936248465912e-06
116.39999999999999	7.049999999999999	1.188584300967869e-06
116.39999999999999	7.35	-4.3755670369694433e-07
116.39999999999999	7.65
116.39999999999999	7.949999999999999
116.39999999999999	8.25
116.39999999999999	8.55
116.39999999999999	8.85
116.39999999999999	9.149999999999999
116.39999999999999	9.45
116.39999999999999	9.75
116.39999999999999	10.05
116.39999999999999	10.35
116.39999999999999	10.649999999999999
116.39999999999999	10.95
116.39999999999999	11.25
116.39999999999999	11.55
116.39999999999999	11.85
116.39999999999999	12.149999999999999
116.39999999999999	12.45
116.39999999999999	12.75
116.39999999999999	13.05
116.39999999999999	13.35
116.39999999999999	13.649999999999999
116.39999999999999	13.95
116.39999999999999	14.25
116.39999999999999	14.549999999999999
116.39999999999999	14.85
118.8	0.15
118.8	0.44999999999999996
118.8	0.75
118.8	1.0499999999999998
118.8	1.35
118.8	1.65
118.8	1.95
118.8	2.25
118.8	2.55
118.8	2.8499999999999996
118.8	3.15
118.8	3.4499999999999997
118.8	3.75	0.0033322195165226276
118.8	4.05	-0.0005242650702704576
118.8	4.35	-0.002263790378126385
118.8	4.65	-0.0024880646242802598
118.8	4.949999999999999	-0.0018927638758447856
118.8	5.25	-0.000263123486513238
118.8	5.55	-0.000391025372988072
118.8	5.85	-0.0004377547435634177
118.8	6.15	-0.0003271442633192345
118.8	6.449999999999999	5.413489319772315e-05
118.8	6.75	4.705602520757792e-06
118.8	7.049999999999999	1.3234150454382935e-06
118.8	7.35	-3.2493753348184766e-07
118.8	7.65
118.8	7.949999999999999
118.8	8.25
118.8	8.55
118.8	8.85
118.8	9.149999999999999
118.8	9.45
118.8	9.75
118.8	10.05
118.8	10.35
118.8	10.649999999999999
118.8	10.95
118.8	11.25
118.8	11.55
118.8	11.85
118.8	12.149999999999999
118.8	12.45
118.8	12.75
118.8	13.05
118.8	13.35
118.8	13.649999999999999
118.8	13.95
118.8	14.25
118.8	14.549999999999999
118.8	14.85
121.2	0.15
121.2	0.44999999999999996
121.2	0.75
121.2	1.0499999999999998
121.2	1.35
121.2	1.65
121.2	1.95
121.2	2.25
121.2	2.55
121.2	2.8499999999999996
121.2	3.15
121.2	3.4499999999999997
121.2	3.75	-0.0022805015311178067
121.2	4.05	-0.00043631056105397436
121.2	4.35	-0.0018853596940587953
121.2	4.65	-0.0032527921428935117
121.2	4.949999999999999	-0.00252690803541859
121.2	5.25	-0.0003094724181257498
121.2	5.55	-0.00037045579736784303
121.2	5.85	-0.00034658593329557884
121.2	6.15	-0.00033100035491573365
121.2	6.449999999999999	7.742542550774647e-05
121.2	6.75	2.9757123784266424e-06
121.2	7.049999999999999	8.753948068038643e-07
121.2	7.35	-3.473788698173427e-07
121.2	7.65
121.2	7.949999999999999
121.2	8.25
121.2	8.55
121.2	8.85
121.2	9.149999999999999
121.2	9.45
121.2	9.75
121.2	10.05
121.2	10.35
121.2	10.649999999999999
121.2	10.95
121.2	11.25
121.2	11.55
121.2	11.85
121.2	12.149999999999999
121.2	12.45
121.2	12.75
121.2	13.05
121.2	13.35
121.2	13.649999999999999
121.2	13.95
121.2	14.25
121.2	14.549999999999999
121.2	14.85
123.6	0.15
123.6	0.44999999999999996
123.6	0.75
123.6	1.0499999999999998
123.6	1.35
123.6	1.65
123.6	1.95
123.6	2.25
123.6	2.55
123.6	2.8499999999999996
123.6	3.15
123.6	3.4499999999999997
123.6	3.75	0.003899066473820767
123.6	4.05	-0.0007936433676655818
123.6	4.35	-0.0018658057643773545
123.6	4.65	-0.0016393362805124049
123.6	4.949999999999999	-0.0020385057487988653
123.6	5.25	-0.0002810299455099559
123.6	5.55	-0.0003526597827153223
123.6	5.85	-0.00034057664529642685
123.6	6.15	-0.00032959839667713446
123.6	6.449999999999999	7.001703878442334e-05
123.6	6.75	2.1933407097470682e-06
123.6	7.049999999999999	6.939836520750417e-07
123.6	7.35	-1.3409872994325193e-07
123.6	7.65
123.6	7.949999999999999
123.6	8.25
123.6	8.55
123.6	8.85
123.6	9.149999999999999
123.6	9.45
123.6	9.75
123.6	10.05
123.6	10.35
123.6	10.649999999999999
123.6	10.95
123.6	11.25
123.6	11.55
123.6	11.85
123.6	12.149999999999999
123.6	12.45
123.6	12.75
123.6	13.05
123.6	13.35
123.6	13.649999999999999
123.6	13.95
123.6	14.25
123.6	14.549999999999999
123.6	14.85
126.0	0.15
126.0	0.44999999999999996
126.0	0.75
126.0	1.0499999999999998
126.0	1.35
126.0	1.65
126.0	1.95
126.0	2.25
126.0	2.55
126.0	2.8499999999999996
126.0	3.15
126.0	3.4499999999999997	0.011830269152085293
126.0	3.75	0.00033536045061310915
126.0	4.05	-0.0008119456866728137
126.0	4.35	-0.0018464786902702899
126.0	4.65	-0.002448883759073334
126.0	4.949999999999999	-0.0025704897748912046
126.0	5.25	-0.00039073937562648795
126.0	5.55	-0.000481505843721703
126.0	5.85	-0.00026606361531813507
126.0	6.15	-0.0002860944663116432
126.0	6.449999999999999	7.559151815438152e-05
126.0	6.75	3.2593644100930097e-06
126.0	7.049999999999999	1.0923964954841117e-06
126.0	7.35	-5.690624457620876e-07
126.0	7.65
126.0	7.949999999999999
126.0	8.25
126.0	8.55
126.0	8.85
126.0	9.149999999999999
126.0	9.45
126.0	9.75
126.0	10.05
126.0	10.35
126.0	10.649999999999999
126.0	10.95
126.0	11.25
126.0	11.55
126.0	11.85
126.0	12.149999999999999
126.0	12.45
126.0	12.75
126.0	13.05
126.0	13.35
126.0	13.649999999999999
126.0	13.95
126.0	14.25
126.0	14.549999999999999
126.0	14.85
128.4	0.15
128.4	0.44999999999999996
128.4	0.75
128.4	1.0499999999999998
128.4	1.35
128.4	1.65
128.4	1.95
128.4	2.25
128.4	2.55
128.4	2.8499999999999996
128.4	3.15
128.4	3.4499999999999997	0.015071817826992628
128.4	3.75	0.0027737286973374964
128.4	4.05	-0.00019942927509509212
128.4	4.35	-0.0018307046605222776
128.4	4.65	-0.002371567568612161
128.4	4.949999999999999	-0.0018812002161875021
128.4	5.25	-0.0002320009321409191
128.4	5.55	-0.00038991671209994235
128.4	5.85	-0.0004129569192770001
128.4	6.15	-0.0003421507959724943
128.4	6.449999999999999	6.714170309352589e-05
128.4	6.75	2.277611408137739e-06
128.4	7.049999999999999	1.7687109283095793e-06
128.4	7.35	1.1041911504599698e-07
128.4	7.65
128.4	7.949999999999999
128.4	8.25
128.4	8.55
128.4	8.85
128.4	9.149999999999999
128.4	9.45
128.4	9.75
128.4	10.05
128.4	10.35
128.4	10.649999999999999
128.4	10.95
128.4	11.25
128.4	11.55
128.4	11.85
128.4	12.149999999999999
128.4	12.45
128.4	12.75
128.4	13.05
128.4	13.35
128.4	13.649999999999999
128.4	13.95
128.4	14.25
128.4	14.549999999999999
128.4	14.85
130.8	0.15
130.8	0.44999999999999996
130.8	0.75
130.8	1.0499999999999998
130.8	1.35
130.8	1.65
130.8	1.95
130.8	2.25
130.8	2.55
130.8	2.8499999999999996
130.8	3.15
130.8	3.4499999999999997	0.02377125796715518
130.8	3.75	0.0020934369812266596
130.8	4.05	-0.000697294094241329
130.8	4.35	-0.002127510000630171
130.8	4.65	-0.0021333986923312083
130.8	4.949999999999999	-0.002171537208624841
130.8	5.25	-0.000208554229931877
130.8	5.55	-0.0004545539683596831
130.8	5.85	-0.00026605248889765263
130.8	6.15	-0.0003283500420284818
130.8	6.449999999999999	5.596402726830707e-05
130.8	6.75	2.7636392801488083e-06
130.8	7.049999999999999	8.094410217229659e-07
130.8	7.35	-5.674636619204723e-07
130.8	7.65
130.8	7.949999999999999
130.8	8.25
130.8	8.55
130.8	8.85
130.8	9.149999999999999
130.8	9.45
130.8	9.75
130.8	10.05
130.8	10.35
130.8	10.649999999999999
130.8	10.95
130.8	11.25
130.8	11.55
130.8	11.85
130.8	12.149999999999999
130.8	12.45
130.8	12.75
130.8	13.05
130.8	13.35
130.8	13.649999999999999
130.8	13.95
130.8	14.25
130.8	14.549999999999999
130.8	14.85
133.2	0.15
133.2	0.44999999999999996
133.2	0.75
133.2	1.0499999999999998
133.2	1.35
133.2	1.65
133.2	1.95
133.2	2.25
133.2	2.55
133.2	2.8499999999999996
133.2	3.15
133.2	3.4499999999999997
133.2	3.75
133.2	4.05	-0.00011481950965595723
133.2	4.35	-0.002119251604495796
133.2	4.65	-0.002864927021535887
133.2	4.949999999999999	-0.0024790766987824293
133.2	5.25	-0.0002700183442736481
133.2	5.55	-0.00034142672634472317
133.2	5.85	-0.000371541118240702
133.2	6.15	-0.0002956162738079085
133.2	6.449999999999999	6.209306748143775e-05
133.2	6.75	7.566653868054304e-06
133.2	7.049999999999999	2.7959438005840428e-08
133.2	7.35	5.0861952685090896e-08
133.2	7.65
133.2	7.949999999999999
133.2	8.25
133.2	8.55
133.2	8.85
133.2	9.149999999999999
133.2	9.45
133.2	9.75
133.2	10.05
133.2	10.35
133.2	10.649999999999999
133.2	10.95
133.2	11.25
133.2	11.55
133.2	11.85
133.2	12.149999999999999
133.2	12.45
133.2	12.75
133.2	13.05
133.2	13.35
133.2	13.649999999999999
133.2	13.95
133.2	14.25
133.2	14.549999999999999
133.2	14.85
135.6	0.15
135.6	0.44999999999999996
135.6	0.75
135.6	1.0499999999999998
135.6	1.35
135.6	1.65
135.6	1.95
135.6	2.25
135.6	2.55
135.6	2.8499999999999996
135.6	3.15
135.6	3.4499999999999997
135.6	3.75	0.006663540435738469
135.6	4.05	-0.0005355956087060617
135.6	4.35	-0.001757180554582614
135.6	4.65	-0.0023962039411792534
135.6	4.949999999999999	-0.002718638721708095
135.6	5.25	-0.00036964027185689856
135.6	5.55	-0.00045372939962558717
135.6	5.85	-0.00033065888549230557
135.6	6.15	-0.00025595312428417465
135.6	6.449999999999999	4.7058951740456325e-05
135.6	6.75	2.175523446745644e-06
135.6	7.049999999999999	1.0390237931873465e-06
135.6	7.35	-3.223127865240548e-07
135.6	7.65
135.6	7.949999999999999
135.6	8.25
135.6	8.55
135.6	8.85
135.6	9.149999999999999
135.6	9.45
135.6	9.75
135.6	10.05
135.6	10.35
135.6	10.649999999999999
135.6	10.95
135.6	11.25
135.6	11.55
135.6	11.85
135.6	12.149999999999999
135.6	12.45
135.6	12.75
135.6	13.05
135.6	13.35
135.6	13.649999999999999
135.6	13.95
135.6	14.25
135.6	14.549999999999999
135.6	14.85
138.0	0.15
138.0	0.44999999999999996
138.0	0.75
138.0	1.0499999999999998
138.0	1.35
138.0	1.65
138.0	1.95
138.0	2.25
138.0	2.55
138.0	2.8499999999999996
138.0	3.15
138.0	3.4499999999999997
138.0	3.75	0.003998498056179578
138.0	4.05	-2.0464832687001195e-05
138.0	4.35	-0.001472580035239419
138.0	4.65	-0.002519191799004408
138.0	4.949999999999999	-0.002367237753266712
138.0	5.25	-0.0004562400405920819
138.0	5.55	-0.0004239405265858112
138.0	5.85	-0.000393606478460315
138.0	6.15	-0.0003482765777968866
138.0	6.449999999999999	7.127438883804405e-05
138.0	6.75	3.6186782462672856e-07
138.0	7.049999999999999	1.3684419578588354e-06
138.0	7.35	-4.8540460578840145e-08
138.0	7.65
138.0	7.949999999999999
138.0	8.25
138.0	8.55
138.0	8.85
138.0	9.149999999999999
138.0	9.45
138.0	9.75
138.0	10.05
138.0	10.35
138.0	10.649999999999999
138.0	10.95
138.0	11.25
138.0	11.55
138.0	11.85
138.0	12.149999999999999
138.0	12.45
138.0	12.75
138.0	13.05
138.0	13.35
138.0	13.649999999999999
138.0	13.95
138.0	14.25
138.0	14.549999999999999
138.0	14.85
140.39999999999998	0.15
140.39999999999998	0.44999999999999996
140.39999999999998	0.75
140.39999999999998	1.0499999999999998
140.39999999999998	1.35
140.39999999999998	1.65
140.39999999999998	1.95
140.39999999999998	2.25
140.39999999999998	2.55
140.39999999999998	2.8499999999999996
140.39999999999998	3.15
140.39999999999998	3.4499999999999997
140.39999999999998	3.75	0.004307044830202944
140.39999999999998	4.05	-0.0008919013691432354
140.39999999999998	4.35	-0.0023082935609834506
140.39999999999998	4.65	-0.002550659926669141
140.39999999999998	4.949999999999999	-0.00263030548892651
140.39999999999998	5.25	-0.0003539247479306918
140.39999999999998	5.55	-0.0005155639914178251
140.39999999999998	5.85	-0.0002885872613084109
140.39999999999998	6.15	-0.00027970137849092457
140.39999999999998	6.449999999999999	4.8302136344465665e-05
140.39999999999998	6.75	9.78984246535465e-07
140.39999999999998	7.049999999999999	2.1888199689464286e-06
140.39999999999998	7.35	-5.167269533251399e-07
140.39999999999998	7.65
140.39999999999998	7.949999999999999
140.39999999999998	8.25
140.39999999999998	8.55
140.39999999999998	8.85
140.39999999999998	9.149999999999999
140.39999999999998	9.45
140.39999999999998	9.75
140.39999999999998	10.05
140.39999999999998	10.35
140.39999999999998	10.649999999999999
140.39999999999998	10.95
140.39999999999998	11.25
140.39999999999998	11.55
140.39999999999998	11.85
140.39999999999998	12.149999999999999
140.39999999999998	12.45
140.39999999999998	12.75
140.39999999999998	13.05
140.39999999999998	13.35
140.39999999999998	13.649999999999999
140.39999999999998	13.95
140.39999999999998	14.25
140.39999999999998	14.549999999999999
140.39999999999998	14.85
142.8	0.15
142.8	0.44999999999999996
142.8	0.75
142.8	1.0499999999999998
142.8	1.35
142.8	1.65
142.8	1.95
142.8	2.25
142.8	2.55
142.8	2.8499999999999996
142.8	3.15
142.8	3.4499999999999997
142.8	3.75
142.8	4.05	-0.00023419964901247038
142.8	4.35	-0.0017381304724994914
142.8	4.65	-0.002705571047215288
142.8	4.949999999999999	-0.0016789013864005092
142.8	5.25	-0.00033665062882282104
142.8	5.55	-0.00042745922340750646
142.8	5.85	-0.0004529770162010471
142.8	6.15	-0.000295175799833112
142.8	6.449999999999999	6.25106557611284e-05
142.8	6.75	4.1319542849902495e-06
142.8	7.049999999999999	2.1145528063269972e-06
142.8	7.35	-1.5559994404430263e-07
142.8	7.65
142.8	7.949999999999999
142.8	8.25
142.8	8.55
142.8	8.85
142.8	9.149999999999999
142.8	9.45
142.8	9.75
142.8	10.05
142.8	10.35
142.8	10.649999999999999
142.8	10.95
142.8	11.25
142.8	11.55
142.8	11.85
142.8	12.149999999999999
142.8	12.45
142.8	12.75
142.8	13.05
142.8	13.35
142.8	13.649999999999999
142.8	13.95
142.8	14.25
142.8	14.549999999999999
142.8	14.85
145.2	0.15
145.2	0.44999999999999996
145.2	0.75
145.2	1.0499999999999998
145.2	1.35
145.2	1.65
145.2	1.95
145.2	2.25
145.2	2.55
145.2	2.8499999999999996
145.2	3.15
145.2	3.4499999999999997
145.2	3.75
145.2	4.05	-0.00014148430541597765
145.2	4.35	-0.0021589472067018237
145.2	4.65	-0.002112296835178403
145.2	4.949999999999999	-0.0014504396572003013
145.2	5.25	-0.0003082408862683478
145.2	5.55	-0.0003579520668048951
145.2	5.85	-0.0005034259440154066
145.2	6.15	-0.0003146454759153337
145.2	6.449999999999999	5.901773470526087e-05
145.2	6.75	-5.320442587579783e-07
145.2	7.049999999999999	9.98033734784448e-07
145.2	7.35	-1.137963212431107e-07
145.2	7.65
145.2	7.949999999999999
145.2	8.25
145.2	8.55
145.2	8.85
145.2	9.149999999999999
145.2	9.45
145.2	9.75
145.2	10.05
145.2	10.35
145.2	10.649999999999999
145.2	10.95
145.2	11.25
145.2	11.55
145.2	11.85
145.2	12.149999999999999
145.2	12.45
145.2	12.75
145.2	13.05
145.2	13.35
145.2	13.649999999999999
145.2	13.95
145.2	14.25
145.2	14.549999999999999
145.2	14.85
147.6	0.15
147.6	0.44999999999999996
147.6	0.75
147.6	1.0499999999999998
147.6	1.35
147.6	1.65
147.6	1.95
147.6	2.25
147.6	2.55
147.6	2.8499999999999996
147.6	3.15
147.6	3.4499999999999997
147.6	3.75	0.006731318004971509
147.6	4.05	2.3157989126263746e-05
147.6	4.35	-0.0018198475965506965
147.6	4.65	-0.0034265615320974163
147.6	4.949999999999999	-0.0021681315050614105
147.6	5.25	-0.00021179786749054113
147.6	5.55	-0.0003808927142174988
147.6	5.85	-0.0003996433409460387
147.6	6.15	-0.00030251450042188463
147.6	6.449999999999999	5.3580298543210266e-05
147.6	6.75	1.5888015949127377e-06
147.6	7.049999999999999	8.319118593737123e-07
147.6	7.35	-5.930913523455603e-07
147.6	7.65
147.6	7.949999999999999
147.6	8.25
147.6	8.55
147.6	8.85
147.6	9.149999999999999
147.6	9.45
147.6	9.75
147.6	10.05
147.6	10.35
147.6	10.649999999999999
147.6	10.95
147.6	11.25
147.6	11.55
147.6	11.85
147.6	12.149999999999999
147.6	12.45
147.6	12.75
147.6	13.05
147.6	13.35
147.6	13.649999999999999
147.6	13.95
147.6	14.25
147.6	14.549999999999999
147.6	14.85
150.0	0.15
150.0	0.44999999999999996
150.0	0.75
150.0	1.0499999999999998
150.0	1.35
150.0	1.65
150.0	1.95
150.0	2.25
150.0	2.55
150.0	2.8499999999999996
150.0	3.15
150.0	3.4499999999999997
150.0	3.75	0.0037839700783933727
150.0	4.05	0.00017275953289454775
150.0	4.35	-0.002138656733537339
150.0	4.65	-0.0029531704054801544
150.0	4.949999999999999	-0.002329394761618692
150.0	5.25	-0.0003971071777995969
150.0	5.55	-0.00043270218834471925
150.0	5.85	-0.0004330385125443925
150.0	6.15	-0.00032710683216495535
150.0	6.449999999999999	6.803370989831312e-05
150.0	6.75	6.816422843602417e-06
150.0	7.049999999999999	6.336022202008587e-07
150.0	7.35	-7.292777405386983e-07
150.0	7.65
150.0	7.949999999999999
150.0	8.25
150.0	8.55
150.0	8.85
150.0	9.149999999999999
150.0	9.45
150.0	9.75
150.0	10.05
150.0	10.35
150.0	10.649999999999999
150.0	10.95
150.0	11.25
150.0	11.55
150.0	11.85
150.0	12.149999999999999
150.0	12.45
150.0	12.75
150.0	13.05
150.0	13.35
150.0	13.649999999999999
150.0	13.95
150.0	14.25
150.0	14.549999999999999
150.0	14.85
152.39999999999998	0.15
152.39999999999998	0.44999999999999996
152.39999999999998	0.75
152.39999999999998	1.0499999999999998
152.39999999999998	1.35
152.39999999999998	1.65
152.39999999999998	1.95
152.39999999999998	2.25
152.39999999999998	2.55
152.39999999999998	2.8499999999999996
152.39999999999998	3.15
152.39999999999998	3.4499999999999997
152.39999999999998	3.75	0.009391436465381986
152.39999999999998	4.05	-4.582480529756114e-06
152.39999999999998	4.35	-0.002055509473193448
152.39999999999998	4.65	-0.002414501858517326
152.39999999999998	4.949999999999999	-0.0020958536359435087
152.39999999999998	5.25	-0.00023287138542546046
152.39999999999998	5.55	-0.0004264674861915313
152.39999999999998	5.85	-0.00044820848275037403
152.39999999999998	6.15	-0.00028994751079689836
152.39999999999998	6.449999999999999	5.077069210864889e-05
152.39999999999998	6.75	-1.1514151772029635e-06
152.39999999999998	7.049999999999999	7.401613888079574e-08
152.39999999999998	7.35	-1.6001990928043764e-07
152.39999999999998	7.65
152.39999999999998	7.949999999999999
152.39999999999998	8.25
152.39999999999998	8.55
152.39999999999998	8.85
152.39999999999998	9.149999999999999
152.39999999999998	9.45
152.39999999999998	9.75
152.39999999999998	10.05
152.39999999999998	10.35
152.39999999999998	10.649999999999999
152.39999999999998	10.95
152.39999999999998	11.25
152.39999999999998	11.55
152.39999999999998	11.85
152.39999999999998	12.149999999999999
152.39999999999998	12.45
152.39999999999998	12.75
152.39999999999998	13.05
152.39999999999998	13.35
152.39999999999998	13.649999999999999
152.39999999999998	13.95
152.39999999999998	14.25
152.39999999999998	14.549999999999999
152.39999999999998	14.85
154.8	0.15
154.8	0.44999999999999996
154.8	0.75
154.8	1.0499999999999998
154.8	1.35
154.8	1.65
154.8	1.95
154.8	2.25
154.8	2.55
154.8	2.8499999999999996
154.8	3.15
154.8	3.4499999999999997
154.8	3.75	0.0072200918378195755
154.8	4.05	-0.00045541124855675213
154.8	4.35	-0.0020768263078323797
154.8	4.65	-0.0025358957275235148
154.8	4.949999999999999	-0.001881743700437255
154.8	5.25	-0.00015824054927733228
154.8	5.55	-0.000482078980002064
154.8	5.85	-0.000330240443697271
154.8	6.15	-0.0003210707629650737
154.8	6.449999999999999	5.580158125767964e-05
154.8	6.75	-4.650080110426617e-06
154.8	7.049999999999999	3.185926309003255e-06
154.8	7.35	-2.02405964257487e-07
154.8	7.65
154.8	7.949999999999999
154.8	8.25
154.8	8.55
154.8	8.85
154.8	9.149999999999999
154.8	9.45
154.8	9.75
154.8	10.05
154.8	10.35
154.8	10.649999999999999
154.8	10.95
154.8	11.25
154.8	11.55
154.8	11.85
154.8	12.149999999999999
154.8	12.45
154.8	12.75
154.8	13.05
154.8	13.35
154.8	13.649999999999999
154.8	13.95
154.8	14.25
154.8	14.549999999999999
[truncated: 501 more rows]
