# Supplementary material for: Peering inside the black box by learning the relevance of many-body functions in neural network potentials
Source: Nat Commun. 2025 Nov 10;16:9898. doi: 10.1038/s41467-025-65863-0 (PMC12603069; doi:10.1038/s41467-025-65863-0)
Supplement: Supplementary file 5 — Source Data Fig S9 [file 41467_2025_65863_MOESM5_ESM.zip › fig_s9_waterfall_plot_relevance/fig_s9_water_PaiNN_alpha_0.5235987755982988.csv]

angle	L2	3B_rel
61.2	0.15
61.2	0.44999999999999996
61.2	0.75
61.2	1.0499999999999998
61.2	1.35
61.2	1.65
61.2	1.95
61.2	2.25
61.2	2.55
61.2	2.8499999999999996
61.2	3.15	0.0751942106046954
61.2	3.4499999999999997	-0.01446084605923185
61.2	3.75
61.2	4.05
61.2	4.35
61.2	4.65
61.2	4.949999999999999
61.2	5.25
61.2	5.55
61.2	5.85
61.2	6.15
61.2	6.449999999999999
61.2	6.75
61.2	7.049999999999999
61.2	7.35
61.2	7.65
61.2	7.949999999999999
61.2	8.25
61.2	8.55
61.2	8.85
61.2	9.149999999999999
61.2	9.45
61.2	9.75
61.2	10.05
61.2	10.35
61.2	10.649999999999999
61.2	10.95
61.2	11.25
61.2	11.55
61.2	11.85
61.2	12.149999999999999
61.2	12.45
61.2	12.75
61.2	13.05
61.2	13.35
61.2	13.649999999999999
61.2	13.95
61.2	14.25
61.2	14.549999999999999
61.2	14.85
63.599999999999994	0.15
63.599999999999994	0.44999999999999996
63.599999999999994	0.75
63.599999999999994	1.0499999999999998
63.599999999999994	1.35
63.599999999999994	1.65
63.599999999999994	1.95
63.599999999999994	2.25
63.599999999999994	2.55	0.27618201610857795
63.599999999999994	2.8499999999999996
63.599999999999994	3.15	0.05256101748358606
63.599999999999994	3.4499999999999997	-0.010505911983821711
63.599999999999994	3.75	-0.019937238510112348
63.599999999999994	4.05	-0.012612023473584009
63.599999999999994	4.35
63.599999999999994	4.65	-0.002291714763885011
63.599999999999994	4.949999999999999	0.000764352589016859
63.599999999999994	5.25
63.599999999999994	5.55
63.599999999999994	5.85
63.599999999999994	6.15
63.599999999999994	6.449999999999999
63.599999999999994	6.75
63.599999999999994	7.049999999999999
63.599999999999994	7.35
63.599999999999994	7.65
63.599999999999994	7.949999999999999
63.599999999999994	8.25
63.599999999999994	8.55
63.599999999999994	8.85
63.599999999999994	9.149999999999999
63.599999999999994	9.45
63.599999999999994	9.75
63.599999999999994	10.05
63.599999999999994	10.35
63.599999999999994	10.649999999999999
63.599999999999994	10.95
63.599999999999994	11.25
63.599999999999994	11.55
63.599999999999994	11.85
63.599999999999994	12.149999999999999
63.599999999999994	12.45
63.599999999999994	12.75
63.599999999999994	13.05
63.599999999999994	13.35
63.599999999999994	13.649999999999999
63.599999999999994	13.95
63.599999999999994	14.25
63.599999999999994	14.549999999999999
63.599999999999994	14.85
66.0	0.15
66.0	0.44999999999999996
66.0	0.75
66.0	1.0499999999999998
66.0	1.35
66.0	1.65
66.0	1.95
66.0	2.25
66.0	2.55	0.27525856881038635
66.0	2.8499999999999996
66.0	3.15	0.0488703378551982
66.0	3.4499999999999997	-0.012571405824976567
66.0	3.75	-0.017774380994318627
66.0	4.05	-0.011310556213051689
66.0	4.35
66.0	4.65	-0.0020861344757772435
66.0	4.949999999999999	0.0004969476859479435
66.0	5.25	0.0009419953770940292
66.0	5.55	0.0010931409975518066
66.0	5.85	0.0009961974300320975
66.0	6.15	0.00048712136536564293
66.0	6.449999999999999
66.0	6.75
66.0	7.049999999999999
66.0	7.35
66.0	7.65
66.0	7.949999999999999
66.0	8.25
66.0	8.55
66.0	8.85
66.0	9.149999999999999
66.0	9.45
66.0	9.75
66.0	10.05
66.0	10.35
66.0	10.649999999999999
66.0	10.95
66.0	11.25
66.0	11.55
66.0	11.85
66.0	12.149999999999999
66.0	12.45
66.0	12.75
66.0	13.05
66.0	13.35
66.0	13.649999999999999
66.0	13.95
66.0	14.25
66.0	14.549999999999999
66.0	14.85
68.4	0.15
68.4	0.44999999999999996
68.4	0.75
68.4	1.0499999999999998
68.4	1.35
68.4	1.65
68.4	1.95
68.4	2.25
68.4	2.55	0.22371419501496348
68.4	2.8499999999999996
68.4	3.15	0.03771329212712875
68.4	3.4499999999999997	-0.013530747597242017
68.4	3.75	-0.01635882608478977
68.4	4.05	-0.010576277067149299
68.4	4.35
68.4	4.65	-0.0016419611786792313
68.4	4.949999999999999	0.0006885683705361724
68.4	5.25	0.0012192209414192362
68.4	5.55	0.0011852961046424568
68.4	5.85	0.0010801111377747197
68.4	6.15	0.0005645824544602095
68.4	6.449999999999999
68.4	6.75	0.00016005056216950633
68.4	7.049999999999999	2.8184911787231258e-05
68.4	7.35	4.727254287568852e-06
68.4	7.65
68.4	7.949999999999999
68.4	8.25
68.4	8.55
68.4	8.85
68.4	9.149999999999999
68.4	9.45
68.4	9.75
68.4	10.05
68.4	10.35
68.4	10.649999999999999
68.4	10.95
68.4	11.25
68.4	11.55
68.4	11.85
68.4	12.149999999999999
68.4	12.45
68.4	12.75
68.4	13.05
68.4	13.35
68.4	13.649999999999999
68.4	13.95
68.4	14.25
68.4	14.549999999999999
68.4	14.85
70.8	0.15
70.8	0.44999999999999996
70.8	0.75
70.8	1.0499999999999998
70.8	1.35
70.8	1.65
70.8	1.95
70.8	2.25
70.8	2.55	0.22932502838011715
70.8	2.8499999999999996
70.8	3.15	0.02813315081792228
70.8	3.4499999999999997	-0.013684392238878264
70.8	3.75	-0.015839324757313842
70.8	4.05	-0.00938628876869349
70.8	4.35
70.8	4.65	-0.001487777837378926
70.8	4.949999999999999	0.0008152351547418615
70.8	5.25	0.0013298229273947318
70.8	5.55	0.0011853770920232196
70.8	5.85	0.0010428322022900656
70.8	6.15	0.0005344819633732395
70.8	6.449999999999999
70.8	6.75	0.00013775318803770282
70.8	7.049999999999999	2.303622750222257e-05
70.8	7.35	2.8085413246710926e-06
70.8	7.65
70.8	7.949999999999999
70.8	8.25
70.8	8.55
70.8	8.85
70.8	9.149999999999999
70.8	9.45
70.8	9.75
70.8	10.05
70.8	10.35
70.8	10.649999999999999
70.8	10.95
70.8	11.25
70.8	11.55
70.8	11.85
70.8	12.149999999999999
70.8	12.45
70.8	12.75
70.8	13.05
70.8	13.35
70.8	13.649999999999999
70.8	13.95
70.8	14.25
70.8	14.549999999999999
70.8	14.85
73.2	0.15
73.2	0.44999999999999996
73.2	0.75
73.2	1.0499999999999998
73.2	1.35
73.2	1.65
73.2	1.95
73.2	2.25
73.2	2.55	0.15777794234018724
73.2	2.8499999999999996
73.2	3.15	0.026269752583712093
73.2	3.4499999999999997	-0.01274700218232883
73.2	3.75	-0.014335735049891548
73.2	4.05	-0.008415268917941879
73.2	4.35
73.2	4.65	-0.0009207993584299106
73.2	4.949999999999999	0.0009841740033308696
73.2	5.25	0.0013371573567981792
73.2	5.55	0.0011133333471841495
73.2	5.85	0.0009977814097495506
73.2	6.15	0.0004830688491972189
73.2	6.449999999999999
73.2	6.75	0.00011316799381336195
73.2	7.049999999999999	1.7812075819212245e-05
73.2	7.35	2.5773516411629826e-06
73.2	7.65
73.2	7.949999999999999
73.2	8.25
73.2	8.55
73.2	8.85
73.2	9.149999999999999
73.2	9.45
73.2	9.75
73.2	10.05
73.2	10.35
73.2	10.649999999999999
73.2	10.95
73.2	11.25
73.2	11.55
73.2	11.85
73.2	12.149999999999999
73.2	12.45
73.2	12.75
73.2	13.05
73.2	13.35
73.2	13.649999999999999
73.2	13.95
73.2	14.25
73.2	14.549999999999999
73.2	14.85
75.6	0.15
75.6	0.44999999999999996
75.6	0.75
75.6	1.0499999999999998
75.6	1.35
75.6	1.65
75.6	1.95
75.6	2.25
75.6	2.55	0.15469840040077543
75.6	2.8499999999999996
75.6	3.15	0.021995315220603457
75.6	3.4499999999999997	-0.012274972739512256
75.6	3.75	-0.013053575046542646
75.6	4.05	-0.007736407039125391
75.6	4.35
75.6	4.65	-0.0005735678485644242
75.6	4.949999999999999	0.001042368674346379
75.6	5.25	0.0013389226581597914
75.6	5.55	0.001056966138226948
75.6	5.85	0.0009205952055800583
75.6	6.15	0.00043653599259692907
75.6	6.449999999999999
75.6	6.75	9.56086741678902e-05
75.6	7.049999999999999	1.7260039792297205e-05
75.6	7.35	2.6055794913314896e-06
75.6	7.65
75.6	7.949999999999999
75.6	8.25
75.6	8.55
75.6	8.85
75.6	9.149999999999999
75.6	9.45
75.6	9.75
75.6	10.05
75.6	10.35
75.6	10.649999999999999
75.6	10.95
75.6	11.25
75.6	11.55
75.6	11.85
75.6	12.149999999999999
75.6	12.45
75.6	12.75
75.6	13.05
75.6	13.35
75.6	13.649999999999999
75.6	13.95
75.6	14.25
75.6	14.549999999999999
75.6	14.85
78.0	0.15
78.0	0.44999999999999996
78.0	0.75
78.0	1.0499999999999998
78.0	1.35
78.0	1.65
78.0	1.95
78.0	2.25
78.0	2.55	0.13898000150254575
78.0	2.8499999999999996
78.0	3.15	0.021554927721683253
78.0	3.4499999999999997	-0.011588208499369363
78.0	3.75	-0.01228566357488592
78.0	4.05	-0.007500608389030582
78.0	4.35
78.0	4.65	-0.0004476894897082706
78.0	4.949999999999999	0.0010295520359921329
78.0	5.25	0.0013192762975893432
78.0	5.55	0.0009547120067494536
78.0	5.85	0.0008222989673769486
78.0	6.15	0.0004030314164596927
78.0	6.449999999999999
78.0	6.75	8.91251245487984e-05
78.0	7.049999999999999	1.7678539138625748e-05
78.0	7.35	2.4251862358595714e-06
78.0	7.65
78.0	7.949999999999999
78.0	8.25
78.0	8.55
78.0	8.85
78.0	9.149999999999999
78.0	9.45
78.0	9.75
78.0	10.05
78.0	10.35
78.0	10.649999999999999
78.0	10.95
78.0	11.25
78.0	11.55
78.0	11.85
78.0	12.149999999999999
78.0	12.45
78.0	12.75
78.0	13.05
78.0	13.35
78.0	13.649999999999999
78.0	13.95
78.0	14.25
78.0	14.549999999999999
78.0	14.85
80.4	0.15
80.4	0.44999999999999996
80.4	0.75
80.4	1.0499999999999998
80.4	1.35
80.4	1.65
80.4	1.95
80.4	2.25
80.4	2.55	0.11468348726042775
80.4	2.8499999999999996
80.4	3.15	0.019116183373811317
80.4	3.4499999999999997	-0.010283041988288711
80.4	3.75	-0.01145584629221125
80.4	4.05	-0.006557194791580044
80.4	4.35
80.4	4.65	-0.00028573751649436637
80.4	4.949999999999999	0.0010593755335197741
80.4	5.25	0.0012363713284682233
80.4	5.55	0.0008851198644254567
80.4	5.85	0.0007493881689835339
80.4	6.15	0.0003610850223225327
80.4	6.449999999999999
80.4	6.75	8.761473950976406e-05
80.4	7.049999999999999	1.737752881092823e-05
80.4	7.35	2.582802454045439e-06
80.4	7.65
80.4	7.949999999999999
80.4	8.25
80.4	8.55
80.4	8.85
80.4	9.149999999999999
80.4	9.45
80.4	9.75
80.4	10.05
80.4	10.35
80.4	10.649999999999999
80.4	10.95
80.4	11.25
80.4	11.55
80.4	11.85
80.4	12.149999999999999
80.4	12.45
80.4	12.75
80.4	13.05
80.4	13.35
80.4	13.649999999999999
80.4	13.95
80.4	14.25
80.4	14.549999999999999
80.4	14.85
82.8	0.15
82.8	0.44999999999999996
82.8	0.75
82.8	1.0499999999999998
82.8	1.35
82.8	1.65
82.8	1.95
82.8	2.25
82.8	2.55	0.12272560557649115
82.8	2.8499999999999996
82.8	3.15	0.016354630216913538
82.8	3.4499999999999997	-0.008738342397075593
82.8	3.75	-0.010856287432023133
82.8	4.05	-0.006357015530635105
82.8	4.35
82.8	4.65	-6.0628520532855964e-05
82.8	4.949999999999999	0.0009554578700570388
82.8	5.25	0.0011199343594302683
82.8	5.55	0.0008163163226451717
82.8	5.85	0.0006997147393774492
82.8	6.15	0.0003354355372373043
82.8	6.449999999999999
82.8	6.75	8.629551658079505e-05
82.8	7.049999999999999	1.744885672715463e-05
82.8	7.35	2.3661669672834054e-06
82.8	7.65
82.8	7.949999999999999
82.8	8.25
82.8	8.55
82.8	8.85
82.8	9.149999999999999
82.8	9.45
82.8	9.75
82.8	10.05
82.8	10.35
82.8	10.649999999999999
82.8	10.95
82.8	11.25
82.8	11.55
82.8	11.85
82.8	12.149999999999999
82.8	12.45
82.8	12.75
82.8	13.05
82.8	13.35
82.8	13.649999999999999
82.8	13.95
82.8	14.25
82.8	14.549999999999999
82.8	14.85
85.2	0.15
85.2	0.44999999999999996
85.2	0.75
85.2	1.0499999999999998
85.2	1.35
85.2	1.65
85.2	1.95
85.2	2.25
85.2	2.55	0.08621232105916606
85.2	2.8499999999999996
85.2	3.15	0.01608355610808373
85.2	3.4499999999999997	-0.007721420395733183
85.2	3.75	-0.009722548896056149
85.2	4.05	-0.005560329670990713
85.2	4.35
85.2	4.65	-5.9595163663672886e-05
85.2	4.949999999999999	0.0008618960693343894
85.2	5.25	0.0009810953055318975
85.2	5.55	0.0007406136407095358
85.2	5.85	0.0006553886294498368
85.2	6.15	0.00031765935026928686
85.2	6.449999999999999
85.2	6.75	8.782031613972159e-05
85.2	7.049999999999999	1.703872675854874e-05
85.2	7.35	2.4190161334147662e-06
85.2	7.65
85.2	7.949999999999999
85.2	8.25
85.2	8.55
85.2	8.85
85.2	9.149999999999999
85.2	9.45
85.2	9.75
85.2	10.05
85.2	10.35
85.2	10.649999999999999
85.2	10.95
85.2	11.25
85.2	11.55
85.2	11.85
85.2	12.149999999999999
85.2	12.45
85.2	12.75
85.2	13.05
85.2	13.35
85.2	13.649999999999999
85.2	13.95
85.2	14.25
85.2	14.549999999999999
85.2	14.85
87.6	0.15
87.6	0.44999999999999996
87.6	0.75
87.6	1.0499999999999998
87.6	1.35
87.6	1.65
87.6	1.95
87.6	2.25
87.6	2.55	0.11423644666604105
87.6	2.8499999999999996
87.6	3.15	0.01700267083133612
87.6	3.4499999999999997	-0.007178344722233247
87.6	3.75	-0.008933329280647778
87.6	4.05	-0.005450848025210502
87.6	4.35
87.6	4.65	-3.1247130677913797e-05
87.6	4.949999999999999	0.0007845811779810833
87.6	5.25	0.0009246578112509165
87.6	5.55	0.0006759948279759332
87.6	5.85	0.0006052651698113281
87.6	6.15	0.0003148447889861231
87.6	6.449999999999999
87.6	6.75	8.617265215236107e-05
87.6	7.049999999999999	1.7412637337046503e-05
87.6	7.35	2.414213149106881e-06
87.6	7.65
87.6	7.949999999999999
87.6	8.25
87.6	8.55
87.6	8.85
87.6	9.149999999999999
87.6	9.45
87.6	9.75
87.6	10.05
87.6	10.35
87.6	10.649999999999999
87.6	10.95
87.6	11.25
87.6	11.55
87.6	11.85
87.6	12.149999999999999
87.6	12.45
87.6	12.75
87.6	13.05
87.6	13.35
87.6	13.649999999999999
87.6	13.95
87.6	14.25
87.6	14.549999999999999
87.6	14.85
90.0	0.15
90.0	0.44999999999999996
90.0	0.75
90.0	1.0499999999999998
90.0	1.35
90.0	1.65
90.0	1.95
90.0	2.25
90.0	2.55	0.08465965835520448
90.0	2.8499999999999996
90.0	3.15	0.0196490554052967
90.0	3.4499999999999997	-0.005908400596073326
90.0	3.75	-0.00887888368422037
90.0	4.05	-0.005236761737934036
90.0	4.35
90.0	4.65	-0.00019512276063173302
90.0	4.949999999999999	0.0006819483104066925
90.0	5.25	0.0008154213590208546
90.0	5.55	0.0006392368743996761
90.0	5.85	0.0005815514042184155
90.0	6.15	0.00031649676367216634
90.0	6.449999999999999
90.0	6.75	8.799511933958834e-05
90.0	7.049999999999999	1.7309547299008346e-05
90.0	7.35	2.577401376198514e-06
90.0	7.65
90.0	7.949999999999999
90.0	8.25
90.0	8.55
90.0	8.85
90.0	9.149999999999999
90.0	9.45
90.0	9.75
90.0	10.05
90.0	10.35
90.0	10.649999999999999
90.0	10.95
90.0	11.25
90.0	11.55
90.0	11.85
90.0	12.149999999999999
90.0	12.45
90.0	12.75
90.0	13.05
90.0	13.35
90.0	13.649999999999999
90.0	13.95
90.0	14.25
90.0	14.549999999999999
90.0	14.85
92.4	0.15
92.4	0.44999999999999996
92.4	0.75
92.4	1.0499999999999998
92.4	1.35
92.4	1.65
92.4	1.95
92.4	2.25
92.4	2.55	0.06647178133422926
92.4	2.8499999999999996
92.4	3.15	0.018144296924556307
92.4	3.4499999999999997	-0.0051308738187810414
92.4	3.75	-0.008429025307176612
92.4	4.05	-0.004730940571432124
92.4	4.35
92.4	4.65	-0.00016032138923391392
92.4	4.949999999999999	0.0005562877785812225
92.4	5.25	0.0007325913157088156
92.4	5.55	0.0005968826398776188
92.4	5.85	0.0005653630647828183
92.4	6.15	0.000312230897708085
92.4	6.449999999999999
92.4	6.75	8.567391378964786e-05
92.4	7.049999999999999	1.7080843471183922e-05
92.4	7.35	2.434568395246464e-06
92.4	7.65
92.4	7.949999999999999
92.4	8.25
92.4	8.55
92.4	8.85
92.4	9.149999999999999
92.4	9.45
92.4	9.75
92.4	10.05
92.4	10.35
92.4	10.649999999999999
92.4	10.95
92.4	11.25
92.4	11.55
92.4	11.85
92.4	12.149999999999999
92.4	12.45
92.4	12.75
92.4	13.05
92.4	13.35
92.4	13.649999999999999
92.4	13.95
92.4	14.25
92.4	14.549999999999999
92.4	14.85
94.8	0.15
94.8	0.44999999999999996
94.8	0.75
94.8	1.0499999999999998
94.8	1.35
94.8	1.65
94.8	1.95
94.8	2.25
94.8	2.55	0.07014163500767048
94.8	2.8499999999999996
94.8	3.15	0.019050524020663318
94.8	3.4499999999999997	-0.004922773412097433
94.8	3.75	-0.008201529056789555
94.8	4.05	-0.004577772278631495
94.8	4.35
94.8	4.65	-0.00029766478044595434
94.8	4.949999999999999	0.00047739150356356294
94.8	5.25	0.0006643680988925629
94.8	5.55	0.0005711578245392277
94.8	5.85	0.0005670639949158304
94.8	6.15	0.0003184179227913032
94.8	6.449999999999999
94.8	6.75	8.627746720288462e-05
94.8	7.049999999999999	1.7341500623507403e-05
94.8	7.35	2.44333963066033e-06
94.8	7.65
94.8	7.949999999999999
94.8	8.25
94.8	8.55
94.8	8.85
94.8	9.149999999999999
94.8	9.45
94.8	9.75
94.8	10.05
94.8	10.35
94.8	10.649999999999999
94.8	10.95
94.8	11.25
94.8	11.55
94.8	11.85
94.8	12.149999999999999
94.8	12.45
94.8	12.75
94.8	13.05
94.8	13.35
94.8	13.649999999999999
94.8	13.95
94.8	14.25
94.8	14.549999999999999
94.8	14.85
97.2	0.15
97.2	0.44999999999999996
97.2	0.75
97.2	1.0499999999999998
97.2	1.35
97.2	1.65
97.2	1.95
97.2	2.25
97.2	2.55	0.056211934537840916
97.2	2.8499999999999996
97.2	3.15	0.01941280389602046
97.2	3.4499999999999997	-0.004315440626506553
97.2	3.75	-0.007573719711122705
97.2	4.05	-0.004381998859846409
97.2	4.35
97.2	4.65	-0.00041963655153658575
97.2	4.949999999999999	0.00037564252164675404
97.2	5.25	0.0006106023911659364
97.2	5.55	0.0005588663559987974
97.2	5.85	0.0005576450632075432
97.2	6.15	0.0003141711355108034
97.2	6.449999999999999
97.2	6.75	8.829011222446417e-05
97.2	7.049999999999999	1.7224358623479003e-05
97.2	7.35	2.4771085565579547e-06
97.2	7.65
97.2	7.949999999999999
97.2	8.25
97.2	8.55
97.2	8.85
97.2	9.149999999999999
97.2	9.45
97.2	9.75
97.2	10.05
97.2	10.35
97.2	10.649999999999999
97.2	10.95
97.2	11.25
97.2	11.55
97.2	11.85
97.2	12.149999999999999
97.2	12.45
97.2	12.75
97.2	13.05
97.2	13.35
97.2	13.649999999999999
97.2	13.95
97.2	14.25
97.2	14.549999999999999
97.2	14.85
99.6	0.15
99.6	0.44999999999999996
99.6	0.75
99.6	1.0499999999999998
99.6	1.35
99.6	1.65
99.6	1.95
99.6	2.25
99.6	2.55	0.07340469910866432
99.6	2.8499999999999996
99.6	3.15	0.020425036552335563
99.6	3.4499999999999997	-0.004200153558711368
99.6	3.75	-0.006976472894677707
99.6	4.05	-0.004197536509139598
99.6	4.35
99.6	4.65	-0.00046599373111700965
99.6	4.949999999999999	0.0003037642375372587
99.6	5.25	0.0005618805799247853
99.6	5.55	0.000547066644682684
99.6	5.85	0.0005711201009744853
99.6	6.15	0.0003136853843514269
99.6	6.449999999999999
99.6	6.75	8.604489960893959e-05
99.6	7.049999999999999	1.756962470552159e-05
99.6	7.35	2.434787630146249e-06
99.6	7.65
99.6	7.949999999999999
99.6	8.25
99.6	8.55
99.6	8.85
99.6	9.149999999999999
99.6	9.45
99.6	9.75
99.6	10.05
99.6	10.35
99.6	10.649999999999999
99.6	10.95
99.6	11.25
99.6	11.55
99.6	11.85
99.6	12.149999999999999
99.6	12.45
99.6	12.75
99.6	13.05
99.6	13.35
99.6	13.649999999999999
99.6	13.95
99.6	14.25
99.6	14.549999999999999
99.6	14.85
102.0	0.15
102.0	0.44999999999999996
102.0	0.75
102.0	1.0499999999999998
102.0	1.35
102.0	1.65
102.0	1.95
102.0	2.25
102.0	2.55	0.0592304108599716
102.0	2.8499999999999996
102.0	3.15	0.02107443980045145
102.0	3.4499999999999997	-0.003649143165314597
102.0	3.75	-0.006599848470896075
102.0	4.05	-0.004473519352927515
102.0	4.35
102.0	4.65	-0.0006022709790822683
102.0	4.949999999999999	0.0002293457256315328
102.0	5.25	0.0005602237944517933
102.0	5.55	0.0005578020552642794
102.0	5.85	0.0005615692995876488
102.0	6.15	0.00031883630891688607
102.0	6.449999999999999
102.0	6.75	8.599421566712694e-05
102.0	7.049999999999999	1.68889899674832e-05
102.0	7.35	2.5136311073839145e-06
102.0	7.65
102.0	7.949999999999999
102.0	8.25
102.0	8.55
102.0	8.85
102.0	9.149999999999999
102.0	9.45
102.0	9.75
102.0	10.05
102.0	10.35
102.0	10.649999999999999
102.0	10.95
102.0	11.25
102.0	11.55
102.0	11.85
102.0	12.149999999999999
102.0	12.45
102.0	12.75
102.0	13.05
102.0	13.35
102.0	13.649999999999999
102.0	13.95
102.0	14.25
102.0	14.549999999999999
102.0	14.85
104.39999999999999	0.15
104.39999999999999	0.44999999999999996
104.39999999999999	0.75
104.39999999999999	1.0499999999999998
104.39999999999999	1.35
104.39999999999999	1.65
104.39999999999999	1.95
104.39999999999999	2.25
104.39999999999999	2.55	0.06299114174240524
104.39999999999999	2.8499999999999996
104.39999999999999	3.15	0.021949998025697325
104.39999999999999	3.4499999999999997	-0.003762729776368009
104.39999999999999	3.75	-0.006566313333895344
104.39999999999999	4.05	-0.004294825147708951
104.39999999999999	4.35
104.39999999999999	4.65	-0.0006672706100225699
104.39999999999999	4.949999999999999	0.00016363687222588564
104.39999999999999	5.25	0.0004789332250907611
104.39999999999999	5.55	0.0005546880424823821
104.39999999999999	5.85	0.000555306531197338
104.39999999999999	6.15	0.0003150518623487891
104.39999999999999	6.449999999999999
104.39999999999999	6.75	8.73427862914774e-05
104.39999999999999	7.049999999999999	1.7064550100063047e-05
104.39999999999999	7.35	2.4417096430900055e-06
104.39999999999999	7.65
104.39999999999999	7.949999999999999
104.39999999999999	8.25
104.39999999999999	8.55
104.39999999999999	8.85
104.39999999999999	9.149999999999999
104.39999999999999	9.45
104.39999999999999	9.75
104.39999999999999	10.05
104.39999999999999	10.35
104.39999999999999	10.649999999999999
104.39999999999999	10.95
104.39999999999999	11.25
104.39999999999999	11.55
104.39999999999999	11.85
104.39999999999999	12.149999999999999
104.39999999999999	12.45
104.39999999999999	12.75
104.39999999999999	13.05
104.39999999999999	13.35
104.39999999999999	13.649999999999999
104.39999999999999	13.95
104.39999999999999	14.25
104.39999999999999	14.549999999999999
104.39999999999999	14.85
106.8	0.15
106.8	0.44999999999999996
106.8	0.75
106.8	1.0499999999999998
106.8	1.35
106.8	1.65
106.8	1.95
106.8	2.25
106.8	2.55	0.04988798352714715
106.8	2.8499999999999996
106.8	3.15	0.02180628857371859
106.8	3.4499999999999997	-0.003720316604344958
106.8	3.75	-0.006056800578082569
106.8	4.05	-0.004409453104890634
106.8	4.35
106.8	4.65	-0.0007499051374347162
106.8	4.949999999999999	0.00015348908796275512
106.8	5.25	0.00048311181160269834
106.8	5.55	0.0005628668766613911
106.8	5.85	0.000566619944356332
106.8	6.15	0.00031802695683672455
106.8	6.449999999999999
106.8	6.75	8.694577377117909e-05
106.8	7.049999999999999	1.7463888553696172e-05
106.8	7.35	2.5539570895512708e-06
106.8	7.65
106.8	7.949999999999999
106.8	8.25
106.8	8.55
106.8	8.85
106.8	9.149999999999999
106.8	9.45
106.8	9.75
106.8	10.05
106.8	10.35
106.8	10.649999999999999
106.8	10.95
106.8	11.25
106.8	11.55
106.8	11.85
106.8	12.149999999999999
106.8	12.45
106.8	12.75
106.8	13.05
106.8	13.35
106.8	13.649999999999999
106.8	13.95
106.8	14.25
106.8	14.549999999999999
106.8	14.85
109.2	0.15
109.2	0.44999999999999996
109.2	0.75
109.2	1.0499999999999998
109.2	1.35
109.2	1.65
109.2	1.95
109.2	2.25
109.2	2.55	0.07013343464398455
109.2	2.8499999999999996
109.2	3.15	0.022762211098023042
109.2	3.4499999999999997	-0.0025635163298612447
109.2	3.75	-0.006388904072494781
109.2	4.05	-0.004420385712493776
109.2	4.35
109.2	4.65	-0.0007907220915427015
109.2	4.949999999999999	8.728512914941758e-05
109.2	5.25	0.000514209877259108
109.2	5.55	0.0005550415548023577
109.2	5.85	0.0005688612418427083
109.2	6.15	0.0003100201846255175
109.2	6.449999999999999
109.2	6.75	8.922720496557212e-05
109.2	7.049999999999999	1.7679069449064014e-05
109.2	7.35	2.5471929472257943e-06
109.2	7.65
109.2	7.949999999999999
109.2	8.25
109.2	8.55
109.2	8.85
109.2	9.149999999999999
109.2	9.45
109.2	9.75
109.2	10.05
109.2	10.35
109.2	10.649999999999999
109.2	10.95
109.2	11.25
109.2	11.55
109.2	11.85
109.2	12.149999999999999
109.2	12.45
109.2	12.75
109.2	13.05
109.2	13.35
109.2	13.649999999999999
109.2	13.95
109.2	14.25
109.2	14.549999999999999
109.2	14.85
111.6	0.15
111.6	0.44999999999999996
111.6	0.75
111.6	1.0499999999999998
111.6	1.35
111.6	1.65
111.6	1.95
111.6	2.25
111.6	2.55	0.06785043451677873
111.6	2.8499999999999996
111.6	3.15	0.023306906273482753
111.6	3.4499999999999997	-0.002145376331113972
111.6	3.75	-0.0062682850421144
111.6	4.05	-0.0043990457433616134
111.6	4.35
111.6	4.65	-0.0009184698435151933
111.6	4.949999999999999	0.0001048497060746451
111.6	5.25	0.00046788389059008117
111.6	5.55	0.0005613650733910213
111.6	5.85	0.0005630628898553403
111.6	6.15	0.0003145133832975455
111.6	6.449999999999999
111.6	6.75	8.664722884130134e-05
111.6	7.049999999999999	1.8387977761082723e-05
111.6	7.35	2.480827089078435e-06
111.6	7.65
111.6	7.949999999999999
111.6	8.25
111.6	8.55
111.6	8.85
111.6	9.149999999999999
111.6	9.45
111.6	9.75
111.6	10.05
111.6	10.35
111.6	10.649999999999999
111.6	10.95
111.6	11.25
111.6	11.55
111.6	11.85
111.6	12.149999999999999
111.6	12.45
111.6	12.75
111.6	13.05
111.6	13.35
111.6	13.649999999999999
111.6	13.95
111.6	14.25
111.6	14.549999999999999
111.6	14.85
114.0	0.15
114.0	0.44999999999999996
114.0	0.75
114.0	1.0499999999999998
114.0	1.35
114.0	1.65
114.0	1.95
114.0	2.25
114.0	2.55	0.06160939049101444
114.0	2.8499999999999996
114.0	3.15	0.023038598173605134
114.0	3.4499999999999997	-0.0023481380546108333
114.0	3.75	-0.005853516747878373
114.0	4.05	-0.004734270763271301
114.0	4.35
114.0	4.65	-0.0010370916108008628
114.0	4.949999999999999	7.545351830402822e-05
114.0	5.25	0.0005048403628811118
114.0	5.55	0.00056435222741192
114.0	5.85	0.0005669293630374032
114.0	6.15	0.00031383567307883924
114.0	6.449999999999999
114.0	6.75	8.960111973655907e-05
114.0	7.049999999999999	1.759456464730848e-05
114.0	7.35	2.563623745543377e-06
114.0	7.65
114.0	7.949999999999999
114.0	8.25
114.0	8.55
114.0	8.85
114.0	9.149999999999999
114.0	9.45
114.0	9.75
114.0	10.05
114.0	10.35
114.0	10.649999999999999
114.0	10.95
114.0	11.25
114.0	11.55
114.0	11.85
114.0	12.149999999999999
114.0	12.45
114.0	12.75
114.0	13.05
114.0	13.35
114.0	13.649999999999999
114.0	13.95
114.0	14.25
114.0	14.549999999999999
114.0	14.85
116.39999999999999	0.15
116.39999999999999	0.44999999999999996
116.39999999999999	0.75
116.39999999999999	1.0499999999999998
116.39999999999999	1.35
116.39999999999999	1.65
116.39999999999999	1.95
116.39999999999999	2.25
116.39999999999999	2.55	0.07123417490973745
116.39999999999999	2.8499999999999996
116.39999999999999	3.15	0.023400192763603833
116.39999999999999	3.4499999999999997	-0.002904049432027756
116.39999999999999	3.75	-0.0060738579300889505
116.39999999999999	4.05	-0.004805314496843063
116.39999999999999	4.35
116.39999999999999	4.65	-0.0010062554444835302
116.39999999999999	4.949999999999999	7.721528831655665e-05
116.39999999999999	5.25	0.0004920497534543565
116.39999999999999	5.55	0.0005595425685548765
116.39999999999999	5.85	0.0005518953878591586
116.39999999999999	6.15	0.0003113707952923017
116.39999999999999	6.449999999999999
116.39999999999999	6.75	8.770902373731175e-05
116.39999999999999	7.049999999999999	1.8211645838202737e-05
116.39999999999999	7.35	2.4617505284508388e-06
116.39999999999999	7.65
116.39999999999999	7.949999999999999
116.39999999999999	8.25
116.39999999999999	8.55
116.39999999999999	8.85
116.39999999999999	9.149999999999999
116.39999999999999	9.45
116.39999999999999	9.75
116.39999999999999	10.05
116.39999999999999	10.35
116.39999999999999	10.649999999999999
116.39999999999999	10.95
116.39999999999999	11.25
116.39999999999999	11.55
116.39999999999999	11.85
116.39999999999999	12.149999999999999
116.39999999999999	12.45
116.39999999999999	12.75
116.39999999999999	13.05
116.39999999999999	13.35
116.39999999999999	13.649999999999999
116.39999999999999	13.95
116.39999999999999	14.25
116.39999999999999	14.549999999999999
116.39999999999999	14.85
118.8	0.15
118.8	0.44999999999999996
118.8	0.75
118.8	1.0499999999999998
118.8	1.35
118.8	1.65
118.8	1.95
118.8	2.25
118.8	2.55	0.044508711505761765
118.8	2.8499999999999996
118.8	3.15	0.022839962905805863
118.8	3.4499999999999997	-0.002209475812417021
118.8	3.75	-0.005954372859095318
118.8	4.05	-0.004829661731126099
118.8	4.35
118.8	4.65	-0.0010232624642805349
118.8	4.949999999999999	0.0001168689165574411
118.8	5.25	0.00047761499073709936
118.8	5.55	0.0005672697515622215
118.8	5.85	0.0005767813401411607
118.8	6.15	0.00030961091302835207
118.8	6.449999999999999
118.8	6.75	8.871954558652924e-05
118.8	7.049999999999999	1.8152070258257543e-05
118.8	7.35	2.567646750325214e-06
118.8	7.65
118.8	7.949999999999999
118.8	8.25
118.8	8.55
118.8	8.85
118.8	9.149999999999999
118.8	9.45
118.8	9.75
118.8	10.05
118.8	10.35
118.8	10.649999999999999
118.8	10.95
118.8	11.25
118.8	11.55
118.8	11.85
118.8	12.149999999999999
118.8	12.45
118.8	12.75
118.8	13.05
118.8	13.35
118.8	13.649999999999999
118.8	13.95
118.8	14.25
118.8	14.549999999999999
118.8	14.85
121.2	0.15
121.2	0.44999999999999996
121.2	0.75
121.2	1.0499999999999998
121.2	1.35
121.2	1.65
121.2	1.95
121.2	2.25
121.2	2.55	0.06434743967162504
121.2	2.8499999999999996
121.2	3.15	0.023126361290512987
121.2	3.4499999999999997	-0.003105057143548984
121.2	3.75	-0.005507333335318897
121.2	4.05	-0.004746714601537303
121.2	4.35
121.2	4.65	-0.00106703712132222
121.2	4.949999999999999	7.761064628952688e-05
121.2	5.25	0.0004688413389863129
121.2	5.55	0.0005507491911890761
121.2	5.85	0.0005666092961435344
121.2	6.15	0.00031396725460877505
121.2	6.449999999999999
121.2	6.75	8.596867104067703e-05
121.2	7.049999999999999	1.7667600213774192e-05
121.2	7.35	2.484517030686617e-06
121.2	7.65
121.2	7.949999999999999
121.2	8.25
121.2	8.55
121.2	8.85
121.2	9.149999999999999
121.2	9.45
121.2	9.75
121.2	10.05
121.2	10.35
121.2	10.649999999999999
121.2	10.95
121.2	11.25
121.2	11.55
121.2	11.85
121.2	12.149999999999999
121.2	12.45
121.2	12.75
121.2	13.05
121.2	13.35
121.2	13.649999999999999
121.2	13.95
121.2	14.25
121.2	14.549999999999999
121.2	14.85
123.6	0.15
123.6	0.44999999999999996
123.6	0.75
123.6	1.0499999999999998
123.6	1.35
123.6	1.65
123.6	1.95
123.6	2.25
123.6	2.55	0.06455953799003566
123.6	2.8499999999999996
123.6	3.15	0.02444511636658069
123.6	3.4499999999999997	-0.0018709987855068707
123.6	3.75	-0.005673144478988854
123.6	4.05	-0.00469154361189269
123.6	4.35
123.6	4.65	-0.0011104127895776197
123.6	4.949999999999999	3.681546046760809e-05
123.6	5.25	0.000506714841121087
123.6	5.55	0.0005561179292043586
123.6	5.85	0.0005713823473126757
123.6	6.15	0.0003183626275121815
123.6	6.449999999999999
123.6	6.75	8.809015646723089e-05
123.6	7.049999999999999	1.724802420128027e-05
123.6	7.35	2.6948287104057027e-06
123.6	7.65
123.6	7.949999999999999
123.6	8.25
123.6	8.55
123.6	8.85
123.6	9.149999999999999
123.6	9.45
123.6	9.75
123.6	10.05
123.6	10.35
123.6	10.649999999999999
123.6	10.95
123.6	11.25
123.6	11.55
123.6	11.85
123.6	12.149999999999999
123.6	12.45
123.6	12.75
123.6	13.05
123.6	13.35
123.6	13.649999999999999
123.6	13.95
123.6	14.25
123.6	14.549999999999999
123.6	14.85
126.0	0.15
126.0	0.44999999999999996
126.0	0.75
126.0	1.0499999999999998
126.0	1.35
126.0	1.65
126.0	1.95
126.0	2.25
126.0	2.55	0.06227465006814094
126.0	2.8499999999999996
126.0	3.15	0.024117866685952394
126.0	3.4499999999999997	-0.002461322466480912
126.0	3.75	-0.006015684409382607
126.0	4.05	-0.004956487171762162
126.0	4.35
126.0	4.65	-0.0010846767055877416
126.0	4.949999999999999	8.061060232926722e-05
126.0	5.25	0.0004837920768533946
126.0	5.55	0.0005625604185787346
126.0	5.85	0.000572895099838153
126.0	6.15	0.00031575090173729524
126.0	6.449999999999999
126.0	6.75	8.965847298561945e-05
126.0	7.049999999999999	1.7770155373406267e-05
126.0	7.35	2.599417498136217e-06
126.0	7.65
126.0	7.949999999999999
126.0	8.25
126.0	8.55
126.0	8.85
126.0	9.149999999999999
126.0	9.45
126.0	9.75
126.0	10.05
126.0	10.35
126.0	10.649999999999999
126.0	10.95
126.0	11.25
126.0	11.55
126.0	11.85
126.0	12.149999999999999
126.0	12.45
126.0	12.75
126.0	13.05
126.0	13.35
126.0	13.649999999999999
126.0	13.95
126.0	14.25
126.0	14.549999999999999
126.0	14.85
128.4	0.15
128.4	0.44999999999999996
128.4	0.75
128.4	1.0499999999999998
128.4	1.35
128.4	1.65
128.4	1.95
128.4	2.25
128.4	2.55	0.06744281502652814
128.4	2.8499999999999996
128.4	3.15	0.025415341871898502
128.4	3.4499999999999997	-0.0023165535111795616
128.4	3.75	-0.006405052294873126
128.4	4.05	-0.005018630267936855
128.4	4.35
128.4	4.65	-0.0011006208454914501
128.4	4.949999999999999	0.0001042010205042427
128.4	5.25	0.00046722028414412545
128.4	5.55	0.0005726719204475386
128.4	5.85	0.0005654788265630655
128.4	6.15	0.00031283845175505975
128.4	6.449999999999999
128.4	6.75	8.79622600043685e-05
128.4	7.049999999999999	1.8225555058907595e-05
128.4	7.35	2.5165903929199625e-06
128.4	7.65
128.4	7.949999999999999
128.4	8.25
128.4	8.55
128.4	8.85
128.4	9.149999999999999
128.4	9.45
128.4	9.75
128.4	10.05
128.4	10.35
128.4	10.649999999999999
128.4	10.95
128.4	11.25
128.4	11.55
128.4	11.85
128.4	12.149999999999999
128.4	12.45
128.4	12.75
128.4	13.05
128.4	13.35
128.4	13.649999999999999
128.4	13.95
128.4	14.25
128.4	14.549999999999999
128.4	14.85
130.8	0.15
130.8	0.44999999999999996
130.8	0.75
130.8	1.0499999999999998
130.8	1.35
130.8	1.65
130.8	1.95
130.8	2.25
130.8	2.55	0.05458319963586007
130.8	2.8499999999999996
130.8	3.15	0.02391015144366352
130.8	3.4499999999999997	-0.002908054824019723
130.8	3.75	-0.006045505662091576
130.8	4.05	-0.004967798916729683
130.8	4.35
130.8	4.65	-0.0010986867135157543
130.8	4.949999999999999	7.977403566720653e-05
130.8	5.25	0.00047089013862584015
130.8	5.55	0.0005606886208318648
130.8	5.85	0.0005705732140361075
130.8	6.15	0.0003160933681159925
130.8	6.449999999999999
130.8	6.75	8.926630941835707e-05
130.8	7.049999999999999	1.7731925405094788e-05
130.8	7.35	2.6300210929812293e-06
130.8	7.65
130.8	7.949999999999999
130.8	8.25
130.8	8.55
130.8	8.85
130.8	9.149999999999999
130.8	9.45
130.8	9.75
130.8	10.05
130.8	10.35
130.8	10.649999999999999
130.8	10.95
130.8	11.25
130.8	11.55
130.8	11.85
130.8	12.149999999999999
130.8	12.45
130.8	12.75
130.8	13.05
130.8	13.35
130.8	13.649999999999999
130.8	13.95
130.8	14.25
130.8	14.549999999999999
130.8	14.85
133.2	0.15
133.2	0.44999999999999996
133.2	0.75
133.2	1.0499999999999998
133.2	1.35
133.2	1.65
133.2	1.95
133.2	2.25
133.2	2.55	0.08280317323586761
133.2	2.8499999999999996
133.2	3.15	0.023695787906875952
133.2	3.4499999999999997	-0.0022949175571491836
133.2	3.75	-0.0055971499750087274
133.2	4.05	-0.005038752048438863
133.2	4.35
133.2	4.65	-0.0010474364441453608
133.2	4.949999999999999	7.040735789107488e-05
133.2	5.25	0.0005422628529160393
133.2	5.55	0.0005599211395855753
133.2	5.85	0.0005717389812589381
133.2	6.15	0.00031798848952290117
133.2	6.449999999999999
133.2	6.75	8.760483962771508e-05
133.2	7.049999999999999	1.8459442678153558e-05
133.2	7.35	2.2848854485542184e-06
133.2	7.65
133.2	7.949999999999999
133.2	8.25
133.2	8.55
133.2	8.85
133.2	9.149999999999999
133.2	9.45
133.2	9.75
133.2	10.05
133.2	10.35
133.2	10.649999999999999
133.2	10.95
133.2	11.25
133.2	11.55
133.2	11.85
133.2	12.149999999999999
133.2	12.45
133.2	12.75
133.2	13.05
133.2	13.35
133.2	13.649999999999999
133.2	13.95
133.2	14.25
133.2	14.549999999999999
133.2	14.85
135.6	0.15
135.6	0.44999999999999996
135.6	0.75
135.6	1.0499999999999998
135.6	1.35
135.6	1.65
135.6	1.95
135.6	2.25
135.6	2.55	0.07095437720793996
135.6	2.8499999999999996
135.6	3.15	0.02342959132896655
135.6	3.4499999999999997	-0.002059482731555167
135.6	3.75	-0.006024073075263219
135.6	4.05	-0.005191222241569782
135.6	4.35
135.6	4.65	-0.001050159895356559
135.6	4.949999999999999	4.79872785764839e-05
135.6	5.25	0.0005143746022877552
135.6	5.55	0.0005464184839007882
135.6	5.85	0.0005552085664738614
135.6	6.15	0.00031608467017448736
135.6	6.449999999999999
135.6	6.75	9.000402000077587e-05
135.6	7.049999999999999	1.7554415112831846e-05
135.6	7.35	2.592511328056731e-06
135.6	7.65
135.6	7.949999999999999
135.6	8.25
135.6	8.55
135.6	8.85
135.6	9.149999999999999
135.6	9.45
135.6	9.75
135.6	10.05
135.6	10.35
135.6	10.649999999999999
135.6	10.95
135.6	11.25
135.6	11.55
135.6	11.85
135.6	12.149999999999999
135.6	12.45
135.6	12.75
135.6	13.05
135.6	13.35
135.6	13.649999999999999
135.6	13.95
135.6	14.25
135.6	14.549999999999999
135.6	14.85
138.0	0.15
138.0	0.44999999999999996
138.0	0.75
138.0	1.0499999999999998
138.0	1.35
138.0	1.65
138.0	1.95
138.0	2.25
138.0	2.55	0.04959836157102667
138.0	2.8499999999999996
138.0	3.15	0.024198182596513178
138.0	3.4499999999999997	-0.0015790608063603283
138.0	3.75	-0.005889843506225809
138.0	4.05	-0.005010171203641644
138.0	4.35
138.0	4.65	-0.0011000335799577262
138.0	4.949999999999999	8.30258355149226e-05
138.0	5.25	0.0004858181874432044
138.0	5.55	0.0005490670664813418
138.0	5.85	0.0005585140935198619
138.0	6.15	0.00032066755251746625
138.0	6.449999999999999
138.0	6.75	8.913735645389789e-05
138.0	7.049999999999999	1.7351530142871128e-05
138.0	7.35	2.678255633031956e-06
138.0	7.65
138.0	7.949999999999999
138.0	8.25
138.0	8.55
138.0	8.85
138.0	9.149999999999999
138.0	9.45
138.0	9.75
138.0	10.05
138.0	10.35
138.0	10.649999999999999
138.0	10.95
138.0	11.25
138.0	11.55
138.0	11.85
138.0	12.149999999999999
138.0	12.45
138.0	12.75
138.0	13.05
138.0	13.35
138.0	13.649999999999999
138.0	13.95
138.0	14.25
138.0	14.549999999999999
138.0	14.85
140.39999999999998	0.15
140.39999999999998	0.44999999999999996
140.39999999999998	0.75
140.39999999999998	1.0499999999999998
140.39999999999998	1.35
140.39999999999998	1.65
140.39999999999998	1.95
140.39999999999998	2.25
140.39999999999998	2.55	0.048590093490233244
140.39999999999998	2.8499999999999996
140.39999999999998	3.15	0.02408344056615989
140.39999999999998	3.4499999999999997	-0.001689949259395255
140.39999999999998	3.75	-0.005990752559394898
140.39999999999998	4.05	-0.0053055595946695745
140.39999999999998	4.35
140.39999999999998	4.65	-0.0010904117867533486
140.39999999999998	4.949999999999999	6.975151493525823e-05
140.39999999999998	5.25	0.00048701457307255596
140.39999999999998	5.55	0.0005601758072657015
140.39999999999998	5.85	0.0005674243749860142
140.39999999999998	6.15	0.0003156137692660269
140.39999999999998	6.449999999999999
140.39999999999998	6.75	8.721281888351928e-05
140.39999999999998	7.049999999999999	1.7297579961092616e-05
140.39999999999998	7.35	2.47802468229478e-06
140.39999999999998	7.65
140.39999999999998	7.949999999999999
140.39999999999998	8.25
140.39999999999998	8.55
140.39999999999998	8.85
140.39999999999998	9.149999999999999
140.39999999999998	9.45
140.39999999999998	9.75
140.39999999999998	10.05
140.39999999999998	10.35
140.39999999999998	10.649999999999999
140.39999999999998	10.95
140.39999999999998	11.25
140.39999999999998	11.55
140.39999999999998	11.85
140.39999999999998	12.149999999999999
140.39999999999998	12.45
140.39999999999998	12.75
140.39999999999998	13.05
140.39999999999998	13.35
140.39999999999998	13.649999999999999
140.39999999999998	13.95
140.39999999999998	14.25
140.39999999999998	14.549999999999999
140.39999999999998	14.85
142.8	0.15
142.8	0.44999999999999996
142.8	0.75
142.8	1.0499999999999998
142.8	1.35
142.8	1.65
142.8	1.95
142.8	2.25
142.8	2.55	0.04398577403988568
142.8	2.8499999999999996
142.8	3.15	0.026312132046480922
142.8	3.4499999999999997	-0.0011345638330032299
142.8	3.75	-0.0061129535166470905
142.8	4.05	-0.005147309902419673
142.8	4.35
142.8	4.65	-0.001138990332196103
142.8	4.949999999999999	7.822875254631465e-05
142.8	5.25	0.0005213044969294218
142.8	5.55	0.0005402553369631072
142.8	5.85	0.0005721640577640441
142.8	6.15	0.0003140333531429733
142.8	6.449999999999999
142.8	6.75	8.72763293804908e-05
142.8	7.049999999999999	1.770518894212594e-05
142.8	7.35	2.5523194812651365e-06
142.8	7.65
142.8	7.949999999999999
142.8	8.25
142.8	8.55
142.8	8.85
142.8	9.149999999999999
142.8	9.45
142.8	9.75
142.8	10.05
142.8	10.35
142.8	10.649999999999999
142.8	10.95
142.8	11.25
142.8	11.55
142.8	11.85
142.8	12.149999999999999
142.8	12.45
142.8	12.75
142.8	13.05
142.8	13.35
142.8	13.649999999999999
142.8	13.95
142.8	14.25
142.8	14.549999999999999
142.8	14.85
145.2	0.15
145.2	0.44999999999999996
145.2	0.75
145.2	1.0499999999999998
145.2	1.35
145.2	1.65
145.2	1.95
145.2	2.25
145.2	2.55	0.0800467277289935
145.2	2.8499999999999996
145.2	3.15	0.02584647664615012
145.2	3.4499999999999997	-0.0013985594432178636
145.2	3.75	-0.006132879485245222
145.2	4.05	-0.005044577418589155
145.2	4.35
145.2	4.65	-0.0011540835396143154
145.2	4.949999999999999	6.798162775109312e-05
145.2	5.25	0.0004488998067099019
145.2	5.55	0.0005598769159503875
145.2	5.85	0.000580069489170273
145.2	6.15	0.0003158236151545236
145.2	6.449999999999999
145.2	6.75	8.597484174841533e-05
145.2	7.049999999999999	1.758815012586228e-05
145.2	7.35	2.7032944834265226e-06
145.2	7.65
145.2	7.949999999999999
145.2	8.25
145.2	8.55
145.2	8.85
145.2	9.149999999999999
145.2	9.45
145.2	9.75
145.2	10.05
145.2	10.35
145.2	10.649999999999999
145.2	10.95
145.2	11.25
145.2	11.55
145.2	11.85
145.2	12.149999999999999
145.2	12.45
145.2	12.75
145.2	13.05
145.2	13.35
145.2	13.649999999999999
145.2	13.95
145.2	14.25
145.2	14.549999999999999
145.2	14.85
147.6	0.15
147.6	0.44999999999999996
147.6	0.75
147.6	1.0499999999999998
147.6	1.35
147.6	1.65
147.6	1.95
147.6	2.25
147.6	2.55	0.030250037344444536
147.6	2.8499999999999996
147.6	3.15	0.026090829239000465
147.6	3.4499999999999997	-0.0025281795215772187
147.6	3.75	-0.006070174799385594
147.6	4.05	-0.005170344598553074
147.6	4.35
147.6	4.65	-0.001111134354662628
147.6	4.949999999999999	0.00011606957376308188
147.6	5.25	0.0004873394437514661
147.6	5.55	0.0005426713948338946
147.6	5.85	0.0005582674370302681
147.6	6.15	0.00030787097972069
147.6	6.449999999999999
147.6	6.75	8.904949457733969e-05
147.6	7.049999999999999	1.8032275241237564e-05
147.6	7.35	2.361416805679325e-06
147.6	7.65
147.6	7.949999999999999
147.6	8.25
147.6	8.55
147.6	8.85
147.6	9.149999999999999
147.6	9.45
147.6	9.75
147.6	10.05
147.6	10.35
147.6	10.649999999999999
147.6	10.95
147.6	11.25
147.6	11.55
147.6	11.85
147.6	12.149999999999999
147.6	12.45
147.6	12.75
147.6	13.05
147.6	13.35
147.6	13.649999999999999
147.6	13.95
147.6	14.25
147.6	14.549999999999999
147.6	14.85
150.0	0.15
150.0	0.44999999999999996
150.0	0.75
150.0	1.0499999999999998
150.0	1.35
150.0	1.65
150.0	1.95
150.0	2.25
150.0	2.55	0.06236571304032168
150.0	2.8499999999999996
150.0	3.15	0.02687143120851234
150.0	3.4499999999999997	-0.0011339482346349804
150.0	3.75	-0.006571810760592883
150.0	4.05	-0.005294157362401457
150.0	4.35
150.0	4.65	-0.001098153409786444
150.0	4.949999999999999	0.00015898402800028068
150.0	5.25	0.0004957238814331673
150.0	5.55	0.0005630313666864166
150.0	5.85	0.0005671995533422818
150.0	6.15	0.0003139229492421506
150.0	6.449999999999999
150.0	6.75	8.808824044789273e-05
150.0	7.049999999999999	1.9600800657203584e-05
150.0	7.35	2.5024962104874384e-06
150.0	7.65
150.0	7.949999999999999
150.0	8.25
150.0	8.55
150.0	8.85
150.0	9.149999999999999
150.0	9.45
150.0	9.75
150.0	10.05
150.0	10.35
150.0	10.649999999999999
150.0	10.95
150.0	11.25
150.0	11.55
150.0	11.85
150.0	12.149999999999999
150.0	12.45
150.0	12.75
150.0	13.05
150.0	13.35
150.0	13.649999999999999
150.0	13.95
150.0	14.25
150.0	14.549999999999999
150.0	14.85
152.39999999999998	0.15
152.39999999999998	0.44999999999999996
152.39999999999998	0.75
152.39999999999998	1.0499999999999998
152.39999999999998	1.35
152.39999999999998	1.65
152.39999999999998	1.95
152.39999999999998	2.25
152.39999999999998	2.55	0.06247311734386566
152.39999999999998	2.8499999999999996
152.39999999999998	3.15	0.025767069017824364
152.39999999999998	3.4499999999999997	3.75346581295796e-06
152.39999999999998	3.75	-0.006112460250538447
152.39999999999998	4.05	-0.005369446243364708
152.39999999999998	4.35
152.39999999999998	4.65	-0.0010551343654163186
152.39999999999998	4.949999999999999	0.00010128215057195539
152.39999999999998	5.25	0.0005105154800757079
152.39999999999998	5.55	0.0005475534379264513
152.39999999999998	5.85	0.000561984491692874
152.39999999999998	6.15	0.00030824253859246324
152.39999999999998	6.449999999999999
152.39999999999998	6.75	8.540720134964126e-05
152.39999999999998	7.049999999999999	1.8263790217260745e-05
152.39999999999998	7.35	2.617378132707713e-06
152.39999999999998	7.65
152.39999999999998	7.949999999999999
152.39999999999998	8.25
152.39999999999998	8.55
152.39999999999998	8.85
152.39999999999998	9.149999999999999
152.39999999999998	9.45
152.39999999999998	9.75
152.39999999999998	10.05
152.39999999999998	10.35
152.39999999999998	10.649999999999999
152.39999999999998	10.95
152.39999999999998	11.25
152.39999999999998	11.55
152.39999999999998	11.85
152.39999999999998	12.149999999999999
152.39999999999998	12.45
152.39999999999998	12.75
152.39999999999998	13.05
152.39999999999998	13.35
152.39999999999998	13.649999999999999
152.39999999999998	13.95
152.39999999999998	14.25
152.39999999999998	14.549999999999999
152.39999999999998	14.85
154.8	0.15
154.8	0.44999999999999996
154.8	0.75
154.8	1.0499999999999998
154.8	1.35
154.8	1.65
154.8	1.95
154.8	2.25
154.8	2.55	0.09634944170241273
154.8	2.8499999999999996
154.8	3.15	0.029120141344770353
154.8	3.4499999999999997	-0.000666294803193534
154.8	3.75	-0.005974823505767085
154.8	4.05	-0.005212701625547834
154.8	4.35
154.8	4.65	-0.0010852484627256699
154.8	4.949999999999999	5.0876756938980556e-05
154.8	5.25	0.0005164338225171529
154.8	5.55	0.000552447271502157
154.8	5.85	0.0005612316187727647
154.8	6.15	0.0003119061302434751
154.8	6.449999999999999
154.8	6.75	8.538373865953141e-05
154.8	7.049999999999999	1.7570897386633308e-05
154.8	7.35	2.750612427910693e-06
154.8	7.65
154.8	7.949999999999999
154.8	8.25
154.8	8.55
154.8	8.85
154.8	9.149999999999999
154.8	9.45
154.8	9.75
154.8	10.05
154.8	10.35
154.8	10.649999999999999
154.8	10.95
154.8	11.25
154.8	11.55
154.8	11.85
154.8	12.149999999999999
154.8	12.45
154.8	12.75
154.8	13.05
154.8	13.35
154.8	13.649999999999999
154.8	13.95
154.8	14.25
154.8	14.549999999999999
[truncated: 501 more rows]
