# Supplementary material for: Peering inside the black box by learning the relevance of many-body functions in neural network potentials
Source: Nat Commun. 2025 Nov 10;16:9898. doi: 10.1038/s41467-025-65863-0 (PMC12603069; doi:10.1038/s41467-025-65863-0)
Supplement: Supplementary file 5 — Source Data Fig S9 [file 41467_2025_65863_MOESM5_ESM.zip › fig_s9_waterfall_plot_relevance/fig_s9_water_PaiNN_alpha_0.csv]

angle	L2	3B_rel
61.2	0.15
61.2	0.44999999999999996
61.2	0.75
61.2	1.0499999999999998
61.2	1.35
61.2	1.65
61.2	1.95
61.2	2.25
61.2	2.55
61.2	2.8499999999999996	0.2104621243161091
61.2	3.15
61.2	3.4499999999999997
61.2	3.75
61.2	4.05
61.2	4.35
61.2	4.65
61.2	4.949999999999999
61.2	5.25
61.2	5.55
61.2	5.85
61.2	6.15
61.2	6.449999999999999
61.2	6.75
61.2	7.049999999999999
61.2	7.35
61.2	7.65
61.2	7.949999999999999
61.2	8.25
61.2	8.55
61.2	8.85
61.2	9.149999999999999
61.2	9.45
61.2	9.75
61.2	10.05
61.2	10.35
61.2	10.649999999999999
61.2	10.95
61.2	11.25
61.2	11.55
61.2	11.85
61.2	12.149999999999999
61.2	12.45
61.2	12.75
61.2	13.05
61.2	13.35
61.2	13.649999999999999
61.2	13.95
61.2	14.25
61.2	14.549999999999999
61.2	14.85
63.599999999999994	0.15
63.599999999999994	0.44999999999999996
63.599999999999994	0.75
63.599999999999994	1.0499999999999998
63.599999999999994	1.35
63.599999999999994	1.65
63.599999999999994	1.95
63.599999999999994	2.25
63.599999999999994	2.55	0.27618201610857795
63.599999999999994	2.8499999999999996	0.1921697840457856
63.599999999999994	3.15	0.09497300654475112
63.599999999999994	3.4499999999999997
63.599999999999994	3.75
63.599999999999994	4.05
63.599999999999994	4.35
63.599999999999994	4.65
63.599999999999994	4.949999999999999
63.599999999999994	5.25
63.599999999999994	5.55
63.599999999999994	5.85
63.599999999999994	6.15
63.599999999999994	6.449999999999999
63.599999999999994	6.75
63.599999999999994	7.049999999999999
63.599999999999994	7.35
63.599999999999994	7.65
63.599999999999994	7.949999999999999
63.599999999999994	8.25
63.599999999999994	8.55
63.599999999999994	8.85
63.599999999999994	9.149999999999999
63.599999999999994	9.45
63.599999999999994	9.75
63.599999999999994	10.05
63.599999999999994	10.35
63.599999999999994	10.649999999999999
63.599999999999994	10.95
63.599999999999994	11.25
63.599999999999994	11.55
63.599999999999994	11.85
63.599999999999994	12.149999999999999
63.599999999999994	12.45
63.599999999999994	12.75
63.599999999999994	13.05
63.599999999999994	13.35
63.599999999999994	13.649999999999999
63.599999999999994	13.95
63.599999999999994	14.25
63.599999999999994	14.549999999999999
63.599999999999994	14.85
66.0	0.15
66.0	0.44999999999999996
66.0	0.75
66.0	1.0499999999999998
66.0	1.35
66.0	1.65
66.0	1.95
66.0	2.25
66.0	2.55	0.27525856881038635
66.0	2.8499999999999996	0.1471855599233202
66.0	3.15	0.0743406340965502
66.0	3.4499999999999997	0.03396893515468946
66.0	3.75
66.0	4.05
66.0	4.35
66.0	4.65
66.0	4.949999999999999
66.0	5.25
66.0	5.55
66.0	5.85
66.0	6.15
66.0	6.449999999999999
66.0	6.75
66.0	7.049999999999999
66.0	7.35
66.0	7.65
66.0	7.949999999999999
66.0	8.25
66.0	8.55
66.0	8.85
66.0	9.149999999999999
66.0	9.45
66.0	9.75
66.0	10.05
66.0	10.35
66.0	10.649999999999999
66.0	10.95
66.0	11.25
66.0	11.55
66.0	11.85
66.0	12.149999999999999
66.0	12.45
66.0	12.75
66.0	13.05
66.0	13.35
66.0	13.649999999999999
66.0	13.95
66.0	14.25
66.0	14.549999999999999
66.0	14.85
68.4	0.15
68.4	0.44999999999999996
68.4	0.75
68.4	1.0499999999999998
68.4	1.35
68.4	1.65
68.4	1.95
68.4	2.25
68.4	2.55	0.22371419501496348
68.4	2.8499999999999996	0.1333499964070389
68.4	3.15	0.05697079887016556
68.4	3.4499999999999997	0.017854908367986706
68.4	3.75	-0.0026648478756679983
68.4	4.05
68.4	4.35
68.4	4.65
68.4	4.949999999999999
68.4	5.25
68.4	5.55
68.4	5.85
68.4	6.15
68.4	6.449999999999999
68.4	6.75
68.4	7.049999999999999
68.4	7.35
68.4	7.65
68.4	7.949999999999999
68.4	8.25
68.4	8.55
68.4	8.85
68.4	9.149999999999999
68.4	9.45
68.4	9.75
68.4	10.05
68.4	10.35
68.4	10.649999999999999
68.4	10.95
68.4	11.25
68.4	11.55
68.4	11.85
68.4	12.149999999999999
68.4	12.45
68.4	12.75
68.4	13.05
68.4	13.35
68.4	13.649999999999999
68.4	13.95
68.4	14.25
68.4	14.549999999999999
68.4	14.85
70.8	0.15
70.8	0.44999999999999996
70.8	0.75
70.8	1.0499999999999998
70.8	1.35
70.8	1.65
70.8	1.95
70.8	2.25
70.8	2.55	0.22932502838011715
70.8	2.8499999999999996	0.12482483420399149
70.8	3.15	0.04989495483866406
70.8	3.4499999999999997	0.013624740120903988
70.8	3.75	-0.007440154808398611
70.8	4.05	-0.011614844589079628
70.8	4.35	-0.01653296795617365
70.8	4.65
70.8	4.949999999999999
70.8	5.25
70.8	5.55
70.8	5.85
70.8	6.15
70.8	6.449999999999999
70.8	6.75
70.8	7.049999999999999
70.8	7.35
70.8	7.65
70.8	7.949999999999999
70.8	8.25
70.8	8.55
70.8	8.85
70.8	9.149999999999999
70.8	9.45
70.8	9.75
70.8	10.05
70.8	10.35
70.8	10.649999999999999
70.8	10.95
70.8	11.25
70.8	11.55
70.8	11.85
70.8	12.149999999999999
70.8	12.45
70.8	12.75
70.8	13.05
70.8	13.35
70.8	13.649999999999999
70.8	13.95
70.8	14.25
70.8	14.549999999999999
70.8	14.85
73.2	0.15
73.2	0.44999999999999996
73.2	0.75
73.2	1.0499999999999998
73.2	1.35
73.2	1.65
73.2	1.95
73.2	2.25
73.2	2.55	0.15777794234018724
73.2	2.8499999999999996	0.09812975729606074
73.2	3.15	0.04486468911762749
73.2	3.4499999999999997	0.007754916576050164
73.2	3.75	-0.008890573716320722
73.2	4.05	-0.013122331207899407
73.2	4.35	-0.013717780163098383
73.2	4.65	-0.010641060288917663
73.2	4.949999999999999	-0.007148009653329623
73.2	5.25
73.2	5.55
73.2	5.85
73.2	6.15
73.2	6.449999999999999
73.2	6.75
73.2	7.049999999999999
73.2	7.35
73.2	7.65
73.2	7.949999999999999
73.2	8.25
73.2	8.55
73.2	8.85
73.2	9.149999999999999
73.2	9.45
73.2	9.75
73.2	10.05
73.2	10.35
73.2	10.649999999999999
73.2	10.95
73.2	11.25
73.2	11.55
73.2	11.85
73.2	12.149999999999999
73.2	12.45
73.2	12.75
73.2	13.05
73.2	13.35
73.2	13.649999999999999
73.2	13.95
73.2	14.25
73.2	14.549999999999999
73.2	14.85
75.6	0.15
75.6	0.44999999999999996
75.6	0.75
75.6	1.0499999999999998
75.6	1.35
75.6	1.65
75.6	1.95
75.6	2.25
75.6	2.55	0.15469840040077543
75.6	2.8499999999999996	0.09440159171783166
75.6	3.15	0.0343945631805753
75.6	3.4499999999999997	0.004939468302296746
75.6	3.75	-0.009698300635456838
75.6	4.05	-0.012860620376253943
75.6	4.35	-0.011634033395755805
75.6	4.65	-0.009551017040424605
75.6	4.949999999999999	-0.006827744137612485
75.6	5.25	-0.005362595420688902
75.6	5.55	-0.0044545429941646834
75.6	5.85	-0.0051128536123510315
75.6	6.15
75.6	6.449999999999999
75.6	6.75
75.6	7.049999999999999
75.6	7.35
75.6	7.65
75.6	7.949999999999999
75.6	8.25
75.6	8.55
75.6	8.85
75.6	9.149999999999999
75.6	9.45
75.6	9.75
75.6	10.05
75.6	10.35
75.6	10.649999999999999
75.6	10.95
75.6	11.25
75.6	11.55
75.6	11.85
75.6	12.149999999999999
75.6	12.45
75.6	12.75
75.6	13.05
75.6	13.35
75.6	13.649999999999999
75.6	13.95
75.6	14.25
75.6	14.549999999999999
75.6	14.85
78.0	0.15
78.0	0.44999999999999996
78.0	0.75
78.0	1.0499999999999998
78.0	1.35
78.0	1.65
78.0	1.95
78.0	2.25
78.0	2.55	0.13898000150254575
78.0	2.8499999999999996	0.08871871872444952
78.0	3.15	0.03379368026008512
78.0	3.4499999999999997	0.0035039154341342284
78.0	3.75	-0.010565009813879237
78.0	4.05	-0.013245181825892398
78.0	4.35	-0.011736161065960538
78.0	4.65	-0.008557513138040098
78.0	4.949999999999999	-0.006677044360161543
78.0	5.25	-0.004884737655831552
78.0	5.55	-0.004532351697386371
78.0	5.85	-0.0043159499072448525
78.0	6.15	-0.003971977041168122
78.0	6.449999999999999	-0.0025897784880693853
78.0	6.75	-0.0015204639586816602
78.0	7.049999999999999	-0.0006744117747049291
78.0	7.35
78.0	7.65
78.0	7.949999999999999
78.0	8.25
78.0	8.55
78.0	8.85
78.0	9.149999999999999
78.0	9.45
78.0	9.75
78.0	10.05
78.0	10.35
78.0	10.649999999999999
78.0	10.95
78.0	11.25
78.0	11.55
78.0	11.85
78.0	12.149999999999999
78.0	12.45
78.0	12.75
78.0	13.05
78.0	13.35
78.0	13.649999999999999
78.0	13.95
78.0	14.25
78.0	14.549999999999999
78.0	14.85
80.4	0.15
80.4	0.44999999999999996
80.4	0.75
80.4	1.0499999999999998
80.4	1.35
80.4	1.65
80.4	1.95
80.4	2.25
80.4	2.55	0.11468348726042775
80.4	2.8499999999999996	0.07564173441498072
80.4	3.15	0.03318081221864991
80.4	3.4499999999999997	0.0010812907150953266
80.4	3.75	-0.009306546923020263
80.4	4.05	-0.012531728287238947
80.4	4.35	-0.01109695608763658
80.4	4.65	-0.00900931677590402
80.4	4.949999999999999	-0.005924956315604958
80.4	5.25	-0.0051753652703596725
80.4	5.55	-0.004533261044943453
80.4	5.85	-0.004414880942456927
80.4	6.15	-0.0036938070371462803
80.4	6.449999999999999	-0.0024753576483050556
80.4	6.75	-0.0012989849335886755
80.4	7.049999999999999	-0.0005172581961244032
80.4	7.35	-6.715891388613977e-05
80.4	7.65
80.4	7.949999999999999
80.4	8.25
80.4	8.55
80.4	8.85
80.4	9.149999999999999
80.4	9.45
80.4	9.75
80.4	10.05
80.4	10.35
80.4	10.649999999999999
80.4	10.95
80.4	11.25
80.4	11.55
80.4	11.85
80.4	12.149999999999999
80.4	12.45
80.4	12.75
80.4	13.05
80.4	13.35
80.4	13.649999999999999
80.4	13.95
80.4	14.25
80.4	14.549999999999999
80.4	14.85
82.8	0.15
82.8	0.44999999999999996
82.8	0.75
82.8	1.0499999999999998
82.8	1.35
82.8	1.65
82.8	1.95
82.8	2.25
82.8	2.55	0.12272560557649115
82.8	2.8499999999999996	0.07451213532804835
82.8	3.15	0.027187145231189272
82.8	3.4499999999999997	0.0026195593302740555
82.8	3.75	-0.00748095170689093
82.8	4.05	-0.011663836313794472
82.8	4.35	-0.00940519571808162
82.8	4.65	-0.007753908664521963
82.8	4.949999999999999	-0.006001561200546177
82.8	5.25	-0.004890763945238236
82.8	5.55	-0.004597322980214605
82.8	5.85	-0.004313811581491933
82.8	6.15	-0.0035095623268563336
82.8	6.449999999999999	-0.002334371615674722
82.8	6.75	-0.0011629385345206706
82.8	7.049999999999999	-0.00040056411346655474
82.8	7.35	-4.554761782914389e-05
82.8	7.65
82.8	7.949999999999999
82.8	8.25
82.8	8.55
82.8	8.85
82.8	9.149999999999999
82.8	9.45
82.8	9.75
82.8	10.05
82.8	10.35
82.8	10.649999999999999
82.8	10.95
82.8	11.25
82.8	11.55
82.8	11.85
82.8	12.149999999999999
82.8	12.45
82.8	12.75
82.8	13.05
82.8	13.35
82.8	13.649999999999999
82.8	13.95
82.8	14.25
82.8	14.549999999999999
82.8	14.85
85.2	0.15
85.2	0.44999999999999996
85.2	0.75
85.2	1.0499999999999998
85.2	1.35
85.2	1.65
85.2	1.95
85.2	2.25
85.2	2.55	0.08621232105916606
85.2	2.8499999999999996	0.06790666505933975
85.2	3.15	0.026634540978115635
85.2	3.4499999999999997	0.0024351728956449282
85.2	3.75	-0.007756567314142253
85.2	4.05	-0.010637568237155707
85.2	4.35	-0.010084021289177543
85.2	4.65	-0.007709015748817987
85.2	4.949999999999999	-0.0057301347433495325
85.2	5.25	-0.005031840560555712
85.2	5.55	-0.004420943528152091
85.2	5.85	-0.004318498378159182
85.2	6.15	-0.003335562904734085
85.2	6.449999999999999	-0.0021058491016375
85.2	6.75	-0.0010109168820494003
85.2	7.049999999999999	-0.00033074574757472567
85.2	7.35	-3.715518251904479e-05
85.2	7.65
85.2	7.949999999999999
85.2	8.25
85.2	8.55
85.2	8.85
85.2	9.149999999999999
85.2	9.45
85.2	9.75
85.2	10.05
85.2	10.35
85.2	10.649999999999999
85.2	10.95
85.2	11.25
85.2	11.55
85.2	11.85
85.2	12.149999999999999
85.2	12.45
85.2	12.75
85.2	13.05
85.2	13.35
85.2	13.649999999999999
85.2	13.95
85.2	14.25
85.2	14.549999999999999
85.2	14.85
87.6	0.15
87.6	0.44999999999999996
87.6	0.75
87.6	1.0499999999999998
87.6	1.35
87.6	1.65
87.6	1.95
87.6	2.25
87.6	2.55	0.11423644666604105
87.6	2.8499999999999996	0.06568429256188471
87.6	3.15	0.022409725017696818
87.6	3.4499999999999997	0.002105027104784761
87.6	3.75	-0.006083570588452551
87.6	4.05	-0.01014214701845853
87.6	4.35	-0.00911304141851867
87.6	4.65	-0.007592593496566181
87.6	4.949999999999999	-0.005768205173593641
87.6	5.25	-0.004913917069352527
87.6	5.55	-0.004435854712036453
87.6	5.85	-0.003991010616052769
87.6	6.15	-0.00304671912826676
87.6	6.449999999999999	-0.0019236473321606123
87.6	6.75	-0.0008989372765098163
87.6	7.049999999999999	-0.00028787875795747633
87.6	7.35	-4.033398193304575e-05
87.6	7.65
87.6	7.949999999999999
87.6	8.25
87.6	8.55
87.6	8.85
87.6	9.149999999999999
87.6	9.45
87.6	9.75
87.6	10.05
87.6	10.35
87.6	10.649999999999999
87.6	10.95
87.6	11.25
87.6	11.55
87.6	11.85
87.6	12.149999999999999
87.6	12.45
87.6	12.75
87.6	13.05
87.6	13.35
87.6	13.649999999999999
87.6	13.95
87.6	14.25
87.6	14.549999999999999
87.6	14.85
90.0	0.15
90.0	0.44999999999999996
90.0	0.75
90.0	1.0499999999999998
90.0	1.35
90.0	1.65
90.0	1.95
90.0	2.25
90.0	2.55	0.08465965835520448
90.0	2.8499999999999996	0.05592762638289175
90.0	3.15	0.02247382663297954
90.0	3.4499999999999997	0.0020920072802684954
90.0	3.75	-0.0043968914156548265
90.0	4.05	-0.008818457777073189
90.0	4.35	-0.008319738672639784
90.0	4.65	-0.006986358700459788
90.0	4.949999999999999	-0.006020908600921608
90.0	5.25	-0.004758952506566624
90.0	5.55	-0.00440377361777027
90.0	5.85	-0.003786405185426156
90.0	6.15	-0.0027819106146748135
90.0	6.449999999999999	-0.001794312526085758
90.0	6.75	-0.0008317654327485391
90.0	7.049999999999999	-0.0002766518724492865
90.0	7.35	-2.847955320264237e-05
90.0	7.65
90.0	7.949999999999999
90.0	8.25
90.0	8.55
90.0	8.85
90.0	9.149999999999999
90.0	9.45
90.0	9.75
90.0	10.05
90.0	10.35
90.0	10.649999999999999
90.0	10.95
90.0	11.25
90.0	11.55
90.0	11.85
90.0	12.149999999999999
90.0	12.45
90.0	12.75
90.0	13.05
90.0	13.35
90.0	13.649999999999999
90.0	13.95
90.0	14.25
90.0	14.549999999999999
90.0	14.85
92.4	0.15
92.4	0.44999999999999996
92.4	0.75
92.4	1.0499999999999998
92.4	1.35
92.4	1.65
92.4	1.95
92.4	2.25
92.4	2.55	0.06647178133422926
92.4	2.8499999999999996	0.05087660526995581
92.4	3.15	0.021232013508729875
92.4	3.4499999999999997	0.005429169564899019
92.4	3.75	-0.005611459398010905
92.4	4.05	-0.007456050797305025
92.4	4.35	-0.007764657281823611
92.4	4.65	-0.006553591314511327
92.4	4.949999999999999	-0.005767861022958343
92.4	5.25	-0.004776957059325758
92.4	5.55	-0.004306105583065495
92.4	5.85	-0.0034685342393837404
92.4	6.15	-0.002669634560096848
92.4	6.449999999999999	-0.0016758060846967585
92.4	6.75	-0.000770006737592773
92.4	7.049999999999999	-0.0002807229592891911
92.4	7.35	-4.5308997966693754e-05
92.4	7.65
92.4	7.949999999999999
92.4	8.25
92.4	8.55
92.4	8.85
92.4	9.149999999999999
92.4	9.45
92.4	9.75
92.4	10.05
92.4	10.35
92.4	10.649999999999999
92.4	10.95
92.4	11.25
92.4	11.55
92.4	11.85
92.4	12.149999999999999
92.4	12.45
92.4	12.75
92.4	13.05
92.4	13.35
92.4	13.649999999999999
92.4	13.95
92.4	14.25
92.4	14.549999999999999
92.4	14.85
94.8	0.15
94.8	0.44999999999999996
94.8	0.75
94.8	1.0499999999999998
94.8	1.35
94.8	1.65
94.8	1.95
94.8	2.25
94.8	2.55	0.07014163500767048
94.8	2.8499999999999996	0.05038731287153881
94.8	3.15	0.024913808264222816
94.8	3.4499999999999997	0.0055906960483658
94.8	3.75	-0.005063723739546151
94.8	4.05	-0.008580918780776456
94.8	4.35	-0.008215418633202846
94.8	4.65	-0.006883459960787394
94.8	4.949999999999999	-0.005416710658726534
94.8	5.25	-0.004847858786231702
94.8	5.55	-0.003949247330263888
94.8	5.85	-0.003378458978039857
94.8	6.15	-0.002463571001384523
94.8	6.449999999999999	-0.0015074760737349465
94.8	6.75	-0.0007812579081265101
94.8	7.049999999999999	-0.00027126351306168254
94.8	7.35	-3.9676920759641916e-05
94.8	7.65
94.8	7.949999999999999
94.8	8.25
94.8	8.55
94.8	8.85
94.8	9.149999999999999
94.8	9.45
94.8	9.75
94.8	10.05
94.8	10.35
94.8	10.649999999999999
94.8	10.95
94.8	11.25
94.8	11.55
94.8	11.85
94.8	12.149999999999999
94.8	12.45
94.8	12.75
94.8	13.05
94.8	13.35
94.8	13.649999999999999
94.8	13.95
94.8	14.25
94.8	14.549999999999999
94.8	14.85
97.2	0.15
97.2	0.44999999999999996
97.2	0.75
97.2	1.0499999999999998
97.2	1.35
97.2	1.65
97.2	1.95
97.2	2.25
97.2	2.55	0.056211934537840916
97.2	2.8499999999999996	0.05467660805385031
97.2	3.15	0.028755488671379226
97.2	3.4499999999999997	0.005295846111359224
97.2	3.75	-0.003133209657432406
97.2	4.05	-0.008442286745724843
97.2	4.35	-0.008180519739487208
97.2	4.65	-0.006905590534474915
97.2	4.949999999999999	-0.005591575710438742
97.2	5.25	-0.004547263057470101
97.2	5.55	-0.0037652434202406476
97.2	5.85	-0.0030790254227751265
97.2	6.15	-0.0024161372493866572
97.2	6.449999999999999	-0.0014832273940795337
97.2	6.75	-0.0007196533220233478
97.2	7.049999999999999	-0.0002746162430623863
97.2	7.35	-4.201842231299552e-05
97.2	7.65
97.2	7.949999999999999
97.2	8.25
97.2	8.55
97.2	8.85
97.2	9.149999999999999
97.2	9.45
97.2	9.75
97.2	10.05
97.2	10.35
97.2	10.649999999999999
97.2	10.95
97.2	11.25
97.2	11.55
97.2	11.85
97.2	12.149999999999999
97.2	12.45
97.2	12.75
97.2	13.05
97.2	13.35
97.2	13.649999999999999
97.2	13.95
97.2	14.25
97.2	14.549999999999999
97.2	14.85
99.6	0.15
99.6	0.44999999999999996
99.6	0.75
99.6	1.0499999999999998
99.6	1.35
99.6	1.65
99.6	1.95
99.6	2.25
99.6	2.55	0.07340469910866432
99.6	2.8499999999999996	0.050689850960023757
99.6	3.15	0.026036245914661242
99.6	3.4499999999999997	0.005428077689261674
99.6	3.75	-0.003376828389504743
99.6	4.05	-0.008053441198244827
99.6	4.35	-0.00838088317032045
99.6	4.65	-0.00672992731117405
99.6	4.949999999999999	-0.0056424435380003
99.6	5.25	-0.004359203285140348
99.6	5.55	-0.003493175232908893
99.6	5.85	-0.002876164815034814
99.6	6.15	-0.002205370995274775
99.6	6.449999999999999	-0.0013956376089129003
99.6	6.75	-0.0007320481014807746
99.6	7.049999999999999	-0.00028777330109205977
99.6	7.35	-3.947805761831137e-05
99.6	7.65
99.6	7.949999999999999
99.6	8.25
99.6	8.55
99.6	8.85
99.6	9.149999999999999
99.6	9.45
99.6	9.75
99.6	10.05
99.6	10.35
99.6	10.649999999999999
99.6	10.95
99.6	11.25
99.6	11.55
99.6	11.85
99.6	12.149999999999999
99.6	12.45
99.6	12.75
99.6	13.05
99.6	13.35
99.6	13.649999999999999
99.6	13.95
99.6	14.25
99.6	14.549999999999999
99.6	14.85
102.0	0.15
102.0	0.44999999999999996
102.0	0.75
102.0	1.0499999999999998
102.0	1.35
102.0	1.65
102.0	1.95
102.0	2.25
102.0	2.55	0.0592304108599716
102.0	2.8499999999999996	0.05401569987172249
102.0	3.15	0.026717024536352555
102.0	3.4499999999999997	0.006056679639495188
102.0	3.75	-0.0024463402788883586
102.0	4.05	-0.006796748253925051
102.0	4.35	-0.007515646965288331
102.0	4.65	-0.007167695644496606
102.0	4.949999999999999	-0.005455680338504768
102.0	5.25	-0.004321539356054045
102.0	5.55	-0.0034747853796195586
102.0	5.85	-0.0028192143306383067
102.0	6.15	-0.0020803655384601873
102.0	6.449999999999999	-0.0013663355021246964
102.0	6.75	-0.000731050913115242
102.0	7.049999999999999	-0.0002881267379419481
102.0	7.35	-3.951691239328444e-05
102.0	7.65
102.0	7.949999999999999
102.0	8.25
102.0	8.55
102.0	8.85
102.0	9.149999999999999
102.0	9.45
102.0	9.75
102.0	10.05
102.0	10.35
102.0	10.649999999999999
102.0	10.95
102.0	11.25
102.0	11.55
102.0	11.85
102.0	12.149999999999999
102.0	12.45
102.0	12.75
102.0	13.05
102.0	13.35
102.0	13.649999999999999
102.0	13.95
102.0	14.25
102.0	14.549999999999999
102.0	14.85
104.39999999999999	0.15
104.39999999999999	0.44999999999999996
104.39999999999999	0.75
104.39999999999999	1.0499999999999998
104.39999999999999	1.35
104.39999999999999	1.65
104.39999999999999	1.95
104.39999999999999	2.25
104.39999999999999	2.55	0.06299114174240524
104.39999999999999	2.8499999999999996	0.054894983196546704
104.39999999999999	3.15	0.02702947208338987
104.39999999999999	3.4499999999999997	0.0070126141334877785
104.39999999999999	3.75	-0.0028335590180957795
104.39999999999999	4.05	-0.007575398211956907
104.39999999999999	4.35	-0.007414003112683668
104.39999999999999	4.65	-0.007104041068659912
104.39999999999999	4.949999999999999	-0.005552099157261857
104.39999999999999	5.25	-0.004018120411761488
104.39999999999999	5.55	-0.003039108965883595
104.39999999999999	5.85	-0.0026087737704203057
104.39999999999999	6.15	-0.0019999027797974345
104.39999999999999	6.449999999999999	-0.0013422099514761331
104.39999999999999	6.75	-0.0007164925466412519
104.39999999999999	7.049999999999999	-0.00028187856074367887
104.39999999999999	7.35	-3.954322061765676e-05
104.39999999999999	7.65
104.39999999999999	7.949999999999999
104.39999999999999	8.25
104.39999999999999	8.55
104.39999999999999	8.85
104.39999999999999	9.149999999999999
104.39999999999999	9.45
104.39999999999999	9.75
104.39999999999999	10.05
104.39999999999999	10.35
104.39999999999999	10.649999999999999
104.39999999999999	10.95
104.39999999999999	11.25
104.39999999999999	11.55
104.39999999999999	11.85
104.39999999999999	12.149999999999999
104.39999999999999	12.45
104.39999999999999	12.75
104.39999999999999	13.05
104.39999999999999	13.35
104.39999999999999	13.649999999999999
104.39999999999999	13.95
104.39999999999999	14.25
104.39999999999999	14.549999999999999
104.39999999999999	14.85
106.8	0.15
106.8	0.44999999999999996
106.8	0.75
106.8	1.0499999999999998
106.8	1.35
106.8	1.65
106.8	1.95
106.8	2.25
106.8	2.55	0.04988798352714715
106.8	2.8499999999999996	0.0457852965082931
106.8	3.15	0.025854412709346714
106.8	3.4499999999999997	0.008345648939703488
106.8	3.75	-0.001416340989731557
106.8	4.05	-0.006641208736095287
106.8	4.35	-0.0077087085894351325
106.8	4.65	-0.006801914683541492
106.8	4.949999999999999	-0.0052569801624498405
106.8	5.25	-0.004034800424592518
106.8	5.55	-0.0029650294324287414
106.8	5.85	-0.0024742188266819428
106.8	6.15	-0.0018984098670809608
106.8	6.449999999999999	-0.0013368314009249305
106.8	6.75	-0.0007467290629595062
106.8	7.049999999999999	-0.00028482283271979005
106.8	7.35	-4.053643947854108e-05
106.8	7.65
106.8	7.949999999999999
106.8	8.25
106.8	8.55
106.8	8.85
106.8	9.149999999999999
106.8	9.45
106.8	9.75
106.8	10.05
106.8	10.35
106.8	10.649999999999999
106.8	10.95
106.8	11.25
106.8	11.55
106.8	11.85
106.8	12.149999999999999
106.8	12.45
106.8	12.75
106.8	13.05
106.8	13.35
106.8	13.649999999999999
106.8	13.95
106.8	14.25
106.8	14.549999999999999
106.8	14.85
109.2	0.15
109.2	0.44999999999999996
109.2	0.75
109.2	1.0499999999999998
109.2	1.35
109.2	1.65
109.2	1.95
109.2	2.25
109.2	2.55	0.07013343464398455
109.2	2.8499999999999996	0.05418823204767473
109.2	3.15	0.02820335084043798
109.2	3.4499999999999997	0.008591808436415937
109.2	3.75	-0.0021709929008761402
109.2	4.05	-0.007421185097242461
109.2	4.35	-0.008489622702335302
109.2	4.65	-0.006470316656913852
109.2	4.949999999999999	-0.00529038407807746
109.2	5.25	-0.0037179832261178213
109.2	5.55	-0.00288046789305391
109.2	5.85	-0.0024194435127295254
109.2	6.15	-0.002016435253997519
109.2	6.449999999999999	-0.0013781929552990715
109.2	6.75	-0.0007928091054406895
109.2	7.049999999999999	-0.00028799791886634885
109.2	7.35	-3.637491800075872e-05
109.2	7.65
109.2	7.949999999999999
109.2	8.25
109.2	8.55
109.2	8.85
109.2	9.149999999999999
109.2	9.45
109.2	9.75
109.2	10.05
109.2	10.35
109.2	10.649999999999999
109.2	10.95
109.2	11.25
109.2	11.55
109.2	11.85
109.2	12.149999999999999
109.2	12.45
109.2	12.75
109.2	13.05
109.2	13.35
109.2	13.649999999999999
109.2	13.95
109.2	14.25
109.2	14.549999999999999
109.2	14.85
111.6	0.15
111.6	0.44999999999999996
111.6	0.75
111.6	1.0499999999999998
111.6	1.35
111.6	1.65
111.6	1.95
111.6	2.25
111.6	2.55	0.06785043451677873
111.6	2.8499999999999996	0.04783867488353488
111.6	3.15	0.028301600874424706
111.6	3.4499999999999997	0.00873636991314389
111.6	3.75	-0.0007126624419178107
111.6	4.05	-0.006550777769974146
111.6	4.35	-0.007096211322639613
111.6	4.65	-0.006867042886434017
111.6	4.949999999999999	-0.004947435800628906
111.6	5.25	-0.0034005086837042664
111.6	5.55	-0.0026964892713930715
111.6	5.85	-0.002360880623448286
111.6	6.15	-0.0019502696874573735
111.6	6.449999999999999	-0.0013384143979008937
111.6	6.75	-0.0007023330269704638
111.6	7.049999999999999	-0.00029436700707684505
111.6	7.35	-3.689697730407583e-05
111.6	7.65
111.6	7.949999999999999
111.6	8.25
111.6	8.55
111.6	8.85
111.6	9.149999999999999
111.6	9.45
111.6	9.75
111.6	10.05
111.6	10.35
111.6	10.649999999999999
111.6	10.95
111.6	11.25
111.6	11.55
111.6	11.85
111.6	12.149999999999999
111.6	12.45
111.6	12.75
111.6	13.05
111.6	13.35
111.6	13.649999999999999
111.6	13.95
111.6	14.25
111.6	14.549999999999999
111.6	14.85
114.0	0.15
114.0	0.44999999999999996
114.0	0.75
114.0	1.0499999999999998
114.0	1.35
114.0	1.65
114.0	1.95
114.0	2.25
114.0	2.55	0.06160939049101444
114.0	2.8499999999999996	0.046553414185532375
114.0	3.15	0.02868503862709175
114.0	3.4499999999999997	0.008414125950049822
114.0	3.75	-0.0013292176734355052
114.0	4.05	-0.007318036238074545
114.0	4.35	-0.007986652443323892
114.0	4.65	-0.006694793745046007
114.0	4.949999999999999	-0.004828497369883614
114.0	5.25	-0.003588740541778078
114.0	5.55	-0.0026882264371012356
114.0	5.85	-0.0023592451352366308
114.0	6.15	-0.0019620590874051777
114.0	6.449999999999999	-0.0013634661217369459
114.0	6.75	-0.000724034001989878
114.0	7.049999999999999	-0.0002679085879414871
114.0	7.35	-3.7736354073643546e-05
114.0	7.65
114.0	7.949999999999999
114.0	8.25
114.0	8.55
114.0	8.85
114.0	9.149999999999999
114.0	9.45
114.0	9.75
114.0	10.05
114.0	10.35
114.0	10.649999999999999
114.0	10.95
114.0	11.25
114.0	11.55
114.0	11.85
114.0	12.149999999999999
114.0	12.45
114.0	12.75
114.0	13.05
114.0	13.35
114.0	13.649999999999999
114.0	13.95
114.0	14.25
114.0	14.549999999999999
114.0	14.85
116.39999999999999	0.15
116.39999999999999	0.44999999999999996
116.39999999999999	0.75
116.39999999999999	1.0499999999999998
116.39999999999999	1.35
116.39999999999999	1.65
116.39999999999999	1.95
116.39999999999999	2.25
116.39999999999999	2.55	0.07123417490973745
116.39999999999999	2.8499999999999996	0.05114063339044514
116.39999999999999	3.15	0.02927708059384292
116.39999999999999	3.4499999999999997	0.007341871552651102
116.39999999999999	3.75	0.0006271415709818974
116.39999999999999	4.05	-0.007296586042517444
116.39999999999999	4.35	-0.007917447982176053
116.39999999999999	4.65	-0.006336060043463132
116.39999999999999	4.949999999999999	-0.004489831618205652
116.39999999999999	5.25	-0.0032671339072926175
116.39999999999999	5.55	-0.002473573262890508
116.39999999999999	5.85	-0.002277971756957002
116.39999999999999	6.15	-0.0019923994853861247
116.39999999999999	6.449999999999999	-0.0013553650491672858
116.39999999999999	6.75	-0.000724953241567124
116.39999999999999	7.049999999999999	-0.00028458818467478323
116.39999999999999	7.35	-3.947696516688231e-05
116.39999999999999	7.65
116.39999999999999	7.949999999999999
116.39999999999999	8.25
116.39999999999999	8.55
116.39999999999999	8.85
116.39999999999999	9.149999999999999
116.39999999999999	9.45
116.39999999999999	9.75
116.39999999999999	10.05
116.39999999999999	10.35
116.39999999999999	10.649999999999999
116.39999999999999	10.95
116.39999999999999	11.25
116.39999999999999	11.55
116.39999999999999	11.85
116.39999999999999	12.149999999999999
116.39999999999999	12.45
116.39999999999999	12.75
116.39999999999999	13.05
116.39999999999999	13.35
116.39999999999999	13.649999999999999
116.39999999999999	13.95
116.39999999999999	14.25
116.39999999999999	14.549999999999999
116.39999999999999	14.85
118.8	0.15
118.8	0.44999999999999996
118.8	0.75
118.8	1.0499999999999998
118.8	1.35
118.8	1.65
118.8	1.95
118.8	2.25
118.8	2.55	0.044508711505761765
118.8	2.8499999999999996	0.05004287434476044
118.8	3.15	0.026277332045773854
118.8	3.4499999999999997	0.008850547231701138
118.8	3.75	-0.001966956486380476
118.8	4.05	-0.005881392275628397
118.8	4.35	-0.0074668353862195015
118.8	4.65	-0.006065023773720112
118.8	4.949999999999999	-0.004614973765135319
118.8	5.25	-0.003235921551541835
118.8	5.55	-0.002471301528585972
118.8	5.85	-0.002238990505039794
118.8	6.15	-0.001968207920235472
118.8	6.449999999999999	-0.0014022951482778217
118.8	6.75	-0.0007281488225082302
118.8	7.049999999999999	-0.00027623280340147545
118.8	7.35	-4.245760031938779e-05
118.8	7.65
118.8	7.949999999999999
118.8	8.25
118.8	8.55
118.8	8.85
118.8	9.149999999999999
118.8	9.45
118.8	9.75
118.8	10.05
118.8	10.35
118.8	10.649999999999999
118.8	10.95
118.8	11.25
118.8	11.55
118.8	11.85
118.8	12.149999999999999
118.8	12.45
118.8	12.75
118.8	13.05
118.8	13.35
118.8	13.649999999999999
118.8	13.95
118.8	14.25
118.8	14.549999999999999
118.8	14.85
121.2	0.15
121.2	0.44999999999999996
121.2	0.75
121.2	1.0499999999999998
121.2	1.35
121.2	1.65
121.2	1.95
121.2	2.25
121.2	2.55	0.06434743967162504
121.2	2.8499999999999996	0.05383312184610749
121.2	3.15	0.03030347338773396
121.2	3.4499999999999997	0.013422953438692776
121.2	3.75	-0.0017266135238636071
121.2	4.05	-0.007020610096336181
121.2	4.35	-0.007840895666242341
121.2	4.65	-0.006169272249968805
121.2	4.949999999999999	-0.0043172464089765005
121.2	5.25	-0.003084977035998352
121.2	5.55	-0.002396367560361024
121.2	5.85	-0.0021984109058171483
121.2	6.15	-0.001972116049963682
121.2	6.449999999999999	-0.0013595018123502107
121.2	6.75	-0.0007281585340166992
121.2	7.049999999999999	-0.00027413577083817286
121.2	7.35	-3.827666668863775e-05
121.2	7.65
121.2	7.949999999999999
121.2	8.25
121.2	8.55
121.2	8.85
121.2	9.149999999999999
121.2	9.45
121.2	9.75
121.2	10.05
121.2	10.35
121.2	10.649999999999999
121.2	10.95
121.2	11.25
121.2	11.55
121.2	11.85
121.2	12.149999999999999
121.2	12.45
121.2	12.75
121.2	13.05
121.2	13.35
121.2	13.649999999999999
121.2	13.95
121.2	14.25
121.2	14.549999999999999
121.2	14.85
123.6	0.15
123.6	0.44999999999999996
123.6	0.75
123.6	1.0499999999999998
123.6	1.35
123.6	1.65
123.6	1.95
123.6	2.25
123.6	2.55	0.06455953799003566
123.6	2.8499999999999996	0.049143485422716716
123.6	3.15	0.02887372757933999
123.6	3.4499999999999997	0.008864487808397659
123.6	3.75	-0.0012505259972638563
123.6	4.05	-0.006159326834452174
123.6	4.35	-0.006598197430441445
123.6	4.65	-0.005549589668207511
123.6	4.949999999999999	-0.004012773083045608
123.6	5.25	-0.003002701116258813
123.6	5.55	-0.0023966959858334937
123.6	5.85	-0.002133345399195282
123.6	6.15	-0.001975416809503187
123.6	6.449999999999999	-0.0013270065547191833
123.6	6.75	-0.0007539647189619827
123.6	7.049999999999999	-0.00026951823457408005
123.6	7.35	-4.0542935311489614e-05
123.6	7.65
123.6	7.949999999999999
123.6	8.25
123.6	8.55
123.6	8.85
123.6	9.149999999999999
123.6	9.45
123.6	9.75
123.6	10.05
123.6	10.35
123.6	10.649999999999999
123.6	10.95
123.6	11.25
123.6	11.55
123.6	11.85
123.6	12.149999999999999
123.6	12.45
123.6	12.75
123.6	13.05
123.6	13.35
123.6	13.649999999999999
123.6	13.95
123.6	14.25
123.6	14.549999999999999
123.6	14.85
126.0	0.15
126.0	0.44999999999999996
126.0	0.75
126.0	1.0499999999999998
126.0	1.35
126.0	1.65
126.0	1.95
126.0	2.25
126.0	2.55	0.06227465006814094
126.0	2.8499999999999996	0.05139327267678679
126.0	3.15	0.03144619968515918
126.0	3.4499999999999997	0.012443407112653801
126.0	3.75	2.3204805753288378e-05
126.0	4.05	-0.006660133756097192
126.0	4.35	-0.0071689468610208005
126.0	4.65	-0.005650315804250861
126.0	4.949999999999999	-0.004258382580005489
126.0	5.25	-0.0028716007906594843
126.0	5.55	-0.002422293826904486
126.0	5.85	-0.002298233155316229
126.0	6.15	-0.0019779558323638827
126.0	6.449999999999999	-0.001407958459155809
126.0	6.75	-0.0007319473151907492
126.0	7.049999999999999	-0.00027803523211150817
126.0	7.35	-3.501859694172241e-05
126.0	7.65
126.0	7.949999999999999
126.0	8.25
126.0	8.55
126.0	8.85
126.0	9.149999999999999
126.0	9.45
126.0	9.75
126.0	10.05
126.0	10.35
126.0	10.649999999999999
126.0	10.95
126.0	11.25
126.0	11.55
126.0	11.85
126.0	12.149999999999999
126.0	12.45
126.0	12.75
126.0	13.05
126.0	13.35
126.0	13.649999999999999
126.0	13.95
126.0	14.25
126.0	14.549999999999999
126.0	14.85
128.4	0.15
128.4	0.44999999999999996
128.4	0.75
128.4	1.0499999999999998
128.4	1.35
128.4	1.65
128.4	1.95
128.4	2.25
128.4	2.55	0.06744281502652814
128.4	2.8499999999999996	0.05050929527441922
128.4	3.15	0.03260210021294728
128.4	3.4499999999999997	0.010346829491215574
128.4	3.75	-0.002094484167478473
128.4	4.05	-0.0070052390337181775
128.4	4.35	-0.007821854850823868
128.4	4.65	-0.006216618996742003
128.4	4.949999999999999	-0.004005532305101746
128.4	5.25	-0.002919440462348262
128.4	5.55	-0.002411913134963131
128.4	5.85	-0.002245616016238304
128.4	6.15	-0.001989953731795983
128.4	6.449999999999999	-0.0013441424455186137
128.4	6.75	-0.0007469695671469596
128.4	7.049999999999999	-0.0002670382993024249
128.4	7.35	-3.653682624339596e-05
128.4	7.65
128.4	7.949999999999999
128.4	8.25
128.4	8.55
128.4	8.85
128.4	9.149999999999999
128.4	9.45
128.4	9.75
128.4	10.05
128.4	10.35
128.4	10.649999999999999
128.4	10.95
128.4	11.25
128.4	11.55
128.4	11.85
128.4	12.149999999999999
128.4	12.45
128.4	12.75
128.4	13.05
128.4	13.35
128.4	13.649999999999999
128.4	13.95
128.4	14.25
128.4	14.549999999999999
128.4	14.85
130.8	0.15
130.8	0.44999999999999996
130.8	0.75
130.8	1.0499999999999998
130.8	1.35
130.8	1.65
130.8	1.95
130.8	2.25
130.8	2.55	0.05458319963586007
130.8	2.8499999999999996	0.04953992620776393
130.8	3.15	0.027838862435907136
130.8	3.4499999999999997	0.011180436930163008
130.8	3.75	-0.0009381064946908058
130.8	4.05	-0.007563346426925739
130.8	4.35	-0.007681286997117471
130.8	4.65	-0.00556659846257796
130.8	4.949999999999999	-0.004104449786993511
130.8	5.25	-0.0029186684165552926
130.8	5.55	-0.002374267430502014
130.8	5.85	-0.0021947087970860374
130.8	6.15	-0.0019919272479185894
130.8	6.449999999999999	-0.0013505487346112826
130.8	6.75	-0.000779810028769272
130.8	7.049999999999999	-0.0002746852523290781
130.8	7.35	-3.536963819876262e-05
130.8	7.65
130.8	7.949999999999999
130.8	8.25
130.8	8.55
130.8	8.85
130.8	9.149999999999999
130.8	9.45
130.8	9.75
130.8	10.05
130.8	10.35
130.8	10.649999999999999
130.8	10.95
130.8	11.25
130.8	11.55
130.8	11.85
130.8	12.149999999999999
130.8	12.45
130.8	12.75
130.8	13.05
130.8	13.35
130.8	13.649999999999999
130.8	13.95
130.8	14.25
130.8	14.549999999999999
130.8	14.85
133.2	0.15
133.2	0.44999999999999996
133.2	0.75
133.2	1.0499999999999998
133.2	1.35
133.2	1.65
133.2	1.95
133.2	2.25
133.2	2.55	0.08280317323586761
133.2	2.8499999999999996	0.05165261582185465
133.2	3.15	0.028927628353912382
133.2	3.4499999999999997	0.013302395178275224
133.2	3.75	-0.001096016907364932
133.2	4.05	-0.0068738606316727
133.2	4.35	-0.007614373704487605
133.2	4.65	-0.006372809122606156
133.2	4.949999999999999	-0.004011055661352034
133.2	5.25	-0.002573208066674094
133.2	5.55	-0.0024011014865114814
133.2	5.85	-0.0022279375815336335
133.2	6.15	-0.002028514529242874
133.2	6.449999999999999	-0.0012905213309637687
133.2	6.75	-0.0007234691220134593
133.2	7.049999999999999	-0.0002823593427215713
133.2	7.35	-4.1439977415373824e-05
133.2	7.65
133.2	7.949999999999999
133.2	8.25
133.2	8.55
133.2	8.85
133.2	9.149999999999999
133.2	9.45
133.2	9.75
133.2	10.05
133.2	10.35
133.2	10.649999999999999
133.2	10.95
133.2	11.25
133.2	11.55
133.2	11.85
133.2	12.149999999999999
133.2	12.45
133.2	12.75
133.2	13.05
133.2	13.35
133.2	13.649999999999999
133.2	13.95
133.2	14.25
133.2	14.549999999999999
133.2	14.85
135.6	0.15
135.6	0.44999999999999996
135.6	0.75
135.6	1.0499999999999998
135.6	1.35
135.6	1.65
135.6	1.95
135.6	2.25
135.6	2.55	0.07095437720793996
135.6	2.8499999999999996	0.05074601508989903
135.6	3.15	0.03219843387764112
135.6	3.4499999999999997	0.011155984937637772
135.6	3.75	-0.0021379445673154686
135.6	4.05	-0.006923445341688857
135.6	4.35	-0.006533340614869702
135.6	4.65	-0.005519163910830627
135.6	4.949999999999999	-0.004104047118591782
135.6	5.25	-0.0028233255052631436
135.6	5.55	-0.002363705039670639
135.6	5.85	-0.002198396697683381
135.6	6.15	-0.0018911193170983022
135.6	6.449999999999999	-0.001373320774165207
135.6	6.75	-0.0007802715311106365
135.6	7.049999999999999	-0.00028196403951759747
135.6	7.35	-4.0415426789448385e-05
135.6	7.65
135.6	7.949999999999999
135.6	8.25
135.6	8.55
135.6	8.85
135.6	9.149999999999999
135.6	9.45
135.6	9.75
135.6	10.05
135.6	10.35
135.6	10.649999999999999
135.6	10.95
135.6	11.25
135.6	11.55
135.6	11.85
135.6	12.149999999999999
135.6	12.45
135.6	12.75
135.6	13.05
135.6	13.35
135.6	13.649999999999999
135.6	13.95
135.6	14.25
135.6	14.549999999999999
135.6	14.85
138.0	0.15
138.0	0.44999999999999996
138.0	0.75
138.0	1.0499999999999998
138.0	1.35
138.0	1.65
138.0	1.95
138.0	2.25
138.0	2.55	0.04959836157102667
138.0	2.8499999999999996	0.0390873245959833
138.0	3.15	0.032765693217204156
138.0	3.4499999999999997	0.011609511980821916
138.0	3.75	-0.0010588080768184468
138.0	4.05	-0.006008002289574137
138.0	4.35	-0.0077607876369338484
138.0	4.65	-0.005243204475957263
138.0	4.949999999999999	-0.0038388561228269976
138.0	5.25	-0.0026144793982694516
138.0	5.55	-0.0023037161717060274
138.0	5.85	-0.002268933496514017
138.0	6.15	-0.0019464298112393896
138.0	6.449999999999999	-0.0012909038212076684
138.0	6.75	-0.0007540169015132793
138.0	7.049999999999999	-0.00029219949322221083
138.0	7.35	-3.5940882960770144e-05
138.0	7.65
138.0	7.949999999999999
138.0	8.25
138.0	8.55
138.0	8.85
138.0	9.149999999999999
138.0	9.45
138.0	9.75
138.0	10.05
138.0	10.35
138.0	10.649999999999999
138.0	10.95
138.0	11.25
138.0	11.55
138.0	11.85
138.0	12.149999999999999
138.0	12.45
138.0	12.75
138.0	13.05
138.0	13.35
138.0	13.649999999999999
138.0	13.95
138.0	14.25
138.0	14.549999999999999
138.0	14.85
140.39999999999998	0.15
140.39999999999998	0.44999999999999996
140.39999999999998	0.75
140.39999999999998	1.0499999999999998
140.39999999999998	1.35
140.39999999999998	1.65
140.39999999999998	1.95
140.39999999999998	2.25
140.39999999999998	2.55	0.048590093490233244
140.39999999999998	2.8499999999999996	0.056374519653817325
140.39999999999998	3.15	0.034130271735299665
140.39999999999998	3.4499999999999997	0.012545097803809302
140.39999999999998	3.75	-0.0024734265159726356
140.39999999999998	4.05	-0.007487482385724544
140.39999999999998	4.35	-0.006945969538337965
140.39999999999998	4.65	-0.006060977252112865
140.39999999999998	4.949999999999999	-0.003806166717886747
140.39999999999998	5.25	-0.0025854347261012158
140.39999999999998	5.55	-0.0022351841282772966
140.39999999999998	5.85	-0.002270414105024897
140.39999999999998	6.15	-0.0020421454944978277
140.39999999999998	6.449999999999999	-0.0013449657089296809
140.39999999999998	6.75	-0.000737030066360781
140.39999999999998	7.049999999999999	-0.0002939807098266111
140.39999999999998	7.35	-3.92897019907656e-05
140.39999999999998	7.65
140.39999999999998	7.949999999999999
140.39999999999998	8.25
140.39999999999998	8.55
140.39999999999998	8.85
140.39999999999998	9.149999999999999
140.39999999999998	9.45
140.39999999999998	9.75
140.39999999999998	10.05
140.39999999999998	10.35
140.39999999999998	10.649999999999999
140.39999999999998	10.95
140.39999999999998	11.25
140.39999999999998	11.55
140.39999999999998	11.85
140.39999999999998	12.149999999999999
140.39999999999998	12.45
140.39999999999998	12.75
140.39999999999998	13.05
140.39999999999998	13.35
140.39999999999998	13.649999999999999
140.39999999999998	13.95
140.39999999999998	14.25
140.39999999999998	14.549999999999999
140.39999999999998	14.85
142.8	0.15
142.8	0.44999999999999996
142.8	0.75
142.8	1.0499999999999998
142.8	1.35
142.8	1.65
142.8	1.95
142.8	2.25
142.8	2.55	0.04398577403988568
142.8	2.8499999999999996	0.05307258778391054
142.8	3.15	0.032538152398441426
142.8	3.4499999999999997	0.008559364707994455
142.8	3.75	-0.002971634704749901
142.8	4.05	-0.006736039004677609
142.8	4.35	-0.006483338078806988
142.8	4.65	-0.005167200685130889
142.8	4.949999999999999	-0.0038880160514464823
142.8	5.25	-0.002916847737883413
142.8	5.55	-0.0022811017787031864
142.8	5.85	-0.0022356495061787813
142.8	6.15	-0.0019790215487186045
142.8	6.449999999999999	-0.001430898388345713
142.8	6.75	-0.0007268619927276887
142.8	7.049999999999999	-0.00028865842954496553
142.8	7.35	-4.238263028463719e-05
142.8	7.65
142.8	7.949999999999999
142.8	8.25
142.8	8.55
142.8	8.85
142.8	9.149999999999999
142.8	9.45
142.8	9.75
142.8	10.05
142.8	10.35
142.8	10.649999999999999
142.8	10.95
142.8	11.25
142.8	11.55
142.8	11.85
142.8	12.149999999999999
142.8	12.45
142.8	12.75
142.8	13.05
142.8	13.35
142.8	13.649999999999999
142.8	13.95
142.8	14.25
142.8	14.549999999999999
142.8	14.85
145.2	0.15
145.2	0.44999999999999996
145.2	0.75
145.2	1.0499999999999998
145.2	1.35
145.2	1.65
145.2	1.95
145.2	2.25
145.2	2.55	0.0800467277289935
145.2	2.8499999999999996	0.04598494360546421
145.2	3.15	0.03871282938391169
145.2	3.4499999999999997	0.009364626399245438
145.2	3.75	-0.0013351229634654324
145.2	4.05	-0.006691238110559153
145.2	4.35	-0.006756781205215814
145.2	4.65	-0.0052316025159244725
145.2	4.949999999999999	-0.0034372539860721254
145.2	5.25	-0.00271232915528949
145.2	5.55	-0.0023174192799046978
145.2	5.85	-0.0023984253460256734
145.2	6.15	-0.0019234151314564986
145.2	6.449999999999999	-0.0014357968885110378
145.2	6.75	-0.0007282269430856316
145.2	7.049999999999999	-0.00029287989104780635
145.2	7.35	-3.566970684852373e-05
145.2	7.65
145.2	7.949999999999999
145.2	8.25
145.2	8.55
145.2	8.85
145.2	9.149999999999999
145.2	9.45
145.2	9.75
145.2	10.05
145.2	10.35
145.2	10.649999999999999
145.2	10.95
145.2	11.25
145.2	11.55
145.2	11.85
145.2	12.149999999999999
145.2	12.45
145.2	12.75
145.2	13.05
145.2	13.35
145.2	13.649999999999999
145.2	13.95
145.2	14.25
145.2	14.549999999999999
145.2	14.85
147.6	0.15
147.6	0.44999999999999996
147.6	0.75
147.6	1.0499999999999998
147.6	1.35
147.6	1.65
147.6	1.95
147.6	2.25
147.6	2.55	0.030250037344444536
147.6	2.8499999999999996	0.05037818791863976
147.6	3.15	0.032504582773600535
147.6	3.4499999999999997	0.009582715380997071
147.6	3.75	-0.0021752115629642536
147.6	4.05	-0.0068222995528244785
147.6	4.35	-0.00679503814133215
147.6	4.65	-0.0048100627685586685
147.6	4.949999999999999	-0.0035338007752887127
147.6	5.25	-0.002809771108760014
147.6	5.55	-0.0023718338164457555
147.6	5.85	-0.0021956031942316724
147.6	6.15	-0.0019261035434936656
147.6	6.449999999999999	-0.001373954313160157
147.6	6.75	-0.0007013091242026253
147.6	7.049999999999999	-0.0002810576600894939
147.6	7.35	-4.4372958816474176e-05
147.6	7.65
147.6	7.949999999999999
147.6	8.25
147.6	8.55
147.6	8.85
147.6	9.149999999999999
147.6	9.45
147.6	9.75
147.6	10.05
147.6	10.35
147.6	10.649999999999999
147.6	10.95
147.6	11.25
147.6	11.55
147.6	11.85
147.6	12.149999999999999
147.6	12.45
147.6	12.75
147.6	13.05
147.6	13.35
147.6	13.649999999999999
147.6	13.95
147.6	14.25
147.6	14.549999999999999
147.6	14.85
150.0	0.15
150.0	0.44999999999999996
150.0	0.75
150.0	1.0499999999999998
150.0	1.35
150.0	1.65
150.0	1.95
150.0	2.25
150.0	2.55	0.06236571304032168
150.0	2.8499999999999996	0.04694946943469459
150.0	3.15	0.03461008808624392
150.0	3.4499999999999997	0.010786487473410489
150.0	3.75	-0.002155638170292359
150.0	4.05	-0.005936352132999282
150.0	4.35	-0.006711758082798272
150.0	4.65	-0.00507103628421368
150.0	4.949999999999999	-0.003753718791616056
150.0	5.25	-0.002730248733286597
150.0	5.55	-0.0024488019845386668
150.0	5.85	-0.0021560376496576566
150.0	6.15	-0.0020477257121566633
150.0	6.449999999999999	-0.001339251466456861
150.0	6.75	-0.0007414674191758513
150.0	7.049999999999999	-0.0002730986851528162
150.0	7.35	-4.9710464311750686e-05
150.0	7.65
150.0	7.949999999999999
150.0	8.25
150.0	8.55
150.0	8.85
150.0	9.149999999999999
150.0	9.45
150.0	9.75
150.0	10.05
150.0	10.35
150.0	10.649999999999999
150.0	10.95
150.0	11.25
150.0	11.55
150.0	11.85
150.0	12.149999999999999
150.0	12.45
150.0	12.75
150.0	13.05
150.0	13.35
150.0	13.649999999999999
150.0	13.95
150.0	14.25
150.0	14.549999999999999
150.0	14.85
152.39999999999998	0.15
152.39999999999998	0.44999999999999996
152.39999999999998	0.75
152.39999999999998	1.0499999999999998
152.39999999999998	1.35
152.39999999999998	1.65
152.39999999999998	1.95
152.39999999999998	2.25
152.39999999999998	2.55	0.06247311734386566
152.39999999999998	2.8499999999999996	0.04459564275167107
152.39999999999998	3.15	0.03206983228116637
152.39999999999998	3.4499999999999997	0.00944494408311031
152.39999999999998	3.75	-0.0007709060481681767
152.39999999999998	4.05	-0.00605398818501552
152.39999999999998	4.35	-0.0053219131886797924
152.39999999999998	4.65	-0.00550377736749509
152.39999999999998	4.949999999999999	-0.0035791592068148024
152.39999999999998	5.25	-0.002736161605623394
152.39999999999998	5.55	-0.002222228118830019
152.39999999999998	5.85	-0.002126218383122769
152.39999999999998	6.15	-0.0019121480113323387
152.39999999999998	6.449999999999999	-0.0013628070955945166
152.39999999999998	6.75	-0.0008033101790941017
152.39999999999998	7.049999999999999	-0.00029993461636498744
152.39999999999998	7.35	-4.246707296134379e-05
152.39999999999998	7.65
152.39999999999998	7.949999999999999
152.39999999999998	8.25
152.39999999999998	8.55
152.39999999999998	8.85
152.39999999999998	9.149999999999999
152.39999999999998	9.45
152.39999999999998	9.75
152.39999999999998	10.05
152.39999999999998	10.35
152.39999999999998	10.649999999999999
152.39999999999998	10.95
152.39999999999998	11.25
152.39999999999998	11.55
152.39999999999998	11.85
152.39999999999998	12.149999999999999
152.39999999999998	12.45
152.39999999999998	12.75
152.39999999999998	13.05
152.39999999999998	13.35
152.39999999999998	13.649999999999999
152.39999999999998	13.95
152.39999999999998	14.25
152.39999999999998	14.549999999999999
152.39999999999998	14.85
154.8	0.15
154.8	0.44999999999999996
154.8	0.75
154.8	1.0499999999999998
154.8	1.35
154.8	1.65
154.8	1.95
154.8	2.25
154.8	2.55	0.09634944170241273
154.8	2.8499999999999996	0.06141289967795615
154.8	3.15	0.0303971365438192
154.8	3.4499999999999997	0.010710597000446957
154.8	3.75	-0.004507760058614307
154.8	4.05	-0.006580453419178388
154.8	4.35	-0.006825782979678974
154.8	4.65	-0.005151680930710933
154.8	4.949999999999999	-0.0035698106651484165
154.8	5.25	-0.0026523872594770197
154.8	5.55	-0.00230467674268348
154.8	5.85	-0.002156599112621338
154.8	6.15	-0.001980126455905233
154.8	6.449999999999999	-0.0013446813358983661
154.8	6.75	-0.0007350771045011447
154.8	7.049999999999999	-0.00027939768473301624
154.8	7.35	-4.024203378328662e-05
154.8	7.65
154.8	7.949999999999999
154.8	8.25
154.8	8.55
154.8	8.85
154.8	9.149999999999999
154.8	9.45
154.8	9.75
154.8	10.05
154.8	10.35
154.8	10.649999999999999
154.8	10.95
154.8	11.25
154.8	11.55
154.8	11.85
154.8	12.149999999999999
154.8	12.45
154.8	12.75
154.8	13.05
154.8	13.35
154.8	13.649999999999999
154.8	13.95
154.8	14.25
154.8	14.549999999999999
[truncated: 501 more rows]
