# Supplementary material for: Peering inside the black box by learning the relevance of many-body functions in neural network potentials
Source: Nat Commun. 2025 Nov 10;16:9898. doi: 10.1038/s41467-025-65863-0 (PMC12603069; doi:10.1038/s41467-025-65863-0)
Supplement: Supplementary file 5 — Source Data Fig S9 [file 41467_2025_65863_MOESM5_ESM.zip › fig_s9_waterfall_plot_relevance/fig_s9_water_PaiNN_alpha_0.7853981633974483.csv]

angle	L2	3B_rel
61.2	0.15
61.2	0.44999999999999996
61.2	0.75
61.2	1.0499999999999998
61.2	1.35
61.2	1.65
61.2	1.95
61.2	2.25
61.2	2.55
61.2	2.8499999999999996	0.12763939740113983
61.2	3.15	0.016220051541495195
61.2	3.4499999999999997	-0.017836419332229524
61.2	3.75	-0.015398124016872128
61.2	4.05	-0.006234682260759507
61.2	4.35	-0.001380656738535816
61.2	4.65	0.0003602197124843789
61.2	4.949999999999999	0.0007506340837828017
61.2	5.25	0.00045073591667968427
61.2	5.55	0.00017446380314935618
61.2	5.85	-3.9703235719449896e-05
61.2	6.15	-0.00010773507730679951
61.2	6.449999999999999	-6.153945553986388e-05
61.2	6.75	-1.9619848082288213e-05
61.2	7.049999999999999	-2.9493219373427313e-06
61.2	7.35	-4.368709441308303e-08
61.2	7.65
61.2	7.949999999999999
61.2	8.25
61.2	8.55
61.2	8.85
61.2	9.149999999999999
61.2	9.45
61.2	9.75
61.2	10.05
61.2	10.35
61.2	10.649999999999999
61.2	10.95
61.2	11.25
61.2	11.55
61.2	11.85
61.2	12.149999999999999
61.2	12.45
61.2	12.75
61.2	13.05
61.2	13.35
61.2	13.649999999999999
61.2	13.95
61.2	14.25
61.2	14.549999999999999
61.2	14.85
63.599999999999994	0.15
63.599999999999994	0.44999999999999996
63.599999999999994	0.75
63.599999999999994	1.0499999999999998
63.599999999999994	1.35
63.599999999999994	1.65
63.599999999999994	1.95
63.599999999999994	2.25
63.599999999999994	2.55	0.27618201610857795
63.599999999999994	2.8499999999999996	0.12943172329687513
63.599999999999994	3.15	0.013217495029298984
63.599999999999994	3.4499999999999997	-0.01882497854169602
63.599999999999994	3.75	-0.013531050636439557
63.599999999999994	4.05	-0.005385661380650161
63.599999999999994	4.35	-0.0011949227248518827
63.599999999999994	4.65	0.0005473389287274341
63.599999999999994	4.949999999999999	0.0007482644845670729
63.599999999999994	5.25	0.0004156144677632572
63.599999999999994	5.55	0.00014878531113614196
63.599999999999994	5.85	-5.564455970253106e-05
63.599999999999994	6.15	-9.320017822811817e-05
63.599999999999994	6.449999999999999	-5.131648533161122e-05
63.599999999999994	6.75	-1.403717034993966e-05
63.599999999999994	7.049999999999999	-1.581497051304635e-06
63.599999999999994	7.35	-3.164189604342782e-08
63.599999999999994	7.65
63.599999999999994	7.949999999999999
63.599999999999994	8.25
63.599999999999994	8.55
63.599999999999994	8.85
63.599999999999994	9.149999999999999
63.599999999999994	9.45
63.599999999999994	9.75
63.599999999999994	10.05
63.599999999999994	10.35
63.599999999999994	10.649999999999999
63.599999999999994	10.95
63.599999999999994	11.25
63.599999999999994	11.55
63.599999999999994	11.85
63.599999999999994	12.149999999999999
63.599999999999994	12.45
63.599999999999994	12.75
63.599999999999994	13.05
63.599999999999994	13.35
63.599999999999994	13.649999999999999
63.599999999999994	13.95
63.599999999999994	14.25
63.599999999999994	14.549999999999999
63.599999999999994	14.85
66.0	0.15
66.0	0.44999999999999996
66.0	0.75
66.0	1.0499999999999998
66.0	1.35
66.0	1.65
66.0	1.95
66.0	2.25
66.0	2.55	0.27525856881038635
66.0	2.8499999999999996	0.10904621663325997
66.0	3.15	0.003846469315101376
66.0	3.4499999999999997	-0.01810360507931648
66.0	3.75	-0.01249863471337657
66.0	4.05	-0.004403627381335697
66.0	4.35	-0.000650866572968931
66.0	4.65	0.0006479904760121973
66.0	4.949999999999999	0.0006971563664823499
66.0	5.25	0.0003826403528157073
66.0	5.55	0.00011077964649288224
66.0	5.85	-5.86825076482481e-05
66.0	6.15	-7.889082563848188e-05
66.0	6.449999999999999	-3.654424189269551e-05
66.0	6.75	-9.783567353518562e-06
66.0	7.049999999999999	-1.4493540904592434e-06
66.0	7.35	-2.9535686087891824e-08
66.0	7.65
66.0	7.949999999999999
66.0	8.25
66.0	8.55
66.0	8.85
66.0	9.149999999999999
66.0	9.45
66.0	9.75
66.0	10.05
66.0	10.35
66.0	10.649999999999999
66.0	10.95
66.0	11.25
66.0	11.55
66.0	11.85
66.0	12.149999999999999
66.0	12.45
66.0	12.75
66.0	13.05
66.0	13.35
66.0	13.649999999999999
66.0	13.95
66.0	14.25
66.0	14.549999999999999
66.0	14.85
68.4	0.15
68.4	0.44999999999999996
68.4	0.75
68.4	1.0499999999999998
68.4	1.35
68.4	1.65
68.4	1.95
68.4	2.25
68.4	2.55	0.22371419501496348
68.4	2.8499999999999996	0.08962453068509815
68.4	3.15	0.003173584226222407
68.4	3.4499999999999997	-0.017605156737582207
68.4	3.75	-0.011459740111803285
68.4	4.05	-0.0034871986840341656
68.4	4.35	-0.00036354016918579507
68.4	4.65	0.000723060821120734
68.4	4.949999999999999	0.0006676490332386757
68.4	5.25	0.00037727468188271883
68.4	5.55	9.584416014756131e-05
68.4	5.85	-4.8027322677037155e-05
68.4	6.15	-6.203320184899698e-05
68.4	6.449999999999999	-2.7511040004666007e-05
68.4	6.75	-8.045035024561815e-06
68.4	7.049999999999999	-1.4330252343022484e-06
68.4	7.35	-2.936990840020633e-08
68.4	7.65
68.4	7.949999999999999
68.4	8.25
68.4	8.55
68.4	8.85
68.4	9.149999999999999
68.4	9.45
68.4	9.75
68.4	10.05
68.4	10.35
68.4	10.649999999999999
68.4	10.95
68.4	11.25
68.4	11.55
68.4	11.85
68.4	12.149999999999999
68.4	12.45
68.4	12.75
68.4	13.05
68.4	13.35
68.4	13.649999999999999
68.4	13.95
68.4	14.25
68.4	14.549999999999999
68.4	14.85
70.8	0.15
70.8	0.44999999999999996
70.8	0.75
70.8	1.0499999999999998
70.8	1.35
70.8	1.65
70.8	1.95
70.8	2.25
70.8	2.55	0.22932502838011715
70.8	2.8499999999999996	0.08287954875101344
70.8	3.15	-0.002402744223672452
70.8	3.4499999999999997	-0.017157194383412185
70.8	3.75	-0.009998580359940945
70.8	4.05	-0.0028891655888035515
70.8	4.35	0.00012677475848696076
70.8	4.65	0.0007249662100718582
70.8	4.949999999999999	0.0006855579552543623
70.8	5.25	0.00035829068024458883
70.8	5.55	8.583404479288075e-05
70.8	5.85	-3.556204429687761e-05
70.8	6.15	-4.79555949887005e-05
70.8	6.449999999999999	-2.435734970195611e-05
70.8	6.75	-8.260983152808287e-06
70.8	7.049999999999999	-1.4386216002723201e-06
70.8	7.35	-2.5925035066088958e-08
70.8	7.65
70.8	7.949999999999999
70.8	8.25
70.8	8.55
70.8	8.85
70.8	9.149999999999999
70.8	9.45
70.8	9.75
70.8	10.05
70.8	10.35
70.8	10.649999999999999
70.8	10.95
70.8	11.25
70.8	11.55
70.8	11.85
70.8	12.149999999999999
70.8	12.45
70.8	12.75
70.8	13.05
70.8	13.35
70.8	13.649999999999999
70.8	13.95
70.8	14.25
70.8	14.549999999999999
70.8	14.85
73.2	0.15
73.2	0.44999999999999996
73.2	0.75
73.2	1.0499999999999998
73.2	1.35
73.2	1.65
73.2	1.95
73.2	2.25
73.2	2.55	0.15777794234018724
73.2	2.8499999999999996	0.07117516825422834
73.2	3.15	0.0003610864166622226
73.2	3.4499999999999997	-0.015449063844374568
73.2	3.75	-0.008663343611412307
73.2	4.05	-0.0025657854662264564
73.2	4.35	0.00023630450180877827
73.2	4.65	0.0007966160093899922
73.2	4.949999999999999	0.00067551500563708
73.2	5.25	0.00034728283601399824
73.2	5.55	8.617230110664041e-05
73.2	5.85	-2.3746655459007887e-05
73.2	6.15	-3.971934920623278e-05
73.2	6.449999999999999	-2.4744375168738414e-05
73.2	6.75	-8.331451619851081e-06
73.2	7.049999999999999	-1.3496479759580477e-06
73.2	7.35	-3.09036026495513e-08
73.2	7.65
73.2	7.949999999999999
73.2	8.25
73.2	8.55
73.2	8.85
73.2	9.149999999999999
73.2	9.45
73.2	9.75
73.2	10.05
73.2	10.35
73.2	10.649999999999999
73.2	10.95
73.2	11.25
73.2	11.55
73.2	11.85
73.2	12.149999999999999
73.2	12.45
73.2	12.75
73.2	13.05
73.2	13.35
73.2	13.649999999999999
73.2	13.95
73.2	14.25
73.2	14.549999999999999
73.2	14.85
75.6	0.15
75.6	0.44999999999999996
75.6	0.75
75.6	1.0499999999999998
75.6	1.35
75.6	1.65
75.6	1.95
75.6	2.25
75.6	2.55	0.15469840040077543
75.6	2.8499999999999996	0.0630443447141303
75.6	3.15	-0.0014860598029764346
75.6	3.4499999999999997	-0.014142933733087693
75.6	3.75	-0.008550218753830663
75.6	4.05	-0.0018687145274157192
75.6	4.35	0.0003319428580148141
75.6	4.65	0.0007964211843681126
75.6	4.949999999999999	0.000648651719057271
75.6	5.25	0.00029705205872038886
75.6	5.55	8.565078217579314e-05
75.6	5.85	-8.300391205800981e-06
75.6	6.15	-3.588428182601616e-05
75.6	6.449999999999999	-2.3665870260459095e-05
75.6	6.75	-8.611774040978214e-06
75.6	7.049999999999999	-1.3972092916965665e-06
75.6	7.35	-2.8115523907275918e-08
75.6	7.65
75.6	7.949999999999999
75.6	8.25
75.6	8.55
75.6	8.85
75.6	9.149999999999999
75.6	9.45
75.6	9.75
75.6	10.05
75.6	10.35
75.6	10.649999999999999
75.6	10.95
75.6	11.25
75.6	11.55
75.6	11.85
75.6	12.149999999999999
75.6	12.45
75.6	12.75
75.6	13.05
75.6	13.35
75.6	13.649999999999999
75.6	13.95
75.6	14.25
75.6	14.549999999999999
75.6	14.85
78.0	0.15
78.0	0.44999999999999996
78.0	0.75
78.0	1.0499999999999998
78.0	1.35
78.0	1.65
78.0	1.95
78.0	2.25
78.0	2.55	0.13898000150254575
78.0	2.8499999999999996	0.05984850992479272
78.0	3.15	-0.00474108466862391
78.0	3.4499999999999997	-0.013099665649994248
78.0	3.75	-0.007377876556635021
78.0	4.05	-0.001510543041057398
78.0	4.35	0.0004074750813166739
78.0	4.65	0.000797572371751318
78.0	4.949999999999999	0.0006247199953773237
78.0	5.25	0.00028158579525411825
78.0	5.55	7.113502052288304e-05
78.0	5.85	-5.456162376224767e-06
78.0	6.15	-3.695605679354253e-05
78.0	6.449999999999999	-2.521151371443382e-05
78.0	6.75	-8.112147988126898e-06
78.0	7.049999999999999	-1.4746973053543117e-06
78.0	7.35	-2.6853550566693016e-08
78.0	7.65
78.0	7.949999999999999
78.0	8.25
78.0	8.55
78.0	8.85
78.0	9.149999999999999
78.0	9.45
78.0	9.75
78.0	10.05
78.0	10.35
78.0	10.649999999999999
78.0	10.95
78.0	11.25
78.0	11.55
78.0	11.85
78.0	12.149999999999999
78.0	12.45
78.0	12.75
78.0	13.05
78.0	13.35
78.0	13.649999999999999
78.0	13.95
78.0	14.25
78.0	14.549999999999999
78.0	14.85
80.4	0.15
80.4	0.44999999999999996
80.4	0.75
80.4	1.0499999999999998
80.4	1.35
80.4	1.65
80.4	1.95
80.4	2.25
80.4	2.55	0.11468348726042775
80.4	2.8499999999999996	0.051318154895057554
80.4	3.15	-0.0011649126233068685
80.4	3.4499999999999997	-0.011882548479996332
80.4	3.75	-0.00690155647621124
80.4	4.05	-0.0014098193649674903
80.4	4.35	0.0005406036519475512
80.4	4.65	0.0007636922048806096
80.4	4.949999999999999	0.0005825936969667873
80.4	5.25	0.0002544587801374008
80.4	5.55	7.31817299953197e-05
80.4	5.85	-2.78050039184875e-06
80.4	6.15	-3.798242939901783e-05
80.4	6.449999999999999	-2.5105899926273883e-05
80.4	6.75	-8.523172368447148e-06
80.4	7.049999999999999	-1.4046067794864891e-06
80.4	7.35	-2.8454577767564663e-08
80.4	7.65
80.4	7.949999999999999
80.4	8.25
80.4	8.55
80.4	8.85
80.4	9.149999999999999
80.4	9.45
80.4	9.75
80.4	10.05
80.4	10.35
80.4	10.649999999999999
80.4	10.95
80.4	11.25
80.4	11.55
80.4	11.85
80.4	12.149999999999999
80.4	12.45
80.4	12.75
80.4	13.05
80.4	13.35
80.4	13.649999999999999
80.4	13.95
80.4	14.25
80.4	14.549999999999999
80.4	14.85
82.8	0.15
82.8	0.44999999999999996
82.8	0.75
82.8	1.0499999999999998
82.8	1.35
82.8	1.65
82.8	1.95
82.8	2.25
82.8	2.55	0.12272560557649115
82.8	2.8499999999999996	0.05107567153793801
82.8	3.15	0.0014679139526899971
82.8	3.4499999999999997	-0.010700073831635848
82.8	3.75	-0.006436782344209313
82.8	4.05	-0.001132020631484283
82.8	4.35	0.0005357111215979219
82.8	4.65	0.0007213056212898243
82.8	4.949999999999999	0.0005326764350927208
82.8	5.25	0.0002255848312354748
82.8	5.55	7.845908982067472e-05
82.8	5.85	-1.363720143390927e-06
82.8	6.15	-3.64550057340408e-05
82.8	6.449999999999999	-2.371214078317022e-05
82.8	6.75	-8.467436431329827e-06
82.8	7.049999999999999	-1.3938454430840402e-06
82.8	7.35	-2.9350393374055415e-08
82.8	7.65
82.8	7.949999999999999
82.8	8.25
82.8	8.55
82.8	8.85
82.8	9.149999999999999
82.8	9.45
82.8	9.75
82.8	10.05
82.8	10.35
82.8	10.649999999999999
82.8	10.95
82.8	11.25
82.8	11.55
82.8	11.85
82.8	12.149999999999999
82.8	12.45
82.8	12.75
82.8	13.05
82.8	13.35
82.8	13.649999999999999
82.8	13.95
82.8	14.25
82.8	14.549999999999999
82.8	14.85
85.2	0.15
85.2	0.44999999999999996
85.2	0.75
85.2	1.0499999999999998
85.2	1.35
85.2	1.65
85.2	1.95
85.2	2.25
85.2	2.55	0.08621232105916606
85.2	2.8499999999999996	0.04841231690482768
85.2	3.15	0.00010350900703367764
85.2	3.4499999999999997	-0.01015051951320108
85.2	3.75	-0.0056679078090977435
85.2	4.05	-0.0007811561479962619
85.2	4.35	0.0005011519303239025
85.2	4.65	0.0006316481940100986
85.2	4.949999999999999	0.0004577142327405127
85.2	5.25	0.00021334280684263127
85.2	5.55	7.55130008478183e-05
85.2	5.85	-1.5769541034252907e-06
85.2	6.15	-3.7950454734469285e-05
85.2	6.449999999999999	-2.4599332003979758e-05
85.2	6.75	-8.166843004799994e-06
85.2	7.049999999999999	-1.3782766174511854e-06
85.2	7.35	-3.0896483827540985e-08
85.2	7.65
85.2	7.949999999999999
85.2	8.25
85.2	8.55
85.2	8.85
85.2	9.149999999999999
85.2	9.45
85.2	9.75
85.2	10.05
85.2	10.35
85.2	10.649999999999999
85.2	10.95
85.2	11.25
85.2	11.55
85.2	11.85
85.2	12.149999999999999
85.2	12.45
85.2	12.75
85.2	13.05
85.2	13.35
85.2	13.649999999999999
85.2	13.95
85.2	14.25
85.2	14.549999999999999
85.2	14.85
87.6	0.15
87.6	0.44999999999999996
87.6	0.75
87.6	1.0499999999999998
87.6	1.35
87.6	1.65
87.6	1.95
87.6	2.25
87.6	2.55	0.11423644666604105
87.6	2.8499999999999996	0.04450355898538172
87.6	3.15	0.0025542546374579065
87.6	3.4499999999999997	-0.009682610095666759
87.6	3.75	-0.004940037388158517
87.6	4.05	-0.0006961073456619709
87.6	4.35	0.00046545091937261825
87.6	4.65	0.0005339227034167616
87.6	4.949999999999999	0.0004001966398303571
87.6	5.25	0.00019149405906394333
87.6	5.55	7.224735877898733e-05
87.6	5.85	-9.890058146859693e-07
87.6	6.15	-3.7843539823425154e-05
87.6	6.449999999999999	-2.3726855369176716e-05
87.6	6.75	-8.322030826274353e-06
87.6	7.049999999999999	-1.4107047843580022e-06
87.6	7.35	-3.2099045869699694e-08
87.6	7.65
87.6	7.949999999999999
87.6	8.25
87.6	8.55
87.6	8.85
87.6	9.149999999999999
87.6	9.45
87.6	9.75
87.6	10.05
87.6	10.35
87.6	10.649999999999999
87.6	10.95
87.6	11.25
87.6	11.55
87.6	11.85
87.6	12.149999999999999
87.6	12.45
87.6	12.75
87.6	13.05
87.6	13.35
87.6	13.649999999999999
87.6	13.95
87.6	14.25
87.6	14.549999999999999
87.6	14.85
90.0	0.15
90.0	0.44999999999999996
90.0	0.75
90.0	1.0499999999999998
90.0	1.35
90.0	1.65
90.0	1.95
90.0	2.25
90.0	2.55	0.08465965835520448
90.0	2.8499999999999996	0.04377910313877537
90.0	3.15	0.00441262747007388
90.0	3.4499999999999997	-0.00878698068160258
90.0	3.75	-0.0051548788861261585
90.0	4.05	-0.0006991024744555732
90.0	4.35	0.00033945274487473786
90.0	4.65	0.0004684725925412594
90.0	4.949999999999999	0.00036162589809473467
90.0	5.25	0.00018105355768800846
90.0	5.55	7.446800229344365e-05
90.0	5.85	-5.137600701020592e-06
90.0	6.15	-3.676454225208776e-05
90.0	6.449999999999999	-2.3522195752710868e-05
90.0	6.75	-8.113754674897075e-06
90.0	7.049999999999999	-1.4238352169985645e-06
90.0	7.35	-2.9571423012270314e-08
90.0	7.65
90.0	7.949999999999999
90.0	8.25
90.0	8.55
90.0	8.85
90.0	9.149999999999999
90.0	9.45
90.0	9.75
90.0	10.05
90.0	10.35
90.0	10.649999999999999
90.0	10.95
90.0	11.25
90.0	11.55
90.0	11.85
90.0	12.149999999999999
90.0	12.45
90.0	12.75
90.0	13.05
90.0	13.35
90.0	13.649999999999999
90.0	13.95
90.0	14.25
90.0	14.549999999999999
90.0	14.85
92.4	0.15
92.4	0.44999999999999996
92.4	0.75
92.4	1.0499999999999998
92.4	1.35
92.4	1.65
92.4	1.95
92.4	2.25
92.4	2.55	0.06647178133422926
92.4	2.8499999999999996	0.04062415854262066
92.4	3.15	0.005418597446691575
92.4	3.4499999999999997	-0.008734162684703119
92.4	3.75	-0.004771892694785339
92.4	4.05	-0.0008863436597098503
92.4	4.35	0.0002565716993691104
92.4	4.65	0.00039297252017155113
92.4	4.949999999999999	0.00030763298788261996
92.4	5.25	0.0001683893902843395
92.4	5.55	7.680735588519421e-05
92.4	5.85	-5.4472800313055794e-06
92.4	6.15	-3.785110974855095e-05
92.4	6.449999999999999	-2.427633304854925e-05
92.4	6.75	-8.4196199037687e-06
92.4	7.049999999999999	-1.421188372030605e-06
92.4	7.35	-3.092714657000412e-08
92.4	7.65
92.4	7.949999999999999
92.4	8.25
92.4	8.55
92.4	8.85
92.4	9.149999999999999
92.4	9.45
92.4	9.75
92.4	10.05
92.4	10.35
92.4	10.649999999999999
92.4	10.95
92.4	11.25
92.4	11.55
92.4	11.85
92.4	12.149999999999999
92.4	12.45
92.4	12.75
92.4	13.05
92.4	13.35
92.4	13.649999999999999
92.4	13.95
92.4	14.25
92.4	14.549999999999999
92.4	14.85
94.8	0.15
94.8	0.44999999999999996
94.8	0.75
94.8	1.0499999999999998
94.8	1.35
94.8	1.65
94.8	1.95
94.8	2.25
94.8	2.55	0.07014163500767048
94.8	2.8499999999999996	0.04075410861581483
94.8	3.15	0.004514968291661366
94.8	3.4499999999999997	-0.007987488034965722
94.8	3.75	-0.004639501961673889
94.8	4.05	-0.0009744923963976606
94.8	4.35	8.639849623938434e-06
94.8	4.65	0.0003290708613836463
94.8	4.949999999999999	0.00027922695615558086
94.8	5.25	0.00017714665367395252
94.8	5.55	7.740735928148244e-05
94.8	5.85	-4.509103063039903e-06
94.8	6.15	-3.524082957890989e-05
94.8	6.449999999999999	-2.422037963544814e-05
94.8	6.75	-8.138309227705347e-06
94.8	7.049999999999999	-1.42236565607348e-06
94.8	7.35	-3.219525155482487e-08
94.8	7.65
94.8	7.949999999999999
94.8	8.25
94.8	8.55
94.8	8.85
94.8	9.149999999999999
94.8	9.45
94.8	9.75
94.8	10.05
94.8	10.35
94.8	10.649999999999999
94.8	10.95
94.8	11.25
94.8	11.55
94.8	11.85
94.8	12.149999999999999
94.8	12.45
94.8	12.75
94.8	13.05
94.8	13.35
94.8	13.649999999999999
94.8	13.95
94.8	14.25
94.8	14.549999999999999
94.8	14.85
97.2	0.15
97.2	0.44999999999999996
97.2	0.75
97.2	1.0499999999999998
97.2	1.35
97.2	1.65
97.2	1.95
97.2	2.25
97.2	2.55	0.056211934537840916
97.2	2.8499999999999996	0.03832329185718921
97.2	3.15	0.004245614946792643
97.2	3.4499999999999997	-0.00729383478441472
97.2	3.75	-0.003994273777956901
97.2	4.05	-0.0009073820248542817
97.2	4.35	-2.7292841784054306e-05
97.2	4.65	0.00022313383256428691
97.2	4.949999999999999	0.0002721426758244435
97.2	5.25	0.0001728812290657421
97.2	5.55	7.149182995258971e-05
97.2	5.85	-1.04910688185345e-05
97.2	6.15	-3.692837631672238e-05
97.2	6.449999999999999	-2.3648302133362784e-05
97.2	6.75	-8.436125657816252e-06
97.2	7.049999999999999	-1.4457662939377462e-06
97.2	7.35	-3.0149553696940835e-08
97.2	7.65
97.2	7.949999999999999
97.2	8.25
97.2	8.55
97.2	8.85
97.2	9.149999999999999
97.2	9.45
97.2	9.75
97.2	10.05
97.2	10.35
97.2	10.649999999999999
97.2	10.95
97.2	11.25
97.2	11.55
97.2	11.85
97.2	12.149999999999999
97.2	12.45
97.2	12.75
97.2	13.05
97.2	13.35
97.2	13.649999999999999
97.2	13.95
97.2	14.25
97.2	14.549999999999999
97.2	14.85
99.6	0.15
99.6	0.44999999999999996
99.6	0.75
99.6	1.0499999999999998
99.6	1.35
99.6	1.65
99.6	1.95
99.6	2.25
99.6	2.55	0.07340469910866432
99.6	2.8499999999999996	0.040432446150421165
99.6	3.15	0.006449343638748158
99.6	3.4499999999999997	-0.007614392408184635
99.6	3.75	-0.004357204726329652
99.6	4.05	-0.0011539425038238685
99.6	4.35	-0.00013900877661242604
99.6	4.65	0.0001934219147079297
99.6	4.949999999999999	0.0002520954206074249
99.6	5.25	0.00017538201157746118
99.6	5.55	7.551312608551439e-05
99.6	5.85	-1.8341320647296249e-06
99.6	6.15	-3.671723341662051e-05
99.6	6.449999999999999	-2.45413054536169e-05
99.6	6.75	-8.119258431118275e-06
99.6	7.049999999999999	-1.4068044629200662e-06
99.6	7.35	-3.0142871383944804e-08
99.6	7.65
99.6	7.949999999999999
99.6	8.25
99.6	8.55
99.6	8.85
99.6	9.149999999999999
99.6	9.45
99.6	9.75
99.6	10.05
99.6	10.35
99.6	10.649999999999999
99.6	10.95
99.6	11.25
99.6	11.55
99.6	11.85
99.6	12.149999999999999
99.6	12.45
99.6	12.75
99.6	13.05
99.6	13.35
99.6	13.649999999999999
99.6	13.95
99.6	14.25
99.6	14.549999999999999
99.6	14.85
102.0	0.15
102.0	0.44999999999999996
102.0	0.75
102.0	1.0499999999999998
102.0	1.35
102.0	1.65
102.0	1.95
102.0	2.25
102.0	2.55	0.0592304108599716
102.0	2.8499999999999996	0.041080410900285164
102.0	3.15	0.005414518633470737
102.0	3.4499999999999997	-0.007616491498715463
102.0	3.75	-0.004236488789305241
102.0	4.05	-0.001180187280109993
102.0	4.35	-0.0002565925098871686
102.0	4.65	0.0001328464813979936
102.0	4.949999999999999	0.0002598253830888092
102.0	5.25	0.00018145551525807377
102.0	5.55	7.824462084743361e-05
102.0	5.85	-1.4824557951693721e-06
102.0	6.15	-3.682141215061532e-05
102.0	6.449999999999999	-2.44309809664102e-05
102.0	6.75	-8.41757986118196e-06
102.0	7.049999999999999	-1.4671467570286939e-06
102.0	7.35	-3.1404591145386675e-08
102.0	7.65
102.0	7.949999999999999
102.0	8.25
102.0	8.55
102.0	8.85
102.0	9.149999999999999
102.0	9.45
102.0	9.75
102.0	10.05
102.0	10.35
102.0	10.649999999999999
102.0	10.95
102.0	11.25
102.0	11.55
102.0	11.85
102.0	12.149999999999999
102.0	12.45
102.0	12.75
102.0	13.05
102.0	13.35
102.0	13.649999999999999
102.0	13.95
102.0	14.25
102.0	14.549999999999999
102.0	14.85
104.39999999999999	0.15
104.39999999999999	0.44999999999999996
104.39999999999999	0.75
104.39999999999999	1.0499999999999998
104.39999999999999	1.35
104.39999999999999	1.65
104.39999999999999	1.95
104.39999999999999	2.25
104.39999999999999	2.55	0.06299114174240524
104.39999999999999	2.8499999999999996	0.04566594628931674
104.39999999999999	3.15	0.0071174345796400345
104.39999999999999	3.4499999999999997	-0.006658525915979683
104.39999999999999	3.75	-0.004464842724852941
104.39999999999999	4.05	-0.001340626043215507
104.39999999999999	4.35	-0.0003430403948412467
104.39999999999999	4.65	9.76991801186369e-05
104.39999999999999	4.949999999999999	0.00025381888838847607
104.39999999999999	5.25	0.0001699996785704357
104.39999999999999	5.55	8.15922057817844e-05
104.39999999999999	5.85	-6.864302138507788e-06
104.39999999999999	6.15	-3.715831567015943e-05
104.39999999999999	6.449999999999999	-2.5075158536715233e-05
104.39999999999999	6.75	-8.400443812970218e-06
104.39999999999999	7.049999999999999	-1.4974046359192942e-06
104.39999999999999	7.35	-2.9087290607724223e-08
104.39999999999999	7.65
104.39999999999999	7.949999999999999
104.39999999999999	8.25
104.39999999999999	8.55
104.39999999999999	8.85
104.39999999999999	9.149999999999999
104.39999999999999	9.45
104.39999999999999	9.75
104.39999999999999	10.05
104.39999999999999	10.35
104.39999999999999	10.649999999999999
104.39999999999999	10.95
104.39999999999999	11.25
104.39999999999999	11.55
104.39999999999999	11.85
104.39999999999999	12.149999999999999
104.39999999999999	12.45
104.39999999999999	12.75
104.39999999999999	13.05
104.39999999999999	13.35
104.39999999999999	13.649999999999999
104.39999999999999	13.95
104.39999999999999	14.25
104.39999999999999	14.549999999999999
104.39999999999999	14.85
106.8	0.15
106.8	0.44999999999999996
106.8	0.75
106.8	1.0499999999999998
106.8	1.35
106.8	1.65
106.8	1.95
106.8	2.25
106.8	2.55	0.04988798352714715
106.8	2.8499999999999996	0.03942349554528156
106.8	3.15	0.006661186728123682
106.8	3.4499999999999997	-0.006628145651499961
106.8	3.75	-0.004604608540956747
106.8	4.05	-0.001556803976226418
106.8	4.35	-0.0004464631340681807
106.8	4.65	5.680284786482494e-05
106.8	4.949999999999999	0.0002552647641356136
106.8	5.25	0.0001756243098969658
106.8	5.55	6.605699136353523e-05
106.8	5.85	-6.381763914473168e-06
106.8	6.15	-3.533827605966337e-05
106.8	6.449999999999999	-2.450191610884449e-05
106.8	6.75	-8.318588162130088e-06
106.8	7.049999999999999	-1.4826350935901293e-06
106.8	7.35	-3.1448414329212475e-08
106.8	7.65
106.8	7.949999999999999
106.8	8.25
106.8	8.55
106.8	8.85
106.8	9.149999999999999
106.8	9.45
106.8	9.75
106.8	10.05
106.8	10.35
106.8	10.649999999999999
106.8	10.95
106.8	11.25
106.8	11.55
106.8	11.85
106.8	12.149999999999999
106.8	12.45
106.8	12.75
106.8	13.05
106.8	13.35
106.8	13.649999999999999
106.8	13.95
106.8	14.25
106.8	14.549999999999999
106.8	14.85
109.2	0.15
109.2	0.44999999999999996
109.2	0.75
109.2	1.0499999999999998
109.2	1.35
109.2	1.65
109.2	1.95
109.2	2.25
109.2	2.55	0.07013343464398455
109.2	2.8499999999999996	0.04141435582865574
109.2	3.15	0.007559260897646227
109.2	3.4499999999999997	-0.006038715321686312
109.2	3.75	-0.004264707722015156
109.2	4.05	-0.001639427301252027
109.2	4.35	-0.000550774961052337
109.2	4.65	9.69203079019386e-05
109.2	4.949999999999999	0.0002608835091551498
109.2	5.25	0.00018113201423017897
109.2	5.55	7.62844026634719e-05
109.2	5.85	-3.6929690763642395e-06
109.2	6.15	-3.6777032137288304e-05
109.2	6.449999999999999	-2.4237334388240417e-05
109.2	6.75	-8.516125232576079e-06
109.2	7.049999999999999	-1.4461679050089779e-06
109.2	7.35	-3.157464509538306e-08
109.2	7.65
109.2	7.949999999999999
109.2	8.25
109.2	8.55
109.2	8.85
109.2	9.149999999999999
109.2	9.45
109.2	9.75
109.2	10.05
109.2	10.35
109.2	10.649999999999999
109.2	10.95
109.2	11.25
109.2	11.55
109.2	11.85
109.2	12.149999999999999
109.2	12.45
109.2	12.75
109.2	13.05
109.2	13.35
109.2	13.649999999999999
109.2	13.95
109.2	14.25
109.2	14.549999999999999
109.2	14.85
111.6	0.15
111.6	0.44999999999999996
111.6	0.75
111.6	1.0499999999999998
111.6	1.35
111.6	1.65
111.6	1.95
111.6	2.25
111.6	2.55	0.06785043451677873
111.6	2.8499999999999996	0.04076643128770347
111.6	3.15	0.009538819300617748
111.6	3.4499999999999997	-0.006216061365504124
111.6	3.75	-0.004485167655126483
111.6	4.05	-0.0018415952037295178
111.6	4.35	-0.0004786621532206876
111.6	4.65	9.317677092278858e-05
111.6	4.949999999999999	0.00026581017639388025
111.6	5.25	0.00017424851325138557
111.6	5.55	7.572106137124397e-05
111.6	5.85	-4.641800776568612e-06
111.6	6.15	-3.8246160097692135e-05
111.6	6.449999999999999	-2.4250581823468788e-05
111.6	6.75	-8.288748566184656e-06
111.6	7.049999999999999	-1.3909980918550188e-06
111.6	7.35	-3.4187288522982394e-08
111.6	7.65
111.6	7.949999999999999
111.6	8.25
111.6	8.55
111.6	8.85
111.6	9.149999999999999
111.6	9.45
111.6	9.75
111.6	10.05
111.6	10.35
111.6	10.649999999999999
111.6	10.95
111.6	11.25
111.6	11.55
111.6	11.85
111.6	12.149999999999999
111.6	12.45
111.6	12.75
111.6	13.05
111.6	13.35
111.6	13.649999999999999
111.6	13.95
111.6	14.25
111.6	14.549999999999999
111.6	14.85
114.0	0.15
114.0	0.44999999999999996
114.0	0.75
114.0	1.0499999999999998
114.0	1.35
114.0	1.65
114.0	1.95
114.0	2.25
114.0	2.55	0.06160939049101444
114.0	2.8499999999999996	0.0419199387794746
114.0	3.15	0.006176880138323409
114.0	3.4499999999999997	-0.005497723203525141
114.0	3.75	-0.004764721195376425
114.0	4.05	-0.0018679969602710617
114.0	4.35	-0.000607371921483291
114.0	4.65	7.368016962759364e-05
114.0	4.949999999999999	0.00027274092866924664
114.0	5.25	0.00016801144655415897
114.0	5.55	7.314015328835513e-05
114.0	5.85	-3.3621940954879867e-06
114.0	6.15	-3.559194662735087e-05
114.0	6.449999999999999	-2.4042082139316207e-05
114.0	6.75	-8.226806462840056e-06
114.0	7.049999999999999	-1.4389934831982282e-06
114.0	7.35	-3.135017854588349e-08
114.0	7.65
114.0	7.949999999999999
114.0	8.25
114.0	8.55
114.0	8.85
114.0	9.149999999999999
114.0	9.45
114.0	9.75
114.0	10.05
114.0	10.35
114.0	10.649999999999999
114.0	10.95
114.0	11.25
114.0	11.55
114.0	11.85
114.0	12.149999999999999
114.0	12.45
114.0	12.75
114.0	13.05
114.0	13.35
114.0	13.649999999999999
114.0	13.95
114.0	14.25
114.0	14.549999999999999
114.0	14.85
116.39999999999999	0.15
116.39999999999999	0.44999999999999996
116.39999999999999	0.75
116.39999999999999	1.0499999999999998
116.39999999999999	1.35
116.39999999999999	1.65
116.39999999999999	1.95
116.39999999999999	2.25
116.39999999999999	2.55	0.07123417490973745
116.39999999999999	2.8499999999999996	0.04077963595597859
116.39999999999999	3.15	0.006847315235441305
116.39999999999999	3.4499999999999997	-0.006090708010626574
116.39999999999999	3.75	-0.004834810309575956
116.39999999999999	4.05	-0.0020368117519668455
116.39999999999999	4.35	-0.0006222898837805951
116.39999999999999	4.65	8.112118808930119e-05
116.39999999999999	4.949999999999999	0.00026076409263772635
116.39999999999999	5.25	0.00017381374076384776
116.39999999999999	5.55	7.474038939034853e-05
116.39999999999999	5.85	-5.390671784541169e-06
116.39999999999999	6.15	-3.6197860036791376e-05
116.39999999999999	6.449999999999999	-2.3712532155110108e-05
116.39999999999999	6.75	-8.574556430504611e-06
116.39999999999999	7.049999999999999	-1.4841207942215035e-06
116.39999999999999	7.35	-3.451860402715993e-08
116.39999999999999	7.65
116.39999999999999	7.949999999999999
116.39999999999999	8.25
116.39999999999999	8.55
116.39999999999999	8.85
116.39999999999999	9.149999999999999
116.39999999999999	9.45
116.39999999999999	9.75
116.39999999999999	10.05
116.39999999999999	10.35
116.39999999999999	10.649999999999999
116.39999999999999	10.95
116.39999999999999	11.25
116.39999999999999	11.55
116.39999999999999	11.85
116.39999999999999	12.149999999999999
116.39999999999999	12.45
116.39999999999999	12.75
116.39999999999999	13.05
116.39999999999999	13.35
116.39999999999999	13.649999999999999
116.39999999999999	13.95
116.39999999999999	14.25
116.39999999999999	14.549999999999999
116.39999999999999	14.85
118.8	0.15
118.8	0.44999999999999996
118.8	0.75
118.8	1.0499999999999998
118.8	1.35
118.8	1.65
118.8	1.95
118.8	2.25
118.8	2.55	0.044508711505761765
118.8	2.8499999999999996	0.042260284729440496
118.8	3.15	0.009825612287902056
118.8	3.4499999999999997	-0.005904143469904871
118.8	3.75	-0.0050208736001004835
118.8	4.05	-0.002041335851266486
118.8	4.35	-0.000621860971781314
118.8	4.65	6.426184400991433e-05
118.8	4.949999999999999	0.0002464773905613431
118.8	5.25	0.00017360856971453408
118.8	5.55	7.875490489781846e-05
118.8	5.85	-2.130138751397194e-06
118.8	6.15	-3.377816732047216e-05
118.8	6.449999999999999	-2.447812000112719e-05
118.8	6.75	-8.152969868847839e-06
118.8	7.049999999999999	-1.4243785753515246e-06
118.8	7.35	-3.147096866148961e-08
118.8	7.65
118.8	7.949999999999999
118.8	8.25
118.8	8.55
118.8	8.85
118.8	9.149999999999999
118.8	9.45
118.8	9.75
118.8	10.05
118.8	10.35
118.8	10.649999999999999
118.8	10.95
118.8	11.25
118.8	11.55
118.8	11.85
118.8	12.149999999999999
118.8	12.45
118.8	12.75
118.8	13.05
118.8	13.35
118.8	13.649999999999999
118.8	13.95
118.8	14.25
118.8	14.549999999999999
118.8	14.85
121.2	0.15
121.2	0.44999999999999996
121.2	0.75
121.2	1.0499999999999998
121.2	1.35
121.2	1.65
121.2	1.95
121.2	2.25
121.2	2.55	0.06434743967162504
121.2	2.8499999999999996	0.04420742459361436
121.2	3.15	0.007915122336738401
121.2	3.4499999999999997	-0.006165425037323912
121.2	3.75	-0.004919178096420012
121.2	4.05	-0.0022375806111797187
121.2	4.35	-0.0006675156808351316
121.2	4.65	5.840902327180079e-05
121.2	4.949999999999999	0.00026264455357348076
121.2	5.25	0.00016609883439534453
121.2	5.55	7.874340130688051e-05
121.2	5.85	1.811516458390261e-06
121.2	6.15	-3.6849709012062805e-05
121.2	6.449999999999999	-2.409130312395201e-05
121.2	6.75	-8.269022487215591e-06
121.2	7.049999999999999	-1.4325958435592763e-06
121.2	7.35	-3.203849493767e-08
121.2	7.65
121.2	7.949999999999999
121.2	8.25
121.2	8.55
121.2	8.85
121.2	9.149999999999999
121.2	9.45
121.2	9.75
121.2	10.05
121.2	10.35
121.2	10.649999999999999
121.2	10.95
121.2	11.25
121.2	11.55
121.2	11.85
121.2	12.149999999999999
121.2	12.45
121.2	12.75
121.2	13.05
121.2	13.35
121.2	13.649999999999999
121.2	13.95
121.2	14.25
121.2	14.549999999999999
121.2	14.85
123.6	0.15
123.6	0.44999999999999996
123.6	0.75
123.6	1.0499999999999998
123.6	1.35
123.6	1.65
123.6	1.95
123.6	2.25
123.6	2.55	0.06455953799003566
123.6	2.8499999999999996	0.04230643925480954
123.6	3.15	0.00787761175909205
123.6	3.4499999999999997	-0.0059116155195931405
123.6	3.75	-0.005301574650340891
123.6	4.05	-0.002109956099136489
123.6	4.35	-0.0006218506152117685
123.6	4.65	7.971134610500792e-05
123.6	4.949999999999999	0.0002626398410054032
123.6	5.25	0.00018023261794331702
123.6	5.55	6.763873870310402e-05
123.6	5.85	-3.901182380500764e-06
123.6	6.15	-3.5094853010110856e-05
123.6	6.449999999999999	-2.3911418099258064e-05
123.6	6.75	-8.447011927819723e-06
123.6	7.049999999999999	-1.4065057251660872e-06
123.6	7.35	-2.9832239503207595e-08
123.6	7.65
123.6	7.949999999999999
123.6	8.25
123.6	8.55
123.6	8.85
123.6	9.149999999999999
123.6	9.45
123.6	9.75
123.6	10.05
123.6	10.35
123.6	10.649999999999999
123.6	10.95
123.6	11.25
123.6	11.55
123.6	11.85
123.6	12.149999999999999
123.6	12.45
123.6	12.75
123.6	13.05
123.6	13.35
123.6	13.649999999999999
123.6	13.95
123.6	14.25
123.6	14.549999999999999
123.6	14.85
126.0	0.15
126.0	0.44999999999999996
126.0	0.75
126.0	1.0499999999999998
126.0	1.35
126.0	1.65
126.0	1.95
126.0	2.25
126.0	2.55	0.06227465006814094
126.0	2.8499999999999996	0.04023940388123591
126.0	3.15	0.009253316497760622
126.0	3.4499999999999997	-0.006594263142524477
126.0	3.75	-0.00500949467134056
126.0	4.05	-0.002168386316641015
126.0	4.35	-0.0005288048303052
126.0	4.65	8.258019943442755e-05
126.0	4.949999999999999	0.0002588435450772306
126.0	5.25	0.0001705939801531488
126.0	5.55	7.88427243441235e-05
126.0	5.85	-2.8086886250428984e-06
126.0	6.15	-3.760214323981752e-05
126.0	6.449999999999999	-2.641134091277923e-05
126.0	6.75	-8.19504804089657e-06
126.0	7.049999999999999	-1.4169262958208547e-06
126.0	7.35	-2.6287408641467795e-08
126.0	7.65
126.0	7.949999999999999
126.0	8.25
126.0	8.55
126.0	8.85
126.0	9.149999999999999
126.0	9.45
126.0	9.75
126.0	10.05
126.0	10.35
126.0	10.649999999999999
126.0	10.95
126.0	11.25
126.0	11.55
126.0	11.85
126.0	12.149999999999999
126.0	12.45
126.0	12.75
126.0	13.05
126.0	13.35
126.0	13.649999999999999
126.0	13.95
126.0	14.25
126.0	14.549999999999999
126.0	14.85
128.4	0.15
128.4	0.44999999999999996
128.4	0.75
128.4	1.0499999999999998
128.4	1.35
128.4	1.65
128.4	1.95
128.4	2.25
128.4	2.55	0.06744281502652814
128.4	2.8499999999999996	0.042029686572864704
128.4	3.15	0.006096077566415748
128.4	3.4499999999999997	-0.00588121736019388
128.4	3.75	-0.005388018229699038
128.4	4.05	-0.002268448295648681
128.4	4.35	-0.0006479531756304395
128.4	4.65	6.988103660255236e-05
128.4	4.949999999999999	0.0002713983176368807
128.4	5.25	0.000175030514377424
128.4	5.55	6.854782899563606e-05
128.4	5.85	-1.1944948743991418e-06
128.4	6.15	-3.684751657287294e-05
128.4	6.449999999999999	-2.5285619149054728e-05
128.4	6.75	-8.393346188986597e-06
128.4	7.049999999999999	-1.5322435787515372e-06
128.4	7.35	-3.093610041121535e-08
128.4	7.65
128.4	7.949999999999999
128.4	8.25
128.4	8.55
128.4	8.85
128.4	9.149999999999999
128.4	9.45
128.4	9.75
128.4	10.05
128.4	10.35
128.4	10.649999999999999
128.4	10.95
128.4	11.25
128.4	11.55
128.4	11.85
128.4	12.149999999999999
128.4	12.45
128.4	12.75
128.4	13.05
128.4	13.35
128.4	13.649999999999999
128.4	13.95
128.4	14.25
128.4	14.549999999999999
128.4	14.85
130.8	0.15
130.8	0.44999999999999996
130.8	0.75
130.8	1.0499999999999998
130.8	1.35
130.8	1.65
130.8	1.95
130.8	2.25
130.8	2.55	0.05458319963586007
130.8	2.8499999999999996	0.03885141422857118
130.8	3.15	0.008632410826116585
130.8	3.4499999999999997	-0.0062288292897773306
130.8	3.75	-0.0055445347614771524
130.8	4.05	-0.002236898915926546
130.8	4.35	-0.0006503306388874269
130.8	4.65	8.738389446810406e-05
130.8	4.949999999999999	0.00026469083288470363
130.8	5.25	0.00017463027691058566
130.8	5.55	7.553453515528097e-05
130.8	5.85	4.104667444277185e-06
130.8	6.15	-3.752955775467899e-05
130.8	6.449999999999999	-2.42744947996027e-05
130.8	6.75	-8.289169371902628e-06
130.8	7.049999999999999	-1.4153307535444515e-06
130.8	7.35	-2.6125228597594172e-08
130.8	7.65
130.8	7.949999999999999
130.8	8.25
130.8	8.55
130.8	8.85
130.8	9.149999999999999
130.8	9.45
130.8	9.75
130.8	10.05
130.8	10.35
130.8	10.649999999999999
130.8	10.95
130.8	11.25
130.8	11.55
130.8	11.85
130.8	12.149999999999999
130.8	12.45
130.8	12.75
130.8	13.05
130.8	13.35
130.8	13.649999999999999
130.8	13.95
130.8	14.25
130.8	14.549999999999999
130.8	14.85
133.2	0.15
133.2	0.44999999999999996
133.2	0.75
133.2	1.0499999999999998
133.2	1.35
133.2	1.65
133.2	1.95
133.2	2.25
133.2	2.55	0.08280317323586761
133.2	2.8499999999999996	0.04029262210461927
133.2	3.15	0.008605144934476151
133.2	3.4499999999999997	-0.006441325317702562
133.2	3.75	-0.005340593421401605
133.2	4.05	-0.002340233423308408
133.2	4.35	-0.0005915179591566755
133.2	4.65	0.00010134649067392943
133.2	4.949999999999999	0.00028047232085682937
133.2	5.25	0.00017210890931098081
133.2	5.55	7.509808590843566e-05
133.2	5.85	-4.4457344966980875e-06
133.2	6.15	-3.2900063593845556e-05
133.2	6.449999999999999	-2.3295564320073123e-05
133.2	6.75	-8.552554870387654e-06
133.2	7.049999999999999	-1.4182670843201565e-06
133.2	7.35	-3.30775183031139e-08
133.2	7.65
133.2	7.949999999999999
133.2	8.25
133.2	8.55
133.2	8.85
133.2	9.149999999999999
133.2	9.45
133.2	9.75
133.2	10.05
133.2	10.35
133.2	10.649999999999999
133.2	10.95
133.2	11.25
133.2	11.55
133.2	11.85
133.2	12.149999999999999
133.2	12.45
133.2	12.75
133.2	13.05
133.2	13.35
133.2	13.649999999999999
133.2	13.95
133.2	14.25
133.2	14.549999999999999
133.2	14.85
135.6	0.15
135.6	0.44999999999999996
135.6	0.75
135.6	1.0499999999999998
135.6	1.35
135.6	1.65
135.6	1.95
135.6	2.25
135.6	2.55	0.07095437720793996
135.6	2.8499999999999996	0.04210153532323388
135.6	3.15	0.008605418420012917
135.6	3.4499999999999997	-0.006158492018141727
135.6	3.75	-0.0052463057438075006
135.6	4.05	-0.002169522720766779
135.6	4.35	-0.0006024449233152113
135.6	4.65	7.70880953110835e-05
135.6	4.949999999999999	0.00026989915935344904
135.6	5.25	0.00017568246267150078
135.6	5.55	7.803219806803204e-05
135.6	5.85	-6.079102862439045e-06
135.6	6.15	-3.846416220005708e-05
135.6	6.449999999999999	-2.457091472397564e-05
135.6	6.75	-8.561280793361334e-06
135.6	7.049999999999999	-1.382366679057864e-06
135.6	7.35	-2.828393769713749e-08
135.6	7.65
135.6	7.949999999999999
135.6	8.25
135.6	8.55
135.6	8.85
135.6	9.149999999999999
135.6	9.45
135.6	9.75
135.6	10.05
135.6	10.35
135.6	10.649999999999999
135.6	10.95
135.6	11.25
135.6	11.55
135.6	11.85
135.6	12.149999999999999
135.6	12.45
135.6	12.75
135.6	13.05
135.6	13.35
135.6	13.649999999999999
135.6	13.95
135.6	14.25
135.6	14.549999999999999
135.6	14.85
138.0	0.15
138.0	0.44999999999999996
138.0	0.75
138.0	1.0499999999999998
138.0	1.35
138.0	1.65
138.0	1.95
138.0	2.25
138.0	2.55	0.04959836157102667
138.0	2.8499999999999996	0.04177555841430153
138.0	3.15	0.009412159557306595
138.0	3.4499999999999997	-0.006899660996822224
138.0	3.75	-0.00536230426983142
138.0	4.05	-0.002326994031500369
138.0	4.35	-0.0005921956699995783
138.0	4.65	3.820940156817887e-05
138.0	4.949999999999999	0.0002562612114128912
138.0	5.25	0.0001739190462020556
138.0	5.55	7.096827788789136e-05
138.0	5.85	-6.486518234867083e-07
138.0	6.15	-3.626026902659633e-05
138.0	6.449999999999999	-2.316602935238495e-05
138.0	6.75	-8.358032129015272e-06
138.0	7.049999999999999	-1.465544941264184e-06
138.0	7.35	-3.124736233009071e-08
138.0	7.65
138.0	7.949999999999999
138.0	8.25
138.0	8.55
138.0	8.85
138.0	9.149999999999999
138.0	9.45
138.0	9.75
138.0	10.05
138.0	10.35
138.0	10.649999999999999
138.0	10.95
138.0	11.25
138.0	11.55
138.0	11.85
138.0	12.149999999999999
138.0	12.45
138.0	12.75
138.0	13.05
138.0	13.35
138.0	13.649999999999999
138.0	13.95
138.0	14.25
138.0	14.549999999999999
138.0	14.85
140.39999999999998	0.15
140.39999999999998	0.44999999999999996
140.39999999999998	0.75
140.39999999999998	1.0499999999999998
140.39999999999998	1.35
140.39999999999998	1.65
140.39999999999998	1.95
140.39999999999998	2.25
140.39999999999998	2.55	0.048590093490233244
140.39999999999998	2.8499999999999996	0.044640016592915714
140.39999999999998	3.15	0.00955756865018611
140.39999999999998	3.4499999999999997	-0.00565001790443409
140.39999999999998	3.75	-0.005370847682352217
140.39999999999998	4.05	-0.0023506143122366597
140.39999999999998	4.35	-0.0005620355078788537
140.39999999999998	4.65	9.896303990712748e-05
140.39999999999998	4.949999999999999	0.0002611607327698349
140.39999999999998	5.25	0.00016954706327127646
140.39999999999998	5.55	7.371563405692075e-05
140.39999999999998	5.85	-2.656459755014353e-06
140.39999999999998	6.15	-3.828943607256429e-05
140.39999999999998	6.449999999999999	-2.2718813359050174e-05
140.39999999999998	6.75	-8.708768754364691e-06
140.39999999999998	7.049999999999999	-1.3466476500845843e-06
140.39999999999998	7.35	-2.7917764419476656e-08
140.39999999999998	7.65
140.39999999999998	7.949999999999999
140.39999999999998	8.25
140.39999999999998	8.55
140.39999999999998	8.85
140.39999999999998	9.149999999999999
140.39999999999998	9.45
140.39999999999998	9.75
140.39999999999998	10.05
140.39999999999998	10.35
140.39999999999998	10.649999999999999
140.39999999999998	10.95
140.39999999999998	11.25
140.39999999999998	11.55
140.39999999999998	11.85
140.39999999999998	12.149999999999999
140.39999999999998	12.45
140.39999999999998	12.75
140.39999999999998	13.05
140.39999999999998	13.35
140.39999999999998	13.649999999999999
140.39999999999998	13.95
140.39999999999998	14.25
140.39999999999998	14.549999999999999
140.39999999999998	14.85
142.8	0.15
142.8	0.44999999999999996
142.8	0.75
142.8	1.0499999999999998
142.8	1.35
142.8	1.65
142.8	1.95
142.8	2.25
142.8	2.55	0.04398577403988568
142.8	2.8499999999999996	0.04298421354163891
142.8	3.15	0.008450572424253996
142.8	3.4499999999999997	-0.0064071834704788515
142.8	3.75	-0.005303507010999545
142.8	4.05	-0.0021931877901951932
142.8	4.35	-0.0006194209504461403
142.8	4.65	0.00011950749042240087
142.8	4.949999999999999	0.00025992090898749277
142.8	5.25	0.0001806157258982363
142.8	5.55	7.131340392847004e-05
142.8	5.85	-4.308278658047909e-06
142.8	6.15	-3.7502577602935514e-05
142.8	6.449999999999999	-2.4542025695063366e-05
142.8	6.75	-8.287160226985638e-06
142.8	7.049999999999999	-1.638631608288486e-06
142.8	7.35	-3.3510792091902686e-08
142.8	7.65
142.8	7.949999999999999
142.8	8.25
142.8	8.55
142.8	8.85
142.8	9.149999999999999
142.8	9.45
142.8	9.75
142.8	10.05
142.8	10.35
142.8	10.649999999999999
142.8	10.95
142.8	11.25
142.8	11.55
142.8	11.85
142.8	12.149999999999999
142.8	12.45
142.8	12.75
142.8	13.05
142.8	13.35
142.8	13.649999999999999
142.8	13.95
142.8	14.25
142.8	14.549999999999999
142.8	14.85
145.2	0.15
145.2	0.44999999999999996
145.2	0.75
145.2	1.0499999999999998
145.2	1.35
145.2	1.65
145.2	1.95
145.2	2.25
145.2	2.55	0.0800467277289935
145.2	2.8499999999999996	0.04495102113557775
145.2	3.15	0.010721925639124245
145.2	3.4499999999999997	-0.006833965134312253
145.2	3.75	-0.005588512497564244
145.2	4.05	-0.00230478282563748
145.2	4.35	-0.0006238369556062863
145.2	4.65	8.999628369333141e-05
145.2	4.949999999999999	0.00025162871336263605
145.2	5.25	0.00018603191356576874
145.2	5.55	7.916731354375863e-05
145.2	5.85	-8.499745977532094e-06
145.2	6.15	-3.425048149088318e-05
145.2	6.449999999999999	-2.3899558554481997e-05
145.2	6.75	-8.085551106126957e-06
145.2	7.049999999999999	-1.4366005024390407e-06
145.2	7.35	-3.924512016774315e-08
145.2	7.65
145.2	7.949999999999999
145.2	8.25
145.2	8.55
145.2	8.85
145.2	9.149999999999999
145.2	9.45
145.2	9.75
145.2	10.05
145.2	10.35
145.2	10.649999999999999
145.2	10.95
145.2	11.25
145.2	11.55
145.2	11.85
145.2	12.149999999999999
145.2	12.45
145.2	12.75
145.2	13.05
145.2	13.35
145.2	13.649999999999999
145.2	13.95
145.2	14.25
145.2	14.549999999999999
145.2	14.85
147.6	0.15
147.6	0.44999999999999996
147.6	0.75
147.6	1.0499999999999998
147.6	1.35
147.6	1.65
147.6	1.95
147.6	2.25
147.6	2.55	0.030250037344444536
147.6	2.8499999999999996	0.04644463684173792
147.6	3.15	0.010151285978266164
147.6	3.4499999999999997	-0.006597627316664561
147.6	3.75	-0.005508961860704994
147.6	4.05	-0.002331531410403209
147.6	4.35	-0.0005875428614194949
147.6	4.65	7.819686518804682e-05
147.6	4.949999999999999	0.00025481019362882414
147.6	5.25	0.00017133345512140535
147.6	5.55	7.438096519157833e-05
147.6	5.85	-5.624574852119285e-06
147.6	6.15	-3.6996803204369995e-05
147.6	6.449999999999999	-2.4305977825158797e-05
147.6	6.75	-9.394581981585415e-06
147.6	7.049999999999999	-1.3845654318244001e-06
147.6	7.35	-5.0649617938484574e-08
147.6	7.65
147.6	7.949999999999999
147.6	8.25
147.6	8.55
147.6	8.85
147.6	9.149999999999999
147.6	9.45
147.6	9.75
147.6	10.05
147.6	10.35
147.6	10.649999999999999
147.6	10.95
147.6	11.25
147.6	11.55
147.6	11.85
147.6	12.149999999999999
147.6	12.45
147.6	12.75
147.6	13.05
147.6	13.35
147.6	13.649999999999999
147.6	13.95
147.6	14.25
147.6	14.549999999999999
147.6	14.85
150.0	0.15
150.0	0.44999999999999996
150.0	0.75
150.0	1.0499999999999998
150.0	1.35
150.0	1.65
150.0	1.95
150.0	2.25
150.0	2.55	0.06236571304032168
150.0	2.8499999999999996	0.04791378915011453
150.0	3.15	0.008432173014955812
150.0	3.4499999999999997	-0.006058523152788115
150.0	3.75	-0.005608620649236258
150.0	4.05	-0.0022700032897420086
150.0	4.35	-0.0005486911056500558
150.0	4.65	0.00011123036546077898
150.0	4.949999999999999	0.0002515149562959874
150.0	5.25	0.00018273199027038172
150.0	5.55	8.132976666372226e-05
150.0	5.85	-9.357534313769489e-07
150.0	6.15	-3.47979558680535e-05
150.0	6.449999999999999	-2.4117056636500197e-05
150.0	6.75	-8.637970447421553e-06
150.0	7.049999999999999	-1.3478936705324427e-06
150.0	7.35	-3.619667508381922e-08
150.0	7.65
150.0	7.949999999999999
150.0	8.25
150.0	8.55
150.0	8.85
150.0	9.149999999999999
150.0	9.45
150.0	9.75
150.0	10.05
150.0	10.35
150.0	10.649999999999999
150.0	10.95
150.0	11.25
150.0	11.55
150.0	11.85
150.0	12.149999999999999
150.0	12.45
150.0	12.75
150.0	13.05
150.0	13.35
150.0	13.649999999999999
150.0	13.95
150.0	14.25
150.0	14.549999999999999
150.0	14.85
152.39999999999998	0.15
152.39999999999998	0.44999999999999996
152.39999999999998	0.75
152.39999999999998	1.0499999999999998
152.39999999999998	1.35
152.39999999999998	1.65
152.39999999999998	1.95
152.39999999999998	2.25
152.39999999999998	2.55	0.06247311734386566
152.39999999999998	2.8499999999999996	0.04615721662567658
152.39999999999998	3.15	0.008866574742557419
152.39999999999998	3.4499999999999997	-0.0065641481540893816
152.39999999999998	3.75	-0.005737040075812484
152.39999999999998	4.05	-0.0022846147703522285
152.39999999999998	4.35	-0.0006215755721870964
152.39999999999998	4.65	0.00010042673039083399
152.39999999999998	4.949999999999999	0.0002611475018697712
152.39999999999998	5.25	0.00016728094901212977
152.39999999999998	5.55	8.089490811169145e-05
152.39999999999998	5.85	-2.163296105740305e-06
152.39999999999998	6.15	-3.582373033195448e-05
152.39999999999998	6.449999999999999	-2.366531597018756e-05
152.39999999999998	6.75	-8.99866171552666e-06
152.39999999999998	7.049999999999999	-1.4158505208686043e-06
152.39999999999998	7.35	-4.661358531710677e-08
152.39999999999998	7.65
152.39999999999998	7.949999999999999
152.39999999999998	8.25
152.39999999999998	8.55
152.39999999999998	8.85
152.39999999999998	9.149999999999999
152.39999999999998	9.45
152.39999999999998	9.75
152.39999999999998	10.05
152.39999999999998	10.35
152.39999999999998	10.649999999999999
152.39999999999998	10.95
152.39999999999998	11.25
152.39999999999998	11.55
152.39999999999998	11.85
152.39999999999998	12.149999999999999
152.39999999999998	12.45
152.39999999999998	12.75
152.39999999999998	13.05
152.39999999999998	13.35
152.39999999999998	13.649999999999999
152.39999999999998	13.95
152.39999999999998	14.25
152.39999999999998	14.549999999999999
152.39999999999998	14.85
154.8	0.15
154.8	0.44999999999999996
154.8	0.75
154.8	1.0499999999999998
154.8	1.35
154.8	1.65
154.8	1.95
154.8	2.25
154.8	2.55	0.09634944170241273
154.8	2.8499999999999996	0.04674397223822237
154.8	3.15	0.010390670377612331
154.8	3.4499999999999997	-0.0062972195273055045
154.8	3.75	-0.005682661525520952
154.8	4.05	-0.0023676849525867813
154.8	4.35	-0.000558556095073881
154.8	4.65	9.078565822707841e-05
154.8	4.949999999999999	0.00028428410292827115
154.8	5.25	0.0001776940823197433
154.8	5.55	8.67278408175392e-05
154.8	5.85	-6.925490712913573e-06
154.8	6.15	-4.142786493057799e-05
154.8	6.449999999999999	-2.5899816552155482e-05
154.8	6.75	-8.853685870595663e-06
154.8	7.049999999999999	-1.6548927674006935e-06
154.8	7.35	-3.035041494249796e-08
154.8	7.65
154.8	7.949999999999999
154.8	8.25
154.8	8.55
154.8	8.85
154.8	9.149999999999999
154.8	9.45
154.8	9.75
154.8	10.05
154.8	10.35
154.8	10.649999999999999
154.8	10.95
154.8	11.25
154.8	11.55
154.8	11.85
154.8	12.149999999999999
154.8	12.45
154.8	12.75
154.8	13.05
154.8	13.35
154.8	13.649999999999999
154.8	13.95
154.8	14.25
154.8	14.549999999999999
[truncated: 501 more rows]
