# Supplementary material for: Peering inside the black box by learning the relevance of many-body functions in neural network potentials
Source: Nat Commun. 2025 Nov 10;16:9898. doi: 10.1038/s41467-025-65863-0 (PMC12603069; doi:10.1038/s41467-025-65863-0)
Supplement: Supplementary file 6 — Source Data Fig S8 [file 41467_2025_65863_MOESM6_ESM.zip]

Archive with 2 entries (1 files):
- fig_s8_3d_rel/
- fig_s8_3d_rel/fig_s8_3d_rel.csv
