# Supplementary material for: Peering inside the black box by learning the relevance of many-body functions in neural network potentials
Source: Nat Commun. 2025 Nov 10;16:9898. doi: 10.1038/s41467-025-65863-0 (PMC12603069; doi:10.1038/s41467-025-65863-0)
Supplement: Supplementary file 6 — Source Data Fig S8 [file 41467_2025_65863_MOESM6_ESM.zip › fig_s8_3d_rel/fig_s8_3d_rel.csv]

angle	L1	L2	3B_rels
61.2	2.55	2.55
61.2	2.55	2.8499999999999996	0.2104621243161091
61.2	2.8499999999999996	2.8499999999999996	0.12763939740113983
61.2	2.8499999999999996	3.15	0.0751942106046954
61.2	3.15	3.15	0.016220051541495195
61.2	3.15	3.4499999999999997	-0.01446084605923185
61.2	3.4499999999999997	3.4499999999999997	-0.017836419332229524
61.2	3.4499999999999997	3.75	-0.020038067787925228
61.2	3.75	3.75	-0.015398124016872128
61.2	3.75	4.05	-0.009763917145623292
61.2	4.05	4.05	-0.006234682260759507
61.2	4.05	4.35	-0.0030443869025701953
61.2	4.35	4.35	-0.001380656738535816
61.2	4.35	4.65	-0.0003619788708925528
61.2	4.65	4.65	0.0003602197124843789
61.2	4.35	4.949999999999999	0.0002147455631167361
61.2	4.65	4.949999999999999	0.000692060218459949
61.2	4.949999999999999	4.949999999999999	0.0007506340837828017
61.2	4.65	5.25
61.2	4.949999999999999	5.25	0.0006191981363117488
61.2	5.25	5.25	0.00045073591667968427
61.2	4.949999999999999	5.55	0.0004516591076848542
61.2	5.25	5.55	0.000326809461136282
61.2	5.55	5.55	0.00017446380314935618
61.2	5.25	5.85	4.023038620837305e-05
61.2	5.55	5.85	5.2541169184882945e-05
61.2	5.85	5.85	-3.9703235719449896e-05
61.2	5.55	6.15	-2.9687710195391264e-05
61.2	5.85	6.15	-9.562960614475112e-05
61.2	6.15	6.15	-0.00010773507730679951
61.2	5.85	6.449999999999999	-0.00010015932933731264
61.2	6.15	6.449999999999999	-8.576345296888835e-05
61.2	6.449999999999999	6.449999999999999	-6.153945553986388e-05
61.2	6.15	6.75	-5.358070681992788e-05
61.2	6.449999999999999	6.75	-3.6931930927100004e-05
61.2	6.75	6.75	-1.9619848082288213e-05
61.2	6.449999999999999	7.049999999999999	-1.5703110937924844e-05
61.2	6.75	7.049999999999999	-7.84457557976066e-06
61.2	7.049999999999999	7.049999999999999	-2.9493219373427313e-06
61.2	6.75	7.35	-1.550280726161793e-06
61.2	7.049999999999999	7.35	-3.989484121030138e-07
61.2	7.35	7.35	-4.368709441308303e-08
63.599999999999994	2.55	2.55	0.27618201610857795
63.599999999999994	2.55	2.8499999999999996	0.1921697840457856
63.599999999999994	2.8499999999999996	2.8499999999999996	0.12943172329687513
63.599999999999994	2.55	3.15	0.09497300654475112
63.599999999999994	2.8499999999999996	3.15	0.05256101748358606
63.599999999999994	3.15	3.15	0.013217495029298984
63.599999999999994	2.8499999999999996	3.4499999999999997	0.008045044415969945
63.599999999999994	3.15	3.4499999999999997	-0.010505911983821711
63.599999999999994	3.4499999999999997	3.4499999999999997	-0.01882497854169602
63.599999999999994	3.15	3.75	-0.019937238510112348
63.599999999999994	3.4499999999999997	3.75	-0.01739500614459771
63.599999999999994	3.75	3.75	-0.013531050636439557
63.599999999999994	3.4499999999999997	4.05	-0.012612023473584009
63.599999999999994	3.75	4.05	-0.009291112189974212
63.599999999999994	4.05	4.05	-0.005385661380650161
63.599999999999994	3.75	4.35	-0.004809501931330608
63.599999999999994	4.05	4.35	-0.0027807121030947383
63.599999999999994	4.35	4.35	-0.0011949227248518827
63.599999999999994	3.75	4.65	-0.002291714763885011
63.599999999999994	4.05	4.65	-0.00090040469439856
63.599999999999994	4.35	4.65	-1.659077041639037e-05
63.599999999999994	4.65	4.65	0.0005473389287274341
63.599999999999994	4.05	4.949999999999999	0.000764352589016859
63.599999999999994	4.35	4.949999999999999	0.0006477124592244938
63.599999999999994	4.65	4.949999999999999	0.0008044660750609379
63.599999999999994	4.949999999999999	4.949999999999999	0.0007482644845670729
63.599999999999994	4.35	5.25	0.0008811618343255494
63.599999999999994	4.65	5.25	0.000843887636969197
63.599999999999994	4.949999999999999	5.25	0.0005962732354039186
63.599999999999994	5.25	5.25	0.0004156144677632572
63.599999999999994	4.65	5.55	0.0007121479662745456
63.599999999999994	4.949999999999999	5.55	0.0004882938723972433
63.599999999999994	5.25	5.55	0.00028794638459125107
63.599999999999994	5.55	5.55	0.00014878531113614196
63.599999999999994	4.949999999999999	5.85	0.00037468253146252155
63.599999999999994	5.25	5.85	0.00018659648768475675
63.599999999999994	5.55	5.85	3.533487389125281e-05
63.599999999999994	5.85	5.85	-5.564455970253106e-05
63.599999999999994	5.25	6.15	9.813446391070483e-05
63.599999999999994	5.55	6.15	-1.2856964370086415e-05
63.599999999999994	5.85	6.15	-8.517470865567149e-05
63.599999999999994	6.15	6.15	-9.320017822811817e-05
63.599999999999994	5.25	6.449999999999999
63.599999999999994	5.55	6.449999999999999	-3.600416679163183e-05
63.599999999999994	5.85	6.449999999999999	-7.202012729510067e-05
63.599999999999994	6.15	6.449999999999999	-7.111885072929818e-05
63.599999999999994	6.449999999999999	6.449999999999999	-5.131648533161122e-05
63.599999999999994	5.55	6.75
63.599999999999994	5.85	6.75	-4.7326224040553444e-05
63.599999999999994	6.15	6.75	-4.150691598951433e-05
63.599999999999994	6.449999999999999	6.75	-2.57804827942032e-05
63.599999999999994	6.75	6.75	-1.403717034993966e-05
63.599999999999994	5.85	7.049999999999999	-2.455977060108437e-05
63.599999999999994	6.15	7.049999999999999	-1.563447215876078e-05
63.599999999999994	6.449999999999999	7.049999999999999	-9.875647153958212e-06
63.599999999999994	6.75	7.049999999999999	-4.802936360339311e-06
63.599999999999994	7.049999999999999	7.049999999999999	-1.581497051304635e-06
63.599999999999994	6.15	7.35	-3.8980161151336685e-06
63.599999999999994	6.449999999999999	7.35	-1.3915648638150817e-06
63.599999999999994	6.75	7.35	-6.418983611789565e-07
63.599999999999994	7.049999999999999	7.35	-2.1827407699030272e-07
63.599999999999994	7.35	7.35	-3.164189604342782e-08
66.0	2.55	2.55	0.27525856881038635
66.0	2.55	2.8499999999999996	0.1471855599233202
66.0	2.8499999999999996	2.8499999999999996	0.10904621663325997
66.0	2.55	3.15	0.0743406340965502
66.0	2.8499999999999996	3.15	0.0488703378551982
66.0	3.15	3.15	0.003846469315101376
66.0	2.55	3.4499999999999997	0.03396893515468946
66.0	2.8499999999999996	3.4499999999999997	0.006927558564010467
66.0	3.15	3.4499999999999997	-0.012571405824976567
66.0	3.4499999999999997	3.4499999999999997	-0.01810360507931648
66.0	2.8499999999999996	3.75	-0.010604281270696661
66.0	3.15	3.75	-0.017774380994318627
66.0	3.4499999999999997	3.75	-0.016693787583198387
66.0	3.75	3.75	-0.01249863471337657
66.0	3.15	4.05	-0.014723175159713062
66.0	3.4499999999999997	4.05	-0.011310556213051689
66.0	3.75	4.05	-0.007815738429606109
66.0	4.05	4.05	-0.004403627381335697
66.0	3.15	4.35
66.0	3.4499999999999997	4.35	-0.007140488525353828
66.0	3.75	4.35	-0.004290784507194067
66.0	4.05	4.35	-0.002218806127618109
66.0	4.35	4.35	-0.000650866572968931
66.0	3.4499999999999997	4.65	-0.0045373822159623005
66.0	3.75	4.65	-0.0020861344757772435
66.0	4.05	4.65	-0.0005749040241878606
66.0	4.35	4.65	0.00024520621599208314
66.0	4.65	4.65	0.0006479904760121973
66.0	3.75	4.949999999999999	-1.1733334280705776e-05
66.0	4.05	4.949999999999999	0.0004969476859479435
66.0	4.35	4.949999999999999	0.000804904344153099
66.0	4.65	4.949999999999999	0.0008137512379416088
66.0	4.949999999999999	4.949999999999999	0.0006971563664823499
66.0	4.05	5.25	0.0009419953770940292
66.0	4.35	5.25	0.001100793028957858
66.0	4.65	5.25	0.0008242550782609071
66.0	4.949999999999999	5.25	0.0005745378952340454
66.0	5.25	5.25	0.0003826403528157073
66.0	4.05	5.55
66.0	4.35	5.55	0.0010931409975518066
66.0	4.65	5.55	0.0007633352284930032
66.0	4.949999999999999	5.55	0.000462324186493749
66.0	5.25	5.55	0.000268108232193993
66.0	5.55	5.55	0.00011077964649288224
66.0	4.35	5.85	0.0009961974300320975
66.0	4.65	5.85	0.0006368628103303051
66.0	4.949999999999999	5.85	0.00036963761656331464
66.0	5.25	5.85	0.0001655773633862851
66.0	5.55	5.85	2.0104086432790334e-05
66.0	5.85	5.85	-5.86825076482481e-05
66.0	4.65	6.15	0.00048712136536564293
66.0	4.949999999999999	6.15	0.00032336805646027974
66.0	5.25	6.15	0.00011896026198968449
66.0	5.55	6.15	-1.1549119252166578e-05
66.0	5.85	6.15	-7.290115326298908e-05
66.0	6.15	6.15	-7.889082563848188e-05
66.0	4.949999999999999	6.449999999999999	0.00022786308623203586
66.0	5.25	6.449999999999999	9.672539563266097e-05
66.0	5.55	6.449999999999999	-8.900448707089386e-06
66.0	5.85	6.449999999999999	-5.8173285223050514e-05
66.0	6.15	6.449999999999999	-5.448930842303265e-05
66.0	6.449999999999999	6.449999999999999	-3.654424189269551e-05
66.0	5.25	6.75	5.610722759514231e-05
66.0	5.55	6.75	-3.7726480008986055e-06
66.0	5.85	6.75	-3.2981026347128555e-05
66.0	6.15	6.75	-2.9945829745472907e-05
66.0	6.449999999999999	6.75	-1.8479908694208926e-05
66.0	6.75	6.75	-9.783567353518562e-06
66.0	5.25	7.049999999999999
66.0	5.55	7.049999999999999	-3.3810029365507103e-06
66.0	5.85	7.049999999999999	-1.2699955196509249e-05
66.0	6.15	7.049999999999999	-1.0630791452124993e-05
66.0	6.449999999999999	7.049999999999999	-5.9957044350247445e-06
66.0	6.75	7.049999999999999	-3.3990839639122754e-06
66.0	7.049999999999999	7.049999999999999	-1.4493540904592434e-06
66.0	5.55	7.35	-7.823785962407544e-07
66.0	5.85	7.35	-1.9419238164806526e-06
66.0	6.15	7.35	-1.385951373852471e-06
66.0	6.449999999999999	7.35	-8.275537277128062e-07
66.0	6.75	7.35	-4.6578725623818004e-07
66.0	7.049999999999999	7.35	-1.9313929261757037e-07
66.0	7.35	7.35	-2.9535686087891824e-08
68.4	2.55	2.55	0.22371419501496348
68.4	2.55	2.8499999999999996	0.1333499964070389
68.4	2.8499999999999996	2.8499999999999996	0.08962453068509815
68.4	2.55	3.15	0.05697079887016556
68.4	2.8499999999999996	3.15	0.03771329212712875
68.4	3.15	3.15	0.003173584226222407
68.4	2.55	3.4499999999999997	0.017854908367986706
68.4	2.8499999999999996	3.4499999999999997	0.005400127388956276
68.4	3.15	3.4499999999999997	-0.013530747597242017
68.4	3.4499999999999997	3.4499999999999997	-0.017605156737582207
68.4	2.55	3.75	-0.0026648478756679983
68.4	2.8499999999999996	3.75	-0.010401674247185294
68.4	3.15	3.75	-0.01635882608478977
68.4	3.4499999999999997	3.75	-0.01475227101498177
68.4	3.75	3.75	-0.011459740111803285
68.4	2.8499999999999996	4.05	-0.013860507397987634
68.4	3.15	4.05	-0.014695402970124548
68.4	3.4499999999999997	4.05	-0.010576277067149299
68.4	3.75	4.05	-0.007029296947926231
68.4	4.05	4.05	-0.0034871986840341656
68.4	2.8499999999999996	4.35	-0.010460307233756794
68.4	3.15	4.35	-0.010471306052054851
68.4	3.4499999999999997	4.35	-0.006827056474064925
68.4	3.75	4.35	-0.0038809632839579516
68.4	4.05	4.35	-0.0015911271743513757
68.4	4.35	4.35	-0.00036354016918579507
68.4	3.15	4.65	-0.006549012155764445
68.4	3.4499999999999997	4.65	-0.003911901376326873
68.4	3.75	4.65	-0.0016419611786792313
68.4	4.05	4.65	-0.0003325270803183225
68.4	4.35	4.65	0.0004959117684924248
68.4	4.65	4.65	0.000723060821120734
68.4	3.4499999999999997	4.949999999999999	-0.0016932367336196562
68.4	3.75	4.949999999999999	-0.00036917994862789837
68.4	4.05	4.949999999999999	0.0006885683705361724
68.4	4.35	4.949999999999999	0.0008836836593499379
68.4	4.65	4.949999999999999	0.0008510677658339514
68.4	4.949999999999999	4.949999999999999	0.0006676490332386757
68.4	3.4499999999999997	5.25
68.4	3.75	5.25	0.0008185454318944743
68.4	4.05	5.25	0.0012192209414192362
68.4	4.35	5.25	0.0011387664574847528
68.4	4.65	5.25	0.0008310558890139356
68.4	4.949999999999999	5.25	0.0005613130755894485
68.4	5.25	5.25	0.00037727468188271883
68.4	3.75	5.55	0.0014328869515276565
68.4	4.05	5.55	0.001441491636701833
68.4	4.35	5.55	0.0011852961046424568
68.4	4.65	5.55	0.0007522845865071786
68.4	4.949999999999999	5.55	0.00044034619904357675
68.4	5.25	5.55	0.00022592521705201468
68.4	5.55	5.55	9.584416014756131e-05
68.4	4.05	5.85	0.0015040823313285379
68.4	4.35	5.85	0.0010801111377747197
68.4	4.65	5.85	0.0006855160960957122
68.4	4.949999999999999	5.85	0.0003618323829627393
68.4	5.25	5.85	0.0001555345113713419
68.4	5.55	5.85	1.427357574060833e-05
68.4	5.85	5.85	-4.8027322677037155e-05
68.4	4.35	6.15	0.0008757352324796068
68.4	4.65	6.15	0.0005645824544602095
68.4	4.949999999999999	6.15	0.00030149067103785437
68.4	5.25	6.15	0.00012516838084912913
68.4	5.55	6.15	-4.732278662680854e-06
68.4	5.85	6.15	-5.8950059602127144e-05
68.4	6.15	6.15	-6.203320184899698e-05
68.4	4.35	6.449999999999999	0.000629056607672022
68.4	4.65	6.449999999999999	0.0004151840101889924
68.4	4.949999999999999	6.449999999999999	0.0002398487936251826
68.4	5.25	6.449999999999999	9.981395235204049e-05
68.4	5.55	6.449999999999999	-2.966926223731344e-06
68.4	5.85	6.449999999999999	-4.238434183478957e-05
68.4	6.15	6.449999999999999	-4.233696881347453e-05
68.4	6.449999999999999	6.449999999999999	-2.7511040004666007e-05
68.4	4.65	6.75	0.0002813045166918372
68.4	4.949999999999999	6.75	0.00016005056216950633
68.4	5.25	6.75	6.705314519793803e-05
68.4	5.55	6.75	2.4113528949246245e-06
68.4	5.85	6.75	-2.350206153978888e-05
68.4	6.15	6.75	-2.138576203388115e-05
68.4	6.449999999999999	6.75	-1.452478157948634e-05
68.4	6.75	6.75	-8.045035024561815e-06
68.4	4.949999999999999	7.049999999999999	7.4461140272516e-05
68.4	5.25	7.049999999999999	2.8184911787231258e-05
68.4	5.55	7.049999999999999	2.503090007571736e-06
68.4	5.85	7.049999999999999	-8.020616243344686e-06
68.4	6.15	7.049999999999999	-7.561694929676168e-06
68.4	6.449999999999999	7.049999999999999	-5.331811901751254e-06
68.4	6.75	7.049999999999999	-3.2498207069460957e-06
68.4	7.049999999999999	7.049999999999999	-1.4330252343022484e-06
68.4	4.949999999999999	7.35	2.0058526741136918e-05
68.4	5.25	7.35	4.727254287568852e-06
68.4	5.55	7.35	2.700573416277062e-07
68.4	5.85	7.35	-9.938144689888626e-07
68.4	6.15	7.35	-9.473865302880987e-07
68.4	6.449999999999999	7.35	-7.713801143020028e-07
68.4	6.75	7.35	-4.389812070897861e-07
68.4	7.049999999999999	7.35	-2.0121831593938095e-07
68.4	7.35	7.35	-2.936990840020633e-08
70.8	2.55	2.55	0.22932502838011715
70.8	2.55	2.8499999999999996	0.12482483420399149
70.8	2.8499999999999996	2.8499999999999996	0.08287954875101344
70.8	2.55	3.15	0.04989495483866406
70.8	2.8499999999999996	3.15	0.02813315081792228
70.8	3.15	3.15	-0.002402744223672452
70.8	2.55	3.4499999999999997	0.013624740120903988
70.8	2.8499999999999996	3.4499999999999997	0.0009821158364415729
70.8	3.15	3.4499999999999997	-0.013684392238878264
70.8	3.4499999999999997	3.4499999999999997	-0.017157194383412185
70.8	2.55	3.75	-0.007440154808398611
70.8	2.8499999999999996	3.75	-0.01053478468058778
70.8	3.15	3.75	-0.015839324757313842
70.8	3.4499999999999997	3.75	-0.014186983341006069
70.8	3.75	3.75	-0.009998580359940945
70.8	2.55	4.05	-0.011614844589079628
70.8	2.8499999999999996	4.05	-0.014380912775708653
70.8	3.15	4.05	-0.013848572639211168
70.8	3.4499999999999997	4.05	-0.00938628876869349
70.8	3.75	4.05	-0.005942506973565557
70.8	4.05	4.05	-0.0028891655888035515
70.8	2.55	4.35	-0.01653296795617365
70.8	2.8499999999999996	4.35	-0.011666409408012524
70.8	3.15	4.35	-0.009659542268803827
70.8	3.4499999999999997	4.35	-0.006137758424287581
70.8	3.75	4.35	-0.003059804640646355
70.8	4.05	4.35	-0.001124507408054918
70.8	4.35	4.35	0.00012677475848696076
70.8	2.8499999999999996	4.65	-0.008634558018786246
70.8	3.15	4.65	-0.006267934241241532
70.8	3.4499999999999997	4.65	-0.003566348592245702
70.8	3.75	4.65	-0.001487777837378926
70.8	4.05	4.65	1.1375161136323169e-05
70.8	4.35	4.65	0.0006187912711163099
70.8	4.65	4.65	0.0007249662100718582
70.8	3.15	4.949999999999999	-0.003913415748875345
70.8	3.4499999999999997	4.949999999999999	-0.0017385072473890542
70.8	3.75	4.949999999999999	-0.00011466108528620387
70.8	4.05	4.949999999999999	0.0008152351547418615
70.8	4.35	4.949999999999999	0.0009703617620005343
70.8	4.65	4.949999999999999	0.0008296658483591304
70.8	4.949999999999999	4.949999999999999	0.0006855579552543623
70.8	3.15	5.25	-0.0023299942113697014
70.8	3.4499999999999997	5.25	-0.000517457044787805
70.8	3.75	5.25	0.00079789854697757
70.8	4.05	5.25	0.0013298229273947318
70.8	4.35	5.25	0.0011234006788934856
70.8	4.65	5.25	0.0007937248841971107
70.8	4.949999999999999	5.25	0.0005363773137402987
70.8	5.25	5.25	0.00035829068024458883
70.8	3.4499999999999997	5.55	0.0006545468723788125
70.8	3.75	5.55	0.0012738756995294524
70.8	4.05	5.55	0.0015278491545483227
70.8	4.35	5.55	0.0011853770920232196
70.8	4.65	5.55	0.0007227337063071807
70.8	4.949999999999999	5.55	0.00041489651808577523
70.8	5.25	5.55	0.00022433935639346568
70.8	5.55	5.55	8.583404479288075e-05
70.8	3.4499999999999997	5.85
70.8	3.75	5.85	0.0014230887361552764
70.8	4.05	5.85	0.001442368272713605
70.8	4.35	5.85	0.0010428322022900656
70.8	4.65	5.85	0.0006410170580739637
70.8	4.949999999999999	5.85	0.0003361708048366705
70.8	5.25	5.85	0.0001466241419217976
70.8	5.55	5.85	2.2573227547501382e-05
70.8	5.85	5.85	-3.556204429687761e-05
70.8	3.75	6.15	0.0012742163486084363
70.8	4.05	6.15	0.0011549174816858014
70.8	4.35	6.15	0.0008684078452763384
70.8	4.65	6.15	0.0005344819633732395
70.8	4.949999999999999	6.15	0.0002856559194581924
70.8	5.25	6.15	0.00011414452201912892
70.8	5.55	6.15	5.165069608527885e-06
70.8	5.85	6.15	-4.207376579070205e-05
70.8	6.15	6.15	-4.79555949887005e-05
70.8	4.05	6.449999999999999	0.0008147426329116368
70.8	4.35	6.449999999999999	0.0005959487274652589
70.8	4.65	6.449999999999999	0.0003923373737799178
70.8	4.949999999999999	6.449999999999999	0.00022431750515656624
70.8	5.25	6.449999999999999	8.81452746276895e-05
70.8	5.55	6.449999999999999	2.417010945238125e-06
70.8	5.85	6.449999999999999	-3.308662725358753e-05
70.8	6.15	6.449999999999999	-3.3495585542592607e-05
70.8	6.449999999999999	6.449999999999999	-2.435734970195611e-05
70.8	4.05	6.75	0.00045948911270396464
70.8	4.35	6.75	0.00033993498306151426
70.8	4.65	6.75	0.00023924375355649844
70.8	4.949999999999999	6.75	0.00013775318803770282
70.8	5.25	6.75	5.765816932835209e-05
70.8	5.55	6.75	2.8055208443928453e-06
70.8	5.85	6.75	-1.7962786192743223e-05
70.8	6.15	6.75	-1.84584553719612e-05
70.8	6.449999999999999	6.75	-1.4118243487171693e-05
70.8	6.75	6.75	-8.260983152808287e-06
70.8	4.35	7.049999999999999	0.00015204591351573025
70.8	4.65	7.049999999999999	9.797064801185172e-05
70.8	4.949999999999999	7.049999999999999	5.8563325575215606e-05
70.8	5.25	7.049999999999999	2.303622750222257e-05
70.8	5.55	7.049999999999999	1.8065277700611097e-06
70.8	5.85	7.049999999999999	-6.355917099045094e-06
70.8	6.15	7.049999999999999	-7.163078306835523e-06
70.8	6.449999999999999	7.049999999999999	-5.314232358534316e-06
70.8	6.75	7.049999999999999	-3.356113163625386e-06
70.8	7.049999999999999	7.049999999999999	-1.4386216002723201e-06
70.8	4.35	7.35
70.8	4.65	7.35	1.6562451559039498e-05
70.8	4.949999999999999	7.35	8.794772087463419e-06
70.8	5.25	7.35	2.8085413246710926e-06
70.8	5.55	7.35	1.9483207692824161e-07
70.8	5.85	7.35	-8.429132220061503e-07
70.8	6.15	7.35	-9.939793679834677e-07
70.8	6.449999999999999	7.35	-7.468716245016934e-07
70.8	6.75	7.35	-4.958641876645144e-07
70.8	7.049999999999999	7.35	-2.0231484485379416e-07
70.8	7.35	7.35	-2.5925035066088958e-08
73.2	2.55	2.55	0.15777794234018724
73.2	2.55	2.8499999999999996	0.09812975729606074
73.2	2.8499999999999996	2.8499999999999996	0.07117516825422834
73.2	2.55	3.15	0.04486468911762749
73.2	2.8499999999999996	3.15	0.026269752583712093
73.2	3.15	3.15	0.0003610864166622226
73.2	2.55	3.4499999999999997	0.007754916576050164
73.2	2.8499999999999996	3.4499999999999997	-0.000838759526417331
73.2	3.15	3.4499999999999997	-0.01274700218232883
73.2	3.4499999999999997	3.4499999999999997	-0.015449063844374568
73.2	2.55	3.75	-0.008890573716320722
73.2	2.8499999999999996	3.75	-0.010881396919647809
73.2	3.15	3.75	-0.014335735049891548
73.2	3.4499999999999997	3.75	-0.012487587984734483
73.2	3.75	3.75	-0.008663343611412307
73.2	2.55	4.05	-0.013122331207899407
73.2	2.8499999999999996	4.05	-0.013045823549005804
73.2	3.15	4.05	-0.012199269806357669
73.2	3.4499999999999997	4.05	-0.008415268917941879
73.2	3.75	4.05	-0.0051740194120241285
73.2	4.05	4.05	-0.0025657854662264564
73.2	2.55	4.35	-0.013717780163098383
73.2	2.8499999999999996	4.35	-0.011605907230818977
73.2	3.15	4.35	-0.0091179087679213
73.2	3.4499999999999997	4.35	-0.005559389758580149
73.2	3.75	4.35	-0.0028519767112921792
73.2	4.05	4.35	-0.0007440509464567557
73.2	4.35	4.35	0.00023630450180877827
73.2	2.55	4.65	-0.010641060288917663
73.2	2.8499999999999996	4.65	-0.008683941943483741
73.2	3.15	4.65	-0.005953176828502798
73.2	3.4499999999999997	4.65	-0.003164748326968607
73.2	3.75	4.65	-0.0009207993584299106
73.2	4.05	4.65	0.0002630880858540388
73.2	4.35	4.65	0.0006797822518438945
73.2	4.65	4.65	0.0007966160093899922
73.2	2.55	4.949999999999999	-0.007148009653329623
73.2	2.8499999999999996	4.949999999999999	-0.006656295886262103
73.2	3.15	4.949999999999999	-0.004392055065530431
73.2	3.4499999999999997	4.949999999999999	-0.0015395366120775752
73.2	3.75	4.949999999999999	0.0002553691807953748
73.2	4.05	4.949999999999999	0.0009841740033308696
73.2	4.35	4.949999999999999	0.0009855225568092107
73.2	4.65	4.949999999999999	0.0008110024849491354
73.2	4.949999999999999	4.949999999999999	0.00067551500563708
73.2	2.8499999999999996	5.25	-0.004639578153515937
73.2	3.15	5.25	-0.0026204423229401826
73.2	3.4499999999999997	5.25	-0.00040797428515393087
73.2	3.75	5.25	0.0008983687749702335
73.2	4.05	5.25	0.0013371573567981792
73.2	4.35	5.25	0.001118898930954035
73.2	4.65	5.25	0.0007829828230001405
73.2	4.949999999999999	5.25	0.0005100437359438695
73.2	5.25	5.25	0.00034728283601399824
73.2	2.8499999999999996	5.55	-0.004684164906244348
73.2	3.15	5.55	-0.0013082511559811456
73.2	3.4499999999999997	5.55	0.000281330600096219
73.2	3.75	5.55	0.0013233459057678787
73.2	4.05	5.55	0.001486398908730951
73.2	4.35	5.55	0.0011133333471841495
73.2	4.65	5.55	0.0007139762683652536
73.2	4.949999999999999	5.55	0.000395916264047947
73.2	5.25	5.55	0.0001897013837205364
73.2	5.55	5.55	8.617230110664041e-05
73.2	3.15	5.85	-0.0005765023878392617
73.2	3.4499999999999997	5.85	0.0005585204939739652
73.2	3.75	5.85	0.0012916109189089506
73.2	4.05	5.85	0.0013744979593437138
73.2	4.35	5.85	0.0009977814097495506
73.2	4.65	5.85	0.0005950841477833451
73.2	4.949999999999999	5.85	0.00031296754343759737
73.2	5.25	5.85	0.00013613642097998966
73.2	5.55	5.85	2.4620375082625967e-05
73.2	5.85	5.85	-2.3746655459007887e-05
73.2	3.15	6.15
73.2	3.4499999999999997	6.15	0.0006536189163427143
73.2	3.75	6.15	0.0010495480662668216
73.2	4.05	6.15	0.001050043620895977
73.2	4.35	6.15	0.0007804001309608629
73.2	4.65	6.15	0.0004830688491972189
73.2	4.949999999999999	6.15	0.00026024111403020534
73.2	5.25	6.15	0.00011098076374551854
73.2	5.55	6.15	1.212799358281122e-05
73.2	5.85	6.15	-3.176137700859417e-05
73.2	6.15	6.15	-3.971934920623278e-05
73.2	3.4499999999999997	6.449999999999999	0.0005770454748608097
73.2	3.75	6.449999999999999	0.0007038001420245442
73.2	4.05	6.449999999999999	0.0006874613120136577
73.2	4.35	6.449999999999999	0.0005272199347950217
73.2	4.65	6.449999999999999	0.0003471922589924204
73.2	4.949999999999999	6.449999999999999	0.00019221786084320426
73.2	5.25	6.449999999999999	7.871869380435873e-05
73.2	5.55	6.449999999999999	4.534681665532925e-06
73.2	5.85	6.449999999999999	-2.6805030281521284e-05
73.2	6.15	6.449999999999999	-3.1969015229780766e-05
73.2	6.449999999999999	6.449999999999999	-2.4744375168738414e-05
73.2	3.4499999999999997	6.75
73.2	3.75	6.75	0.0004203454123037661
73.2	4.05	6.75	0.00039225805457767987
73.2	4.35	6.75	0.0002897521024806265
73.2	4.65	6.75	0.0001905044891375206
73.2	4.949999999999999	6.75	0.00011316799381336195
73.2	5.25	6.75	4.58533453865445e-05
73.2	5.55	6.75	3.5976986865116278e-06
73.2	5.85	6.75	-1.7429828350816097e-05
73.2	6.15	6.75	-1.8868061592703366e-05
73.2	6.449999999999999	6.75	-1.3815553723750724e-05
73.2	6.75	6.75	-8.331451619851081e-06
73.2	3.75	7.049999999999999	0.00019292106896511252
73.2	4.05	7.049999999999999	0.00014632584385269797
73.2	4.35	7.049999999999999	0.0001108122234612948
73.2	4.65	7.049999999999999	7.041231376672961e-05
73.2	4.949999999999999	7.049999999999999	4.270097541615844e-05
73.2	5.25	7.049999999999999	1.7812075819212245e-05
73.2	5.55	7.049999999999999	1.3919562145381736e-06
73.2	5.85	7.049999999999999	-6.553416609393614e-06
73.2	6.15	7.049999999999999	-7.329797034740949e-06
73.2	6.449999999999999	7.049999999999999	-5.355980952297541e-06
73.2	6.75	7.049999999999999	-3.385503961873496e-06
73.2	7.049999999999999	7.049999999999999	-1.3496479759580477e-06
73.2	3.75	7.35
73.2	4.05	7.35	2.734285153992109e-05
73.2	4.35	7.35	1.6273963287315015e-05
73.2	4.65	7.35	9.666616430272756e-06
73.2	4.949999999999999	7.35	5.421915055306075e-06
73.2	5.25	7.35	2.5773516411629826e-06
73.2	5.55	7.35	2.3713337516141067e-07
73.2	5.85	7.35	-8.404288631483341e-07
73.2	6.15	7.35	-9.410798114811165e-07
73.2	6.449999999999999	7.35	-7.544908973078695e-07
73.2	6.75	7.35	-4.74144312894315e-07
73.2	7.049999999999999	7.35	-1.9877058506029806e-07
73.2	7.35	7.35	-3.09036026495513e-08
75.6	2.55	2.55	0.15469840040077543
75.6	2.55	2.8499999999999996	0.09440159171783166
75.6	2.8499999999999996	2.8499999999999996	0.0630443447141303
75.6	2.55	3.15	0.0343945631805753
75.6	2.8499999999999996	3.15	0.021995315220603457
75.6	3.15	3.15	-0.0014860598029764346
75.6	2.55	3.4499999999999997	0.004939468302296746
75.6	2.8499999999999996	3.4499999999999997	-0.0022808316977890914
75.6	3.15	3.4499999999999997	-0.012274972739512256
75.6	3.4499999999999997	3.4499999999999997	-0.014142933733087693
75.6	2.55	3.75	-0.009698300635456838
75.6	2.8499999999999996	3.75	-0.011047239741384723
75.6	3.15	3.75	-0.013053575046542646
75.6	3.4499999999999997	3.75	-0.01138298895409591
75.6	3.75	3.75	-0.008550218753830663
75.6	2.55	4.05	-0.012860620376253943
75.6	2.8499999999999996	4.05	-0.012408385918174458
75.6	3.15	4.05	-0.011393638393923279
75.6	3.4499999999999997	4.05	-0.007736407039125391
75.6	3.75	4.05	-0.004812896661613744
75.6	4.05	4.05	-0.0018687145274157192
75.6	2.55	4.35	-0.011634033395755805
75.6	2.8499999999999996	4.35	-0.010933799300424252
75.6	3.15	4.35	-0.007944223270739778
75.6	3.4499999999999997	4.35	-0.004745689222425205
75.6	3.75	4.35	-0.0023051075377376246
75.6	4.05	4.35	-0.00048661777478564125
75.6	4.35	4.35	0.0003319428580148141
75.6	2.55	4.65	-0.009551017040424605
75.6	2.8499999999999996	4.65	-0.008266754784236835
75.6	3.15	4.65	-0.005544859636879247
75.6	3.4499999999999997	4.65	-0.0027724380112031754
75.6	3.75	4.65	-0.0005735678485644242
75.6	4.05	4.65	0.0004757353592416702
75.6	4.35	4.65	0.0007615254885895685
75.6	4.65	4.65	0.0007964211843681126
75.6	2.55	4.949999999999999	-0.006827744137612485
75.6	2.8499999999999996	4.949999999999999	-0.0065462008022644375
75.6	3.15	4.949999999999999	-0.0038751529566447094
75.6	3.4499999999999997	4.949999999999999	-0.0012653510824673466
75.6	3.75	4.949999999999999	0.0003270470207262473
75.6	4.05	4.949999999999999	0.001042368674346379
75.6	4.35	4.949999999999999	0.001029887005448203
75.6	4.65	4.949999999999999	0.0008204598429485591
75.6	4.949999999999999	4.949999999999999	0.000648651719057271
75.6	2.55	5.25	-0.005362595420688902
75.6	2.8499999999999996	5.25	-0.005000356743477496
75.6	3.15	5.25	-0.002650983644623235
75.6	3.4499999999999997	5.25	-0.00039845136932804967
75.6	3.75	5.25	0.0010167149115658134
75.6	4.05	5.25	0.0013389226581597914
75.6	4.35	5.25	0.0010996069019840913
75.6	4.65	5.25	0.0007466015782841198
75.6	4.949999999999999	5.25	0.0004801892633309804
75.6	5.25	5.25	0.00029705205872038886
75.6	2.55	5.55	-0.0044545429941646834
75.6	2.8499999999999996	5.55	-0.003933904782561906
75.6	3.15	5.55	-0.001645901006397083
75.6	3.4499999999999997	5.55	0.0003294929588854525
75.6	3.75	5.55	0.001294290510544841
75.6	4.05	5.55	0.0014050550107516733
75.6	4.35	5.55	0.001056966138226948
75.6	4.65	5.55	0.0006487808763756273
75.6	4.949999999999999	5.55	0.0003586692704849092
75.6	5.25	5.55	0.00017939131273283802
75.6	5.55	5.55	8.565078217579314e-05
75.6	2.55	5.85	-0.0051128536123510315
75.6	2.8499999999999996	5.85	-0.0029961197833379277
75.6	3.15	5.85	-0.0010757390642089355
75.6	3.4499999999999997	5.85	0.00048185876239419806
75.6	3.75	5.85	0.0012300578667462274
75.6	4.05	5.85	0.0012472484099785392
75.6	4.35	5.85	0.0009205952055800583
75.6	4.65	5.85	0.000544674479889988
75.6	4.949999999999999	5.85	0.00028351423645526087
75.6	5.25	5.85	0.0001306499853634869
75.6	5.55	5.85	2.9146561218926975e-05
75.6	5.85	5.85	-8.300391205800981e-06
75.6	2.8499999999999996	6.15	-0.0021565275729015045
75.6	3.15	6.15	-0.0006606432883513379
75.6	3.4499999999999997	6.15	0.00042145942139917234
75.6	3.75	6.15	0.0009461851006989895
75.6	4.05	6.15	0.0009608414960897847
75.6	4.35	6.15	0.0007015082928012366
75.6	4.65	6.15	0.00043653599259692907
75.6	4.949999999999999	6.15	0.0002325541089675392
75.6	5.25	6.15	9.901617373012194e-05
75.6	5.55	6.15	1.3484014983725952e-05
75.6	5.85	6.15	-2.5936479622729916e-05
75.6	6.15	6.15	-3.588428182601616e-05
75.6	2.8499999999999996	6.449999999999999	-0.0016622245563057483
75.6	3.15	6.449999999999999	-0.0003415658446903984
75.6	3.4499999999999997	6.449999999999999	0.00031693589329165187
75.6	3.75	6.449999999999999	0.0006146823837197625
75.6	4.05	6.449999999999999	0.0006094272142907115
75.6	4.35	6.449999999999999	0.00045735139260116565
75.6	4.65	6.449999999999999	0.00030167909720262286
75.6	4.949999999999999	6.449999999999999	0.0001681759798985568
75.6	5.25	6.449999999999999	7.008813223964448e-05
75.6	5.55	6.449999999999999	6.662508806414686e-06
75.6	5.85	6.449999999999999	-2.462000583959716e-05
75.6	6.15	6.449999999999999	-3.1422214527878675e-05
75.6	6.449999999999999	6.449999999999999	-2.3665870260459095e-05
75.6	3.15	6.75	-1.4030794277647156e-05
75.6	3.4499999999999997	6.75	0.0002457310619172373
75.6	3.75	6.75	0.0003417402387906263
75.6	4.05	6.75	0.0003231966982219492
75.6	4.35	6.75	0.00024096437890367548
75.6	4.65	6.75	0.00015839031587519967
75.6	4.949999999999999	6.75	9.56086741678902e-05
75.6	5.25	6.75	4.10010107188072e-05
75.6	5.55	6.75	2.848901219414252e-06
75.6	5.85	6.75	-1.586460573471631e-05
75.6	6.15	6.75	-1.8741985213053686e-05
75.6	6.449999999999999	6.75	-1.4134787531616097e-05
75.6	6.75	6.75	-8.611774040978214e-06
75.6	3.15	7.049999999999999	6.476279970178528e-05
75.6	3.4499999999999997	7.049999999999999	0.00012201541126395258
75.6	3.75	7.049999999999999	0.00013512666989068324
75.6	4.05	7.049999999999999	0.00011811899952616253
75.6	4.35	7.049999999999999	8.097773830505127e-05
75.6	4.65	7.049999999999999	5.5819852864184795e-05
75.6	4.949999999999999	7.049999999999999	3.6931260940585324e-05
75.6	5.25	7.049999999999999	1.7260039792297205e-05
75.6	5.55	7.049999999999999	1.955750004719588e-06
75.6	5.85	7.049999999999999	-6.203211206243305e-06
75.6	6.15	7.049999999999999	-7.1835717164483265e-06
75.6	6.449999999999999	7.049999999999999	-5.390448635519099e-06
75.6	6.75	7.049999999999999	-3.3592573042283066e-06
75.6	7.049999999999999	7.049999999999999	-1.3972092916965665e-06
75.6	3.4499999999999997	7.35	2.1657841247602615e-05
75.6	3.75	7.35	1.808335031456149e-05
75.6	4.05	7.35	1.3045901818028106e-05
75.6	4.35	7.35	1.016414654906518e-05
75.6	4.65	7.35	7.922411394993892e-06
75.6	4.949999999999999	7.35	5.184875499949351e-06
75.6	5.25	7.35	2.6055794913314896e-06
75.6	5.55	7.35	2.590171576321011e-07
75.6	5.85	7.35	-8.902158709620946e-07
75.6	6.15	7.35	-9.92214153958467e-07
75.6	6.449999999999999	7.35	-7.655180676447409e-07
75.6	6.75	7.35	-4.705852229397714e-07
75.6	7.049999999999999	7.35	-2.1405411414284044e-07
75.6	7.35	7.35	-2.8115523907275918e-08
78.0	2.55	2.55	0.13898000150254575
78.0	2.55	2.8499999999999996	0.08871871872444952
78.0	2.8499999999999996	2.8499999999999996	0.05984850992479272
78.0	2.55	3.15	0.03379368026008512
78.0	2.8499999999999996	3.15	0.021554927721683253
78.0	3.15	3.15	-0.00474108466862391
78.0	2.55	3.4499999999999997	0.0035039154341342284
78.0	2.8499999999999996	3.4499999999999997	-0.0036048909716610957
78.0	3.15	3.4499999999999997	-0.011588208499369363
78.0	3.4499999999999997	3.4499999999999997	-0.013099665649994248
78.0	2.55	3.75	-0.010565009813879237
78.0	2.8499999999999996	3.75	-0.010370907588321182
78.0	3.15	3.75	-0.01228566357488592
78.0	3.4499999999999997	3.75	-0.010521455502940407
78.0	3.75	3.75	-0.007377876556635021
78.0	2.55	4.05	-0.013245181825892398
78.0	2.8499999999999996	4.05	-0.012543895224181275
78.0	3.15	4.05	-0.010767926257337392
78.0	3.4499999999999997	4.05	-0.007500608389030582
78.0	3.75	4.05	-0.004096686342983349
78.0	4.05	4.05	-0.001510543041057398
78.0	2.55	4.35	-0.011736161065960538
78.0	2.8499999999999996	4.35	-0.010135536170956621
78.0	3.15	4.35	-0.007686028349615838
78.0	3.4499999999999997	4.35	-0.004399895542238107
78.0	3.75	4.35	-0.0018456978610797894
78.0	4.05	4.35	-0.00020838199710868227
78.0	4.35	4.35	0.0004074750813166739
78.0	2.55	4.65	-0.008557513138040098
78.0	2.8499999999999996	4.65	-0.007933813806773889
78.0	3.15	4.65	-0.005264077684815307
78.0	3.4499999999999997	4.65	-0.002261368026377379
78.0	3.75	4.65	-0.0004476894897082706
78.0	4.05	4.65	0.0005501490110829929
78.0	4.35	4.65	0.0008542211873137545
78.0	4.65	4.65	0.000797572371751318
78.0	2.55	4.949999999999999	-0.006677044360161543
78.0	2.8499999999999996	4.949999999999999	-0.006095598249264071
78.0	3.15	4.949999999999999	-0.003788977189203515
78.0	3.4499999999999997	4.949999999999999	-0.0011033237186181626
78.0	3.75	4.949999999999999	0.0005513675932276826
78.0	4.05	4.949999999999999	0.0010295520359921329
78.0	4.35	4.949999999999999	0.0010059512929974956
78.0	4.65	4.949999999999999	0.0007737095452573657
78.0	4.949999999999999	4.949999999999999	0.0006247199953773237
78.0	2.55	5.25	-0.004884737655831552
78.0	2.8499999999999996	5.25	-0.0047130788144131245
78.0	3.15	5.25	-0.0024812811840740382
78.0	3.4499999999999997	5.25	-0.00015861818842783778
78.0	3.75	5.25	0.0010390457034343003
78.0	4.05	5.25	0.0013192762975893432
78.0	4.35	5.25	0.0010523302123627805
78.0	4.65	5.25	0.0006995105384615474
78.0	4.949999999999999	5.25	0.0004541159670986526
78.0	5.25	5.25	0.00028158579525411825
78.0	2.55	5.55	-0.004532351697386371
78.0	2.8499999999999996	5.55	-0.0038418359982293495
78.0	3.15	5.55	-0.001556570172129988
78.0	3.4499999999999997	5.55	0.0003722108910391061
78.0	3.75	5.55	0.0012093589778678635
78.0	4.05	5.55	0.0013383201720022864
78.0	4.35	5.55	0.0009547120067494536
78.0	4.65	5.55	0.0005896499144119278
78.0	4.949999999999999	5.55	0.0003362139033435238
78.0	5.25	5.55	0.00017637577414122917
78.0	5.55	5.55	7.113502052288304e-05
78.0	2.55	5.85	-0.0043159499072448525
78.0	2.8499999999999996	5.85	-0.003315210347019666
78.0	3.15	5.85	-0.0011888465420187434
78.0	3.4499999999999997	5.85	0.00047061370465023713
78.0	3.75	5.85	0.0011232522694763808
78.0	4.05	5.85	0.0011398955993529192
78.0	4.35	5.85	0.0008222989673769486
78.0	4.65	5.85	0.0004967968980050178
78.0	4.949999999999999	5.85	0.00026625202360666314
78.0	5.25	5.85	0.00011959061268925806
78.0	5.55	5.85	3.725396457158847e-05
78.0	5.85	5.85	-5.456162376224767e-06
78.0	2.55	6.15	-0.003971977041168122
78.0	2.8499999999999996	6.15	-0.002612996126153927
78.0	3.15	6.15	-0.0007821593446367556
78.0	3.4499999999999997	6.15	0.0003343816908363827
78.0	3.75	6.15	0.0008597345575604476
78.0	4.05	6.15	0.0008614509049353656
78.0	4.35	6.15	0.0006281611272842688
78.0	4.65	6.15	0.0004030314164596927
78.0	4.949999999999999	6.15	0.00021448454630124865
78.0	5.25	6.15	9.528499607376677e-05
78.0	5.55	6.15	1.8493014870407315e-05
78.0	5.85	6.15	-2.4907711973930374e-05
78.0	6.15	6.15	-3.695605679354253e-05
78.0	2.55	6.449999999999999	-0.0025897784880693853
78.0	2.8499999999999996	6.449999999999999	-0.001627906583256545
78.0	3.15	6.449999999999999	-0.0004466277577420764
78.0	3.4499999999999997	6.449999999999999	0.00027570178097060616
78.0	3.75	6.449999999999999	0.0005390124919689778
78.0	4.05	6.449999999999999	0.0005373430727197763
78.0	4.35	6.449999999999999	0.0003998452814740248
78.0	4.65	6.449999999999999	0.00026595525825958983
78.0	4.949999999999999	6.449999999999999	0.00015108195288177106
78.0	5.25	6.449999999999999	6.480264005497265e-05
78.0	5.55	6.449999999999999	6.8571338766476656e-06
78.0	5.85	6.449999999999999	-2.644001598784576e-05
78.0	6.15	6.449999999999999	-3.0595141843743674e-05
78.0	6.449999999999999	6.449999999999999	-2.521151371443382e-05
78.0	2.55	6.75	-0.0015204639586816602
78.0	2.8499999999999996	6.75	-0.0008117788540492059
78.0	3.15	6.75	-0.00015231897665437052
78.0	3.4499999999999997	6.75	0.00019327035916774836
78.0	3.75	6.75	0.00028140573820135967
78.0	4.05	6.75	0.00026312129893887886
78.0	4.35	6.75	0.000199610421465805
78.0	4.65	6.75	0.00014037470168722392
78.0	4.949999999999999	6.75	8.91251245487984e-05
78.0	5.25	6.75	4.1406655978256296e-05
78.0	5.55	6.75	3.112189143787582e-06
78.0	5.85	6.75	-1.6074398682257095e-05
78.0	6.15	6.75	-1.8993839425191902e-05
78.0	6.449999999999999	6.75	-1.4318209342010268e-05
78.0	6.75	6.75	-8.112147988126898e-06
78.0	2.55	7.049999999999999	-0.0006744117747049291
78.0	2.8499999999999996	7.049999999999999	-0.0002549217967134488
78.0	3.15	7.049999999999999	-1.7955765231155582e-05
78.0	3.4499999999999997	7.049999999999999	9.326402681111907e-05
78.0	3.75	7.049999999999999	0.00010211920066086584
78.0	4.05	7.049999999999999	8.639556609458733e-05
78.0	4.35	7.049999999999999	6.96434498535602e-05
78.0	4.65	7.049999999999999	5.461906883616238e-05
78.0	4.949999999999999	7.049999999999999	3.599845153243786e-05
78.0	5.25	7.049999999999999	1.7678539138625748e-05
78.0	5.55	7.049999999999999	1.4431081605116038e-06
78.0	5.85	7.049999999999999	-6.1633907861279684e-06
78.0	6.15	7.049999999999999	-7.13708678774644e-06
78.0	6.449999999999999	7.049999999999999	-5.264712310184857e-06
78.0	6.75	7.049999999999999	-3.2786450421369986e-06
78.0	7.049999999999999	7.049999999999999	-1.4746973053543117e-06
78.0	2.8499999999999996	7.35	-3.4166330243390764e-05
78.0	3.15	7.35	-4.4976171964122656e-07
78.0	3.4499999999999997	7.35	1.1488678008790908e-05
78.0	3.75	7.35	1.2414077961423845e-05
78.0	4.05	7.35	1.203583802367306e-05
78.0	4.35	7.35	9.116288792078266e-06
78.0	4.65	7.35	7.510540077884573e-06
78.0	4.949999999999999	7.35	5.3065216994874285e-06
78.0	5.25	7.35	2.4251862358595714e-06
78.0	5.55	7.35	2.806462292340737e-07
78.0	5.85	7.35	-9.140746573953654e-07
78.0	6.15	7.35	-9.832159302788296e-07
78.0	6.449999999999999	7.35	-7.220638676447335e-07
78.0	6.75	7.35	-4.6964987482544795e-07
78.0	7.049999999999999	7.35	-2.0877343554525255e-07
78.0	7.35	7.35	-2.6853550566693016e-08
80.4	2.55	2.55	0.11468348726042775
80.4	2.55	2.8499999999999996	0.07564173441498072
80.4	2.8499999999999996	2.8499999999999996	0.051318154895057554
80.4	2.55	3.15	0.03318081221864991
80.4	2.8499999999999996	3.15	0.019116183373811317
80.4	3.15	3.15	-0.0011649126233068685
80.4	2.55	3.4499999999999997	0.0010812907150953266
80.4	2.8499999999999996	3.4499999999999997	-0.0016567770465397988
80.4	3.15	3.4499999999999997	-0.010283041988288711
80.4	3.4499999999999997	3.4499999999999997	-0.011882548479996332
80.4	2.55	3.75	-0.009306546923020263
80.4	2.8499999999999996	3.75	-0.010294878513001414
80.4	3.15	3.75	-0.01145584629221125
80.4	3.4499999999999997	3.75	-0.009614126104316388
80.4	3.75	3.75	-0.00690155647621124
80.4	2.55	4.05	-0.012531728287238947
80.4	2.8499999999999996	4.05	-0.010961159243314849
80.4	3.15	4.05	-0.010185722227522296
80.4	3.4499999999999997	4.05	-0.006557194791580044
80.4	3.75	4.05	-0.003563777236490694
80.4	4.05	4.05	-0.0014098193649674903
80.4	2.55	4.35	-0.01109695608763658
80.4	2.8499999999999996	4.35	-0.009754955484970365
80.4	3.15	4.35	-0.006998474654700504
80.4	3.4499999999999997	4.35	-0.003922186133976202
80.4	3.75	4.35	-0.0015121758104811435
80.4	4.05	4.35	-6.702579039724447e-05
80.4	4.35	4.35	0.0005406036519475512
80.4	2.55	4.65	-0.00900931677590402
80.4	2.8499999999999996	4.65	-0.0075538207180862954
80.4	3.15	4.65	-0.00505535909730785
80.4	3.4499999999999997	4.65	-0.0021008036737493454
80.4	3.75	4.65	-0.00028573751649436637
80.4	4.05	4.65	0.0006075075594987268
80.4	4.35	4.65	0.0008090428203197075
80.4	4.65	4.65	0.0007636922048806096
80.4	2.55	4.949999999999999	-0.005924956315604958
80.4	2.8499999999999996	4.949999999999999	-0.005966650914495646
80.4	3.15	4.949999999999999	-0.003405985168721288
80.4	3.4499999999999997	4.949999999999999	-0.0009158178530820702
80.4	3.75	4.949999999999999	0.0004989955188123712
80.4	4.05	4.949999999999999	0.0010593755335197741
80.4	4.35	4.949999999999999	0.0009432685052033948
80.4	4.65	4.949999999999999	0.0007143828489338744
80.4	4.949999999999999	4.949999999999999	0.0005825936969667873
80.4	2.55	5.25	-0.0051753652703596725
80.4	2.8499999999999996	5.25	-0.004565635877219894
80.4	3.15	5.25	-0.0022984648353869615
80.4	3.4499999999999997	5.25	-6.928415736697096e-05
80.4	3.75	5.25	0.0009906605521049425
80.4	4.05	5.25	0.0012363713284682233
80.4	4.35	5.25	0.0009587588574708607
80.4	4.65	5.25	0.0006419106733241438
80.4	4.949999999999999	5.25	0.00041777870814765217
80.4	5.25	5.25	0.0002544587801374008
80.4	2.55	5.55	-0.004533261044943453
80.4	2.8499999999999996	5.55	-0.003772128968104705
80.4	3.15	5.55	-0.0014522925987574405
80.4	3.4499999999999997	5.55	0.0002866241080466107
80.4	3.75	5.55	0.0011421784280516562
80.4	4.05	5.55	0.0012079018630369767
80.4	4.35	5.55	0.0008851198644254567
80.4	4.65	5.55	0.0005392899165428449
80.4	4.949999999999999	5.55	0.0002991780735990577
80.4	5.25	5.55	0.0001638913952405982
80.4	5.55	5.55	7.31817299953197e-05
80.4	2.55	5.85	-0.004414880942456927
80.4	2.8499999999999996	5.85	-0.0031333586013866472
80.4	3.15	5.85	-0.0010490388040640957
80.4	3.4499999999999997	5.85	0.00041753670928605766
80.4	3.75	5.85	0.00103980039232166
80.4	4.05	5.85	0.0010512200696192796
80.4	4.35	5.85	0.0007493881689835339
80.4	4.65	5.85	0.00045163645120498705
80.4	4.949999999999999	5.85	0.00023994893984950988
80.4	5.25	5.85	0.00011428748124620186
80.4	5.55	5.85	3.9050281712588885e-05
80.4	5.85	5.85	-2.78050039184875e-06
80.4	2.55	6.15	-0.0036938070371462803
80.4	2.8499999999999996	6.15	-0.0024305916996361625
80.4	3.15	6.15	-0.0007306431220441894
80.4	3.4499999999999997	6.15	0.0003508110570443872
80.4	3.75	6.15	0.0007678267244879693
80.4	4.05	6.15	0.0007684148516192896
80.4	4.35	6.15	0.0005750843877750687
80.4	4.65	6.15	0.0003610850223225327
80.4	4.949999999999999	6.15	0.00020110721498442868
80.4	5.25	6.15	8.786865666664727e-05
80.4	5.55	6.15	1.6632567884935185e-05
80.4	5.85	6.15	-2.361396798929639e-05
80.4	6.15	6.15	-3.798242939901783e-05
80.4	2.55	6.449999999999999	-0.0024753576483050556
80.4	2.8499999999999996	6.449999999999999	-0.0015174606401319429
80.4	3.15	6.449999999999999	-0.0004139035995657542
80.4	3.4499999999999997	6.449999999999999	0.00026951576533805634
80.4	3.75	6.449999999999999	0.0004752722756384787
80.4	4.05	6.449999999999999	0.00047268117131850357
80.4	4.35	6.449999999999999	0.00035820776629560746
80.4	4.65	6.449999999999999	0.00024423097230855676
80.4	4.949999999999999	6.449999999999999	0.00014503186798844883
80.4	5.25	6.449999999999999	6.69952428522345e-05
80.4	5.55	6.449999999999999	6.417576757807247e-06
80.4	5.85	6.449999999999999	-2.528545129392447e-05
80.4	6.15	6.449999999999999	-3.110381438823823e-05
80.4	6.449999999999999	6.449999999999999	-2.5105899926273883e-05
80.4	2.55	6.75	-0.0012989849335886755
80.4	2.8499999999999996	6.75	-0.000731761458487159
80.4	3.15	6.75	-0.00011997662310562831
80.4	3.4499999999999997	6.75	0.00017933654444867204
80.4	3.75	6.75	0.00024801109718733584
80.4	4.05	6.75	0.00022876779080588332
80.4	4.35	6.75	0.00017806966383222608
80.4	4.65	6.75	0.0001333701487667832
80.4	4.949999999999999	6.75	8.761473950976406e-05
80.4	5.25	6.75	4.121486589198731e-05
80.4	5.55	6.75	3.4806366599788693e-06
80.4	5.85	6.75	-1.5941206894013415e-05
80.4	6.15	6.75	-1.876021002126232e-05
80.4	6.449999999999999	6.75	-1.3933500493769613e-05
80.4	6.75	6.75	-8.523172368447148e-06
80.4	2.55	7.049999999999999	-0.0005172581961244032
80.4	2.8499999999999996	7.049999999999999	-0.0002442508392452927
80.4	3.15	7.049999999999999	-1.3991238641664576e-05
80.4	3.4499999999999997	7.049999999999999	6.887948572502017e-05
80.4	3.75	7.049999999999999	8.717059914908375e-05
80.4	4.05	7.049999999999999	8.214682649888598e-05
80.4	4.35	7.049999999999999	6.984752076434118e-05
80.4	4.65	7.049999999999999	5.4828813434288844e-05
80.4	4.949999999999999	7.049999999999999	3.67210896628616e-05
80.4	5.25	7.049999999999999	1.737752881092823e-05
80.4	5.55	7.049999999999999	1.449237100018624e-06
80.4	5.85	7.049999999999999	-6.384843708166757e-06
80.4	6.15	7.049999999999999	-6.968214831998626e-06
80.4	6.449999999999999	7.049999999999999	-5.486396942039406e-06
80.4	6.75	7.049999999999999	-3.4005045469272652e-06
80.4	7.049999999999999	7.049999999999999	-1.4046067794864891e-06
80.4	2.55	7.35	-6.715891388613977e-05
80.4	2.8499999999999996	7.35	-2.8615112575866428e-05
80.4	3.15	7.35	2.6009510846586436e-07
80.4	3.4499999999999997	7.35	9.899709184210114e-06
80.4	3.75	7.35	1.2078259828961354e-05
80.4	4.05	7.35	1.1012120933100806e-05
80.4	4.35	7.35	9.999062601000943e-06
80.4	4.65	7.35	7.5923056453545224e-06
80.4	4.949999999999999	7.35	5.374466777920462e-06
80.4	5.25	7.35	2.582802454045439e-06
80.4	5.55	7.35	1.4192209040291695e-07
80.4	5.85	7.35	-8.413586309248683e-07
80.4	6.15	7.35	-9.029349715626965e-07
80.4	6.449999999999999	7.35	-7.687508186270025e-07
80.4	6.75	7.35	-4.682399601223992e-07
80.4	7.049999999999999	7.35	-2.0404498803912359e-07
80.4	7.35	7.35	-2.8454577767564663e-08
82.8	2.55	2.55	0.12272560557649115
82.8	2.55	2.8499999999999996	0.07451213532804835
82.8	2.8499999999999996	2.8499999999999996	0.05107567153793801
82.8	2.55	3.15	0.027187145231189272
82.8	2.8499999999999996	3.15	0.016354630216913538
82.8	3.15	3.15	0.0014679139526899971
82.8	2.55	3.4499999999999997	0.0026195593302740555
82.8	2.8499999999999996	3.4499999999999997	-0.001521311886487256
82.8	3.15	3.4499999999999997	-0.008738342397075593
82.8	3.4499999999999997	3.4499999999999997	-0.010700073831635848
82.8	2.55	3.75	-0.00748095170689093
82.8	2.8499999999999996	3.75	-0.008568996861701957
82.8	3.15	3.75	-0.010856287432023133
82.8	3.4499999999999997	3.75	-0.009180649254464065
82.8	3.75	3.75	-0.006436782344209313
82.8	2.55	4.05	-0.011663836313794472
82.8	2.8499999999999996	4.05	-0.0105251404658373
82.8	3.15	4.05	-0.009312804673318876
82.8	3.4499999999999997	4.05	-0.006357015530635105
82.8	3.75	4.05	-0.0033076190645009757
82.8	4.05	4.05	-0.001132020631484283
82.8	2.55	4.35	-0.00940519571808162
82.8	2.8499999999999996	4.35	-0.009354012922890698
82.8	3.15	4.35	-0.006681822512147336
82.8	3.4499999999999997	4.35	-0.003501278642981213
82.8	3.75	4.35	-0.0013281490258222938
82.8	4.05	4.35	8.453736120220677e-05
82.8	4.35	4.35	0.0005357111215979219
82.8	2.55	4.65	-0.007753908664521963
82.8	2.8499999999999996	4.65	-0.00726731723967629
82.8	3.15	4.65	-0.004532563239486596
82.8	3.4499999999999997	4.65	-0.0018439312719197214
82.8	3.75	4.65	-6.0628520532855964e-05
82.8	4.05	4.65	0.0006470904347428392
82.8	4.35	4.65	0.0007494559682380402
82.8	4.65	4.65	0.0007213056212898243
82.8	2.55	4.949999999999999	-0.006001561200546177
82.8	2.8499999999999996	4.949999999999999	-0.00567940672270147
82.8	3.15	4.949999999999999	-0.0031956898075809212
82.8	3.4499999999999997	4.949999999999999	-0.0006457167029041009
82.8	3.75	4.949999999999999	0.0005640769562135541
82.8	4.05	4.949999999999999	0.0009554578700570388
82.8	4.35	4.949999999999999	0.000868858045152388
82.8	4.65	4.949999999999999	0.0006786652022681279
82.8	4.949999999999999	4.949999999999999	0.0005326764350927208
82.8	2.55	5.25	-0.004890763945238236
82.8	2.8499999999999996	5.25	-0.004455223148947242
82.8	3.15	5.25	-0.0021341048353059385
82.8	3.4499999999999997	5.25	-0.00012580614242426643
82.8	3.75	5.25	0.0008542295926258168
82.8	4.05	5.25	0.0011199343594302683
82.8	4.35	5.25	0.000883365657975822
82.8	4.65	5.25	0.0005847232471530741
82.8	4.949999999999999	5.25	0.00037941395172231716
82.8	5.25	5.25	0.0002255848312354748
82.8	2.55	5.55	-0.004597322980214605
82.8	2.8499999999999996	5.55	-0.0036462088091394887
82.8	3.15	5.55	-0.0013480084656552942
82.8	3.4499999999999997	5.55	0.00029227466491522073
82.8	3.75	5.55	0.0010288888436546463
82.8	4.05	5.55	0.0010983942317054573
82.8	4.35	5.55	0.0008163163226451717
82.8	4.65	5.55	0.00048484867095734656
82.8	4.949999999999999	5.55	0.0002718587638871824
82.8	5.25	5.55	0.00014290446315434104
82.8	5.55	5.55	7.845908982067472e-05
82.8	2.55	5.85	-0.004313811581491933
82.8	2.8499999999999996	5.85	-0.0030530310850374405
82.8	3.15	5.85	-0.0010358167576532819
82.8	3.4499999999999997	5.85	0.0004130628549934881
82.8	3.75	5.85	0.0009588121141798177
82.8	4.05	5.85	0.0009979524574301594
82.8	4.35	5.85	0.0006997147393774492
82.8	4.65	5.85	0.0004132469377351593
82.8	4.949999999999999	5.85	0.00022206283393684965
82.8	5.25	5.85	0.00010918750598334848
82.8	5.55	5.85	4.060882712981958e-05
82.8	5.85	5.85	-1.363720143390927e-06
82.8	2.55	6.15	-0.0035095623268563336
82.8	2.8499999999999996	6.15	-0.002259757517279393
82.8	3.15	6.15	-0.0007291864469019733
82.8	3.4499999999999997	6.15	0.00033923340137643966
82.8	3.75	6.15	0.0007022232447725078
82.8	4.05	6.15	0.0007058513045642061
82.8	4.35	6.15	0.0005344936852575694
82.8	4.65	6.15	0.0003354355372373043
82.8	4.949999999999999	6.15	0.00018555885365529286
82.8	5.25	6.15	8.597721314944922e-05
82.8	5.55	6.15	1.7810683350148376e-05
82.8	5.85	6.15	-2.4168882169472423e-05
82.8	6.15	6.15	-3.64550057340408e-05
82.8	2.55	6.449999999999999	-0.002334371615674722
82.8	2.8499999999999996	6.449999999999999	-0.001362874311829973
82.8	3.15	6.449999999999999	-0.0003347419223854799
82.8	3.4499999999999997	6.449999999999999	0.000234340918971996
82.8	3.75	6.449999999999999	0.0004287882171910425
82.8	4.05	6.449999999999999	0.00042908450000512643
82.8	4.35	6.449999999999999	0.0003370256570566832
82.8	4.65	6.449999999999999	0.0002299944528330472
82.8	4.949999999999999	6.449999999999999	0.0001423717232518617
82.8	5.25	6.449999999999999	6.404080456457499e-05
82.8	5.55	6.449999999999999	6.882519390330236e-06
82.8	5.85	6.449999999999999	-2.6300865895701548e-05
82.8	6.15	6.449999999999999	-3.094532445512277e-05
82.8	6.449999999999999	6.449999999999999	-2.371214078317022e-05
82.8	2.55	6.75	-0.0011629385345206706
82.8	2.8499999999999996	6.75	-0.0006464059665558206
82.8	3.15	6.75	-8.99411449988131e-05
82.8	3.4499999999999997	6.75	0.00014782725126187958
82.8	3.75	6.75	0.00021488159584506292
82.8	4.05	6.75	0.00021260397805515353
82.8	4.35	6.75	0.00017978060811463237
82.8	4.65	6.75	0.00013229338317513557
82.8	4.949999999999999	6.75	8.629551658079505e-05
82.8	5.25	6.75	3.932050459827556e-05
82.8	5.55	6.75	2.133517083173243e-06
82.8	5.85	6.75	-1.6934291678995275e-05
82.8	6.15	6.75	-1.8642425776627868e-05
82.8	6.449999999999999	6.75	-1.4247293998601437e-05
82.8	6.75	6.75	-8.467436431329827e-06
82.8	2.55	7.049999999999999	-0.00040056411346655474
82.8	2.8499999999999996	7.049999999999999	-0.00020356454342583088
82.8	3.15	7.049999999999999	-1.7482439017341116e-05
82.8	3.4499999999999997	7.049999999999999	6.150649827901606e-05
82.8	3.75	7.049999999999999	8.297862441249575e-05
82.8	4.05	7.049999999999999	7.963482683014786e-05
82.8	4.35	7.049999999999999	6.990678678993811e-05
82.8	4.65	7.049999999999999	5.365696448078879e-05
82.8	4.949999999999999	7.049999999999999	3.708158057696535e-05
82.8	5.25	7.049999999999999	1.744885672715463e-05
82.8	5.55	7.049999999999999	1.4198650793537773e-06
82.8	5.85	7.049999999999999	-6.353927147112221e-06
82.8	6.15	7.049999999999999	-7.174238026275918e-06
82.8	6.449999999999999	7.049999999999999	-5.2394333008239744e-06
82.8	6.75	7.049999999999999	-3.343510480837361e-06
82.8	7.049999999999999	7.049999999999999	-1.3938454430840402e-06
82.8	2.55	7.35	-4.554761782914389e-05
82.8	2.8499999999999996	7.35	-2.162174526923442e-05
82.8	3.15	7.35	-2.6307120902029573e-08
82.8	3.4499999999999997	7.35	9.499245164447298e-06
82.8	3.75	7.35	1.1707619330540997e-05
82.8	4.05	7.35	1.0995576997344435e-05
82.8	4.35	7.35	1.0778537927529014e-05
82.8	4.65	7.35	7.58902471973424e-06
82.8	4.949999999999999	7.35	5.135130151504491e-06
82.8	5.25	7.35	2.3661669672834054e-06
82.8	5.55	7.35	1.4084862538080016e-07
82.8	5.85	7.35	-8.854122063068238e-07
82.8	6.15	7.35	-9.297669578119399e-07
82.8	6.449999999999999	7.35	-7.242206030562303e-07
82.8	6.75	7.35	-4.6399222220090285e-07
82.8	7.049999999999999	7.35	-2.088317057356322e-07
82.8	7.35	7.35	-2.9350393374055415e-08
85.2	2.55	2.55	0.08621232105916606
85.2	2.55	2.8499999999999996	0.06790666505933975
85.2	2.8499999999999996	2.8499999999999996	0.04841231690482768
85.2	2.55	3.15	0.026634540978115635
85.2	2.8499999999999996	3.15	0.01608355610808373
85.2	3.15	3.15	0.00010350900703367764
85.2	2.55	3.4499999999999997	0.0024351728956449282
85.2	2.8499999999999996	3.4499999999999997	-0.001676005729430201
85.2	3.15	3.4499999999999997	-0.007721420395733183
85.2	3.4499999999999997	3.4499999999999997	-0.01015051951320108
85.2	2.55	3.75	-0.007756567314142253
85.2	2.8499999999999996	3.75	-0.008151554513129891
85.2	3.15	3.75	-0.009722548896056149
85.2	3.4499999999999997	3.75	-0.008649009246652175
85.2	3.75	3.75	-0.0056679078090977435
85.2	2.55	4.05	-0.010637568237155707
85.2	2.8499999999999996	4.05	-0.009933979719400111
85.2	3.15	4.05	-0.00899705655314792
85.2	3.4499999999999997	4.05	-0.005560329670990713
85.2	3.75	4.05	-0.002906709064084923
85.2	4.05	4.05	-0.0007811561479962619
85.2	2.55	4.35	-0.010084021289177543
85.2	2.8499999999999996	4.35	-0.008895749893194676
85.2	3.15	4.35	-0.006320897793701456
85.2	3.4499999999999997	4.35	-0.003279485595342892
85.2	3.75	4.35	-0.0010682271675563992
85.2	4.05	4.35	0.00011859520996061718
85.2	4.35	4.35	0.0005011519303239025
85.2	2.55	4.65	-0.007709015748817987
85.2	2.8499999999999996	4.65	-0.007057068199884868
85.2	3.15	4.65	-0.004344223239415229
85.2	3.4499999999999997	4.65	-0.0015823542882435297
85.2	3.75	4.65	-5.9595163663672886e-05
85.2	4.05	4.65	0.0006315239687692881
85.2	4.35	4.65	0.0006887646104201652
85.2	4.65	4.65	0.0006316481940100986
85.2	2.55	4.949999999999999	-0.0057301347433495325
85.2	2.8499999999999996	4.949999999999999	-0.0055751283873931405
85.2	3.15	4.949999999999999	-0.0030793211674203552
85.2	3.4499999999999997	4.949999999999999	-0.000712912612530771
85.2	3.75	4.949999999999999	0.0004516430361717872
85.2	4.05	4.949999999999999	0.0008618960693343894
85.2	4.35	4.949999999999999	0.0007867567464916545
85.2	4.65	4.949999999999999	0.0006050265089820862
85.2	4.949999999999999	4.949999999999999	0.0004577142327405127
85.2	2.55	5.25	-0.005031840560555712
85.2	2.8499999999999996	5.25	-0.004262831551670544
85.2	3.15	5.25	-0.00209279038529717
85.2	3.4499999999999997	5.25	-6.42567737795278e-05
85.2	3.75	5.25	0.0008429624837791758
85.2	4.05	5.25	0.0009810953055318975
85.2	4.35	5.25	0.0008022388537951617
85.2	4.65	5.25	0.0005233748958510468
85.2	4.949999999999999	5.25	0.0003303280493097789
85.2	5.25	5.25	0.00021334280684263127
85.2	2.55	5.55	-0.004420943528152091
85.2	2.8499999999999996	5.55	-0.0034965974372543015
85.2	3.15	5.55	-0.0013426177558217378
85.2	3.4499999999999997	5.55	0.0002042069884331397
85.2	3.75	5.55	0.000949170887785099
85.2	4.05	5.55	0.0010203260260941037
85.2	4.35	5.55	0.0007406136407095358
85.2	4.65	5.55	0.0004456985596337629
85.2	4.949999999999999	5.55	0.00023781447584571205
85.2	5.25	5.55	0.00013392382434470346
85.2	5.55	5.55	7.55130008478183e-05
85.2	2.55	5.85	-0.004318498378159182
85.2	2.8499999999999996	5.85	-0.002849659150508863
85.2	3.15	5.85	-0.0009435202216277076
85.2	3.4499999999999997	5.85	0.0003722591433201806
85.2	3.75	5.85	0.0008834796307251619
85.2	4.05	5.85	0.000887159601551589
85.2	4.35	5.85	0.0006553886294498368
85.2	4.65	5.85	0.000388103723473451
85.2	4.949999999999999	5.85	0.00020435661200492416
85.2	5.25	5.85	0.0001010721823207502
85.2	5.55	5.85	3.714795862574582e-05
85.2	5.85	5.85	-1.5769541034252907e-06
85.2	2.55	6.15	-0.003335562904734085
85.2	2.8499999999999996	6.15	-0.0020823454032579394
85.2	3.15	6.15	-0.0005725347088830212
85.2	3.4499999999999997	6.15	0.00034095512200539867
85.2	3.75	6.15	0.0006509790790697611
85.2	4.05	6.15	0.0006607354706416391
85.2	4.35	6.15	0.0005046334486442541
85.2	4.65	6.15	0.00031765935026928686
85.2	4.949999999999999	6.15	0.00018514186324720237
85.2	5.25	6.15	8.67110889928429e-05
85.2	5.55	6.15	1.6626950865263944e-05
85.2	5.85	6.15	-2.395221267335254e-05
85.2	6.15	6.15	-3.7950454734469285e-05
85.2	2.55	6.449999999999999	-0.0021058491016375
85.2	2.8499999999999996	6.449999999999999	-0.0012210434117832642
85.2	3.15	6.449999999999999	-0.0002969489652863458
85.2	3.4499999999999997	6.449999999999999	0.00022081802044296255
85.2	3.75	6.449999999999999	0.0003922179565962291
85.2	4.05	6.449999999999999	0.00039584862879950007
85.2	4.35	6.449999999999999	0.0003271144542059151
85.2	4.65	6.449999999999999	0.00022843235651037782
85.2	4.949999999999999	6.449999999999999	0.00014309561921155753
85.2	5.25	6.449999999999999	6.450906406350177e-05
85.2	5.55	6.449999999999999	6.6283794609429835e-06
85.2	5.85	6.449999999999999	-2.526405307791188e-05
85.2	6.15	6.449999999999999	-3.202897240824232e-05
85.2	6.449999999999999	6.449999999999999	-2.4599332003979758e-05
85.2	2.55	6.75	-0.0010109168820494003
85.2	2.8499999999999996	6.75	-0.000575236947509748
85.2	3.15	6.75	-9.080072198950662e-05
85.2	3.4499999999999997	6.75	0.00012701363284372283
85.2	3.75	6.75	0.00019663436537979212
85.2	4.05	6.75	0.00020683925974780492
85.2	4.35	6.75	0.0001713523909309559
85.2	4.65	6.75	0.00013434070739713918
85.2	4.949999999999999	6.75	8.782031613972159e-05
85.2	5.25	6.75	4.097639303929443e-05
85.2	5.55	6.75	3.586714327808838e-06
85.2	5.85	6.75	-1.5795641501596507e-05
85.2	6.15	6.75	-1.909316840661316e-05
85.2	6.449999999999999	6.75	-1.4026684093964838e-05
85.2	6.75	6.75	-8.166843004799994e-06
85.2	2.55	7.049999999999999	-0.00033074574757472567
85.2	2.8499999999999996	7.049999999999999	-0.00017011815008120915
85.2	3.15	7.049999999999999	-1.4937820937365166e-05
85.2	3.4499999999999997	7.049999999999999	5.962952316614331e-05
85.2	3.75	7.049999999999999	8.10628718653153e-05
85.2	4.05	7.049999999999999	7.926221160808563e-05
85.2	4.35	7.049999999999999	6.770997469118236e-05
85.2	4.65	7.049999999999999	5.2533412188973044e-05
85.2	4.949999999999999	7.049999999999999	3.723409077729592e-05
85.2	5.25	7.049999999999999	1.703872675854874e-05
85.2	5.55	7.049999999999999	1.4021509065061855e-06
85.2	5.85	7.049999999999999	-6.188671496365352e-06
85.2	6.15	7.049999999999999	-7.328587948245987e-06
85.2	6.449999999999999	7.049999999999999	-5.3322413921913055e-06
85.2	6.75	7.049999999999999	-3.4564914019804147e-06
85.2	7.049999999999999	7.049999999999999	-1.3782766174511854e-06
85.2	2.55	7.35	-3.715518251904479e-05
85.2	2.8499999999999996	7.35	-1.9459807765401267e-05
85.2	3.15	7.35	-4.295494374904811e-07
85.2	3.4499999999999997	7.35	1.0605944959704152e-05
85.2	3.75	7.35	1.1891128768304284e-05
85.2	4.05	7.35	1.1482476433834946e-05
85.2	4.35	7.35	9.639793507609411e-06
85.2	4.65	7.35	7.822266838870589e-06
85.2	4.949999999999999	7.35	5.097008266967455e-06
85.2	5.25	7.35	2.4190161334147662e-06
85.2	5.55	7.35	1.958440378762297e-07
85.2	5.85	7.35	-8.644289559604755e-07
85.2	6.15	7.35	-9.481145891025207e-07
85.2	6.449999999999999	7.35	-7.049042088395931e-07
85.2	6.75	7.35	-4.5231065426318054e-07
85.2	7.049999999999999	7.35	-2.0462055922042236e-07
85.2	7.35	7.35	-3.0896483827540985e-08
87.6	2.55	2.55	0.11423644666604105
87.6	2.55	2.8499999999999996	0.06568429256188471
87.6	2.8499999999999996	2.8499999999999996	0.04450355898538172
87.6	2.55	3.15	0.022409725017696818
87.6	2.8499999999999996	3.15	0.01700267083133612
87.6	3.15	3.15	0.0025542546374579065
87.6	2.55	3.4499999999999997	0.002105027104784761
87.6	2.8499999999999996	3.4499999999999997	0.00047568655883241053
87.6	3.15	3.4499999999999997	-0.007178344722233247
87.6	3.4499999999999997	3.4499999999999997	-0.009682610095666759
87.6	2.55	3.75	-0.006083570588452551
87.6	2.8499999999999996	3.75	-0.006948572696825145
87.6	3.15	3.75	-0.008933329280647778
87.6	3.4499999999999997	3.75	-0.008045321187666347
87.6	3.75	3.75	-0.004940037388158517
87.6	2.55	4.05	-0.01014214701845853
87.6	2.8499999999999996	4.05	-0.009469652881533354
87.6	3.15	4.05	-0.008462072206560423
87.6	3.4499999999999997	4.05	-0.005450848025210502
87.6	3.75	4.05	-0.0026272244140309263
87.6	4.05	4.05	-0.0006961073456619709
87.6	2.55	4.35	-0.00911304141851867
87.6	2.8499999999999996	4.35	-0.008281556899071313
87.6	3.15	4.35	-0.005813645492246901
87.6	3.4499999999999997	4.35	-0.003050010171563182
87.6	3.75	4.35	-0.0008861388539278716
87.6	4.05	4.35	8.675521248570487e-05
87.6	4.35	4.35	0.00046545091937261825
87.6	2.55	4.65	-0.007592593496566181
87.6	2.8499999999999996	4.65	-0.006622631889613908
87.6	3.15	4.65	-0.004040123254020989
87.6	3.4499999999999997	4.65	-0.0015040608070866239
87.6	3.75	4.65	-3.1247130677913797e-05
87.6	4.05	4.65	0.0005062651415195579
87.6	4.35	4.65	0.0005822971378825707
87.6	4.65	4.65	0.0005339227034167616
87.6	2.55	4.949999999999999	-0.005768205173593641
87.6	2.8499999999999996	4.949999999999999	-0.005310187192847041
87.6	3.15	4.949999999999999	-0.002884746716489317
87.6	3.4499999999999997	4.949999999999999	-0.0007804784638393814
87.6	3.75	4.949999999999999	0.00045850126458425765
87.6	4.05	4.949999999999999	0.0007845811779810833
87.6	4.35	4.949999999999999	0.0006938109486960793
87.6	4.65	4.949999999999999	0.0005279842767627153
87.6	4.949999999999999	4.949999999999999	0.0004001966398303571
87.6	2.55	5.25	-0.004913917069352527
87.6	2.8499999999999996	5.25	-0.004166851468973082
87.6	3.15	5.25	-0.0019413975157772888
87.6	3.4499999999999997	5.25	-0.00013789238860377888
87.6	3.75	5.25	0.0007680626223835313
87.6	4.05	5.25	0.0009246578112509165
87.6	4.35	5.25	0.0007230819024628682
87.6	4.65	5.25	0.0004671286205784182
87.6	4.949999999999999	5.25	0.00028852611247393706
87.6	5.25	5.25	0.00019149405906394333
87.6	2.55	5.55	-0.004435854712036453
87.6	2.8499999999999996	5.55	-0.0033613615529608774
87.6	3.15	5.55	-0.001283538460120222
87.6	3.4499999999999997	5.55	0.0002495476220261548
87.6	3.75	5.55	0.0008952278068170682
87.6	4.05	5.55	0.0009442139652703145
87.6	4.35	5.55	0.0006759948279759332
87.6	4.65	5.55	0.00041792169842555255
87.6	4.949999999999999	5.55	0.00021838500889925457
87.6	5.25	5.55	0.00013561676841015554
87.6	5.55	5.55	7.224735877898733e-05
87.6	2.55	5.85	-0.003991010616052769
87.6	2.8499999999999996	5.85	-0.0026210596256952034
87.6	3.15	5.85	-0.0008166392136307409
87.6	3.4499999999999997	5.85	0.0003193161141316937
87.6	3.75	5.85	0.0008427622763101519
87.6	4.05	5.85	0.0008301420753038784
87.6	4.35	5.85	0.0006052651698113281
87.6	4.65	5.85	0.00036407445611814725
87.6	4.949999999999999	5.85	0.00020232442577139845
87.6	5.25	5.85	0.00010361517103974806
87.6	5.55	5.85	3.9301294064408046e-05
87.6	5.85	5.85	-9.890058146859693e-07
87.6	2.55	6.15	-0.00304671912826676
87.6	2.8499999999999996	6.15	-0.001909991503099391
87.6	3.15	6.15	-0.0005682649900312634
87.6	3.4499999999999997	6.15	0.0002847463981387303
87.6	3.75	6.15	0.0006269977520148938
87.6	4.05	6.15	0.0006368143348590084
87.6	4.35	6.15	0.00047622155831529366
87.6	4.65	6.15	0.0003148447889861231
87.6	4.949999999999999	6.15	0.0001838320480770849
87.6	5.25	6.15	8.89687737035879e-05
87.6	5.55	6.15	1.864212506637042e-05
87.6	5.85	6.15	-2.3462412602034458e-05
87.6	6.15	6.15	-3.7843539823425154e-05
87.6	2.55	6.449999999999999	-0.0019236473321606123
87.6	2.8499999999999996	6.449999999999999	-0.001087840457053651
87.6	3.15	6.449999999999999	-0.0002611779447530408
87.6	3.4499999999999997	6.449999999999999	0.00020829519399192243
87.6	3.75	6.449999999999999	0.0003670031397972403
87.6	4.05	6.449999999999999	0.0003937897232748288
87.6	4.35	6.449999999999999	0.0003225579805414937
87.6	4.65	6.449999999999999	0.00023047996151897074
87.6	4.949999999999999	6.449999999999999	0.000142525825923956
87.6	5.25	6.449999999999999	6.399804991921016e-05
87.6	5.55	6.449999999999999	6.758688222731965e-06
87.6	5.85	6.449999999999999	-2.5564223376909168e-05
87.6	6.15	6.449999999999999	-3.147839433667226e-05
87.6	6.449999999999999	6.449999999999999	-2.3726855369176716e-05
87.6	2.55	6.75	-0.0008989372765098163
87.6	2.8499999999999996	6.75	-0.0005260627865906372
87.6	3.15	6.75	-9.566316017040219e-05
87.6	3.4499999999999997	6.75	0.0001204222872007955
87.6	3.75	6.75	0.00019868917823341657
87.6	4.05	6.75	0.00021208078482744735
87.6	4.35	6.75	0.00017921321995146246
87.6	4.65	6.75	0.00013497843623954184
87.6	4.949999999999999	6.75	8.617265215236107e-05
87.6	5.25	6.75	4.092828436309757e-05
87.6	5.55	6.75	2.3713954817640986e-06
87.6	5.85	6.75	-1.6382159794871816e-05
87.6	6.15	6.75	-1.8785572275672282e-05
87.6	6.449999999999999	6.75	-1.3839016872713517e-05
87.6	6.75	6.75	-8.322030826274353e-06
87.6	2.55	7.049999999999999	-0.00028787875795747633
87.6	2.8499999999999996	7.049999999999999	-0.00016079988727185697
87.6	3.15	7.049999999999999	-9.894221496577863e-06
87.6	3.4499999999999997	7.049999999999999	5.909828816700733e-05
87.6	3.75	7.049999999999999	7.921026765545692e-05
87.6	4.05	7.049999999999999	7.917774152711473e-05
87.6	4.35	7.049999999999999	6.635807523788804e-05
87.6	4.65	7.049999999999999	5.401835057259877e-05
87.6	4.949999999999999	7.049999999999999	3.6661948664794846e-05
87.6	5.25	7.049999999999999	1.7412637337046503e-05
87.6	5.55	7.049999999999999	1.6986914306247956e-06
87.6	5.85	7.049999999999999	-6.477264117610601e-06
87.6	6.15	7.049999999999999	-7.255814482131481e-06
87.6	6.449999999999999	7.049999999999999	-5.273263771801602e-06
87.6	6.75	7.049999999999999	-3.3410278116364212e-06
87.6	7.049999999999999	7.049999999999999	-1.4107047843580022e-06
87.6	2.55	7.35	-4.033398193304575e-05
87.6	2.8499999999999996	7.35	-2.023737074318767e-05
87.6	3.15	7.35	5.291217246508062e-07
87.6	3.4499999999999997	7.35	9.988832124926795e-06
87.6	3.75	7.35	1.2027140651254009e-05
87.6	4.05	7.35	1.2042011879427901e-05
87.6	4.35	7.35	9.620089003471623e-06
87.6	4.65	7.35	7.335438170289001e-06
87.6	4.949999999999999	7.35	5.336766356300441e-06
87.6	5.25	7.35	2.414213149106881e-06
87.6	5.55	7.35	1.5483885434715812e-07
87.6	5.85	7.35	-8.489510378010798e-07
87.6	6.15	7.35	-9.670105360728443e-07
87.6	6.449999999999999	7.35	-7.324878361012811e-07
87.6	6.75	7.35	-4.7420396817486084e-07
87.6	7.049999999999999	7.35	-2.0581013880949609e-07
87.6	7.35	7.35	-3.2099045869699694e-08
90.0	2.55	2.55	0.08465965835520448
90.0	2.55	2.8499999999999996	0.05592762638289175
90.0	2.8499999999999996	2.8499999999999996	0.04377910313877537
90.0	2.55	3.15	0.02247382663297954
90.0	2.8499999999999996	3.15	0.0196490554052967
90.0	3.15	3.15	0.00441262747007388
90.0	2.55	3.4499999999999997	0.0020920072802684954
90.0	2.8499999999999996	3.4499999999999997	0.0014175159783906452
90.0	3.15	3.4499999999999997	-0.005908400596073326
90.0	3.4499999999999997	3.4499999999999997	-0.00878698068160258
90.0	2.55	3.75	-0.0043968914156548265
90.0	2.8499999999999996	3.75	-0.007072600316295696
90.0	3.15	3.75	-0.00887888368422037
90.0	3.4499999999999997	3.75	-0.008118400309372003
90.0	3.75	3.75	-0.0051548788861261585
90.0	2.55	4.05	-0.008818457777073189
90.0	2.8499999999999996	4.05	-0.009042176871327282
90.0	3.15	4.05	-0.008157658427340841
90.0	3.4499999999999997	4.05	-0.005236761737934036
90.0	3.75	4.05	-0.0025777055790724645
90.0	4.05	4.05	-0.0006991024744555732
90.0	2.55	4.35	-0.008319738672639784
90.0	2.8499999999999996	4.35	-0.00802084990725038
90.0	3.15	4.35	-0.005665389920005919
90.0	3.4499999999999997	4.35	-0.0027112349273694515
90.0	3.75	4.35	-0.0009181207953092945
90.0	4.05	4.35	1.0897105107668011e-05
90.0	4.35	4.35	0.00033945274487473786
90.0	2.55	4.65	-0.006986358700459788
90.0	2.8499999999999996	4.65	-0.00625046828929584
90.0	3.15	4.65	-0.003973783641404235
90.0	3.4499999999999997	4.65	-0.001490220451143632
90.0	3.75	4.65	-0.00019512276063173302
90.0	4.05	4.65	0.00039572712753945584
90.0	4.35	4.65	0.00048257701414435326
90.0	4.65	4.65	0.0004684725925412594
90.0	2.55	4.949999999999999	-0.006020908600921608
90.0	2.8499999999999996	4.949999999999999	-0.005036757819528803
90.0	3.15	4.949999999999999	-0.002890019249145772
90.0	3.4499999999999997	4.949999999999999	-0.0007117662183606151
90.0	3.75	4.949999999999999	0.00030793063585879844
90.0	4.05	4.949999999999999	0.0006819483104066925
90.0	4.35	4.949999999999999	0.0005950869089499267
90.0	4.65	4.949999999999999	0.00046033616325817455
90.0	4.949999999999999	4.949999999999999	0.00036162589809473467
90.0	2.55	5.25	-0.004758952506566624
90.0	2.8499999999999996	5.25	-0.004101162632453282
90.0	3.15	5.25	-0.0018575237785045575
90.0	3.4499999999999997	5.25	-0.00020657364558845307
90.0	3.75	5.25	0.0006441122864040003
90.0	4.05	5.25	0.0008154213590208546
90.0	4.35	5.25	0.0006527717101588434
90.0	4.65	5.25	0.00041448031214221193
90.0	4.949999999999999	5.25	0.00025939004524802936
90.0	5.25	5.25	0.00018105355768800846
90.0	2.55	5.55	-0.00440377361777027
90.0	2.8499999999999996	5.55	-0.0031654621831508035
90.0	3.15	5.55	-0.001167680054941312
90.0	3.4499999999999997	5.55	0.00020793722394196233
90.0	3.75	5.55	0.0008415180134809267
90.0	4.05	5.55	0.0008540858035747137
90.0	4.35	5.55	0.0006392368743996761
90.0	4.65	5.55	0.0003854636864314189
90.0	4.949999999999999	5.55	0.0002190767444117849
90.0	5.25	5.55	0.00013058206785184428
90.0	5.55	5.55	7.446800229344365e-05
90.0	2.55	5.85	-0.003786405185426156
90.0	2.8499999999999996	5.85	-0.002506075923200064
90.0	3.15	5.85	-0.0008144362384395494
90.0	3.4499999999999997	5.85	0.0003562355352222171
90.0	3.75	5.85	0.0007890095695977747
90.0	4.05	5.85	0.0007963888249951658
90.0	4.35	5.85	0.0005815514042184155
90.0	4.65	5.85	0.00036531909608713496
90.0	4.949999999999999	5.85	0.00020054504917625896
90.0	5.25	5.85	0.00010287927668660772
90.0	5.55	5.85	4.0240396440951736e-05
90.0	5.85	5.85	-5.137600701020592e-06
90.0	2.55	6.15	-0.0027819106146748135
90.0	2.8499999999999996	6.15	-0.0017514030298486688
90.0	3.15	6.15	-0.00048538029545270765
90.0	3.4499999999999997	6.15	0.00029135517133855763
90.0	3.75	6.15	0.0005882569550860418
90.0	4.05	6.15	0.0006075865447307943
90.0	4.35	6.15	0.00046844414813133244
90.0	4.65	6.15	0.00031649676367216634
90.0	4.949999999999999	6.15	0.00018352723226686615
90.0	5.25	6.15	8.923704178760507e-05
90.0	5.55	6.15	1.4745865762998243e-05
90.0	5.85	6.15	-2.6288382341607867e-05
90.0	6.15	6.15	-3.676454225208776e-05
90.0	2.55	6.449999999999999	-0.001794312526085758
90.0	2.8499999999999996	6.449999999999999	-0.0010425520586831044
90.0	3.15	6.449999999999999	-0.0002595905390942564
90.0	3.4499999999999997	6.449999999999999	0.000167319343678094
90.0	3.75	6.449999999999999	0.0003660385478215823
90.0	4.05	6.449999999999999	0.0003813166462667119
90.0	4.35	6.449999999999999	0.00032088715059614553
90.0	4.65	6.449999999999999	0.00023377449017295872
90.0	4.949999999999999	6.449999999999999	0.00014423096500296804
90.0	5.25	6.449999999999999	6.373368294712134e-05
90.0	5.55	6.449999999999999	5.087135139329379e-06
90.0	5.85	6.449999999999999	-2.6787844161801906e-05
90.0	6.15	6.449999999999999	-3.079188398357847e-05
90.0	6.449999999999999	6.449999999999999	-2.3522195752710868e-05
90.0	2.55	6.75	-0.0008317654327485391
90.0	2.8499999999999996	6.75	-0.0004674937440055727
90.0	3.15	6.75	-8.349263454225098e-05
90.0	3.4499999999999997	6.75	0.00011533750315363955
90.0	3.75	6.75	0.00020071394279244558
90.0	4.05	6.75	0.000209704596780624
90.0	4.35	6.75	0.00017721913890917547
90.0	4.65	6.75	0.00013520009935164042
90.0	4.949999999999999	6.75	8.799511933958834e-05
90.0	5.25	6.75	4.068062357274975e-05
90.0	5.55	6.75	2.8331545685900776e-06
90.0	5.85	6.75	-1.6343184428443663e-05
90.0	6.15	6.75	-1.9117076857396275e-05
90.0	6.449999999999999	6.75	-1.4021698833876536e-05
90.0	6.75	6.75	-8.113754674897075e-06
90.0	2.55	7.049999999999999	-0.0002766518724492865
90.0	2.8499999999999996	7.049999999999999	-0.00015074990776511266
90.0	3.15	7.049999999999999	-1.3297780133292598e-05
90.0	3.4499999999999997	7.049999999999999	5.625888717106672e-05
90.0	3.75	7.049999999999999	8.16029133630641e-05
90.0	4.05	7.049999999999999	7.980202415168325e-05
90.0	4.35	7.049999999999999	6.952589587768455e-05
90.0	4.65	7.049999999999999	5.455272124265161e-05
90.0	4.949999999999999	7.049999999999999	3.639037268028156e-05
90.0	5.25	7.049999999999999	1.7309547299008346e-05
90.0	5.55	7.049999999999999	1.7897465826511381e-06
90.0	5.85	7.049999999999999	-6.190584009580561e-06
90.0	6.15	7.049999999999999	-7.06504253085448e-06
90.0	6.449999999999999	7.049999999999999	-5.19802404608261e-06
90.0	6.75	7.049999999999999	-3.301395258386524e-06
90.0	7.049999999999999	7.049999999999999	-1.4238352169985645e-06
90.0	2.55	7.35	-2.847955320264237e-05
90.0	2.8499999999999996	7.35	-1.9902007315463997e-05
90.0	3.15	7.35	5.048996974581258e-07
90.0	3.4499999999999997	7.35	7.854141015134348e-06
90.0	3.75	7.35	1.3433708948790768e-05
90.0	4.05	7.35	1.2073867110616243e-05
90.0	4.35	7.35	9.772643330594862e-06
90.0	4.65	7.35	7.658419183545905e-06
90.0	4.949999999999999	7.35	4.936314924178488e-06
90.0	5.25	7.35	2.577401376198514e-06
90.0	5.55	7.35	2.332036539899918e-07
90.0	5.85	7.35	-9.397640493671743e-07
90.0	6.15	7.35	-9.586201946715781e-07
90.0	6.449999999999999	7.35	-7.251808990999616e-07
90.0	6.75	7.35	-4.6194082590384307e-07
90.0	7.049999999999999	7.35	-2.0645347463231322e-07
90.0	7.35	7.35	-2.9571423012270314e-08
92.4	2.55	2.55	0.06647178133422926
92.4	2.55	2.8499999999999996	0.05087660526995581
92.4	2.8499999999999996	2.8499999999999996	0.04062415854262066
92.4	2.55	3.15	0.021232013508729875
92.4	2.8499999999999996	3.15	0.018144296924556307
92.4	3.15	3.15	0.005418597446691575
92.4	2.55	3.4499999999999997	0.005429169564899019
92.4	2.8499999999999996	3.4499999999999997	0.0015559217144492518
92.4	3.15	3.4499999999999997	-0.0051308738187810414
92.4	3.4499999999999997	3.4499999999999997	-0.008734162684703119
92.4	2.55	3.75	-0.005611459398010905
92.4	2.8499999999999996	3.75	-0.006266895195923111
92.4	3.15	3.75	-0.008429025307176612
92.4	3.4499999999999997	3.75	-0.00723379709400311
92.4	3.75	3.75	-0.004771892694785339
92.4	2.55	4.05	-0.007456050797305025
92.4	2.8499999999999996	4.05	-0.008753146956246453
92.4	3.15	4.05	-0.007586379058752827
92.4	3.4499999999999997	4.05	-0.004730940571432124
92.4	3.75	4.05	-0.0025354350810751704
92.4	4.05	4.05	-0.0008863436597098503
92.4	2.55	4.35	-0.007764657281823611
92.4	2.8499999999999996	4.35	-0.007530400749357386
92.4	3.15	4.35	-0.0052902343406739305
92.4	3.4499999999999997	4.35	-0.0026340481879482056
92.4	3.75	4.35	-0.0009141344356992886
92.4	4.05	4.35	-7.898112560924063e-06
92.4	4.35	4.35	0.0002565716993691104
92.4	2.55	4.65	-0.006553591314511327
92.4	2.8499999999999996	4.65	-0.006203229749752716
92.4	3.15	4.65	-0.0037612387265867344
92.4	3.4499999999999997	4.65	-0.001567299725997105
92.4	3.75	4.65	-0.00016032138923391392
92.4	4.05	4.65	0.00027892181178245295
92.4	4.35	4.65	0.0003792036134950892
92.4	4.65	4.65	0.00039297252017155113
92.4	2.55	4.949999999999999	-0.005767861022958343
92.4	2.8499999999999996	4.949999999999999	-0.004970121927186809
92.4	3.15	4.949999999999999	-0.0026645352100539777
92.4	3.4499999999999997	4.949999999999999	-0.0007745137960315321
92.4	3.75	4.949999999999999	0.0002086677127885929
92.4	4.05	4.949999999999999	0.0005562877785812225
92.4	4.35	4.949999999999999	0.0005220715261370134
92.4	4.65	4.949999999999999	0.0004019281984988183
92.4	4.949999999999999	4.949999999999999	0.00030763298788261996
92.4	2.55	5.25	-0.004776957059325758
92.4	2.8499999999999996	5.25	-0.004030682773877844
92.4	3.15	5.25	-0.0018624875266106617
92.4	3.4499999999999997	5.25	-0.00012290022006008927
92.4	3.75	5.25	0.0005515486428854099
92.4	4.05	5.25	0.0007325913157088156
92.4	4.35	5.25	0.0005701621402075968
92.4	4.65	5.25	0.0003890863691892015
92.4	4.949999999999999	5.25	0.0002554430540732691
92.4	5.25	5.25	0.0001683893902843395
92.4	2.55	5.55	-0.004306105583065495
92.4	2.8499999999999996	5.55	-0.0031405599267240094
92.4	3.15	5.55	-0.001157666596928983
92.4	3.4499999999999997	5.55	0.00020846137904826777
92.4	3.75	5.55	0.0007413826322048997
92.4	4.05	5.55	0.000811637596419481
92.4	4.35	5.55	0.0005968826398776188
92.4	4.65	5.55	0.00036897542839289257
92.4	4.949999999999999	5.55	0.00021663928232365596
92.4	5.25	5.55	0.00012905408571126353
92.4	5.55	5.55	7.680735588519421e-05
92.4	2.55	5.85	-0.0034685342393837404
92.4	2.8499999999999996	5.85	-0.002375968328767417
92.4	3.15	5.85	-0.0007162374263307996
92.4	3.4499999999999997	5.85	0.00029566607946670425
92.4	3.75	5.85	0.0007572574348125927
92.4	4.05	5.85	0.000754838264383387
92.4	4.35	5.85	0.0005653630647828183
92.4	4.65	5.85	0.00035402685779684664
92.4	4.949999999999999	5.85	0.00020046838697959803
92.4	5.25	5.85	0.0001074519374967714
92.4	5.55	5.85	3.8218788613103624e-05
92.4	5.85	5.85	-5.4472800313055794e-06
92.4	2.55	6.15	-0.002669634560096848
92.4	2.8499999999999996	6.15	-0.0016527000254918161
92.4	3.15	6.15	-0.0004264147657118205
92.4	3.4499999999999997	6.15	0.00026412469719378563
92.4	3.75	6.15	0.000574136534463995
92.4	4.05	6.15	0.0005974372621237392
92.4	4.35	6.15	0.00047274434246871293
92.4	4.65	6.15	0.000312230897708085
92.4	4.949999999999999	6.15	0.00018289178957036224
92.4	5.25	6.15	8.510453739543289e-05
92.4	5.55	6.15	1.6286594110020677e-05
92.4	5.85	6.15	-2.519941039550266e-05
92.4	6.15	6.15	-3.785110974855095e-05
92.4	2.55	6.449999999999999	-0.0016758060846967585
92.4	2.8499999999999996	6.449999999999999	-0.0009774125149523544
92.4	3.15	6.449999999999999	-0.0002543477711573384
92.4	3.4499999999999997	6.449999999999999	0.000176692482275815
92.4	3.75	6.449999999999999	0.0003518116234646128
92.4	4.05	6.449999999999999	0.00038132417068782406
92.4	4.35	6.449999999999999	0.0003270850959961663
92.4	4.65	6.449999999999999	0.00023114853716208237
92.4	4.949999999999999	6.449999999999999	0.00014130479979386907
92.4	5.25	6.449999999999999	6.304499202615336e-05
92.4	5.55	6.449999999999999	6.593924569747545e-06
92.4	5.85	6.449999999999999	-2.4172885837756892e-05
92.4	6.15	6.449999999999999	-3.0851375527210456e-05
92.4	6.449999999999999	6.449999999999999	-2.427633304854925e-05
92.4	2.55	6.75	-0.000770006737592773
92.4	2.8499999999999996	6.75	-0.0004563039047006714
92.4	3.15	6.75	-8.414327849840668e-05
92.4	3.4499999999999997	6.75	0.00011720153633416624
92.4	3.75	6.75	0.00020035953884648625
92.4	4.05	6.75	0.00020561359373180496
92.4	4.35	6.75	0.00017531422152704628
92.4	4.65	6.75	0.00013430719613439325
92.4	4.949999999999999	6.75	8.567391378964786e-05
92.4	5.25	6.75	4.13691502627214e-05
92.4	5.55	6.75	3.244216534955278e-06
92.4	5.85	6.75	-1.7131055782240032e-05
92.4	6.15	6.75	-1.9034016454821668e-05
92.4	6.449999999999999	6.75	-1.4191365309661954e-05
92.4	6.75	6.75	-8.4196199037687e-06
92.4	2.55	7.049999999999999	-0.0002807229592891911
92.4	2.8499999999999996	7.049999999999999	-0.00015141055776940652
92.4	3.15	7.049999999999999	-1.4181323993569626e-05
92.4	3.4499999999999997	7.049999999999999	5.813770214874961e-05
92.4	3.75	7.049999999999999	8.319421783658333e-05
92.4	4.05	7.049999999999999	7.982667544957189e-05
92.4	4.35	7.049999999999999	6.833223423116777e-05
92.4	4.65	7.049999999999999	5.187886346923694e-05
92.4	4.949999999999999	7.049999999999999	3.603625892839147e-05
92.4	5.25	7.049999999999999	1.7080843471183922e-05
92.4	5.55	7.049999999999999	1.2192102499051503e-06
92.4	5.85	7.049999999999999	-6.4454556639553415e-06
92.4	6.15	7.049999999999999	-7.267506361310449e-06
92.4	6.449999999999999	7.049999999999999	-5.417838065689413e-06
92.4	6.75	7.049999999999999	-3.387796526894914e-06
92.4	7.049999999999999	7.049999999999999	-1.421188372030605e-06
92.4	2.55	7.35	-4.5308997966693754e-05
92.4	2.8499999999999996	7.35	-2.0430074059372607e-05
92.4	3.15	7.35	6.084581081822541e-07
92.4	3.4499999999999997	7.35	9.143871264545152e-06
92.4	3.75	7.35	1.2229690327032275e-05
92.4	4.05	7.35	1.0696200739465708e-05
92.4	4.35	7.35	8.858937107984184e-06
92.4	4.65	7.35	7.726480296099647e-06
92.4	4.949999999999999	7.35	4.921735037745107e-06
92.4	5.25	7.35	2.434568395246464e-06
92.4	5.55	7.35	2.3477187390812498e-07
92.4	5.85	7.35	-8.715133357296884e-07
92.4	6.15	7.35	-9.62462111199746e-07
92.4	6.449999999999999	7.35	-7.277780878461077e-07
92.4	6.75	7.35	-4.635554167810178e-07
92.4	7.049999999999999	7.35	-2.1227249666573844e-07
92.4	7.35	7.35	-3.092714657000412e-08
94.8	2.55	2.55	0.07014163500767048
94.8	2.55	2.8499999999999996	0.05038731287153881
94.8	2.8499999999999996	2.8499999999999996	0.04075410861581483
94.8	2.55	3.15	0.024913808264222816
94.8	2.8499999999999996	3.15	0.019050524020663318
94.8	3.15	3.15	0.004514968291661366
94.8	2.55	3.4499999999999997	0.0055906960483658
94.8	2.8499999999999996	3.4499999999999997	0.002132328520187921
94.8	3.15	3.4499999999999997	-0.004922773412097433
94.8	3.4499999999999997	3.4499999999999997	-0.007987488034965722
94.8	2.55	3.75	-0.005063723739546151
94.8	2.8499999999999996	3.75	-0.005768299700857801
94.8	3.15	3.75	-0.008201529056789555
94.8	3.4499999999999997	3.75	-0.00697412961320589
94.8	3.75	3.75	-0.004639501961673889
94.8	2.55	4.05	-0.008580918780776456
94.8	2.8499999999999996	4.05	-0.007707289853066681
94.8	3.15	4.05	-0.0071703001267759605
94.8	3.4499999999999997	4.05	-0.004577772278631495
94.8	3.75	4.05	-0.0020093688360223873
94.8	4.05	4.05	-0.0009744923963976606
94.8	2.55	4.35	-0.008215418633202846
94.8	2.8499999999999996	4.35	-0.00761633840424968
94.8	3.15	4.35	-0.0052497290984909305
94.8	3.4499999999999997	4.35	-0.0025271734271597327
94.8	3.75	4.35	-0.000995466961683142
94.8	4.05	4.35	-0.0001925652019216597
94.8	4.35	4.35	8.639849623938434e-06
94.8	2.55	4.65	-0.006883459960787394
94.8	2.8499999999999996	4.65	-0.005985301158190476
94.8	3.15	4.65	-0.0035790324514341537
94.8	3.4499999999999997	4.65	-0.001385448335183373
94.8	3.75	4.65	-0.00029766478044595434
94.8	4.05	4.65	0.00017453686220529822
94.8	4.35	4.65	0.00025489806226853596
94.8	4.65	4.65	0.0003290708613836463
94.8	2.55	4.949999999999999	-0.005416710658726534
94.8	2.8499999999999996	4.949999999999999	-0.004976867418326326
94.8	3.15	4.949999999999999	-0.0026851041488682916
94.8	3.4499999999999997	4.949999999999999	-0.0008386022776237812
94.8	3.75	4.949999999999999	0.00016466774748301213
94.8	4.05	4.949999999999999	0.00047739150356356294
94.8	4.35	4.949999999999999	0.00041766491874071094
94.8	4.65	4.949999999999999	0.00034795258877093875
94.8	4.949999999999999	4.949999999999999	0.00027922695615558086
94.8	2.55	5.25	-0.004847858786231702
94.8	2.8499999999999996	5.25	-0.0038697474714758243
94.8	3.15	5.25	-0.001797745457079978
94.8	3.4499999999999997	5.25	-0.00024717107411125226
94.8	3.75	5.25	0.0004807153586383069
94.8	4.05	5.25	0.0006643680988925629
94.8	4.35	5.25	0.0005228857460817999
94.8	4.65	5.25	0.0003539002665654137
94.8	4.949999999999999	5.25	0.0002460435645803178
94.8	5.25	5.25	0.00017714665367395252
94.8	2.55	5.55	-0.003949247330263888
94.8	2.8499999999999996	5.55	-0.0029365041275447195
94.8	3.15	5.55	-0.0010519269879404026
94.8	3.4499999999999997	5.55	0.00013828787630931042
94.8	3.75	5.55	0.0007031402752594096
94.8	4.05	5.55	0.0007615826035235311
94.8	4.35	5.55	0.0005711578245392277
94.8	4.65	5.55	0.00035328290818988426
94.8	4.949999999999999	5.55	0.0002078960758940154
94.8	5.25	5.55	0.00013201993851611369
94.8	5.55	5.55	7.740735928148244e-05
94.8	2.55	5.85	-0.003378458978039857
94.8	2.8499999999999996	5.85	-0.002231269805527228
94.8	3.15	5.85	-0.0007055211708900817
94.8	3.4499999999999997	5.85	0.0002938206651789323
94.8	3.75	5.85	0.0007167194076790656
94.8	4.05	5.85	0.000750781007363034
94.8	4.35	5.85	0.0005670639949158304
94.8	4.65	5.85	0.0003594136686306887
94.8	4.949999999999999	5.85	0.00020300707180751938
94.8	5.25	5.85	0.000103935541374136
94.8	5.55	5.85	3.900762889019707e-05
94.8	5.85	5.85	-4.509103063039903e-06
94.8	2.55	6.15	-0.002463571001384523
94.8	2.8499999999999996	6.15	-0.0015496164546776696
94.8	3.15	6.15	-0.0004897926339529889
94.8	3.4499999999999997	6.15	0.00024846001106088614
94.8	3.75	6.15	0.0005317993631809327
94.8	4.05	6.15	0.0005841138924486591
94.8	4.35	6.15	0.0004726686658345122
94.8	4.65	6.15	0.0003184179227913032
94.8	4.949999999999999	6.15	0.00018176430466867246
94.8	5.25	6.15	8.702787244748637e-05
94.8	5.55	6.15	1.4463197764521575e-05
94.8	5.85	6.15	-2.620598446512136e-05
94.8	6.15	6.15	-3.524082957890989e-05
94.8	2.55	6.449999999999999	-0.0015074760737349465
94.8	2.8499999999999996	6.449999999999999	-0.0009578951707943256
94.8	3.15	6.449999999999999	-0.00022662465801148707
94.8	3.4499999999999997	6.449999999999999	0.0001646962908168442
94.8	3.75	6.449999999999999	0.0003445231966672579
94.8	4.05	6.449999999999999	0.00039125817231117484
94.8	4.35	6.449999999999999	0.00031526395178788845
94.8	4.65	6.449999999999999	0.00022985087877577264
94.8	4.949999999999999	6.449999999999999	0.00014227920229040875
94.8	5.25	6.449999999999999	6.176152450665581e-05
94.8	5.55	6.449999999999999	5.50522498618994e-06
94.8	5.85	6.449999999999999	-2.5387547549113793e-05
94.8	6.15	6.449999999999999	-3.15964591808067e-05
94.8	6.449999999999999	6.449999999999999	-2.422037963544814e-05
94.8	2.55	6.75	-0.0007812579081265101
94.8	2.8499999999999996	6.75	-0.0004441426840464272
94.8	3.15	6.75	-8.441262290721172e-05
94.8	3.4499999999999997	6.75	0.00011844486992430831
94.8	3.75	6.75	0.00020199911784236522
94.8	4.05	6.75	0.00021191336836026242
94.8	4.35	6.75	0.0001734740789067032
94.8	4.65	6.75	0.00012902071001040847
94.8	4.949999999999999	6.75	8.627746720288462e-05
94.8	5.25	6.75	4.000829019853306e-05
94.8	5.55	6.75	3.1257552674248195e-06
94.8	5.85	6.75	-1.6753542961289882e-05
94.8	6.15	6.75	-1.8135924622813564e-05
94.8	6.449999999999999	6.75	-1.4295693934835004e-05
94.8	6.75	6.75	-8.138309227705347e-06
94.8	2.55	7.049999999999999	-0.00027126351306168254
94.8	2.8499999999999996	7.049999999999999	-0.000147974936567539
94.8	3.15	7.049999999999999	-1.2178539882749224e-05
94.8	3.4499999999999997	7.049999999999999	6.03732693880224e-05
94.8	3.75	7.049999999999999	8.02242699408055e-05
94.8	4.05	7.049999999999999	7.912284612652847e-05
94.8	4.35	7.049999999999999	6.757823369497004e-05
94.8	4.65	7.049999999999999	5.387499816053349e-05
94.8	4.949999999999999	7.049999999999999	3.650382381490681e-05
94.8	5.25	7.049999999999999	1.7341500623507403e-05
94.8	5.55	7.049999999999999	1.5452837788385735e-06
94.8	5.85	7.049999999999999	-6.418846720034318e-06
94.8	6.15	7.049999999999999	-7.178390285320474e-06
94.8	6.449999999999999	7.049999999999999	-5.292113396718427e-06
94.8	6.75	7.049999999999999	-3.392062940626315e-06
94.8	7.049999999999999	7.049999999999999	-1.42236565607348e-06
94.8	2.55	7.35	-3.9676920759641916e-05
94.8	2.8499999999999996	7.35	-2.1537261057218344e-05
94.8	3.15	7.35	2.554883844482065e-07
94.8	3.4499999999999997	7.35	1.0039563599796258e-05
94.8	3.75	7.35	1.2696370753188113e-05
94.8	4.05	7.35	1.0562750324926704e-05
94.8	4.35	7.35	9.355356900673838e-06
94.8	4.65	7.35	7.933044266801347e-06
94.8	4.949999999999999	7.35	5.218401635218521e-06
94.8	5.25	7.35	2.44333963066033e-06
94.8	5.55	7.35	1.455468826436011e-07
94.8	5.85	7.35	-8.297092540006757e-07
94.8	6.15	7.35	-9.473817675261299e-07
94.8	6.449999999999999	7.35	-7.593722344222118e-07
94.8	6.75	7.35	-4.729028043663346e-07
94.8	7.049999999999999	7.35	-2.117773387167402e-07
94.8	7.35	7.35	-3.219525155482487e-08
97.2	2.55	2.55	0.056211934537840916
97.2	2.55	2.8499999999999996	0.05467660805385031
97.2	2.8499999999999996	2.8499999999999996	0.03832329185718921
97.2	2.55	3.15	0.028755488671379226
97.2	2.8499999999999996	3.15	0.01941280389602046
97.2	3.15	3.15	0.004245614946792643
97.2	2.55	3.4499999999999997	0.005295846111359224
97.2	2.8499999999999996	3.4499999999999997	0.003205655826055636
97.2	3.15	3.4499999999999997	-0.004315440626506553
97.2	3.4499999999999997	3.4499999999999997	-0.00729383478441472
97.2	2.55	3.75	-0.003133209657432406
97.2	2.8499999999999996	3.75	-0.005336929008366788
97.2	3.15	3.75	-0.007573719711122705
97.2	3.4499999999999997	3.75	-0.006502269257583217
97.2	3.75	3.75	-0.003994273777956901
97.2	2.55	4.05	-0.008442286745724843
97.2	2.8499999999999996	4.05	-0.007620244981304769
97.2	3.15	4.05	-0.007033913677555774
97.2	3.4499999999999997	4.05	-0.004381998859846409
97.2	3.75	4.05	-0.002371552498590114
97.2	4.05	4.05	-0.0009073820248542817
97.2	2.55	4.35	-0.008180519739487208
97.2	2.8499999999999996	4.35	-0.0072267435904350644
97.2	3.15	4.35	-0.004668746762348647
97.2	3.4499999999999997	4.35	-0.002649323726258847
97.2	3.75	4.35	-0.001170463341752773
97.2	4.05	4.35	-0.00032577481581572647
97.2	4.35	4.35	-2.7292841784054306e-05
97.2	2.55	4.65	-0.006905590534474915
97.2	2.8499999999999996	4.65	-0.005909498767101803
97.2	3.15	4.65	-0.003633987021934582
97.2	3.4499999999999997	4.65	-0.001590009503967028
97.2	3.75	4.65	-0.00041963655153658575
97.2	4.05	4.65	4.9398038760204394e-05
97.2	4.35	4.65	0.00015083251627740084
97.2	4.65	4.65	0.00022313383256428691
97.2	2.55	4.949999999999999	-0.005591575710438742
97.2	2.8499999999999996	4.949999999999999	-0.004790171648997809
97.2	3.15	4.949999999999999	-0.002575108489322727
97.2	3.4499999999999997	4.949999999999999	-0.0008357237164179134
97.2	3.75	4.949999999999999	4.9192191522572005e-05
97.2	4.05	4.949999999999999	0.00037564252164675404
97.2	4.35	4.949999999999999	0.0003398592396507916
97.2	4.65	4.949999999999999	0.0003083018338120766
97.2	4.949999999999999	4.949999999999999	0.0002721426758244435
97.2	2.55	5.25	-0.004547263057470101
97.2	2.8499999999999996	5.25	-0.003747696703503135
97.2	3.15	5.25	-0.0018148312785510683
97.2	3.4499999999999997	5.25	-0.0001976846865021435
97.2	3.75	5.25	0.00044427932631770745
97.2	4.05	5.25	0.0006106023911659364
97.2	4.35	5.25	0.0004892223261435218
97.2	4.65	5.25	0.0003377833272230411
97.2	4.949999999999999	5.25	0.000235599169770219
97.2	5.25	5.25	0.0001728812290657421
97.2	2.55	5.55	-0.0037652434202406476
97.2	2.8499999999999996	5.55	-0.002777602759517037
97.2	3.15	5.55	-0.0010924036021749011
97.2	3.4499999999999997	5.55	0.0001461188612653691
97.2	3.75	5.55	0.0006773581084911415
97.2	4.05	5.55	0.0007638728872221542
97.2	4.35	5.55	0.0005588663559987974
97.2	4.65	5.55	0.00036420645889012
97.2	4.949999999999999	5.55	0.00021478066336120838
97.2	5.25	5.55	0.0001237964344610878
97.2	5.55	5.55	7.149182995258971e-05
97.2	2.55	5.85	-0.0030790254227751265
97.2	2.8499999999999996	5.85	-0.0020349473102754144
97.2	3.15	5.85	-0.0006328600826851714
97.2	3.4499999999999997	5.85	0.00027234615601096155
97.2	3.75	5.85	0.0006941021326224091
97.2	4.05	5.85	0.0007280430402159909
97.2	4.35	5.85	0.0005576450632075432
97.2	4.65	5.85	0.00035536642664490113
97.2	4.949999999999999	5.85	0.00020230630795211397
97.2	5.25	5.85	0.00010512184833393656
97.2	5.55	5.85	3.5216316937354246e-05
97.2	5.85	5.85	-1.04910688185345e-05
97.2	2.55	6.15	-0.0024161372493866572
97.2	2.8499999999999996	6.15	-0.0014676964262793515
97.2	3.15	6.15	-0.00045426147114941665
97.2	3.4499999999999997	6.15	0.0002315713908630062
97.2	3.75	6.15	0.0005430058498186032
97.2	4.05	6.15	0.0005867853068030767
97.2	4.35	6.15	0.00047888310146355277
97.2	4.65	6.15	0.0003141711355108034
97.2	4.949999999999999	6.15	0.00018089240234029253
97.2	5.25	6.15	8.553871136075014e-05
97.2	5.55	6.15	1.4168361241603246e-05
97.2	5.85	6.15	-2.4400167734975666e-05
97.2	6.15	6.15	-3.692837631672238e-05
97.2	2.55	6.449999999999999	-0.0014832273940795337
97.2	2.8499999999999996	6.449999999999999	-0.0009055244124957276
97.2	3.15	6.449999999999999	-0.0002487675616784539
97.2	3.4499999999999997	6.449999999999999	0.0001663583163266222
97.2	3.75	6.449999999999999	0.0003501658132356385
97.2	4.05	6.449999999999999	0.000389812373657682
97.2	4.35	6.449999999999999	0.00032678950038195323
[truncated: 5,257 more rows]
