# Supplementary material for: Peering inside the black box by learning the relevance of many-body functions in neural network potentials
Source: Nat Commun. 2025 Nov 10;16:9898. doi: 10.1038/s41467-025-65863-0 (PMC12603069; doi:10.1038/s41467-025-65863-0)
Supplement: Supplementary file 7 — Source Data Fig S7 [file 41467_2025_65863_MOESM7_ESM.zip]

Archive with 13 entries (12 files):
- fig_s7_wm_3B_hists/
- fig_s7_wm_3B_hists/fig_s7_wm_3B_hists_water_PaiNN_3B_rel.csv
- fig_s7_wm_3B_hists/fig_s7_wm_3B_hists_methane_SO3Net_cg_density.csv
- fig_s7_wm_3B_hists/fig_s7_wm_3B_hists_methane_PaiNN_3B_rel.csv
- fig_s7_wm_3B_hists/fig_s7_wm_3B_hists_water_SO3Net_aa_density.csv
- fig_s7_wm_3B_hists/fig_s7_wm_3B_hists_methane_SO3Net_3B_rel.csv
- fig_s7_wm_3B_hists/fig_s7_wm_3B_hists_water_PaiNN_cg_density.csv
- fig_s7_wm_3B_hists/fig_s7_wm_3B_hists_methane_PaiNN_aa_density.csv
- fig_s7_wm_3B_hists/fig_s7_wm_3B_hists_water_SO3Net_3B_rel.csv
- fig_s7_wm_3B_hists/fig_s7_wm_3B_hists_methane_SO3Net_aa_density.csv
- fig_s7_wm_3B_hists/fig_s7_wm_3B_hists_methane_PaiNN_cg_density.csv
- fig_s7_wm_3B_hists/fig_s7_wm_3B_hists_water_SO3Net_cg_density.csv
- fig_s7_wm_3B_hists/fig_s7_wm_3B_hists_water_PaiNN_aa_density.csv
