# Supplementary material for: Peering inside the black box by learning the relevance of many-body functions in neural network potentials
Source: Nat Commun. 2025 Nov 10;16:9898. doi: 10.1038/s41467-025-65863-0 (PMC12603069; doi:10.1038/s41467-025-65863-0)
Supplement: Supplementary file 7 — Source Data Fig S7 [file 41467_2025_65863_MOESM7_ESM.zip › fig_s7_wm_3B_hists/fig_s7_wm_3B_hists_methane_PaiNN_3B_rel.csv]

L_bin_centers	theta_bin_centers	3B_rel
0.15	61.2
0.15	63.599999999999994
0.15	66.0
0.15	68.4
0.15	70.8
0.15	73.2
0.15	75.6
0.15	78.0
0.15	80.4
0.15	82.8
0.15	85.2
0.15	87.6
0.15	90.0
0.15	92.4
0.15	94.8
0.15	97.2
0.15	99.6
0.15	102.0
0.15	104.39999999999999
0.15	106.8
0.15	109.2
0.15	111.6
0.15	114.0
0.15	116.39999999999999
0.15	118.8
0.15	121.2
0.15	123.6
0.15	126.0
0.15	128.4
0.15	130.8
0.15	133.2
0.15	135.6
0.15	138.0
0.15	140.39999999999998
0.15	142.8
0.15	145.2
0.15	147.6
0.15	150.0
0.15	152.39999999999998
0.15	154.8
0.15	157.2
0.15	159.6
0.15	162.0
0.15	164.39999999999998
0.15	166.8
0.15	169.2
0.15	171.6
0.15	174.0
0.15	176.39999999999998
0.15	178.8
0.44999999999999996	61.2
0.44999999999999996	63.599999999999994
0.44999999999999996	66.0
0.44999999999999996	68.4
0.44999999999999996	70.8
0.44999999999999996	73.2
0.44999999999999996	75.6
0.44999999999999996	78.0
0.44999999999999996	80.4
0.44999999999999996	82.8
0.44999999999999996	85.2
0.44999999999999996	87.6
0.44999999999999996	90.0
0.44999999999999996	92.4
0.44999999999999996	94.8
0.44999999999999996	97.2
0.44999999999999996	99.6
0.44999999999999996	102.0
0.44999999999999996	104.39999999999999
0.44999999999999996	106.8
0.44999999999999996	109.2
0.44999999999999996	111.6
0.44999999999999996	114.0
0.44999999999999996	116.39999999999999
0.44999999999999996	118.8
0.44999999999999996	121.2
0.44999999999999996	123.6
0.44999999999999996	126.0
0.44999999999999996	128.4
0.44999999999999996	130.8
0.44999999999999996	133.2
0.44999999999999996	135.6
0.44999999999999996	138.0
0.44999999999999996	140.39999999999998
0.44999999999999996	142.8
0.44999999999999996	145.2
0.44999999999999996	147.6
0.44999999999999996	150.0
0.44999999999999996	152.39999999999998
0.44999999999999996	154.8
0.44999999999999996	157.2
0.44999999999999996	159.6
0.44999999999999996	162.0
0.44999999999999996	164.39999999999998
0.44999999999999996	166.8
0.44999999999999996	169.2
0.44999999999999996	171.6
0.44999999999999996	174.0
0.44999999999999996	176.39999999999998
0.44999999999999996	178.8
0.75	61.2
0.75	63.599999999999994
0.75	66.0
0.75	68.4
0.75	70.8
0.75	73.2
0.75	75.6
0.75	78.0
0.75	80.4
0.75	82.8
0.75	85.2
0.75	87.6
0.75	90.0
0.75	92.4
0.75	94.8
0.75	97.2
0.75	99.6
0.75	102.0
0.75	104.39999999999999
0.75	106.8
0.75	109.2
0.75	111.6
0.75	114.0
0.75	116.39999999999999
0.75	118.8
0.75	121.2
0.75	123.6
0.75	126.0
0.75	128.4
0.75	130.8
0.75	133.2
0.75	135.6
0.75	138.0
0.75	140.39999999999998
0.75	142.8
0.75	145.2
0.75	147.6
0.75	150.0
0.75	152.39999999999998
0.75	154.8
0.75	157.2
0.75	159.6
0.75	162.0
0.75	164.39999999999998
0.75	166.8
0.75	169.2
0.75	171.6
0.75	174.0
0.75	176.39999999999998
0.75	178.8
1.0499999999999998	61.2
1.0499999999999998	63.599999999999994
1.0499999999999998	66.0
1.0499999999999998	68.4
1.0499999999999998	70.8
1.0499999999999998	73.2
1.0499999999999998	75.6
1.0499999999999998	78.0
1.0499999999999998	80.4
1.0499999999999998	82.8
1.0499999999999998	85.2
1.0499999999999998	87.6
1.0499999999999998	90.0
1.0499999999999998	92.4
1.0499999999999998	94.8
1.0499999999999998	97.2
1.0499999999999998	99.6
1.0499999999999998	102.0
1.0499999999999998	104.39999999999999
1.0499999999999998	106.8
1.0499999999999998	109.2
1.0499999999999998	111.6
1.0499999999999998	114.0
1.0499999999999998	116.39999999999999
1.0499999999999998	118.8
1.0499999999999998	121.2
1.0499999999999998	123.6
1.0499999999999998	126.0
1.0499999999999998	128.4
1.0499999999999998	130.8
1.0499999999999998	133.2
1.0499999999999998	135.6
1.0499999999999998	138.0
1.0499999999999998	140.39999999999998
1.0499999999999998	142.8
1.0499999999999998	145.2
1.0499999999999998	147.6
1.0499999999999998	150.0
1.0499999999999998	152.39999999999998
1.0499999999999998	154.8
1.0499999999999998	157.2
1.0499999999999998	159.6
1.0499999999999998	162.0
1.0499999999999998	164.39999999999998
1.0499999999999998	166.8
1.0499999999999998	169.2
1.0499999999999998	171.6
1.0499999999999998	174.0
1.0499999999999998	176.39999999999998
1.0499999999999998	178.8
1.35	61.2
1.35	63.599999999999994
1.35	66.0
1.35	68.4
1.35	70.8
1.35	73.2
1.35	75.6
1.35	78.0
1.35	80.4
1.35	82.8
1.35	85.2
1.35	87.6
1.35	90.0
1.35	92.4
1.35	94.8
1.35	97.2
1.35	99.6
1.35	102.0
1.35	104.39999999999999
1.35	106.8
1.35	109.2
1.35	111.6
1.35	114.0
1.35	116.39999999999999
1.35	118.8
1.35	121.2
1.35	123.6
1.35	126.0
1.35	128.4
1.35	130.8
1.35	133.2
1.35	135.6
1.35	138.0
1.35	140.39999999999998
1.35	142.8
1.35	145.2
1.35	147.6
1.35	150.0
1.35	152.39999999999998
1.35	154.8
1.35	157.2
1.35	159.6
1.35	162.0
1.35	164.39999999999998
1.35	166.8
1.35	169.2
1.35	171.6
1.35	174.0
1.35	176.39999999999998
1.35	178.8
1.65	61.2
1.65	63.599999999999994
1.65	66.0
1.65	68.4
1.65	70.8
1.65	73.2
1.65	75.6
1.65	78.0
1.65	80.4
1.65	82.8
1.65	85.2
1.65	87.6
1.65	90.0
1.65	92.4
1.65	94.8
1.65	97.2
1.65	99.6
1.65	102.0
1.65	104.39999999999999
1.65	106.8
1.65	109.2
1.65	111.6
1.65	114.0
1.65	116.39999999999999
1.65	118.8
1.65	121.2
1.65	123.6
1.65	126.0
1.65	128.4
1.65	130.8
1.65	133.2
1.65	135.6
1.65	138.0
1.65	140.39999999999998
1.65	142.8
1.65	145.2
1.65	147.6
1.65	150.0
1.65	152.39999999999998
1.65	154.8
1.65	157.2
1.65	159.6
1.65	162.0
1.65	164.39999999999998
1.65	166.8
1.65	169.2
1.65	171.6
1.65	174.0
1.65	176.39999999999998
1.65	178.8
1.95	61.2
1.95	63.599999999999994
1.95	66.0
1.95	68.4
1.95	70.8
1.95	73.2
1.95	75.6
1.95	78.0
1.95	80.4
1.95	82.8
1.95	85.2
1.95	87.6
1.95	90.0
1.95	92.4
1.95	94.8
1.95	97.2
1.95	99.6
1.95	102.0
1.95	104.39999999999999
1.95	106.8
1.95	109.2
1.95	111.6
1.95	114.0
1.95	116.39999999999999
1.95	118.8
1.95	121.2
1.95	123.6
1.95	126.0
1.95	128.4
1.95	130.8
1.95	133.2
1.95	135.6
1.95	138.0
1.95	140.39999999999998
1.95	142.8
1.95	145.2
1.95	147.6
1.95	150.0
1.95	152.39999999999998
1.95	154.8
1.95	157.2
1.95	159.6
1.95	162.0
1.95	164.39999999999998
1.95	166.8
1.95	169.2
1.95	171.6
1.95	174.0
1.95	176.39999999999998
1.95	178.8
2.25	61.2
2.25	63.599999999999994
2.25	66.0
2.25	68.4
2.25	70.8
2.25	73.2
2.25	75.6
2.25	78.0
2.25	80.4
2.25	82.8
2.25	85.2
2.25	87.6
2.25	90.0
2.25	92.4
2.25	94.8
2.25	97.2
2.25	99.6
2.25	102.0
2.25	104.39999999999999
2.25	106.8
2.25	109.2
2.25	111.6
2.25	114.0
2.25	116.39999999999999
2.25	118.8
2.25	121.2
2.25	123.6
2.25	126.0
2.25	128.4
2.25	130.8
2.25	133.2
2.25	135.6
2.25	138.0
2.25	140.39999999999998
2.25	142.8
2.25	145.2
2.25	147.6
2.25	150.0
2.25	152.39999999999998
2.25	154.8
2.25	157.2
2.25	159.6
2.25	162.0
2.25	164.39999999999998
2.25	166.8
2.25	169.2
2.25	171.6
2.25	174.0
2.25	176.39999999999998
2.25	178.8
2.55	61.2
2.55	63.599999999999994
2.55	66.0
2.55	68.4
2.55	70.8
2.55	73.2
2.55	75.6
2.55	78.0
2.55	80.4
2.55	82.8
2.55	85.2
2.55	87.6
2.55	90.0
2.55	92.4
2.55	94.8
2.55	97.2
2.55	99.6
2.55	102.0
2.55	104.39999999999999
2.55	106.8
2.55	109.2
2.55	111.6
2.55	114.0
2.55	116.39999999999999
2.55	118.8
2.55	121.2
2.55	123.6
2.55	126.0
2.55	128.4
2.55	130.8
2.55	133.2
2.55	135.6
2.55	138.0
2.55	140.39999999999998
2.55	142.8
2.55	145.2
2.55	147.6
2.55	150.0
2.55	152.39999999999998
2.55	154.8
2.55	157.2
2.55	159.6
2.55	162.0
2.55	164.39999999999998
2.55	166.8
2.55	169.2
2.55	171.6
2.55	174.0
2.55	176.39999999999998
2.55	178.8
2.8499999999999996	61.2
2.8499999999999996	63.599999999999994
2.8499999999999996	66.0
2.8499999999999996	68.4
2.8499999999999996	70.8
2.8499999999999996	73.2
2.8499999999999996	75.6
2.8499999999999996	78.0
2.8499999999999996	80.4
2.8499999999999996	82.8
2.8499999999999996	85.2
2.8499999999999996	87.6
2.8499999999999996	90.0
2.8499999999999996	92.4
2.8499999999999996	94.8
2.8499999999999996	97.2
2.8499999999999996	99.6
2.8499999999999996	102.0
2.8499999999999996	104.39999999999999
2.8499999999999996	106.8
2.8499999999999996	109.2
2.8499999999999996	111.6
2.8499999999999996	114.0
2.8499999999999996	116.39999999999999
2.8499999999999996	118.8
2.8499999999999996	121.2
2.8499999999999996	123.6
2.8499999999999996	126.0
2.8499999999999996	128.4
2.8499999999999996	130.8
2.8499999999999996	133.2
2.8499999999999996	135.6
2.8499999999999996	138.0
2.8499999999999996	140.39999999999998
2.8499999999999996	142.8
2.8499999999999996	145.2
2.8499999999999996	147.6
2.8499999999999996	150.0
2.8499999999999996	152.39999999999998
2.8499999999999996	154.8
2.8499999999999996	157.2
2.8499999999999996	159.6
2.8499999999999996	162.0
2.8499999999999996	164.39999999999998
2.8499999999999996	166.8
2.8499999999999996	169.2
2.8499999999999996	171.6
2.8499999999999996	174.0
2.8499999999999996	176.39999999999998
2.8499999999999996	178.8
3.15	61.2
3.15	63.599999999999994
3.15	66.0
3.15	68.4
3.15	70.8
3.15	73.2
3.15	75.6
3.15	78.0
3.15	80.4
3.15	82.8
3.15	85.2
3.15	87.6
3.15	90.0
3.15	92.4
3.15	94.8
3.15	97.2
3.15	99.6
3.15	102.0
3.15	104.39999999999999
3.15	106.8
3.15	109.2
3.15	111.6
3.15	114.0
3.15	116.39999999999999
3.15	118.8
3.15	121.2
3.15	123.6
3.15	126.0
3.15	128.4
3.15	130.8
3.15	133.2
3.15	135.6
3.15	138.0
3.15	140.39999999999998
3.15	142.8
3.15	145.2
3.15	147.6
3.15	150.0
3.15	152.39999999999998
3.15	154.8
3.15	157.2
3.15	159.6
3.15	162.0
3.15	164.39999999999998
3.15	166.8
3.15	169.2
3.15	171.6
3.15	174.0
3.15	176.39999999999998
3.15	178.8
3.4499999999999997	61.2	0.026270366712196846
3.4499999999999997	63.599999999999994	0.04372179317579139
3.4499999999999997	66.0
3.4499999999999997	68.4
3.4499999999999997	70.8
3.4499999999999997	73.2
3.4499999999999997	75.6
3.4499999999999997	78.0
3.4499999999999997	80.4
3.4499999999999997	82.8
3.4499999999999997	85.2
3.4499999999999997	87.6
3.4499999999999997	90.0
3.4499999999999997	92.4
3.4499999999999997	94.8
3.4499999999999997	97.2
3.4499999999999997	99.6
3.4499999999999997	102.0
3.4499999999999997	104.39999999999999
3.4499999999999997	106.8
3.4499999999999997	109.2
3.4499999999999997	111.6
3.4499999999999997	114.0
3.4499999999999997	116.39999999999999
3.4499999999999997	118.8
3.4499999999999997	121.2
3.4499999999999997	123.6
3.4499999999999997	126.0
3.4499999999999997	128.4
3.4499999999999997	130.8
3.4499999999999997	133.2
3.4499999999999997	135.6
3.4499999999999997	138.0
3.4499999999999997	140.39999999999998
3.4499999999999997	142.8
3.4499999999999997	145.2
3.4499999999999997	147.6
3.4499999999999997	150.0
3.4499999999999997	152.39999999999998
3.4499999999999997	154.8
3.4499999999999997	157.2
3.4499999999999997	159.6
3.4499999999999997	162.0
3.4499999999999997	164.39999999999998
3.4499999999999997	166.8
3.4499999999999997	169.2
3.4499999999999997	171.6
3.4499999999999997	174.0
3.4499999999999997	176.39999999999998
3.4499999999999997	178.8
3.75	61.2	0.007820289258093926
3.75	63.599999999999994	0.008361309979661228
3.75	66.0	0.008634590915143838
3.75	68.4	0.015525419330202794
3.75	70.8
3.75	73.2
3.75	75.6
3.75	78.0
3.75	80.4
3.75	82.8
3.75	85.2
3.75	87.6
3.75	90.0
3.75	92.4
3.75	94.8
3.75	97.2
3.75	99.6
3.75	102.0
3.75	104.39999999999999
3.75	106.8
3.75	109.2
3.75	111.6
3.75	114.0
3.75	116.39999999999999
3.75	118.8
3.75	121.2
3.75	123.6
3.75	126.0
3.75	128.4
3.75	130.8
3.75	133.2
3.75	135.6
3.75	138.0
3.75	140.39999999999998
3.75	142.8
3.75	145.2
3.75	147.6
3.75	150.0
3.75	152.39999999999998
3.75	154.8
3.75	157.2
3.75	159.6
3.75	162.0
3.75	164.39999999999998
3.75	166.8
3.75	169.2
3.75	171.6
3.75	174.0
3.75	176.39999999999998
3.75	178.8
4.05	61.2	0.001769797434655275
4.05	63.599999999999994	0.0019974138396683214
4.05	66.0	0.001723084811323067
4.05	68.4	0.002313533115659609
4.05	70.8	0.0049745575720739526
4.05	73.2	0.007511813833899872
4.05	75.6	0.03198756218625931
4.05	78.0	0.04402665375388892
4.05	80.4
4.05	82.8
4.05	85.2
4.05	87.6
4.05	90.0
4.05	92.4
4.05	94.8
4.05	97.2
4.05	99.6
4.05	102.0
4.05	104.39999999999999
4.05	106.8
4.05	109.2
4.05	111.6
4.05	114.0
4.05	116.39999999999999
4.05	118.8
4.05	121.2
4.05	123.6
4.05	126.0
4.05	128.4
4.05	130.8
4.05	133.2
4.05	135.6
4.05	138.0
4.05	140.39999999999998
4.05	142.8
4.05	145.2
4.05	147.6
4.05	150.0
4.05	152.39999999999998
4.05	154.8
4.05	157.2
4.05	159.6
4.05	162.0
4.05	164.39999999999998
4.05	166.8
4.05	169.2
4.05	171.6
4.05	174.0
4.05	176.39999999999998
4.05	178.8
4.35	61.2	0.001007895423086566
4.35	63.599999999999994	0.0008813364089227884
4.35	66.0	0.0004426911470913997
4.35	68.4	-0.00028132414763602754
4.35	70.8	-0.000787779680886088
4.35	73.2	-0.0004251108556204983
4.35	75.6	-0.000591466243219898
4.35	78.0	0.002344334850501387
4.35	80.4	0.003539383188115153
4.35	82.8	0.006873596923242076
4.35	85.2
4.35	87.6
4.35	90.0
4.35	92.4
4.35	94.8
4.35	97.2
4.35	99.6
4.35	102.0
4.35	104.39999999999999
4.35	106.8
4.35	109.2
4.35	111.6
4.35	114.0
4.35	116.39999999999999
4.35	118.8
4.35	121.2
4.35	123.6
4.35	126.0
4.35	128.4
4.35	130.8
4.35	133.2
4.35	135.6
4.35	138.0
4.35	140.39999999999998
4.35	142.8
4.35	145.2
4.35	147.6
4.35	150.0
4.35	152.39999999999998
4.35	154.8
4.35	157.2
4.35	159.6
4.35	162.0
4.35	164.39999999999998
4.35	166.8
4.35	169.2
4.35	171.6
4.35	174.0
4.35	176.39999999999998
4.35	178.8
4.65	61.2	0.0012674947401051131
4.65	63.599999999999994	0.001177943251758354
4.65	66.0	0.0007811320471711062
4.65	68.4	1.6864595219641604e-05
4.65	70.8	-0.0005793424900073989
4.65	73.2	-0.0002530305221703726
4.65	75.6	-0.0009151301172796622
4.65	78.0	-0.0006531663995167524
4.65	80.4	-0.0010202282407910566
4.65	82.8	0.0004990415951544897
4.65	85.2	0.0037373855963908553
4.65	87.6	0.008599920842506492
4.65	90.0
4.65	92.4
4.65	94.8
4.65	97.2
4.65	99.6
4.65	102.0
4.65	104.39999999999999
4.65	106.8
4.65	109.2
4.65	111.6
4.65	114.0
4.65	116.39999999999999
4.65	118.8
4.65	121.2
4.65	123.6
4.65	126.0
4.65	128.4
4.65	130.8
4.65	133.2
4.65	135.6
4.65	138.0
4.65	140.39999999999998
4.65	142.8
4.65	145.2
4.65	147.6
4.65	150.0
4.65	152.39999999999998
4.65	154.8
4.65	157.2
4.65	159.6
4.65	162.0
4.65	164.39999999999998
4.65	166.8
4.65	169.2
4.65	171.6
4.65	174.0
4.65	176.39999999999998
4.65	178.8
4.949999999999999	61.2	0.0013190989887257418
4.949999999999999	63.599999999999994	0.0014387300891829456
4.949999999999999	66.0	0.001290571482415457
4.949999999999999	68.4	0.0008686739069363458
4.949999999999999	70.8	0.00010931229892942056
4.949999999999999	73.2	-6.398040174803133e-05
4.949999999999999	75.6	3.4320480427989556e-05
4.949999999999999	78.0	-0.0003274675143798955
4.949999999999999	80.4	-0.0008691689132552426
4.949999999999999	82.8	-0.0007702488870312413
4.949999999999999	85.2	-0.00039458611736729583
4.949999999999999	87.6	0.0002959359951012581
4.949999999999999	90.0	0.0023176363929080265
4.949999999999999	92.4	0.0026283193779778613
4.949999999999999	94.8	0.010508560099424358
4.949999999999999	97.2
4.949999999999999	99.6
4.949999999999999	102.0
4.949999999999999	104.39999999999999
4.949999999999999	106.8
4.949999999999999	109.2
4.949999999999999	111.6
4.949999999999999	114.0
4.949999999999999	116.39999999999999
4.949999999999999	118.8
4.949999999999999	121.2
4.949999999999999	123.6
4.949999999999999	126.0
4.949999999999999	128.4
4.949999999999999	130.8
4.949999999999999	133.2
4.949999999999999	135.6
4.949999999999999	138.0
4.949999999999999	140.39999999999998
4.949999999999999	142.8
4.949999999999999	145.2
4.949999999999999	147.6
4.949999999999999	150.0
4.949999999999999	152.39999999999998
4.949999999999999	154.8
4.949999999999999	157.2
4.949999999999999	159.6
4.949999999999999	162.0
4.949999999999999	164.39999999999998
4.949999999999999	166.8
4.949999999999999	169.2
4.949999999999999	171.6
4.949999999999999	174.0
4.949999999999999	176.39999999999998
4.949999999999999	178.8
5.25	61.2	0.0012641760015653426
5.25	63.599999999999994	0.0014418357084334404
5.25	66.0	0.0015877359361536197
5.25	68.4	0.0013566220093835205
5.25	70.8	0.0008576552232668706
5.25	73.2	0.0005276657548349518
5.25	75.6	0.0003214141026037528
5.25	78.0	0.000365137580488815
5.25	80.4	6.0646911241940684e-05
5.25	82.8	-0.0004033075428283644
5.25	85.2	-0.0002567669942799267
5.25	87.6	-0.0005131047104713009
5.25	90.0	-0.001276135172535433
5.25	92.4	-0.0002951466987792273
5.25	94.8	-0.0007606868395813366
5.25	97.2	0.0015346784491973929
5.25	99.6	0.005099148539632854
5.25	102.0	0.007897084447449743
5.25	104.39999999999999
5.25	106.8
5.25	109.2
5.25	111.6
5.25	114.0
5.25	116.39999999999999
5.25	118.8
5.25	121.2
5.25	123.6
5.25	126.0
5.25	128.4
5.25	130.8
5.25	133.2
5.25	135.6
5.25	138.0
5.25	140.39999999999998
5.25	142.8
5.25	145.2
5.25	147.6
5.25	150.0
5.25	152.39999999999998
5.25	154.8
5.25	157.2
5.25	159.6
5.25	162.0
5.25	164.39999999999998
5.25	166.8
5.25	169.2
5.25	171.6
5.25	174.0
5.25	176.39999999999998
5.25	178.8
5.55	61.2	0.0012897913194574108
5.55	63.599999999999994	0.0012483815105308676
5.55	66.0	0.001457761590524368
5.55	68.4	0.001493387743550887
5.55	70.8	0.0010648224941955053
5.55	73.2	0.0005024969000690841
5.55	75.6	0.0004708849811362183
5.55	78.0	0.00046934022494692665
5.55	80.4	0.000368695902156874
5.55	82.8	0.0003961487898942902
5.55	85.2	-0.0002296994558006609
5.55	87.6	-0.0005230404103791297
5.55	90.0	-0.0002758116562447968
5.55	92.4	-0.00035748290004568377
5.55	94.8	-0.0005002719323091129
5.55	97.2	-0.00043618818264501197
5.55	99.6	-0.0012194373850006155
5.55	102.0	-2.9802398675770586e-05
5.55	104.39999999999999	0.0015603859827481397
5.55	106.8	0.0039388652404603874
5.55	109.2	0.015537672060204955
5.55	111.6	0.012882204919833384
5.55	114.0
5.55	116.39999999999999
5.55	118.8
5.55	121.2
5.55	123.6
5.55	126.0
5.55	128.4
5.55	130.8
5.55	133.2
5.55	135.6
5.55	138.0
5.55	140.39999999999998
5.55	142.8
5.55	145.2
5.55	147.6
5.55	150.0
5.55	152.39999999999998
5.55	154.8
5.55	157.2
5.55	159.6
5.55	162.0
5.55	164.39999999999998
5.55	166.8
5.55	169.2
5.55	171.6
5.55	174.0
5.55	176.39999999999998
5.55	178.8
5.85	61.2	0.0008938149902174194
5.85	63.599999999999994	0.0009325144516919297
5.85	66.0	0.0010750233320611711
5.85	68.4	0.0012409723015384293
5.85	70.8	0.0011221817506602116
5.85	73.2	0.0005842717564062674
5.85	75.6	0.0005014698731748449
5.85	78.0	0.0003706735266359237
5.85	80.4	0.00043087303246228266
5.85	82.8	0.00022318864750903443
5.85	85.2	0.0002062290231337931
5.85	87.6	0.0001277178138197035
5.85	90.0	6.885211143265471e-05
5.85	92.4	-0.00011633051632713889
5.85	94.8	-4.9658250864695544e-05
5.85	97.2	-0.00030635818273552486
5.85	99.6	-0.0008181534967514087
5.85	102.0	-0.0006817403720132003
5.85	104.39999999999999	-0.0009697539281905951
5.85	106.8	-0.0007544760168565053
5.85	109.2	0.0006778186507257544
5.85	111.6	0.0010758360911405794
5.85	114.0	0.004752304743708653
5.85	116.39999999999999	0.006267698908028966
5.85	118.8	0.004516334718592437
5.85	121.2	0.012712155578924467
5.85	123.6	0.018212135389148898
5.85	126.0
5.85	128.4
5.85	130.8
5.85	133.2
5.85	135.6
5.85	138.0
5.85	140.39999999999998
5.85	142.8
5.85	145.2
5.85	147.6
5.85	150.0
5.85	152.39999999999998
5.85	154.8
5.85	157.2
5.85	159.6
5.85	162.0
5.85	164.39999999999998
5.85	166.8
5.85	169.2
5.85	171.6
5.85	174.0
5.85	176.39999999999998
5.85	178.8
6.15	61.2	0.00036996276550932855
6.15	63.599999999999994	0.0005371992854610091
6.15	66.0	0.0005720736261616564
6.15	68.4	0.0007407738217496223
6.15	70.8	0.0008651444532515306
6.15	73.2	0.0006156104663770313
6.15	75.6	0.0004355691620515473
6.15	78.0	0.0003889480131747574
6.15	80.4	0.0003506704821976812
6.15	82.8	0.00039543062611233803
6.15	85.2	0.00030411992166961313
6.15	87.6	0.0002785068019240406
6.15	90.0	7.732596893979858e-05
6.15	92.4	0.00016631106261027302
6.15	94.8	-2.7503497035799282e-05
6.15	97.2	-0.00016600330461182905
6.15	99.6	-6.722825843720881e-05
6.15	102.0	-0.0005179192647906928
6.15	104.39999999999999	5.7303929621513086e-05
6.15	106.8	-0.0004641648177726685
6.15	109.2	-7.286061136052711e-05
6.15	111.6	0.000115904240976625
6.15	114.0	5.346287418076071e-05
6.15	116.39999999999999	0.0013157280067546664
6.15	118.8	0.001353539503764571
6.15	121.2	0.00270411466363482
6.15	123.6	0.003927882654394921
6.15	126.0	0.008978240492565095
6.15	128.4	0.009626070387794172
6.15	130.8	0.017784235006232052
6.15	133.2	0.020979105015385358
6.15	135.6
6.15	138.0
6.15	140.39999999999998
6.15	142.8
6.15	145.2
6.15	147.6
6.15	150.0
6.15	152.39999999999998
6.15	154.8
6.15	157.2
6.15	159.6
6.15	162.0
6.15	164.39999999999998
6.15	166.8
6.15	169.2
6.15	171.6
6.15	174.0
6.15	176.39999999999998
6.15	178.8
6.449999999999999	61.2	0.0001149057512549508
6.449999999999999	63.599999999999994	0.00021877475792817059
6.449999999999999	66.0	0.0003051739625784854
6.449999999999999	68.4	0.000396136508734618
6.449999999999999	70.8	0.0005054994606169497
6.449999999999999	73.2	0.00042763739431425467
6.449999999999999	75.6	0.0002538862286829396
6.449999999999999	78.0	0.0003196769905738353
6.449999999999999	80.4	0.0002706452413338076
6.449999999999999	82.8	0.00017803231791654303
6.449999999999999	85.2	9.251364778478092e-05
6.449999999999999	87.6	0.0001663141678640717
6.449999999999999	90.0	0.00014042458678105573
6.449999999999999	92.4	-2.446009257370872e-05
6.449999999999999	94.8	4.9728103100486065e-06
6.449999999999999	97.2	7.975218830672375e-05
6.449999999999999	99.6	2.0586012437925858e-05
6.449999999999999	102.0	-0.00012828533289006172
6.449999999999999	104.39999999999999	-0.00020573945392449646
6.449999999999999	106.8	-0.00034177300974158896
6.449999999999999	109.2	-0.000459781386435476
6.449999999999999	111.6	-0.00011927609990956882
6.449999999999999	114.0	-0.00021109610519829593
6.449999999999999	116.39999999999999	-2.0986543118616056e-06
6.449999999999999	118.8	0.0001516750682523424
6.449999999999999	121.2	0.00037560278765056
6.449999999999999	123.6	0.0007048521898783319
6.449999999999999	126.0	0.0015457634481127627
6.449999999999999	128.4	0.0028873261204763264
6.449999999999999	130.8	0.00371727946443573
6.449999999999999	133.2	0.007285827909502718
6.449999999999999	135.6	0.006361229814402236
6.449999999999999	138.0	0.007945150580642935
6.449999999999999	140.39999999999998	0.012609506270095494
6.449999999999999	142.8
6.449999999999999	145.2	0.014037623655079656
6.449999999999999	147.6	0.014033027783717955
6.449999999999999	150.0	0.026080929890582638
6.449999999999999	152.39999999999998
6.449999999999999	154.8
6.449999999999999	157.2
6.449999999999999	159.6
6.449999999999999	162.0
6.449999999999999	164.39999999999998
6.449999999999999	166.8
6.449999999999999	169.2
6.449999999999999	171.6
6.449999999999999	174.0
6.449999999999999	176.39999999999998
6.449999999999999	178.8
6.75	61.2	6.166516381178856e-06
6.75	63.599999999999994	3.942716823597868e-05
6.75	66.0	8.550562066025705e-05
6.75	68.4	0.00013534943054132608
6.75	70.8	0.0001899078361331803
6.75	73.2	0.00021484648209724714
6.75	75.6	0.00018740077235322567
6.75	78.0	0.0002315078144218243
6.75	80.4	0.00021880068813026312
6.75	82.8	0.000219452445366282
6.75	85.2	0.00016716018303864695
6.75	87.6	0.0001702001865148531
6.75	90.0	0.0001510006221963493
6.75	92.4	0.00010534955595392833
6.75	94.8	-4.598407967706323e-07
6.75	97.2	-1.1998690256930284e-05
6.75	99.6	-0.00013872832847402453
6.75	102.0	-0.00010626333804354408
6.75	104.39999999999999	-0.00014572135080648696
6.75	106.8	-0.0003074747482365065
6.75	109.2	-0.0003165166883874028
6.75	111.6	-0.00029122574004364045
6.75	114.0	-0.00014515984983089216
6.75	116.39999999999999	-0.0003473065297615215
6.75	118.8	-0.00021700363658728666
6.75	121.2	0.0002742494311802383
6.75	123.6	0.00026714172435983636
6.75	126.0	8.723594417326159e-05
6.75	128.4	0.00043088965356462777
6.75	130.8	0.0010479002044540523
6.75	133.2	0.0015131977052296687
6.75	135.6	0.0018791704348599166
6.75	138.0	0.0026664382487461996
6.75	140.39999999999998	0.0024360736736873724
6.75	142.8	0.0025058874268436004
6.75	145.2	0.004600728849056208
6.75	147.6	0.006654381228144934
6.75	150.0	0.005782590045990299
6.75	152.39999999999998	0.005996781632644899
6.75	154.8	0.005531237647997567
6.75	157.2	0.011896233279079738
6.75	159.6
6.75	162.0	0.016348420667075203
6.75	164.39999999999998
6.75	166.8
6.75	169.2
6.75	171.6
6.75	174.0
6.75	176.39999999999998
6.75	178.8
7.049999999999999	61.2	-3.2230284628705195e-06
7.049999999999999	63.599999999999994	-7.016543581380563e-06
7.049999999999999	66.0	5.071884432261889e-07
7.049999999999999	68.4	1.7223286267619382e-05
7.049999999999999	70.8	4.4161166778773686e-05
7.049999999999999	73.2	6.729101325941717e-05
7.049999999999999	75.6	0.0001029612341948551
7.049999999999999	78.0	0.00014603336066425435
7.049999999999999	80.4	0.00019806392585918763
7.049999999999999	82.8	0.00021499985043009446
7.049999999999999	85.2	0.0001639941555611746
7.049999999999999	87.6	0.0001890669775721291
7.049999999999999	90.0	0.0001784691365079754
7.049999999999999	92.4	0.00018328380629136092
7.049999999999999	94.8	0.00014447756850443697
7.049999999999999	97.2	2.3508017466809767e-05
7.049999999999999	99.6	6.282825474457487e-05
7.049999999999999	102.0	-3.260020692198838e-05
7.049999999999999	104.39999999999999	-3.3799621422905775e-05
7.049999999999999	106.8	-0.00015264151933777747
7.049999999999999	109.2	-8.673567436855135e-05
7.049999999999999	111.6	-0.00019854121353098743
7.049999999999999	114.0	-0.00012965529182769152
7.049999999999999	116.39999999999999	-0.00042073876525168324
7.049999999999999	118.8	-8.636192225348667e-05
7.049999999999999	121.2	-0.0003556771167156824
7.049999999999999	123.6	-9.196957444281303e-06
7.049999999999999	126.0	-0.00014747543002638374
7.049999999999999	128.4	-0.00013801470410024986
7.049999999999999	130.8	-8.922839992314436e-05
7.049999999999999	133.2	0.0003026514078158633
7.049999999999999	135.6	4.661974698677722e-05
7.049999999999999	138.0	0.000536762035351883
7.049999999999999	140.39999999999998	0.000178788147171004
7.049999999999999	142.8	0.0009197981032786206
7.049999999999999	145.2	0.0013663903163287383
7.049999999999999	147.6	0.0013581458657271291
7.049999999999999	150.0	0.0019671289502815733
7.049999999999999	152.39999999999998	0.003121472935961172
7.049999999999999	154.8	0.0024007733047161604
7.049999999999999	157.2	0.001623102875547349
7.049999999999999	159.6	0.0038916867786930836
7.049999999999999	162.0	0.0033387868315401664
7.049999999999999	164.39999999999998	0.005347238261141347
7.049999999999999	166.8	0.004333503238478448
7.049999999999999	169.2	0.008148507063134414
7.049999999999999	171.6	0.00965005925729509
7.049999999999999	174.0	0.004426963616801671
7.049999999999999	176.39999999999998	0.004586445697191022
7.049999999999999	178.8	0.004283909078912629
7.35	61.2	3.4586097310712075e-07
7.35	63.599999999999994	-1.7111045811242534e-06
7.35	66.0	-4.808757667588034e-06
7.35	68.4	-2.89301048741412e-06
7.35	70.8	7.109939597589496e-06
7.35	73.2	1.9216915263982155e-05
7.35	75.6	3.740157341644565e-05
7.35	78.0	7.176660247134918e-05
7.35	80.4	0.00011097201040166104
7.35	82.8	0.0001568230062045415
7.35	85.2	0.00017785701837237753
7.35	87.6	0.00021198191598202228
7.35	90.0	0.00018731212498262538
7.35	92.4	0.00016962671734772417
7.35	94.8	9.770550356289558e-05
7.35	97.2	0.00016636817176227797
7.35	99.6	0.00016092614287461775
7.35	102.0	3.0236452672611184e-05
7.35	104.39999999999999	6.433547021468667e-05
7.35	106.8	1.7186177234114392e-06
7.35	109.2	5.565887834451101e-05
7.35	111.6	-4.356329235089516e-05
7.35	114.0	-0.0002233499343308301
7.35	116.39999999999999	-0.00019978004006515198
7.35	118.8	-0.0001530131943977535
7.35	121.2	-0.0003264223553869141
7.35	123.6	-0.00017288993968393512
7.35	126.0	-0.00040425346839415466
7.35	128.4	-0.0003043178790072123
7.35	130.8	-0.0001556682516777424
7.35	133.2	-0.0003300928757436376
7.35	135.6	-0.00023890645685618468
7.35	138.0	-0.00018818591115316168
7.35	140.39999999999998	-3.21959221871673e-05
7.35	142.8	-0.0003395607150980634
7.35	145.2	-0.00013400674711974583
7.35	147.6	0.0005622316460592822
7.35	150.0	0.00022244618919427687
7.35	152.39999999999998	0.0006342104301594854
7.35	154.8	0.0005509080711797906
7.35	157.2	9.531917681529353e-05
7.35	159.6	-7.079295201442231e-05
7.35	162.0	0.0008731510187586834
7.35	164.39999999999998	0.0014381987392535335
7.35	166.8	0.0015822569454208876
7.35	169.2	0.0009054295877682047
7.35	171.6	0.0020731379267100204
7.35	174.0	0.0005602873100012697
7.35	176.39999999999998	0.0006023443796093186
7.35	178.8	-0.00031440499046482724
7.65	61.2	1.965469045280909e-08
7.65	63.599999999999994	8.360495602344418e-08
7.65	66.0	-6.671790106976164e-07
7.65	68.4	-2.7499204303606297e-06
7.65	70.8	-2.252263726860962e-06
7.65	73.2	3.715654310863849e-06
7.65	75.6	1.3370777895188394e-05
7.65	78.0	2.3470735230297e-05
7.65	80.4	4.700734239951672e-05
7.65	82.8	7.240475856895702e-05
7.65	85.2	0.0001198929275587464
7.65	87.6	0.00016366924517650634
7.65	90.0	0.00019394037506902592
7.65	92.4	0.00022476918577877682
7.65	94.8	0.00020406922793469195
7.65	97.2	0.00018500944505329438
7.65	99.6	0.00022482722964236698
7.65	102.0	0.0001480983692781218
7.65	104.39999999999999	0.00019483752348915248
7.65	106.8	7.201492411090734e-05
7.65	109.2	5.2638379101176605e-05
7.65	111.6	5.92226943489818e-06
7.65	114.0	-1.517430945762387e-05
7.65	116.39999999999999	3.262411300291158e-05
7.65	118.8	-8.26470325707429e-05
7.65	121.2	-8.123864721893682e-05
7.65	123.6	-0.00014644289398679347
7.65	126.0	-0.00016778159410244358
7.65	128.4	-0.00022562709434638227
7.65	130.8	-0.0001852497286703494
7.65	133.2	-0.0002440970246611493
7.65	135.6	-0.0003349271812411085
7.65	138.0	-0.00019335317925577592
7.65	140.39999999999998	-0.00024860936111296863
7.65	142.8	-0.0002814736074142425
7.65	145.2	-9.635458038528803e-05
7.65	147.6	-0.00030921892051865896
7.65	150.0	-0.0002580115424646105
7.65	152.39999999999998	-0.0005142920515311189
7.65	154.8	-0.0003892777286481719
7.65	157.2	-0.00039795495489382813
7.65	159.6	0.00018006052195950633
7.65	162.0	0.00044818653613146187
7.65	164.39999999999998	-0.0003610727092370679
7.65	166.8	-5.823942454912563e-05
7.65	169.2	0.0004851389288791985
7.65	171.6	-2.250591593165398e-05
7.65	174.0	0.0006241719483400542
7.65	176.39999999999998	0.0003270036752951455
7.65	178.8	0.0004324048400121683
7.949999999999999	61.2
7.949999999999999	63.599999999999994	1.1394112177700093e-08
7.949999999999999	66.0	1.0481847314547896e-07
7.949999999999999	68.4	-4.166722528424292e-07
7.949999999999999	70.8	-2.231147613955793e-06
7.949999999999999	73.2	-2.4447403687466765e-06
7.949999999999999	75.6	1.4048987204847672e-06
7.949999999999999	78.0	9.348679871343894e-06
7.949999999999999	80.4	1.8900479539405027e-05
7.949999999999999	82.8	3.128365376328218e-05
7.949999999999999	85.2	5.21519021500591e-05
7.949999999999999	87.6	8.202611387141867e-05
7.949999999999999	90.0	0.00012341013112363662
7.949999999999999	92.4	0.00015991167246177173
7.949999999999999	94.8	0.00019890485745240532
7.949999999999999	97.2	0.0001956413983889797
7.949999999999999	99.6	0.00020713426087287448
7.949999999999999	102.0	0.0002046284490541063
7.949999999999999	104.39999999999999	0.00021215880264935418
7.949999999999999	106.8	0.00020576072656136577
7.949999999999999	109.2	9.840189560456514e-05
7.949999999999999	111.6	0.00018324029586987768
7.949999999999999	114.0	6.507391793840983e-05
7.949999999999999	116.39999999999999	-1.45313947343522e-05
7.949999999999999	118.8	-1.021137581521047e-05
7.949999999999999	121.2	5.940680144168371e-06
7.949999999999999	123.6	9.389008385715097e-06
7.949999999999999	126.0	-0.00013177573468201275
7.949999999999999	128.4	-0.0001458251734747229
7.949999999999999	130.8	-0.0003721586483724535
7.949999999999999	133.2	-7.33549288415039e-05
7.949999999999999	135.6	-0.0002542985528752979
7.949999999999999	138.0	-0.00012690892986831626
7.949999999999999	140.39999999999998	-0.00019106351934980285
7.949999999999999	142.8	-0.00010359725429578414
7.949999999999999	145.2	-0.0001472431393691542
7.949999999999999	147.6	-0.00016516499289371682
7.949999999999999	150.0	-0.00039127504851815885
7.949999999999999	152.39999999999998	-0.000188850564299801
7.949999999999999	154.8	-0.00014656688948116753
7.949999999999999	157.2	-0.0002460696563469305
7.949999999999999	159.6	-0.0002676016391171654
7.949999999999999	162.0	-0.0004907369063678962
7.949999999999999	164.39999999999998	-0.0004330478748806128
7.949999999999999	166.8	-0.0003556268141117438
7.949999999999999	169.2	-0.0004852990602777891
7.949999999999999	171.6	-0.000119173821640004
7.949999999999999	174.0	0.00023701394976988492
7.949999999999999	176.39999999999998	-0.00038985180368637904
7.949999999999999	178.8	-0.00039179700234370785
8.25	61.2
8.25	63.599999999999994
8.25	66.0	8.138411904922749e-09
8.25	68.4	1.0527648703021294e-07
8.25	70.8	-1.4250982334120193e-07
8.25	73.2	-1.5973903810841249e-06
8.25	75.6	-3.0969181401251073e-06
8.25	78.0	-9.86308384027503e-07
8.25	80.4	5.8470568953841205e-06
8.25	82.8	1.527994022743805e-05
8.25	85.2	2.4758619098367304e-05
8.25	87.6	3.56445470587436e-05
8.25	90.0	5.365297797624021e-05
8.25	92.4	8.026661902588722e-05
8.25	94.8	0.0001123842518570901
8.25	97.2	0.00015810986968113367
8.25	99.6	0.00019545939788318206
8.25	102.0	0.00020890476501765333
8.25	104.39999999999999	0.0001840273547957937
8.25	106.8	0.0002268999971815518
8.25	109.2	0.00018645719044171755
8.25	111.6	0.00018933551883118104
8.25	114.0	0.0001796993965561058
8.25	116.39999999999999	9.48984156740617e-05
8.25	118.8	0.00014264023824579178
8.25	121.2	7.392268961426332e-05
8.25	123.6	4.18627117091815e-05
8.25	126.0	-4.625214934092177e-05
8.25	128.4	-5.331559445558211e-05
8.25	130.8	-0.00014775818491291013
8.25	133.2	-0.00010149609701049459
8.25	135.6	-0.00010198035484985783
8.25	138.0	-0.00019465135107105973
8.25	140.39999999999998	-0.00015854575259136085
8.25	142.8	-0.00015671585370216184
8.25	145.2	-0.00011635493612306588
8.25	147.6	-0.00010735918474646944
8.25	150.0	-0.00011041941571907898
8.25	152.39999999999998	-0.0003077492245344244
8.25	154.8	-0.00026458535946243656
8.25	157.2	-0.0003573936202821776
8.25	159.6	-0.00024689521581673006
8.25	162.0	-0.00018040282271820324
8.25	164.39999999999998	-0.0003973925853830579
8.25	166.8	-0.00022590558809778676
8.25	169.2	-0.00010450221531904052
8.25	171.6	-0.00011572530890514476
8.25	174.0	-0.00034036200564457886
8.25	176.39999999999998	-0.0006127477941304527
8.25	178.8	-1.6485925153908454e-05
8.55	61.2
8.55	63.599999999999994
8.55	66.0
8.55	68.4	1.8182935448679668e-09
8.55	70.8	7.291062319650078e-08
8.55	73.2	4.6597648195147105e-08
8.55	75.6	-1.0796373157945313e-06
8.55	78.0	-2.789663111897234e-06
8.55	80.4	-2.4159574767298516e-06
8.55	82.8	2.3463184157195336e-06
8.55	85.2	1.0469820676840724e-05
8.55	87.6	1.8009632709328337e-05
8.55	90.0	2.909646207250277e-05
8.55	92.4	4.0576077295146526e-05
8.55	94.8	5.504655032762662e-05
8.55	97.2	8.12578178313414e-05
8.55	99.6	0.0001186106672843017
8.55	102.0	0.00014777461592588943
8.55	104.39999999999999	0.0001738485296922916
8.55	106.8	0.00019359268274978558
8.55	109.2	0.00022250877448540637
8.55	111.6	0.00019804465331769376
8.55	114.0	0.00021289096748962105
8.55	116.39999999999999	0.00021752222628071145
8.55	118.8	0.00020581132124345336
8.55	121.2	0.0001161297590730408
8.55	123.6	0.00018506920299690973
8.55	126.0	9.446738470681986e-05
8.55	128.4	0.00010864913854007497
8.55	130.8	2.0826296261697226e-05
8.55	133.2	3.665996350412138e-05
8.55	135.6	0.00011018674545402341
8.55	138.0	-0.000116411274666238
8.55	140.39999999999998	9.645466380424093e-05
8.55	142.8	2.9205137424154585e-05
8.55	145.2	-0.00012744529497341447
8.55	147.6	-0.00011416230485948138
8.55	150.0	-2.7289695230825867e-05
8.55	152.39999999999998	-4.348332405029342e-05
8.55	154.8	-2.156943425790865e-05
8.55	157.2	-0.00014960042738770035
8.55	159.6	2.441572750277109e-05
8.55	162.0	-0.00018934415774732354
8.55	164.39999999999998	-0.00025773882001138435
8.55	166.8	-8.040339546827691e-05
8.55	169.2	-4.519406827272053e-06
8.55	171.6	-9.483300753926517e-05
8.55	174.0	-0.0004567616912587043
8.55	176.39999999999998	-0.00017294828891323277
8.55	178.8	0.0001947786005397726
8.85	61.2
8.85	63.599999999999994
8.85	66.0
8.85	68.4
8.85	70.8	1.016917830938886e-09
8.85	73.2	4.565832939625474e-08
8.85	75.6	1.1431940086765324e-07
8.85	78.0	-5.484421164105479e-07
8.85	80.4	-2.243649407541158e-06
8.85	82.8	-2.849884456398809e-06
8.85	85.2	-4.5562764961991457e-07
8.85	87.6	5.168300013112707e-06
8.85	90.0	1.4176087974918372e-05
8.85	92.4	2.4974369234379788e-05
8.85	94.8	3.0706986200659236e-05
8.85	97.2	4.31344941647871e-05
8.85	99.6	5.616012346022554e-05
8.85	102.0	7.725480358538117e-05
8.85	104.39999999999999	0.00010267617972371901
8.85	106.8	0.00014391153115208297
8.85	109.2	0.00017291545005271877
8.85	111.6	0.0002175364887948493
8.85	114.0	0.00019423040895737845
8.85	116.39999999999999	0.00023213193967237304
8.85	118.8	0.00024257275906298972
8.85	121.2	0.00020726326206931212
8.85	123.6	0.00020730118232753123
8.85	126.0	0.0001783084247820565
8.85	128.4	0.00013196888212255588
8.85	130.8	0.0001352449578227866
8.85	133.2	0.0001246762032924095
8.85	135.6	0.0002329423565238201
8.85	138.0	6.824827953890785e-05
8.85	140.39999999999998	-1.6689503217661082e-05
8.85	142.8	1.339538217216048e-05
8.85	145.2	-0.0002847460881956053
8.85	147.6	1.9938452550039948e-05
8.85	150.0	0.00013776658247278205
8.85	152.39999999999998	-1.9688420946758118e-05
8.85	154.8	5.8533190147350885e-05
8.85	157.2	-0.00014205883421074538
8.85	159.6	-7.109088203476333e-05
8.85	162.0	2.5926870799252014e-05
8.85	164.39999999999998	-0.00010365674993779635
8.85	166.8	-9.69926731295216e-05
8.85	169.2	-0.0005353272607204117
8.85	171.6	-0.0002629651552469827
8.85	174.0	-0.00044289127891801173
8.85	176.39999999999998	3.126044597894722e-05
8.85	178.8	7.152734796278537e-05
9.149999999999999	61.2
9.149999999999999	63.599999999999994
9.149999999999999	66.0
9.149999999999999	68.4
9.149999999999999	70.8
9.149999999999999	73.2	7.512762045263841e-11
9.149999999999999	75.6	2.138430185020853e-08
9.149999999999999	78.0	1.1161818503758228e-07
9.149999999999999	80.4	-1.6882010342198996e-07
9.149999999999999	82.8	-1.6583296873016819e-06
9.149999999999999	85.2	-3.103228623162011e-06
9.149999999999999	87.6	-2.355186851603964e-06
9.149999999999999	90.0	1.6240487796967249e-06
9.149999999999999	92.4	8.68629239422422e-06
9.149999999999999	94.8	1.9316370930440503e-05
9.149999999999999	97.2	2.705772328875643e-05
9.149999999999999	99.6	3.18613386694819e-05
9.149999999999999	102.0	4.414449237392856e-05
9.149999999999999	104.39999999999999	5.348345746036687e-05
9.149999999999999	106.8	7.110779210098e-05
9.149999999999999	109.2	9.83405475276014e-05
9.149999999999999	111.6	0.00012793290963678198
9.149999999999999	114.0	0.00015429372742320054
9.149999999999999	116.39999999999999	0.00018316045094059286
9.149999999999999	118.8	0.00019107714165856788
9.149999999999999	121.2	0.00020392223870656048
9.149999999999999	123.6	0.00021083561555413464
9.149999999999999	126.0	0.0002127014487073893
9.149999999999999	128.4	0.00019771488050132632
9.149999999999999	130.8	0.0002214145795446563
9.149999999999999	133.2	0.0001430719241783194
9.149999999999999	135.6	0.00011155557578454668
9.149999999999999	138.0	0.00016238263880626863
9.149999999999999	140.39999999999998	0.0001560910495503871
9.149999999999999	142.8	0.000155768818275537
9.149999999999999	145.2	9.170915626170865e-05
9.149999999999999	147.6	5.570791813999044e-05
9.149999999999999	150.0	0.00011147200261189354
9.149999999999999	152.39999999999998	-5.845228651306219e-06
9.149999999999999	154.8	8.676108300477535e-05
9.149999999999999	157.2	7.02201502092337e-05
9.149999999999999	159.6	3.011862688210796e-05
9.149999999999999	162.0	-8.381015905823285e-05
9.149999999999999	164.39999999999998	2.0569075354434595e-05
9.149999999999999	166.8	0.00020787442983115595
9.149999999999999	169.2	-9.429565255626539e-05
9.149999999999999	171.6	1.4443588784582391e-05
9.149999999999999	174.0	-0.00038616807575106747
9.149999999999999	176.39999999999998	4.460807748785101e-06
9.149999999999999	178.8	-0.000180189927689145
9.45	61.2
9.45	63.599999999999994
9.45	66.0
9.45	68.4
9.45	70.8
9.45	73.2
9.45	75.6
9.45	78.0	9.187783002446328e-09
9.45	80.4	8.895314980661771e-08
9.45	82.8	2.9165366413859773e-08
9.45	85.2	-8.634414211606107e-07
9.45	87.6	-2.600476223264785e-06
9.45	90.0	-2.8839221670986735e-06
9.45	92.4	-9.792952713158427e-07
9.45	94.8	4.525756593879634e-06
9.45	97.2	1.1605550808034552e-05
9.45	99.6	2.0587599824188655e-05
9.45	102.0	3.2518079922656664e-05
9.45	104.39999999999999	3.4410519413255954e-05
9.45	106.8	4.791697755914546e-05
9.45	109.2	5.132955190873524e-05
9.45	111.6	6.233091876803482e-05
9.45	114.0	8.288959458246799e-05
9.45	116.39999999999999	0.00010324484186464035
9.45	118.8	0.00014327596792493348
9.45	121.2	0.00016879792403207833
9.45	123.6	0.00019208106367788093
9.45	126.0	0.000206338894653979
9.45	128.4	0.00019500386718088473
9.45	130.8	0.00024312592936980362
9.45	133.2	0.00023032178485559294
9.45	135.6	0.0002101488924867815
9.45	138.0	0.00021257540444966444
9.45	140.39999999999998	0.00018590769874862544
9.45	142.8	0.0002359795980721307
9.45	145.2	0.0001718889537491419
9.45	147.6	0.0002367224467772824
9.45	150.0	0.0001593800299888477
9.45	152.39999999999998	0.00027364833287393917
9.45	154.8	0.00011175206713971928
9.45	157.2	3.0048522302295832e-05
9.45	159.6	0.00010274649153940031
9.45	162.0	0.00023549347941284208
9.45	164.39999999999998	0.00014945298725222773
9.45	166.8	1.3557317024068622e-05
9.45	169.2	0.0001916152882993354
9.45	171.6	0.00012147799390789628
9.45	174.0	-4.915734649621076e-05
9.45	176.39999999999998	1.4542424211042135e-05
9.45	178.8	0.0004283590790047735
9.75	61.2
9.75	63.599999999999994
9.75	66.0
9.75	68.4
9.75	70.8
9.75	73.2
9.75	75.6
9.75	78.0
9.75	80.4	4.289680190595474e-09
9.75	82.8	6.272689034002342e-08
9.75	85.2	1.0840351045941733e-07
9.75	87.6	-3.9315442060153706e-07
9.75	90.0	-1.8618329280258437e-06
9.75	92.4	-2.943565116166307e-06
9.75	94.8	-2.412975644211311e-06
9.75	97.2	6.323780422060121e-07
9.75	99.6	5.557645448226359e-06
9.75	102.0	1.3558585944989355e-05
9.75	104.39999999999999	2.1793511815672505e-05
9.75	106.8	2.8667651121650634e-05
9.75	109.2	3.734894633692314e-05
9.75	111.6	3.912736590956989e-05
9.75	114.0	4.567042009161186e-05
9.75	116.39999999999999	5.9084834757138926e-05
9.75	118.8	7.28132569167581e-05
9.75	121.2	8.707109951156153e-05
9.75	123.6	0.00010702122315067087
9.75	126.0	0.0001320512849137326
9.75	128.4	0.00016827679316880396
9.75	130.8	0.00019252183532266937
9.75	133.2	0.00017759198664830505
9.75	135.6	0.00022308222428194554
9.75	138.0	0.0002090406152938633
9.75	140.39999999999998	0.00019011923382953626
9.75	142.8	0.0002349647297623622
9.75	145.2	0.00017527999372983318
9.75	147.6	0.0001827486897061939
9.75	150.0	0.00020259695868374137
9.75	152.39999999999998	0.00022048923388988474
9.75	154.8	0.0002089172869434634
9.75	157.2	0.00017051898750135403
9.75	159.6	0.00011019964527491455
9.75	162.0	0.00028914859337194704
9.75	164.39999999999998	5.477263548412256e-05
9.75	166.8	0.00011468680708145995
9.75	169.2	7.310934086912006e-05
9.75	171.6	0.00013872199750673324
9.75	174.0	0.00021846363693767135
9.75	176.39999999999998	0.0002598718035447751
9.75	178.8	0.00046163248482109507
10.05	61.2
10.05	63.599999999999994
10.05	66.0
10.05	68.4
10.05	70.8
10.05	73.2
10.05	75.6
10.05	78.0
10.05	80.4
10.05	82.8	5.514862688307663e-10
10.05	85.2	2.75137426549145e-08
10.05	87.6	1.3311954808158176e-07
10.05	90.0	-4.835195836798429e-08
10.05	92.4	-1.045576464159803e-06
10.05	94.8	-2.5395834027546313e-06
10.05	97.2	-2.9324363566759533e-06
10.05	99.6	-1.0622641442516447e-06
10.05	102.0	2.835904793968266e-06
10.05	104.39999999999999	6.10081930986663e-06
10.05	106.8	1.2949053426704207e-05
10.05	109.2	2.3102969547088458e-05
10.05	111.6	3.016037203007395e-05
10.05	114.0	3.794321276092397e-05
10.05	116.39999999999999	4.350743201645649e-05
10.05	118.8	5.680718706253763e-05
10.05	121.2	5.520870130977254e-05
10.05	123.6	6.38082758696826e-05
10.05	126.0	7.715893723945978e-05
10.05	128.4	9.636901432127927e-05
10.05	130.8	0.00012944839361626705
10.05	133.2	0.000128234095515872
10.05	135.6	0.0001564790367073006
10.05	138.0	0.00018957250956239778
10.05	140.39999999999998	0.00020060213291506448
10.05	142.8	0.00020218966468764558
10.05	145.2	0.00020752179883694048
10.05	147.6	0.00023602488034391223
10.05	150.0	0.00022124571155475515
10.05	152.39999999999998	0.00020629032925398378
10.05	154.8	0.00021784237504115372
10.05	157.2	0.0002456530503051102
10.05	159.6	0.0002888531244426815
10.05	162.0	0.00015499568438469443
10.05	164.39999999999998	0.00021889382864720064
10.05	166.8	0.000342624820343402
10.05	169.2	0.00018936411123483167
10.05	171.6	0.00022192412414387888
10.05	174.0	0.0002181368155167582
10.05	176.39999999999998	0.00020456854758755752
10.05	178.8	0.00015837322830538624
10.35	61.2
10.35	63.599999999999994
10.35	66.0
10.35	68.4
10.35	70.8
10.35	73.2
10.35	75.6
10.35	78.0
10.35	80.4
10.35	82.8
10.35	85.2	9.60276044044788e-12
10.35	87.6	1.3550728217350386e-08
10.35	90.0	8.508401206283963e-08
10.35	92.4	1.177206688533676e-07
10.35	94.8	-4.260645296718032e-07
10.35	97.2	-1.8014334381236285e-06
10.35	99.6	-2.9412338205716606e-06
10.35	102.0	-2.8800302296411402e-06
10.35	104.39999999999999	-1.0046213199164893e-06
10.35	106.8	2.6046406937544854e-06
10.35	109.2	9.663692815195744e-06
10.35	111.6	1.4932915073288628e-05
10.35	114.0	2.4024253495506327e-05
10.35	116.39999999999999	3.1179507453745834e-05
10.35	118.8	3.5141688346829414e-05
10.35	121.2	3.81543500094287e-05
10.35	123.6	4.727598826907218e-05
10.35	126.0	5.3739491324597145e-05
10.35	128.4	6.317799832248118e-05
10.35	130.8	7.457023402789393e-05
10.35	133.2	7.925000224055959e-05
10.35	135.6	8.962024868092043e-05
10.35	138.0	0.0001100025823359078
10.35	140.39999999999998	0.00012181550697061849
10.35	142.8	0.00014349271115986356
10.35	145.2	0.0001607243792552241
10.35	147.6	0.00017092041860744536
10.35	150.0	0.00017833445349760144
10.35	152.39999999999998	0.00016944944636930747
10.35	154.8	0.00017616917153536
10.35	157.2	0.00016811582713106341
10.35	159.6	0.000246499503771362
10.35	162.0	0.0002225271875680856
10.35	164.39999999999998	0.00015545350872722195
10.35	166.8	0.00017503635995099186
10.35	169.2	0.00020726930789949027
10.35	171.6	0.00025848571979831847
10.35	174.0	0.0002792538775658391
10.35	176.39999999999998	7.817315675222314e-05
10.35	178.8	0.0003158022757466424
10.649999999999999	61.2
10.649999999999999	63.599999999999994
10.649999999999999	66.0
10.649999999999999	68.4
10.649999999999999	70.8
10.649999999999999	73.2
10.649999999999999	75.6
10.649999999999999	78.0
10.649999999999999	80.4
10.649999999999999	82.8
10.649999999999999	85.2
10.649999999999999	87.6
10.649999999999999	90.0	4.113755495131058e-09
10.649999999999999	92.4	5.168202208327389e-08
10.649999999999999	94.8	1.285318479858355e-07
10.649999999999999	97.2	-8.568704725612581e-08
10.649999999999999	99.6	-9.805442894880617e-07
10.649999999999999	102.0	-2.3280458306884434e-06
10.649999999999999	104.39999999999999	-3.3390507140583573e-06
10.649999999999999	106.8	-2.740876879570758e-06
10.649999999999999	109.2	-7.052747453091821e-07
10.649999999999999	111.6	3.5630835444970163e-06
10.649999999999999	114.0	9.199377400817318e-06
10.649999999999999	116.39999999999999	1.5195302491945743e-05
10.649999999999999	118.8	2.3095336760360054e-05
10.649999999999999	121.2	2.9944350420325908e-05
10.649999999999999	123.6	3.29492180423506e-05
10.649999999999999	126.0	4.434279946302856e-05
10.649999999999999	128.4	4.413079332300188e-05
10.649999999999999	130.8	5.4120207735809644e-05
10.649999999999999	133.2	5.3000813154792376e-05
10.649999999999999	135.6	6.533541548880524e-05
10.649999999999999	138.0	7.93096840167871e-05
10.649999999999999	140.39999999999998	8.415947585620223e-05
10.649999999999999	142.8	8.018178585453032e-05
10.649999999999999	145.2	9.547297370813526e-05
10.649999999999999	147.6	9.524741525548158e-05
10.649999999999999	150.0	0.00010956345144436152
10.649999999999999	152.39999999999998	0.000112765168054364
10.649999999999999	154.8	0.0001290504073858793
10.649999999999999	157.2	0.0001625604869503294
10.649999999999999	159.6	0.00016616695221637187
10.649999999999999	162.0	0.0001825245712006896
10.649999999999999	164.39999999999998	0.00015680562959468041
10.649999999999999	166.8	0.0001917377648699249
10.649999999999999	169.2	0.00021082902888387025
10.649999999999999	171.6	0.0002088636316823702
10.649999999999999	174.0	0.00018240526100277382
10.649999999999999	176.39999999999998	0.0002545573109715149
10.649999999999999	178.8	0.00017625168885901057
10.95	61.2
10.95	63.599999999999994
10.95	66.0
10.95	68.4
10.95	70.8
10.95	73.2
10.95	75.6
10.95	78.0
10.95	80.4
10.95	82.8
10.95	85.2
10.95	87.6
10.95	90.0
10.95	92.4	1.2665794138035477e-09
10.95	94.8	1.6474646716164256e-08
10.95	97.2	1.022077157700199e-07
10.95	99.6	1.1560416931936523e-07
10.95	102.0	-2.691344146053853e-07
10.95	104.39999999999999	-1.3728636675752879e-06
10.95	106.8	-2.720190934357829e-06
10.95	109.2	-3.234370691924235e-06
10.95	111.6	-2.4366241560161386e-06
10.95	114.0	6.548547277116453e-07
10.95	116.39999999999999	4.286036081061864e-06
10.95	118.8	9.247181190765335e-06
10.95	121.2	1.3131062449176137e-05
10.95	123.6	2.2822552962943652e-05
10.95	126.0	2.583802643428489e-05
10.95	128.4	3.325154395651202e-05
10.95	130.8	3.725087616534097e-05
10.95	133.2	4.4312711969876506e-05
10.95	135.6	4.50767740262858e-05
10.95	138.0	4.929937405641111e-05
10.95	140.39999999999998	5.5582861561116264e-05
10.95	142.8	6.362503299388753e-05
10.95	145.2	5.803672498537104e-05
10.95	147.6	7.436527011543311e-05
10.95	150.0	7.628329617809698e-05
10.95	152.39999999999998	7.368796170505858e-05
10.95	154.8	8.81873565597006e-05
10.95	157.2	0.00010425922005419318
10.95	159.6	8.373811358463511e-05
10.95	162.0	0.00010640309960489903
10.95	164.39999999999998	0.00010626988538588793
10.95	166.8	0.00010935477783644217
10.95	169.2	0.00010393884305818336
10.95	171.6	0.00013255601321338322
10.95	174.0	8.747692972289104e-05
10.95	176.39999999999998	0.0001334343453647282
10.95	178.8	0.00016400208516705178
11.25	61.2
11.25	63.599999999999994
11.25	66.0
11.25	68.4
11.25	70.8
11.25	73.2
11.25	75.6
11.25	78.0
11.25	80.4
11.25	82.8
11.25	85.2
11.25	87.6
11.25	90.0
11.25	92.4
11.25	94.8
11.25	97.2	9.354597173571934e-09
11.25	99.6	5.192017028583493e-08
11.25	102.0	1.3747987642072916e-07
11.25	104.39999999999999	5.389013005578711e-08
11.25	106.8	-6.29660095909635e-07
11.25	109.2	-1.7226869651119857e-06
11.25	111.6	-2.961934922022103e-06
11.25	114.0	-3.1639566660915616e-06
11.25	116.39999999999999	-2.2852586777392483e-06
11.25	118.8	-1.1168207187192226e-07
11.25	121.2	3.164389983717021e-06
11.25	123.6	6.8084118049068936e-06
11.25	126.0	1.0537802613222289e-05
11.25	128.4	1.9515909734864723e-05
11.25	130.8	2.384410508555348e-05
11.25	133.2	2.5814634945549067e-05
11.25	135.6	3.219570675923564e-05
11.25	138.0	4.089274065661082e-05
11.25	140.39999999999998	4.0453649231070536e-05
11.25	142.8	4.60320130921521e-05
11.25	145.2	4.9867333040938884e-05
11.25	147.6	5.347280365096123e-05
11.25	150.0	4.958779563687226e-05
11.25	152.39999999999998	6.693444065978445e-05
11.25	154.8	6.362447678132087e-05
11.25	157.2	5.967522749717754e-05
11.25	159.6	9.038117238899325e-05
11.25	162.0	6.7645326733409e-05
11.25	164.39999999999998	6.8625187637357e-05
11.25	166.8	5.8766978350819e-05
11.25	169.2	6.767938710193449e-05
11.25	171.6	6.492886631237713e-05
11.25	174.0	7.520167171677685e-05
11.25	176.39999999999998	8.127173939958083e-05
11.25	178.8	0.00016578425705206928
11.55	61.2
11.55	63.599999999999994
11.55	66.0
11.55	68.4
11.55	70.8
11.55	73.2
11.55	75.6
11.55	78.0
11.55	80.4
11.55	82.8
11.55	85.2
11.55	87.6
11.55	90.0
11.55	92.4
11.55	94.8
11.55	97.2
11.55	99.6	1.0207587552891342e-09
11.55	102.0	1.5688003869396462e-08
11.55	104.39999999999999	8.799803227152071e-08
11.55	106.8	1.4297611158773493e-07
11.55	109.2	-4.6556139649097916e-08
11.55	111.6	-8.602975881621096e-07
11.55	114.0	-1.8757145154121939e-06
11.55	116.39999999999999	-2.7843919909539348e-06
11.55	118.8	-3.605610525705318e-06
11.55	121.2	-2.645138560997031e-06
11.55	123.6	-7.156291422091443e-07
11.55	126.0	1.4711611608290044e-06
11.55	128.4	5.633430116172034e-06
11.55	130.8	9.729199656900345e-06
11.55	133.2	1.4100029390763168e-05
11.55	135.6	1.7351229823240544e-05
11.55	138.0	2.6072906903468064e-05
11.55	140.39999999999998	3.0825754112475106e-05
11.55	142.8	3.570027212925527e-05
11.55	145.2	3.628088482066625e-05
11.55	147.6	4.5237912582292294e-05
11.55	150.0	4.46750791737661e-05
11.55	152.39999999999998	4.0251538122678116e-05
11.55	154.8	4.105043422208478e-05
11.55	157.2	5.616158849162861e-05
11.55	159.6	6.16777462990426e-05
11.55	162.0	5.0507481203577544e-05
11.55	164.39999999999998	4.584019157339075e-05
11.55	166.8	4.3247450412180495e-05
11.55	169.2	5.746777827017108e-05
11.55	171.6	5.2944355825642795e-05
11.55	174.0	6.132560386967723e-05
11.55	176.39999999999998	8.082226789402526e-05
11.55	178.8	8.775783999307733e-05
11.85	61.2
11.85	63.599999999999994
11.85	66.0
11.85	68.4
11.85	70.8
11.85	73.2
11.85	75.6
11.85	78.0
11.85	80.4
11.85	82.8
11.85	85.2
11.85	87.6
11.85	90.0
11.85	92.4
11.85	94.8
11.85	97.2
11.85	99.6
11.85	102.0	1.1281154242438454e-11
11.85	104.39999999999999	4.173157405897149e-09
11.85	106.8	3.259803002157709e-08
11.85	109.2	1.3634003291480998e-07
11.85	111.6	1.0452211060729017e-07
11.85	114.0	-1.3828212183658454e-07
11.85	116.39999999999999	-9.526640251376058e-07
11.85	118.8	-1.9477597516915783e-06
11.85	121.2	-2.7688447306893805e-06
11.85	123.6	-3.1674739757627734e-06
11.85	126.0	-2.535742444940097e-06
11.85	128.4	-1.535966590294485e-06
11.85	130.8	-7.525117489329002e-07
11.85	133.2	3.0220092273520813e-06
11.85	135.6	7.813706929178427e-06
11.85	138.0	8.808287832646031e-06
11.85	140.39999999999998	8.030286061802085e-06
11.85	142.8	1.6977596887931653e-05
11.85	145.2	2.075278100399255e-05
11.85	147.6	2.7071399450881456e-05
11.85	150.0	2.29485769448439e-05
11.85	152.39999999999998	3.235980630138193e-05
11.85	154.8	4.1832313105554696e-05
11.85	157.2	4.10802823694166e-05
11.85	159.6	4.115085018842686e-05
11.85	162.0	3.4680839181059535e-05
11.85	164.39999999999998	3.413771146494285e-05
11.85	166.8	3.94209871523132e-05
11.85	169.2	4.0926189417856116e-05
11.85	171.6	4.9827982578119924e-05
11.85	174.0	5.024040062455084e-05
11.85	176.39999999999998	3.955168047927978e-05
[truncated: 501 more rows]
