# Supplementary material for: Peering inside the black box by learning the relevance of many-body functions in neural network potentials
Source: Nat Commun. 2025 Nov 10;16:9898. doi: 10.1038/s41467-025-65863-0 (PMC12603069; doi:10.1038/s41467-025-65863-0)
Supplement: Supplementary file 7 — Source Data Fig S7 [file 41467_2025_65863_MOESM7_ESM.zip › fig_s7_wm_3B_hists/fig_s7_wm_3B_hists_water_PaiNN_cg_density.csv]

L_bin_centers	theta_bin_centers	cg_density
0.15	61.2	0.0
0.15	63.599999999999994	0.0
0.15	66.0	0.0
0.15	68.4	0.0
0.15	70.8	0.0
0.15	73.2	0.0
0.15	75.6	0.0
0.15	78.0	0.0
0.15	80.4	0.0
0.15	82.8	0.0
0.15	85.2	0.0
0.15	87.6	0.0
0.15	90.0	0.0
0.15	92.4	0.0
0.15	94.8	0.0
0.15	97.2	0.0
0.15	99.6	0.0
0.15	102.0	0.0
0.15	104.39999999999999	0.0
0.15	106.8	0.0
0.15	109.2	0.0
0.15	111.6	0.0
0.15	114.0	0.0
0.15	116.39999999999999	0.0
0.15	118.8	0.0
0.15	121.2	0.0
0.15	123.6	0.0
0.15	126.0	0.0
0.15	128.4	0.0
0.15	130.8	0.0
0.15	133.2	0.0
0.15	135.6	0.0
0.15	138.0	0.0
0.15	140.39999999999998	0.0
0.15	142.8	0.0
0.15	145.2	0.0
0.15	147.6	0.0
0.15	150.0	0.0
0.15	152.39999999999998	0.0
0.15	154.8	0.0
0.15	157.2	0.0
0.15	159.6	0.0
0.15	162.0	0.0
0.15	164.39999999999998	0.0
0.15	166.8	0.0
0.15	169.2	0.0
0.15	171.6	0.0
0.15	174.0	0.0
0.15	176.39999999999998	0.0
0.15	178.8	0.0
0.44999999999999996	61.2	0.0
0.44999999999999996	63.599999999999994	0.0
0.44999999999999996	66.0	0.0
0.44999999999999996	68.4	0.0
0.44999999999999996	70.8	0.0
0.44999999999999996	73.2	0.0
0.44999999999999996	75.6	0.0
0.44999999999999996	78.0	0.0
0.44999999999999996	80.4	0.0
0.44999999999999996	82.8	0.0
0.44999999999999996	85.2	0.0
0.44999999999999996	87.6	0.0
0.44999999999999996	90.0	0.0
0.44999999999999996	92.4	0.0
0.44999999999999996	94.8	0.0
0.44999999999999996	97.2	0.0
0.44999999999999996	99.6	0.0
0.44999999999999996	102.0	0.0
0.44999999999999996	104.39999999999999	0.0
0.44999999999999996	106.8	0.0
0.44999999999999996	109.2	0.0
0.44999999999999996	111.6	0.0
0.44999999999999996	114.0	0.0
0.44999999999999996	116.39999999999999	0.0
0.44999999999999996	118.8	0.0
0.44999999999999996	121.2	0.0
0.44999999999999996	123.6	0.0
0.44999999999999996	126.0	0.0
0.44999999999999996	128.4	0.0
0.44999999999999996	130.8	0.0
0.44999999999999996	133.2	0.0
0.44999999999999996	135.6	0.0
0.44999999999999996	138.0	0.0
0.44999999999999996	140.39999999999998	0.0
0.44999999999999996	142.8	0.0
0.44999999999999996	145.2	0.0
0.44999999999999996	147.6	0.0
0.44999999999999996	150.0	0.0
0.44999999999999996	152.39999999999998	0.0
0.44999999999999996	154.8	0.0
0.44999999999999996	157.2	0.0
0.44999999999999996	159.6	0.0
0.44999999999999996	162.0	0.0
0.44999999999999996	164.39999999999998	0.0
0.44999999999999996	166.8	0.0
0.44999999999999996	169.2	0.0
0.44999999999999996	171.6	0.0
0.44999999999999996	174.0	0.0
0.44999999999999996	176.39999999999998	0.0
0.44999999999999996	178.8	0.0
0.75	61.2	0.0
0.75	63.599999999999994	0.0
0.75	66.0	0.0
0.75	68.4	0.0
0.75	70.8	0.0
0.75	73.2	0.0
0.75	75.6	0.0
0.75	78.0	0.0
0.75	80.4	0.0
0.75	82.8	0.0
0.75	85.2	0.0
0.75	87.6	0.0
0.75	90.0	0.0
0.75	92.4	0.0
0.75	94.8	0.0
0.75	97.2	0.0
0.75	99.6	0.0
0.75	102.0	0.0
0.75	104.39999999999999	0.0
0.75	106.8	0.0
0.75	109.2	0.0
0.75	111.6	0.0
0.75	114.0	0.0
0.75	116.39999999999999	0.0
0.75	118.8	0.0
0.75	121.2	0.0
0.75	123.6	0.0
0.75	126.0	0.0
0.75	128.4	0.0
0.75	130.8	0.0
0.75	133.2	0.0
0.75	135.6	0.0
0.75	138.0	0.0
0.75	140.39999999999998	0.0
0.75	142.8	0.0
0.75	145.2	0.0
0.75	147.6	0.0
0.75	150.0	0.0
0.75	152.39999999999998	0.0
0.75	154.8	0.0
0.75	157.2	0.0
0.75	159.6	0.0
0.75	162.0	0.0
0.75	164.39999999999998	0.0
0.75	166.8	0.0
0.75	169.2	0.0
0.75	171.6	0.0
0.75	174.0	0.0
0.75	176.39999999999998	0.0
0.75	178.8	0.0
1.0499999999999998	61.2	0.0
1.0499999999999998	63.599999999999994	0.0
1.0499999999999998	66.0	0.0
1.0499999999999998	68.4	0.0
1.0499999999999998	70.8	0.0
1.0499999999999998	73.2	0.0
1.0499999999999998	75.6	0.0
1.0499999999999998	78.0	0.0
1.0499999999999998	80.4	0.0
1.0499999999999998	82.8	0.0
1.0499999999999998	85.2	0.0
1.0499999999999998	87.6	0.0
1.0499999999999998	90.0	0.0
1.0499999999999998	92.4	0.0
1.0499999999999998	94.8	0.0
1.0499999999999998	97.2	0.0
1.0499999999999998	99.6	0.0
1.0499999999999998	102.0	0.0
1.0499999999999998	104.39999999999999	0.0
1.0499999999999998	106.8	0.0
1.0499999999999998	109.2	0.0
1.0499999999999998	111.6	0.0
1.0499999999999998	114.0	0.0
1.0499999999999998	116.39999999999999	0.0
1.0499999999999998	118.8	0.0
1.0499999999999998	121.2	0.0
1.0499999999999998	123.6	0.0
1.0499999999999998	126.0	0.0
1.0499999999999998	128.4	0.0
1.0499999999999998	130.8	0.0
1.0499999999999998	133.2	0.0
1.0499999999999998	135.6	0.0
1.0499999999999998	138.0	0.0
1.0499999999999998	140.39999999999998	0.0
1.0499999999999998	142.8	0.0
1.0499999999999998	145.2	0.0
1.0499999999999998	147.6	0.0
1.0499999999999998	150.0	0.0
1.0499999999999998	152.39999999999998	0.0
1.0499999999999998	154.8	0.0
1.0499999999999998	157.2	0.0
1.0499999999999998	159.6	0.0
1.0499999999999998	162.0	0.0
1.0499999999999998	164.39999999999998	0.0
1.0499999999999998	166.8	0.0
1.0499999999999998	169.2	0.0
1.0499999999999998	171.6	0.0
1.0499999999999998	174.0	0.0
1.0499999999999998	176.39999999999998	0.0
1.0499999999999998	178.8	0.0
1.35	61.2	0.0
1.35	63.599999999999994	0.0
1.35	66.0	0.0
1.35	68.4	0.0
1.35	70.8	0.0
1.35	73.2	0.0
1.35	75.6	0.0
1.35	78.0	0.0
1.35	80.4	0.0
1.35	82.8	0.0
1.35	85.2	0.0
1.35	87.6	0.0
1.35	90.0	0.0
1.35	92.4	0.0
1.35	94.8	0.0
1.35	97.2	0.0
1.35	99.6	0.0
1.35	102.0	0.0
1.35	104.39999999999999	0.0
1.35	106.8	0.0
1.35	109.2	0.0
1.35	111.6	0.0
1.35	114.0	0.0
1.35	116.39999999999999	0.0
1.35	118.8	0.0
1.35	121.2	0.0
1.35	123.6	0.0
1.35	126.0	0.0
1.35	128.4	0.0
1.35	130.8	0.0
1.35	133.2	0.0
1.35	135.6	0.0
1.35	138.0	0.0
1.35	140.39999999999998	0.0
1.35	142.8	0.0
1.35	145.2	0.0
1.35	147.6	0.0
1.35	150.0	0.0
1.35	152.39999999999998	0.0
1.35	154.8	0.0
1.35	157.2	0.0
1.35	159.6	0.0
1.35	162.0	0.0
1.35	164.39999999999998	0.0
1.35	166.8	0.0
1.35	169.2	0.0
1.35	171.6	0.0
1.35	174.0	0.0
1.35	176.39999999999998	0.0
1.35	178.8	0.0
1.65	61.2	0.0
1.65	63.599999999999994	0.0
1.65	66.0	0.0
1.65	68.4	0.0
1.65	70.8	0.0
1.65	73.2	0.0
1.65	75.6	0.0
1.65	78.0	0.0
1.65	80.4	0.0
1.65	82.8	0.0
1.65	85.2	0.0
1.65	87.6	0.0
1.65	90.0	0.0
1.65	92.4	0.0
1.65	94.8	0.0
1.65	97.2	0.0
1.65	99.6	0.0
1.65	102.0	0.0
1.65	104.39999999999999	0.0
1.65	106.8	0.0
1.65	109.2	0.0
1.65	111.6	0.0
1.65	114.0	0.0
1.65	116.39999999999999	0.0
1.65	118.8	0.0
1.65	121.2	0.0
1.65	123.6	0.0
1.65	126.0	0.0
1.65	128.4	0.0
1.65	130.8	0.0
1.65	133.2	0.0
1.65	135.6	0.0
1.65	138.0	0.0
1.65	140.39999999999998	0.0
1.65	142.8	0.0
1.65	145.2	0.0
1.65	147.6	0.0
1.65	150.0	0.0
1.65	152.39999999999998	0.0
1.65	154.8	0.0
1.65	157.2	0.0
1.65	159.6	0.0
1.65	162.0	0.0
1.65	164.39999999999998	0.0
1.65	166.8	0.0
1.65	169.2	0.0
1.65	171.6	0.0
1.65	174.0	0.0
1.65	176.39999999999998	0.0
1.65	178.8	0.0
1.95	61.2	0.0
1.95	63.599999999999994	0.0
1.95	66.0	0.0
1.95	68.4	0.0
1.95	70.8	0.0
1.95	73.2	0.0
1.95	75.6	0.0
1.95	78.0	0.0
1.95	80.4	0.0
1.95	82.8	0.0
1.95	85.2	0.0
1.95	87.6	0.0
1.95	90.0	0.0
1.95	92.4	0.0
1.95	94.8	0.0
1.95	97.2	0.0
1.95	99.6	0.0
1.95	102.0	0.0
1.95	104.39999999999999	0.0
1.95	106.8	0.0
1.95	109.2	0.0
1.95	111.6	0.0
1.95	114.0	0.0
1.95	116.39999999999999	0.0
1.95	118.8	0.0
1.95	121.2	0.0
1.95	123.6	0.0
1.95	126.0	0.0
1.95	128.4	0.0
1.95	130.8	0.0
1.95	133.2	0.0
1.95	135.6	0.0
1.95	138.0	0.0
1.95	140.39999999999998	0.0
1.95	142.8	0.0
1.95	145.2	0.0
1.95	147.6	0.0
1.95	150.0	0.0
1.95	152.39999999999998	0.0
1.95	154.8	0.0
1.95	157.2	0.0
1.95	159.6	0.0
1.95	162.0	0.0
1.95	164.39999999999998	0.0
1.95	166.8	0.0
1.95	169.2	0.0
1.95	171.6	0.0
1.95	174.0	0.0
1.95	176.39999999999998	0.0
1.95	178.8	0.0
2.25	61.2	0.0
2.25	63.599999999999994	0.0
2.25	66.0	0.0
2.25	68.4	0.0
2.25	70.8	0.0
2.25	73.2	0.0
2.25	75.6	0.0
2.25	78.0	0.0
2.25	80.4	0.0
2.25	82.8	0.0
2.25	85.2	0.0
2.25	87.6	0.0
2.25	90.0	0.0
2.25	92.4	0.0
2.25	94.8	0.0
2.25	97.2	0.0
2.25	99.6	0.0
2.25	102.0	0.0
2.25	104.39999999999999	0.0
2.25	106.8	0.0
2.25	109.2	0.0
2.25	111.6	0.0
2.25	114.0	0.0
2.25	116.39999999999999	0.0
2.25	118.8	0.0
2.25	121.2	0.0
2.25	123.6	0.0
2.25	126.0	0.0
2.25	128.4	0.0
2.25	130.8	0.0
2.25	133.2	0.0
2.25	135.6	0.0
2.25	138.0	0.0
2.25	140.39999999999998	0.0
2.25	142.8	0.0
2.25	145.2	0.0
2.25	147.6	0.0
2.25	150.0	0.0
2.25	152.39999999999998	0.0
2.25	154.8	0.0
2.25	157.2	0.0
2.25	159.6	0.0
2.25	162.0	0.0
2.25	164.39999999999998	0.0
2.25	166.8	0.0
2.25	169.2	0.0
2.25	171.6	0.0
2.25	174.0	0.0
2.25	176.39999999999998	0.0
2.25	178.8	0.0
2.55	61.2	6.1816396884333e-08
2.55	63.599999999999994	2.0605465628111003e-08
2.55	66.0	0.0
2.55	68.4	0.0
2.55	70.8	0.0
2.55	73.2	0.0
2.55	75.6	0.0
2.55	78.0	0.0
2.55	80.4	0.0
2.55	82.8	0.0
2.55	85.2	0.0
2.55	87.6	0.0
2.55	90.0	0.0
2.55	92.4	0.0
2.55	94.8	0.0
2.55	97.2	0.0
2.55	99.6	0.0
2.55	102.0	0.0
2.55	104.39999999999999	0.0
2.55	106.8	0.0
2.55	109.2	0.0
2.55	111.6	0.0
2.55	114.0	0.0
2.55	116.39999999999999	0.0
2.55	118.8	0.0
2.55	121.2	0.0
2.55	123.6	0.0
2.55	126.0	0.0
2.55	128.4	0.0
2.55	130.8	0.0
2.55	133.2	0.0
2.55	135.6	0.0
2.55	138.0	0.0
2.55	140.39999999999998	0.0
2.55	142.8	0.0
2.55	145.2	0.0
2.55	147.6	0.0
2.55	150.0	0.0
2.55	152.39999999999998	0.0
2.55	154.8	0.0
2.55	157.2	0.0
2.55	159.6	0.0
2.55	162.0	0.0
2.55	164.39999999999998	0.0
2.55	166.8	0.0
2.55	169.2	0.0
2.55	171.6	0.0
2.55	174.0	0.0
2.55	176.39999999999998	0.0
2.55	178.8	0.0
2.8499999999999996	61.2	1.5526218350781615e-05
2.8499999999999996	63.599999999999994	2.458232049433639e-05
2.8499999999999996	66.0	1.4186863084954362e-05
2.8499999999999996	68.4	6.253758818131698e-06
2.8499999999999996	70.8	1.3805661970834311e-06
2.8499999999999996	73.2	1.5454099221083183e-07
2.8499999999999996	75.6	0.0
2.8499999999999996	78.0	0.0
2.8499999999999996	80.4	0.0
2.8499999999999996	82.8	0.0
2.8499999999999996	85.2	0.0
2.8499999999999996	87.6	0.0
2.8499999999999996	90.0	0.0
2.8499999999999996	92.4	0.0
2.8499999999999996	94.8	0.0
2.8499999999999996	97.2	0.0
2.8499999999999996	99.6	0.0
2.8499999999999996	102.0	0.0
2.8499999999999996	104.39999999999999	0.0
2.8499999999999996	106.8	0.0
2.8499999999999996	109.2	0.0
2.8499999999999996	111.6	0.0
2.8499999999999996	114.0	0.0
2.8499999999999996	116.39999999999999	0.0
2.8499999999999996	118.8	0.0
2.8499999999999996	121.2	0.0
2.8499999999999996	123.6	0.0
2.8499999999999996	126.0	0.0
2.8499999999999996	128.4	0.0
2.8499999999999996	130.8	0.0
2.8499999999999996	133.2	0.0
2.8499999999999996	135.6	0.0
2.8499999999999996	138.0	0.0
2.8499999999999996	140.39999999999998	0.0
2.8499999999999996	142.8	0.0
2.8499999999999996	145.2	0.0
2.8499999999999996	147.6	0.0
2.8499999999999996	150.0	0.0
2.8499999999999996	152.39999999999998	0.0
2.8499999999999996	154.8	0.0
2.8499999999999996	157.2	0.0
2.8499999999999996	159.6	0.0
2.8499999999999996	162.0	0.0
2.8499999999999996	164.39999999999998	0.0
2.8499999999999996	166.8	0.0
2.8499999999999996	169.2	0.0
2.8499999999999996	171.6	0.0
2.8499999999999996	174.0	0.0
2.8499999999999996	176.39999999999998	0.0
2.8499999999999996	178.8	0.0
3.15	61.2	2.872401908558674e-05
3.15	63.599999999999994	9.269368712805735e-05
3.15	66.0	0.00012305584073107854
3.15	68.4	0.00010986834272908818
3.15	70.8	9.075677335901464e-05
3.15	73.2	6.525750964422735e-05
3.15	75.6	3.899584370120019e-05
3.15	78.0	1.5814694869575147e-05
3.15	80.4	3.3483881645680477e-06
3.15	82.8	1.4423825939677658e-07
3.15	85.2	0.0
3.15	87.6	0.0
3.15	90.0	0.0
3.15	92.4	0.0
3.15	94.8	0.0
3.15	97.2	0.0
3.15	99.6	0.0
3.15	102.0	0.0
3.15	104.39999999999999	0.0
3.15	106.8	0.0
3.15	109.2	0.0
3.15	111.6	0.0
3.15	114.0	0.0
3.15	116.39999999999999	0.0
3.15	118.8	0.0
3.15	121.2	0.0
3.15	123.6	0.0
3.15	126.0	0.0
3.15	128.4	0.0
3.15	130.8	0.0
3.15	133.2	0.0
3.15	135.6	0.0
3.15	138.0	0.0
3.15	140.39999999999998	0.0
3.15	142.8	0.0
3.15	145.2	0.0
3.15	147.6	0.0
3.15	150.0	0.0
3.15	152.39999999999998	0.0
3.15	154.8	0.0
3.15	157.2	0.0
3.15	159.6	0.0
3.15	162.0	0.0
3.15	164.39999999999998	0.0
3.15	166.8	0.0
3.15	169.2	0.0
3.15	171.6	0.0
3.15	174.0	0.0
3.15	176.39999999999998	0.0
3.15	178.8	0.0
3.4499999999999997	61.2	1.8627340927812345e-05
3.4499999999999997	63.599999999999994	6.553568343020704e-05
3.4499999999999997	66.0	0.0001377063267926654
3.4499999999999997	68.4	0.00018563463984365257
3.4499999999999997	70.8	0.0001988324405784565
3.4499999999999997	73.2	0.00022822613729695678
3.4499999999999997	75.6	0.00027266182392397966
3.4499999999999997	78.0	0.00032826567292143543
3.4499999999999997	80.4	0.0003082062521324712
3.4499999999999997	82.8	0.00016745031642684358
3.4499999999999997	85.2	6.417572269875153e-05
3.4499999999999997	87.6	1.657709709781535e-05
3.4499999999999997	90.0	2.5447750050717014e-06
3.4499999999999997	92.4	1.54540992210833e-07
3.4499999999999997	94.8	0.0
3.4499999999999997	97.2	0.0
3.4499999999999997	99.6	0.0
3.4499999999999997	102.0	0.0
3.4499999999999997	104.39999999999999	0.0
3.4499999999999997	106.8	0.0
3.4499999999999997	109.2	0.0
3.4499999999999997	111.6	0.0
3.4499999999999997	114.0	0.0
3.4499999999999997	116.39999999999999	0.0
3.4499999999999997	118.8	0.0
3.4499999999999997	121.2	0.0
3.4499999999999997	123.6	0.0
3.4499999999999997	126.0	0.0
3.4499999999999997	128.4	0.0
3.4499999999999997	130.8	0.0
3.4499999999999997	133.2	0.0
3.4499999999999997	135.6	0.0
3.4499999999999997	138.0	0.0
3.4499999999999997	140.39999999999998	0.0
3.4499999999999997	142.8	0.0
3.4499999999999997	145.2	0.0
3.4499999999999997	147.6	0.0
3.4499999999999997	150.0	0.0
3.4499999999999997	152.39999999999998	0.0
3.4499999999999997	154.8	0.0
3.4499999999999997	157.2	0.0
3.4499999999999997	159.6	0.0
3.4499999999999997	162.0	0.0
3.4499999999999997	164.39999999999998	0.0
3.4499999999999997	166.8	0.0
3.4499999999999997	169.2	0.0
3.4499999999999997	171.6	0.0
3.4499999999999997	174.0	0.0
3.4499999999999997	176.39999999999998	0.0
3.4499999999999997	178.8	0.0
3.75	61.2	1.9575192346705422e-05
3.75	63.599999999999994	5.687108513358629e-05
3.75	66.0	0.00011028045204164959
3.75	68.4	0.00018357409328084118
3.75	70.8	0.0002280509908391175
3.75	73.2	0.0002477601187124056
3.75	75.6	0.0003101946795655835
3.75	78.0	0.00044308963013408296
3.75	80.4	0.0005368135905435487
3.75	82.8	0.0005449218412682071
3.75	85.2	0.0004964165751796339
3.75	87.6	0.00038798031231170266
3.75	90.0	0.0002534472272257642
3.75	92.4	0.00013429612223121365
3.75	94.8	5.3347550511179146e-05
3.75	97.2	1.6195895983695176e-05
3.75	99.6	3.523534622406987e-06
3.75	102.0	2.9877925160760994e-07
3.75	104.39999999999999	0.0
3.75	106.8	0.0
3.75	109.2	0.0
3.75	111.6	0.0
3.75	114.0	0.0
3.75	116.39999999999999	0.0
3.75	118.8	0.0
3.75	121.2	0.0
3.75	123.6	0.0
3.75	126.0	0.0
3.75	128.4	0.0
3.75	130.8	0.0
3.75	133.2	0.0
3.75	135.6	0.0
3.75	138.0	0.0
3.75	140.39999999999998	0.0
3.75	142.8	0.0
3.75	145.2	0.0
3.75	147.6	0.0
3.75	150.0	0.0
3.75	152.39999999999998	0.0
3.75	154.8	0.0
3.75	157.2	0.0
3.75	159.6	0.0
3.75	162.0	0.0
3.75	164.39999999999998	0.0
3.75	166.8	0.0
3.75	169.2	0.0
3.75	171.6	0.0
3.75	174.0	0.0
3.75	176.39999999999998	0.0
3.75	178.8	0.0
4.05	61.2	2.9960347023273352e-05
4.05	63.599999999999994	7.85995486384293e-05
4.05	66.0	0.00012689876007072103
4.05	68.4	0.00019148659208203581
4.05	70.8	0.00028343848244747965
4.05	73.2	0.0003181380865652184
4.05	75.6	0.0003495511189152755
4.05	78.0	0.00040896697905393127
4.05	80.4	0.00041840428231160854
4.05	82.8	0.00043557893791263655
4.05	85.2	0.00046544656034058323
4.05	87.6	0.0005027939667915373
4.05	90.0	0.0005309101246410917
4.05	92.4	0.0005105622273333351
4.05	94.8	0.00045130090818688514
4.05	97.2	0.0003488093221526615
4.05	99.6	0.00022789644984690804
4.05	102.0	0.0001295671678695622
4.05	104.39999999999999	6.27024319063415e-05
4.05	106.8	2.3469625350418328e-05
4.05	109.2	7.47978402300426e-06
4.05	111.6	1.988427433112715e-06
4.05	114.0	3.60595648491943e-07
4.05	116.39999999999999	4.121093125622182e-08
4.05	118.8	0.0
4.05	121.2	0.0
4.05	123.6	0.0
4.05	126.0	0.0
4.05	128.4	0.0
4.05	130.8	0.0
4.05	133.2	0.0
4.05	135.6	0.0
4.05	138.0	0.0
4.05	140.39999999999998	0.0
4.05	142.8	0.0
4.05	145.2	0.0
4.05	147.6	0.0
4.05	150.0	0.0
4.05	152.39999999999998	0.0
4.05	154.8	0.0
4.05	157.2	0.0
4.05	159.6	0.0
4.05	162.0	0.0
4.05	164.39999999999998	0.0
4.05	166.8	0.0
4.05	169.2	0.0
4.05	171.6	0.0
4.05	174.0	0.0
4.05	176.39999999999998	0.0
4.05	178.8	0.0
4.35	61.2	4.9968254148169185e-05
4.35	63.599999999999994	0.00012928899408358246
4.35	66.0	0.00018676794045319756
4.35	68.4	0.0002509127549535084
4.35	70.8	0.0003454403285224659
4.35	73.2	0.00043787644733017157
4.35	75.6	0.00046666228281264533
4.35	78.0	0.00047187546561655455
4.35	80.4	0.0004352904613938462
4.35	82.8	0.00040852396154292747
4.35	85.2	0.0003954910045331474
4.35	87.6	0.0003930080459249623
4.35	90.0	0.000402105358999771
4.35	92.4	0.0004234217131920542
4.35	94.8	0.0004565037882579838
4.35	97.2	0.0004807667240350844
4.35	99.6	0.0004910591541163288
4.35	102.0	0.0004680016380784725
4.35	104.39999999999999	0.00041618919475658474
4.35	106.8	0.00033210859226107803
4.35	109.2	0.00024171241455055542
4.35	111.6	0.00015583913654540395
4.35	114.0	8.890228145248518e-05
4.35	116.39999999999999	4.5002336931794294e-05
4.35	118.8	2.053334649841255e-05
4.35	121.2	7.89189333556649e-06
4.35	123.6	2.637499600398216e-06
4.35	126.0	7.933104266822712e-07
4.35	128.4	9.272459532649977e-08
4.35	130.8	1.030273281405547e-08
4.35	133.2	0.0
4.35	135.6	0.0
4.35	138.0	0.0
4.35	140.39999999999998	0.0
4.35	142.8	0.0
4.35	145.2	0.0
4.35	147.6	0.0
4.35	150.0	0.0
4.35	152.39999999999998	0.0
4.35	154.8	0.0
4.35	157.2	0.0
4.35	159.6	0.0
4.35	162.0	0.0
4.35	164.39999999999998	0.0
4.35	166.8	0.0
4.35	169.2	0.0
4.35	171.6	0.0
4.35	174.0	0.0
4.35	176.39999999999998	0.0
4.35	178.8	0.0
4.65	61.2	7.965042738546308e-05
4.65	63.599999999999994	0.0002035510922072945
4.65	66.0	0.00029102129379862484
4.65	68.4	0.00035611395971782943
4.65	70.8	0.0004483028129379957
4.65	73.2	0.0005907277913594985
4.65	75.6	0.00062674614527744
4.65	78.0	0.0005780554299982103
4.65	80.4	0.0005245224302963811
4.65	82.8	0.0004859799068389965
4.65	85.2	0.00044715920959563553
4.65	87.6	0.0004115323595246341
4.65	90.0	0.00038628036139738177
4.65	92.4	0.0003726395431515745
4.65	94.8	0.00036562338210520054
4.65	97.2	0.00036581913402866753
4.65	99.6	0.0003747516033784559
4.65	102.0	0.0003956764537238027
4.65	104.39999999999999	0.0004192594091351733
4.65	106.8	0.00043428079357806616
4.65	109.2	0.00043794856645986997
4.65	111.6	0.0004222987153153222
4.65	114.0	0.00039067962830898574
4.65	116.39999999999999	0.0003380223608963459
4.65	118.8	0.0002705497636970967
4.65	121.2	0.00020433409990116216
4.65	123.6	0.0001425074002840161
4.65	126.0	9.231248601393701e-05
4.65	128.4	5.74583409039877e-05
4.65	130.8	3.1258491357844296e-05
4.65	133.2	1.7009811876005785e-05
4.65	135.6	8.88095568571571e-06
4.65	138.0	3.863524805270848e-06
4.65	140.39999999999998	1.7926755096456517e-06
4.65	142.8	7.727049610541602e-07
4.65	145.2	2.6787105316544537e-07
4.65	147.6	1.2363279376866418e-07
4.65	150.0	3.090819844216678e-08
4.65	152.39999999999998	1.030273281405547e-08
4.65	154.8	0.0
4.65	157.2	0.0
4.65	159.6	0.0
4.65	162.0	0.0
4.65	164.39999999999998	0.0
4.65	166.8	0.0
4.65	169.2	0.0
4.65	171.6	0.0
4.65	174.0	0.0
4.65	176.39999999999998	0.0
4.65	178.8	0.0
4.949999999999999	61.2	0.00010977561813376135
4.949999999999999	63.599999999999994	0.00029633750393067836
4.949999999999999	66.0	0.0004293457845601336
4.949999999999999	68.4	0.0005224206728023139
4.949999999999999	70.8	0.000618668802751217
4.949999999999999	73.2	0.0007636797671090476
4.949999999999999	75.6	0.0008271549039764484
4.949999999999999	78.0	0.0007349763534890892
4.949999999999999	80.4	0.0006627851046610065
4.949999999999999	82.8	0.0005917992755721603
4.949999999999999	85.2	0.0005422019198052972
4.949999999999999	87.6	0.0004921409410618047
4.949999999999999	90.0	0.00045147605464472475
4.949999999999999	92.4	0.00041685887238950085
4.949999999999999	94.8	0.00038469374054401714
4.949999999999999	97.2	0.00035948295334802346
4.949999999999999	99.6	0.00034453368803483104
4.949999999999999	102.0	0.00033533334763187944
4.949999999999999	104.39999999999999	0.0003293783680653534
4.949999999999999	106.8	0.0003321807113907765
4.949999999999999	109.2	0.0003359412088679067
4.949999999999999	111.6	0.00034478095362236834
4.949999999999999	114.0	0.00035806117621968594
4.949999999999999	116.39999999999999	0.0003668906182413293
4.949999999999999	118.8	0.00037394799021895736
4.949999999999999	121.2	0.0003684463308962517
4.949999999999999	123.6	0.0003469033165820638
4.949999999999999	126.0	0.0003241136715973711
4.949999999999999	128.4	0.00028881650897641874
4.949999999999999	130.8	0.00024447354694472225
4.949999999999999	133.2	0.00020476681467935493
4.949999999999999	135.6	0.00016245349101202472
4.949999999999999	138.0	0.00012222131937314148
4.949999999999999	140.39999999999998	9.063314056524596e-05
4.949999999999999	142.8	6.54532615676944e-05
4.949999999999999	145.2	4.5208391588075935e-05
4.949999999999999	147.6	3.159848154070775e-05
4.949999999999999	150.0	2.1048483139115573e-05
4.949999999999999	152.39999999999998	1.399111116148733e-05
4.949999999999999	154.8	8.66459829662065e-06
4.949999999999999	157.2	6.377391611900411e-06
4.949999999999999	159.6	4.172606789692416e-06
4.949999999999999	162.0	2.884765187935566e-06
4.949999999999999	164.39999999999998	2.0090328987408166e-06
4.949999999999999	166.8	1.1642088079882682e-06
4.949999999999999	169.2	6.696776329136135e-07
4.949999999999999	171.6	4.533202438184353e-07
4.949999999999999	174.0	2.575683203513898e-07
4.949999999999999	176.39999999999998	1.2363279376866564e-07
4.949999999999999	178.8	6.181639688433282e-08
5.25	61.2	0.00014612365950174917
5.25	63.599999999999994	0.0003929565322608909
5.25	66.0	0.0005851128019758382
5.25	68.4	0.0007306389029743762
5.25	70.8	0.0008631732578943814
5.25	73.2	0.000994059175564142
5.25	75.6	0.0010385154676567977
5.25	78.0	0.0009478514188931034
5.25	80.4	0.0008463798034074759
5.25	82.8	0.0007617428533400054
5.25	85.2	0.000681082758138765
5.25	87.6	0.0006132598680238415
5.25	90.0	0.0005579135873467318
5.25	92.4	0.0005041745329886215
5.25	94.8	0.0004615212191384288
5.25	97.2	0.00042740887079109114
5.25	99.6	0.00038942269490567093
5.25	102.0	0.00035757694777742536
5.25	104.39999999999999	0.0003352818339678072
5.25	106.8	0.0003142230480958778
5.25	109.2	0.000299964065881225
5.25	111.6	0.0002947817912757568
5.25	114.0	0.00029066069815013464
5.25	116.39999999999999	0.0002894140674796322
5.25	118.8	0.00028855894065606564
5.25	121.2	0.00029022798337194263
5.25	123.6	0.0002945860393522898
5.25	126.0	0.0002961520547400245
5.25	128.4	0.00029759443733399403
5.25	130.8	0.00029879985707323675
5.25	133.2	0.0002903413134329006
5.25	135.6	0.00027848286796391605
5.25	138.0	0.00026542930548851423
5.25	140.39999999999998	0.00024545230656205754
5.25	142.8	0.00022133360904435368
5.25	145.2	0.0001996875674020255
5.25	147.6	0.00017352892878713422
5.25	150.0	0.00015256286751053522
5.25	152.39999999999998	0.00012583757859087352
5.25	154.8	0.00010687024748019738
5.25	157.2	8.705809227876975e-05
5.25	159.6	7.030584872311369e-05
5.25	162.0	5.744803817117398e-05
5.25	164.39999999999998	4.625927033510906e-05
5.25	166.8	3.537958448346649e-05
5.25	169.2	2.6962251774383487e-05
5.25	171.6	1.880248738565101e-05
5.25	174.0	1.3609910047367437e-05
5.25	176.39999999999998	7.850682404310268e-06
5.25	178.8	2.565380470699812e-06
5.55	61.2	0.00019731793885479037
5.55	63.599999999999994	0.0005210091984067852
5.55	66.0	0.0007684911433332093
5.55	68.4	0.000968065380674283
5.55	70.8	0.0011407803935691027
5.55	73.2	0.0012268185152992796
5.55	75.6	0.0012770443377678074
5.55	78.0	0.0012169381945306005
5.55	80.4	0.0010806330394006532
5.55	82.8	0.0009702598627636711
5.55	85.2	0.0008758250137900389
5.55	87.6	0.0007914353293101155
5.55	90.0	0.0007085498438210347
5.55	92.4	0.0006413348149421408
5.55	94.8	0.0005778390726091133
5.55	97.2	0.0005237909362665787
5.55	99.6	0.0004802412846615691
5.55	102.0	0.0004351462231344481
5.55	104.39999999999999	0.00040109569118399233
5.55	106.8	0.0003692808522541891
5.55	109.2	0.000341762252907847
5.55	111.6	0.0003195701664263736
5.55	114.0	0.0002974605018074104
5.55	116.39999999999999	0.00028191367799099896
5.55	118.8	0.0002678813558982555
5.55	121.2	0.0002579495214655061
5.55	123.6	0.00025023277458778
5.55	126.0	0.0002450608027151227
5.55	128.4	0.0002389512821563892
5.55	130.8	0.0002353453256714684
5.55	133.2	0.00023218238669755616
5.55	135.6	0.00022800977990785823
5.55	138.0	0.00022582560055128383
5.55	140.39999999999998	0.00022374444852284197
5.55	142.8	0.00021573922512632094
5.55	145.2	0.00020692008583749193
5.55	147.6	0.00019925485262382986
5.55	150.0	0.0001873758016892285
5.55	152.39999999999998	0.00017436345014507423
5.55	154.8	0.00016170139151660013
5.55	157.2	0.00014569094472355969
5.55	159.6	0.00013353372000297098
5.55	162.0	0.00011579241409717045
5.55	164.39999999999998	9.871048309146517e-05
5.55	166.8	8.319456747349768e-05
5.55	169.2	6.611263646779454e-05
5.55	171.6	5.245121275635563e-05
5.55	174.0	3.8521917991753745e-05
5.55	176.39999999999998	2.204784822207864e-05
5.55	178.8	7.933104266822688e-06
5.85	61.2	0.00025306602611164527
5.85	63.599999999999994	0.0006756635206785738
5.85	66.0	0.000992163472726356
5.85	68.4	0.001249556646619911
5.85	70.8	0.00140263465077114
5.85	73.2	0.0014289375276454234
5.85	75.6	0.0014806572463719908
5.85	78.0	0.0014689224336967728
5.85	80.4	0.0013263017033518106
5.85	82.8	0.0011986199355872135
5.85	85.2	0.0010738538412090018
5.85	87.6	0.000972371922990561
5.85	90.0	0.0008822230108675699
5.85	92.4	0.0007932589130182056
5.85	94.8	0.0007146490616469576
5.85	97.2	0.0006465995114101213
5.85	99.6	0.0005884714928732239
5.85	102.0	0.0005330633957992332
5.85	104.39999999999999	0.0004883907463174856
5.85	106.8	0.0004492609670897029
5.85	109.2	0.00041558133352055546
5.85	111.6	0.00038013993264020697
5.85	114.0	0.0003565157662975776
5.85	116.39999999999999	0.0003247936519630987
5.85	118.8	0.0003065784203478486
5.85	121.2	0.0002810997620986894
5.85	123.6	0.0002642753994133384
5.85	126.0	0.00024739952306391405
5.85	128.4	0.00023155391999589808
5.85	130.8	0.00022272447797425115
5.85	133.2	0.00021283385447276042
5.85	135.6	0.00020135661011789772
5.85	138.0	0.00019215626971495083
5.85	140.39999999999998	0.00018545949338581253
5.85	142.8	0.00017925724823175112
5.85	145.2	0.0001690884509442804
5.85	147.6	0.00016084626469303208
5.85	150.0	0.0001503477799555133
5.85	152.39999999999998	0.00014313586698567264
5.85	154.8	0.00013255496038563767
5.85	157.2	0.00012317947352484865
5.85	159.6	0.0001132682445577245
5.85	162.0	9.995711376196735e-05
5.85	164.39999999999998	8.887137325404248e-05
5.85	166.8	7.534388506918766e-05
5.85	169.2	6.365028332523545e-05
5.85	171.6	4.9401603843395394e-05
5.85	174.0	3.658500422271141e-05
5.85	176.39999999999998	2.1120602268813713e-05
5.85	178.8	7.479784023004272e-06
6.15	61.2	0.00031332671034105583
6.15	63.599999999999994	0.0008514384452191747
6.15	66.0	0.0012701621122480147
6.15	68.4	0.001599499269382121
6.15	70.8	0.0017030108259649271
6.15	73.2	0.0017223078445256531
6.15	75.6	0.0017319718079052472
6.15	78.0	0.0017690822515014648
6.15	80.4	0.0016086687015866305
6.15	82.8	0.0014564870351902078
6.15	85.2	0.0013171116656816653
6.15	87.6	0.0011905941067250712
6.15	90.0	0.0010750798664138743
6.15	92.4	0.0009713931633732258
6.15	94.8	0.0008845720339491744
6.15	97.2	0.0008044373781214512
6.15	99.6	0.0007352236190766309
6.15	102.0	0.0006706254843325026
6.15	104.39999999999999	0.000608273345341835
6.15	106.8	0.0005580578256061285
6.15	109.2	0.0005171250681358862
6.15	111.6	0.0004666828882782734
6.15	114.0	0.00043066453436033526
6.15	116.39999999999999	0.00039600614117385013
6.15	118.8	0.0003690129812010248
6.15	121.2	0.00034094833701553764
6.15	123.6	0.0003130279310894492
6.15	126.0	0.0002894140674796322
6.15	128.4	0.0002695091876828786
6.15	130.8	0.0002516854599145611
6.15	133.2	0.000234624134374488
6.15	135.6	0.00021914942968777128
6.15	138.0	0.00020303595556659358
6.15	140.39999999999998	0.00018827213944404967
6.15	142.8	0.00017426042281693424
6.15	145.2	0.00016282438939333455
6.15	147.6	0.0001535313243950528
6.15	150.0	0.0001425898221465294
6.15	152.39999999999998	0.00012831023446624682
6.15	154.8	0.00011929534325394828
6.15	157.2	0.00010885867491331139
6.15	159.6	9.756687974910415e-05
6.15	162.0	8.636780918022803e-05
6.15	164.39999999999998	7.48699593597411e-05
6.15	166.8	6.426844729407803e-05
6.15	169.2	5.257484555012569e-05
6.15	171.6	4.202484714853177e-05
6.15	174.0	2.9033101070008663e-05
6.15	176.39999999999998	1.728798566198508e-05
6.15	178.8	5.70771397898673e-06
6.449999999999999	61.2	0.0004131910995076958
6.449999999999999	63.599999999999994	0.001092779961388425
6.449999999999999	66.0	0.0016251942850203662
6.449999999999999	68.4	0.001958436177891002
6.449999999999999	70.8	0.0020901978278499455
6.449999999999999	73.2	0.0021269579785304954
6.449999999999999	75.6	0.0021090621316324936
6.449999999999999	78.0	0.0021464610517475027
6.449999999999999	80.4	0.001982111857897701
6.449999999999999	82.8	0.0017929433806988173
6.449999999999999	85.2	0.0016154066888470135
6.449999999999999	87.6	0.001462163840970761
6.449999999999999	90.0	0.0013281355897927047
6.449999999999999	92.4	0.0012110965450250416
6.449999999999999	94.8	0.0011003318645411242
6.449999999999999	97.2	0.001000003852397852
6.449999999999999	99.6	0.000912265779753361
6.449999999999999	102.0	0.0008270209684498657
6.449999999999999	104.39999999999999	0.000763205841399601
6.449999999999999	106.8	0.0006969489666724105
6.449999999999999	109.2	0.0006332883806143616
6.449999999999999	111.6	0.0005795390235234377
6.449999999999999	114.0	0.0005349281904385773
6.449999999999999	116.39999999999999	0.0004893076895379364
6.449999999999999	118.8	0.00044806585008327237
6.449999999999999	121.2	0.0004192800146008014
6.449999999999999	123.6	0.000387382753808488
6.449999999999999	126.0	0.00035215771031722997
6.449999999999999	128.4	0.00032619482362581217
6.449999999999999	130.8	0.00030312700485514004
6.449999999999999	133.2	0.0002778440985294512
6.449999999999999	135.6	0.00025687803725284197
6.449999999999999	138.0	0.00023660225907478667
6.449999999999999	140.39999999999998	0.00021797491814697158
6.449999999999999	142.8	0.0001994403018144858
6.449999999999999	145.2	0.0001848413294169714
6.449999999999999	147.6	0.00016815090225819732
6.449999999999999	150.0	0.00015151198876350156
6.449999999999999	152.39999999999998	0.00013763420766296704
6.449999999999999	154.8	0.000124261260470323
6.449999999999999	157.2	0.0001129385571076774
6.449999999999999	159.6	9.986438916663848e-05
6.449999999999999	162.0	8.922166616972141e-05
6.449999999999999	164.39999999999998	7.534388506918766e-05
6.449999999999999	166.8	6.416541996593747e-05
6.449999999999999	169.2	5.164759959686069e-05
6.449999999999999	171.6	4.0685491882704565e-05
6.449999999999999	174.0	2.859008355900427e-05
6.449999999999999	176.39999999999998	1.6113474121182757e-05
6.449999999999999	178.8	5.779833108685119e-06
6.75	61.2	0.0005522058733677468
6.75	63.599999999999994	0.0014237964639712138
6.75	66.0	0.002039158089489115
6.75	68.4	0.002366084407144737
6.75	70.8	0.002525241023656252
6.75	73.2	0.0025948153783495686
6.75	75.6	0.0025799382321660875
6.75	78.0	0.002597658932606248
6.75	80.4	0.0024557593935582767
6.75	82.8	0.0021939566500202984
6.75	85.2	0.0019648341749685188
6.75	87.6	0.0017797352772312089
6.75	90.0	0.001614057030848372
6.75	92.4	0.001459763304225086
6.75	94.8	0.001337655314912892
6.75	97.2	0.0012207811138702468
6.75	99.6	0.0011158580828919125
6.75	102.0	0.0010204959879650144
6.75	104.39999999999999	0.0009249999575115281
6.75	106.8	0.0008557140793370051
6.75	109.2	0.0007778872356596302
6.75	111.6	0.0007221082402043381
6.75	114.0	0.0006617239231811587
6.75	116.39999999999999	0.0006052752500929448
6.75	118.8	0.0005560178845089456
6.75	121.2	0.000508707735426803
6.75	123.6	0.00046876404030671265
6.75	126.0	0.00043028333324621263
6.75	128.4	0.00039707762538651424
6.75	130.8	0.00036495370447228693
6.75	133.2	0.0003343854962129883
6.75	135.6	0.0003105243670156282
6.75	138.0	0.0002811718812283912
6.75	140.39999999999998	0.0002585058690374658
6.75	142.8	0.00023557198579337834
6.75	145.2	0.00021658404921707665
6.75	147.6	0.00019608161091710138
6.75	150.0	0.00017561008081557757
6.75	152.39999999999998	0.00015908449738183053
6.75	154.8	0.00014306374785597425
6.75	157.2	0.00012808357434433912
6.75	159.6	0.00011234099860445951
6.75	162.0	9.693841304744905e-05
6.75	164.39999999999998	8.274124722967948e-05
6.75	166.8	7.017191319653181e-05
6.75	169.2	5.868436610886066e-05
6.75	171.6	4.501263966460782e-05
6.75	174.0	3.1124555831261946e-05
6.75	176.39999999999998	1.903945024037451e-05
6.75	178.8	6.3155752150160035e-06
7.049999999999999	61.2	0.0007755176071123997
7.049999999999999	63.599999999999994	0.0018916229555918462
7.049999999999999	66.0	0.0024798265774118957
7.049999999999999	68.4	0.0028442239343122403
7.049999999999999	70.8	0.003053616676025087
7.049999999999999	73.2	0.0031401081179990827
7.049999999999999	75.6	0.00312430372586234
7.049999999999999	78.0	0.003104553387057777
7.049999999999999	80.4	0.0030184843571291753
7.049999999999999	82.8	0.0026986463196496196
7.049999999999999	85.2	0.002425881468397501
7.049999999999999	87.6	0.0021722281865154684
7.049999999999999	90.0	0.0019740448181042843
7.049999999999999	92.4	0.0017767783929135746
7.049999999999999	94.8	0.0016219489241839386
7.049999999999999	97.2	0.001471529025098729
7.049999999999999	99.6	0.0013400661543913888
7.049999999999999	102.0	0.0012246137304770825
7.049999999999999	104.39999999999999	0.001134320580094693
7.049999999999999	106.8	0.001035465858743831
7.049999999999999	109.2	0.0009555578630380168
7.049999999999999	111.6	0.0008718893698550775
7.049999999999999	114.0	0.0007975036389375965
7.049999999999999	116.39999999999999	0.0007328230823309516
7.049999999999999	118.8	0.0006820615177561002
7.049999999999999	121.2	0.0006237480500285462
7.049999999999999	123.6	0.0005762421490229399
7.049999999999999	126.0	0.0005292307791924015
7.049999999999999	128.4	0.0004822400148274973
7.049999999999999	130.8	0.0004428114563481041
7.049999999999999	133.2	0.0004029192748920861
7.049999999999999	135.6	0.0003715989671373483
7.049999999999999	138.0	0.00033943383529187553
7.049999999999999	140.39999999999998	0.0003127909682347241
7.049999999999999	142.8	0.00028267608021923993
7.049999999999999	145.2	0.0002545393169040575
7.049999999999999	147.6	0.00023068849043951333
7.049999999999999	150.0	0.00021085572977246175
7.049999999999999	152.39999999999998	0.00019019875048027803
7.049999999999999	154.8	0.00016597702563443364
7.049999999999999	157.2	0.00015151198876350156
7.049999999999999	159.6	0.00013308039975915294
7.049999999999999	162.0	0.00011516394739551341
7.049999999999999	164.39999999999998	9.737112782563824e-05
7.049999999999999	166.8	8.102069084973222e-05
7.049999999999999	169.2	6.898709892291625e-05
7.049999999999999	171.6	5.1513664070276734e-05
7.049999999999999	174.0	3.703832446652986e-05
7.049999999999999	176.39999999999998	2.210966461896304e-05
7.049999999999999	178.8	7.397362160491828e-06
7.35	61.2	0.0010140361744905956
7.35	63.599999999999994	0.002421574926081226
7.35	66.0	0.0031454449335967536
7.35	68.4	0.0035140458054852357
7.35	70.8	0.0036870802030972765
7.35	73.2	0.00375009171698804
7.35	75.6	0.00371406306033731
7.35	78.0	0.003667515313483385
7.35	80.4	0.003620019715210611
7.35	82.8	0.0032536339308771502
7.35	85.2	0.0029118922834349315
7.35	87.6	0.002619304974248586
7.35	90.0	0.0023639826496506485
7.35	92.4	0.002133459002936171
7.35	94.8	0.001938077977850411
7.35	97.2	0.0017615818620128271
7.35	99.6	0.0015997156267712116
7.35	102.0	0.00146539889907437
7.35	104.39999999999999	0.0013406740156274063
7.35	106.8	0.001234926766023941
7.35	109.2	0.0011355981189636328
7.35	111.6	0.0010374645889097607
7.35	114.0	0.0009569178237694749
7.35	116.39999999999999	0.000880131556106314
7.35	118.8	0.00080393254421356
7.35	121.2	0.0007460311857985683
7.35	123.6	0.0006887995050164947
7.35	126.0	0.0006324332537907932
7.35	128.4	0.0005786117775701709
7.35	130.8	0.0005279017266593866
7.35	133.2	0.00048368239742146643
7.35	135.6	0.00043911277526785167
7.35	138.0	0.00039974603318535575
7.35	140.39999999999998	0.00036599428048650546
7.35	142.8	0.0003353848612959467
7.35	145.2	0.0003032197294504692
7.35	147.6	0.0002771538154309021
7.35	150.0	0.0002496661242830084
7.35	152.39999999999998	0.00022524864751369408
7.35	154.8	0.00019950211821136951
7.35	157.2	0.00017898937717858728
7.35	159.6	0.00015582883381258668
7.35	162.0	0.00013411067304056125
7.35	164.39999999999998	0.00011702874203485573
7.35	166.8	9.596995616292641e-05
7.35	169.2	7.775472454767732e-05
7.35	171.6	6.127035204518696e-05
7.35	174.0	4.218969087355752e-05
7.35	176.39999999999998	2.541684185227477e-05
7.35	178.8	8.58217643410818e-06
7.65	61.2	0.00040076600373394495
7.65	63.599999999999994	0.0020076317270781114
7.65	66.0	0.0031874697807452953
7.65	68.4	0.003811011776117583
7.65	70.8	0.004079253727664309
7.65	73.2	0.004129160165415593
7.65	75.6	0.0040490976287175925
7.65	78.0	0.003945709704928522
7.65	80.4	0.003810609969537835
7.65	82.8	0.0036735321094468042
7.65	85.2	0.003454640248079382
7.65	87.6	0.0031403141726553826
7.65	90.0	0.002830469786005459
7.65	92.4	0.002553604447093362
7.65	94.8	0.0023190524318485593
7.65	97.2	0.002110792990745242
7.65	99.6	0.0019114351107932805
7.65	102.0	0.0017383595022499615
7.65	104.39999999999999	0.0015988914081460825
7.65	106.8	0.0014612056868190451
7.65	109.2	0.0013423224528776592
7.65	111.6	0.001223707089989446
7.65	114.0	0.0011282419677344072
7.65	116.39999999999999	0.001037340956115989
7.65	118.8	0.000953590041070532
7.65	121.2	0.0008739705218835115
7.65	123.6	0.0008093208734753182
7.65	126.0	0.0007360993513658211
7.65	128.4	0.0006788676705837469
7.65	130.8	0.0006244383331270879
7.65	133.2	0.0005719046985082259
7.65	135.6	0.0005248006040823514
7.65	138.0	0.0004805091557147388
7.65	140.39999999999998	0.00043435291270776456
7.65	142.8	0.00039616068216606095
7.65	145.2	0.00036171864636867784
7.65	147.6	0.00032734872970098056
7.65	150.0	0.00029091826647048775
7.65	152.39999999999998	0.00026659351429649935
7.65	154.8	0.00023674649733418067
7.65	157.2	0.00021110299535999908
7.65	159.6	0.0001830898648385776
7.65	162.0	0.00016050627451017206
7.65	164.39999999999998	0.00013480095613910178
7.65	166.8	0.0001142985178391314
7.65	169.2	9.186946850293371e-05
7.65	171.6	7.091370995914297e-05
7.65	174.0	5.097792196394707e-05
7.65	176.39999999999998	3.000155795452953e-05
7.65	178.8	1.0045164493704083e-05
7.949999999999999	61.2	0.0
7.949999999999999	63.599999999999994	0.00040881243806172225
7.949999999999999	66.0	0.0020490178047921663
7.949999999999999	68.4	0.003218614942042204
7.949999999999999	70.8	0.0038277434142075864
7.949999999999999	73.2	0.004110234045236174
7.949999999999999	75.6	0.004162025883092456
7.949999999999999	78.0	0.004080088249022247
7.949999999999999	80.4	0.0038942063435910813
7.949999999999999	82.8	0.0036965793227518467
7.949999999999999	85.2	0.0035136130907070357
7.949999999999999	87.6	0.00338370593265463
7.949999999999999	90.0	0.0032464529261057628
7.949999999999999	92.4	0.003034484501189404
7.949999999999999	94.8	0.0027608439176480724
7.949999999999999	97.2	0.0025000405391930724
7.949999999999999	99.6	0.0022886078563830394
7.949999999999999	102.0	0.0020797096458452496
7.949999999999999	104.39999999999999	0.0018893048407086783
7.949999999999999	106.8	0.001733002081186643
7.949999999999999	109.2	0.0015810985885762086
7.949999999999999	111.6	0.001455322826382228
7.949999999999999	114.0	0.0013360274831282792
7.949999999999999	116.39999999999999	0.001223398008005017
7.949999999999999	118.8	0.0011124478783304534
7.949999999999999	121.2	0.0010268527741112805
7.949999999999999	123.6	0.0009443793979347721
7.949999999999999	126.0	0.0008709621239018073
7.949999999999999	128.4	0.0007939388933839332
7.949999999999999	130.8	0.0007330497424528607
7.949999999999999	133.2	0.0006709036581184861
7.949999999999999	135.6	0.0006181124551792506
7.949999999999999	138.0	0.0005627455690365306
7.949999999999999	140.39999999999998	0.0005154663281528233
7.949999999999999	142.8	0.00047108215518987235
7.949999999999999	145.2	0.00042717190793637296
7.949999999999999	147.6	0.00038489979520029376
7.949999999999999	150.0	0.0003514571244858784
7.949999999999999	152.39999999999998	0.0003108643571984957
7.949999999999999	154.8	0.0002809452211064786
7.949999999999999	157.2	0.0002478631460405494
7.949999999999999	159.6	0.0002204166658239001
7.949999999999999	162.0	0.00019224899431027735
7.949999999999999	164.39999999999998	0.00016120686034152597
7.949999999999999	166.8	0.00013868508641000067
7.949999999999999	169.2	0.00010875564758517083
7.949999999999999	171.6	8.423514348771654e-05
7.949999999999999	174.0	6.0322500626295494e-05
7.949999999999999	176.39999999999998	3.509110796467293e-05
7.949999999999999	178.8	1.1982078262746511e-05
8.25	61.2	0.0
8.25	63.599999999999994	0.0
8.25	66.0	0.0003439052213331706
8.25	68.4	0.0020080747445891155
8.25	70.8	0.003205252297582346
8.25	73.2	0.0038394885296155986
8.25	75.6	0.004120134971470494
8.25	78.0	0.004241459953088786
8.25	80.4	0.004149085650677989
8.25	82.8	0.003965058237153306
8.25	85.2	0.0037244482150138557
8.25	87.6	0.0034927912676898398
8.25	90.0	0.0032867057032102682
8.25	92.4	0.0031318247208165914
8.25	94.8	0.0030133020825236787
8.25	97.2	0.002884301564958891
8.25	99.6	0.0027015413875703773
8.25	102.0	0.0024587986997384155
8.25	104.39999999999999	0.0022531870609682966
8.25	106.8	0.002046761506305882
8.25	109.2	0.0018769827722630622
8.25	111.6	0.0017112427094833622
8.25	114.0	0.001572145513760799
8.25	116.39999999999999	0.001442094117448968
8.25	118.8	0.0013156486776220657
8.25	121.2	0.001204039173047403
8.25	123.6	0.0011126642357195517
8.25	126.0	0.001018734220653802
8.25	128.4	0.0009360032761569423
8.25	130.8	0.0008606902992861913
8.25	133.2	0.0007839246370886736
8.25	135.6	0.0007242718140952748
8.25	138.0	0.0006552125960426775
8.25	140.39999999999998	0.0005987227120232038
8.25	142.8	0.0005448085112072517
8.25	145.2	0.0004990746802456655
8.25	147.6	0.0004481997856098485
8.25	150.0	0.0004081427604288111
8.25	152.39999999999998	0.0003680136161180603
8.25	154.8	0.0003299553211029395
8.25	157.2	0.0002908770555392307
8.25	159.6	0.0002560332131620887
8.25	162.0	0.00022368263212596028
8.25	164.39999999999998	0.00019017814501464937
8.25	166.8	0.0001600220460679091
8.25	169.2	0.00012877385744288047
8.25	171.6	9.943167438844787e-05
8.25	174.0	6.943011643392044e-05
8.25	176.39999999999998	4.1355169515618535e-05
8.25	178.8	1.3805661970834289e-05
8.55	61.2	0.0
8.55	63.599999999999994	0.0
8.55	66.0	0.0
8.55	68.4	0.0002483782826812515
8.55	70.8	0.001884534675415776
8.55	73.2	0.0031250352198921283
8.55	75.6	0.003806633114671621
8.55	78.0	0.004132415828984847
8.55	80.4	0.0042288906190556886
8.55	82.8	0.004180848975943722
8.55	85.2	0.0040509521206241106
8.55	87.6	0.003838561283662379
8.55	90.0	0.0035953240646553197
8.55	92.4	0.0033483572563696154
8.55	94.8	0.003115680338496966
8.55	97.2	0.002926357320305882
8.55	99.6	0.002798077994038094
8.55	102.0	0.002695009454966282
8.55	104.39999999999999	0.002572365723547749
8.55	106.8	0.002399588894256039
8.55	109.2	0.002207896247517722
8.55	111.6	0.002015111511101127
8.55	114.0	0.0018339379545659602
8.55	116.39999999999999	0.001683682899205764
8.55	118.8	0.0015442148051018948
8.55	121.2	0.0014175633106187106
8.55	123.6	0.001296331053595727
8.55	126.0	0.0011920673975174777
8.55	128.4	0.0010830026679478925
8.55	130.8	0.0009955839800206254
8.55	133.2	0.0009083404385512139
8.55	135.6	0.000836994013813859
8.55	138.0	0.000758693244427056
8.55	140.39999999999998	0.0006965471600926643
8.55	142.8	0.0006372446300149609
8.55	145.2	0.0005807238377970592
8.55	147.6	0.0005248212095479809
8.55	150.0	0.00047282331703545473
8.55	152.39999999999998	0.0004282330894162169
8.55	154.8	0.000381664737096686
8.55	157.2	0.00033636362091328797
8.55	159.6	0.00029918105818735417
8.55	162.0	0.000259134335739127
8.55	164.39999999999998	0.00022160148009751977
8.55	166.8	0.0001879321492611864
8.55	169.2	0.00015045080728365426
8.55	171.6	0.00011706995296611127
8.55	174.0	8.17418821467173e-05
8.55	176.39999999999998	4.901009999646201e-05
8.55	178.8	1.7524948516708407e-05
8.85	61.2	0.0
8.85	63.599999999999994	0.0
8.85	66.0	0.0
8.85	68.4	0.0
8.85	70.8	0.00014164197072763417
8.85	73.2	0.0016657664468421117
8.85	75.6	0.003026180498541266
8.85	78.0	0.003756479411332754
8.85	80.4	0.004120804649103407
8.85	82.8	0.004234196526454876
8.85	85.2	0.0042395127365869294
8.85	87.6	0.004126996591524655
8.85	90.0	0.003953323424478097
8.85	92.4	0.003723211887076191
8.85	94.8	0.003504742437754123
8.85	97.2	0.003267274749122959
8.85	99.6	0.0030172274237258516
8.85	102.0	0.0028074431781660537
8.85	104.39999999999999	0.0026235497001679616
8.85	106.8	0.002494559485335987
8.85	109.2	0.0023902649210593044
8.85	111.6	0.0022715877417742126
8.85	114.0	0.0021314911809686863
8.85	116.39999999999999	0.0019720151797399097
8.85	118.8	0.0018129718932893355
8.85	121.2	0.0016540625423653447
8.85	123.6	0.0015215075819797164
8.85	126.0	0.0013936300622916513
8.85	128.4	0.001272871730978115
8.85	130.8	0.001168350506579515
8.85	133.2	0.001075100471879512
8.85	135.6	0.0009801195780667106
8.85	138.0	0.0008911451774845498
8.85	140.39999999999998	0.0008154509994996739
8.85	142.8	0.0007454439300281673
8.85	145.2	0.000669780660241752
8.85	147.6	0.0006126932177190557
8.85	150.0	0.0005528755510006636
8.85	152.39999999999998	0.0004965608134390301
8.85	154.8	0.0004420387513870487
8.85	157.2	0.0003950891979534027
8.85	159.6	0.0003478511680009497
8.85	162.0	0.0003038584988849407
8.85	164.39999999999998	0.0002604015718752512
8.85	166.8	0.00021445138352456397
8.85	169.2	0.0001756615944796473
8.85	171.6	0.0001366451453128157
8.85	174.0	9.578450697227456e-05
8.85	176.39999999999998	5.664442501167681e-05
8.85	178.8	1.9214596698213395e-05
9.149999999999999	61.2	0.0
9.149999999999999	63.599999999999994	0.0
9.149999999999999	66.0	0.0
9.149999999999999	68.4	0.0
9.149999999999999	70.8	0.0
9.149999999999999	73.2	5.1771232390628885e-05
9.149999999999999	75.6	0.0013582504778082009
9.149999999999999	78.0	0.0029082245105531445
9.149999999999999	80.4	0.0036744490526672883
9.149999999999999	82.8	0.004059977314569223
9.149999999999999	85.2	0.004207326999275844
9.149999999999999	87.6	0.004248012491158575
9.149999999999999	90.0	0.004200692039343592
9.149999999999999	92.4	0.004046171652598412
9.149999999999999	94.8	0.0038561480485759486
9.149999999999999	97.2	0.0036410166846856562
9.149999999999999	99.6	0.0034054343961594834
9.149999999999999	102.0	0.0031775997627094587
9.149999999999999	104.39999999999999	0.0029394211855141047
9.149999999999999	106.8	0.0027066824512445905
9.149999999999999	109.2	0.0025201720791117447
9.149999999999999	111.6	0.0023568943694746067
9.149999999999999	114.0	0.002202332771798145
9.149999999999999	116.39999999999999	0.0020801114524249915
9.149999999999999	118.8	0.002006302674545098
9.149999999999999	121.2	0.0018792802816806078
9.149999999999999	123.6	0.0017588413350843094
9.149999999999999	126.0	0.0016228143537403241
9.149999999999999	128.4	0.0014861073920306306
9.149999999999999	130.8	0.0013630927622307989
9.149999999999999	133.2	0.0012497523985433893
9.149999999999999	135.6	0.0011422124734302495
9.149999999999999	138.0	0.0010409984262649942
9.149999999999999	140.39999999999998	0.000954692433481639
9.149999999999999	142.8	0.0008653162263197074
9.149999999999999	145.2	0.0007827810337463182
9.149999999999999	147.6	0.0007137836320905707
9.149999999999999	150.0	0.0006395833503637589
9.149999999999999	152.39999999999998	0.0005776227152200215
9.149999999999999	154.8	0.000519226825629955
9.149999999999999	157.2	0.0004577607216613054
9.149999999999999	159.6	0.00040325926507494154
9.149999999999999	162.0	0.0003499838336934695
9.149999999999999	164.39999999999998	0.000298871976202936
9.149999999999999	166.8	0.000250418223778433
9.149999999999999	169.2	0.00020303595556659415
9.149999999999999	171.6	0.0001569106207580634
9.149999999999999	174.0	0.00011074407501828387
9.149999999999999	176.39999999999998	6.631869112407526e-05
9.149999999999999	178.8	2.1573922512632218e-05
9.45	61.2	0.0
9.45	63.599999999999994	0.0
9.45	66.0	0.0
9.45	68.4	0.0
9.45	70.8	0.0
9.45	73.2	0.0
9.45	75.6	3.0290034473323173e-06
9.45	78.0	0.0009757821275520047
9.45	80.4	0.0027299254164731
9.45	82.8	0.0035002710517128234
9.45	85.2	0.003949686559794737
9.45	87.6	0.004166888772980677
9.45	90.0	0.00423938910379316
9.45	92.4	0.004205915524880319
9.45	94.8	0.004095027211602616
9.45	97.2	0.003923095206401658
9.45	99.6	0.0037440234073605827
9.45	102.0	0.0035115319386786067
9.45	104.39999999999999	0.003284820303105296
9.45	106.8	0.0030729652082498735
9.45	109.2	0.0028480771563846718
9.45	111.6	0.0026401267972657925
9.45	114.0	0.002446095430178685
9.45	116.39999999999999	0.0022667145491531513
9.45	118.8	0.0020989242425434444
9.45	121.2	0.0019497406713959217
9.45	123.6	0.0018337937163065527
9.45	126.0	0.0017307663881659875
9.45	128.4	0.0016322001433339286
9.45	130.8	0.0015328921017392387
9.45	133.2	0.0014322344021459339
9.45	135.6	0.0013112597134432625
9.45	138.0	0.0012020095346830485
9.45	140.39999999999998	0.0011019596963257419
9.45	142.8	0.0010050624942095502
9.45	145.2	0.0009161808182227049
9.45	147.6	0.0008248161836276407
9.45	150.0	0.0007459075530048086
9.45	152.39999999999998	0.0006684103967774747
9.45	154.8	0.0005968682201166738
9.45	157.2	0.0005326409837538586
9.45	159.6	0.00046487991003580406
9.45	162.0	0.00040792640303971594
9.45	164.39999999999998	0.0003469136193148748
9.45	166.8	0.0002896819385327968
9.45	169.2	0.00023342901736805687
9.45	171.6	0.00018115295106953464
9.45	174.0	0.00013058713841815423
9.45	176.39999999999998	7.635355288496485e-05
9.45	178.8	2.516957626473744e-05
9.75	61.2	0.0
9.75	63.599999999999994	0.0
9.75	66.0	0.0
9.75	68.4	0.0
9.75	70.8	0.0
9.75	73.2	0.0
9.75	75.6	0.0
9.75	78.0	0.0
9.75	80.4	0.0005859370206009644
9.75	82.8	0.0023732963201145547
9.75	85.2	0.003286262685699264
9.75	87.6	0.0038013993264020577
9.75	90.0	0.004075081120874604
9.75	92.4	0.004179118116830961
9.75	94.8	0.0041692274933294434
9.75	97.2	0.004099168910193867
9.75	99.6	0.003961957114576299
9.75	102.0	0.0037782902967001316
9.75	104.39999999999999	0.00358478436898652
9.75	106.8	0.0033716723407277833
9.75	109.2	0.0031700478595567184
9.75	111.6	0.0029609023834314104
9.75	114.0	0.0027488000229884497
9.75	116.39999999999999	0.002556571634143787
9.75	118.8	0.0023662389481369267
9.75	121.2	0.0021880634868506523
9.75	123.6	0.0020238791367258764
9.75	126.0	0.001869894492086992
9.75	128.4	0.0017336717588195614
9.75	130.8	0.0016088953617085255
9.75	133.2	0.0015026638836628176
9.75	135.6	0.0014027170726336317
9.75	138.0	0.0013177298296505203
9.75	140.39999999999998	0.0012233980080050132
9.75	142.8	0.0011408834208972431
9.75	145.2	0.0010396899791976029
9.75	147.6	0.000946697512817915
9.75	150.0	0.0008564661788324388
9.75	152.39999999999998	0.0007739412889918447
9.75	154.8	0.0006920860767841742
9.75	157.2	0.0006103751028359078
9.75	159.6	0.0005395129065408207
9.75	162.0	0.0004653126248140054
9.75	164.39999999999998	0.00039835516425545356
9.75	166.8	0.0003363121072492117
9.75	169.2	0.00027186851349729816
9.75	171.6	0.00021118541722250594
9.75	174.0	0.00014743210656913508
9.75	176.39999999999998	8.886107052122817e-05
9.75	178.8	2.9919136092016995e-05
10.05	61.2	0.0
10.05	63.599999999999994	0.0
10.05	66.0	0.0
10.05	68.4	0.0
10.05	70.8	0.0
10.05	73.2	0.0
10.05	75.6	0.0
10.05	78.0	0.0
10.05	80.4	0.0
10.05	82.8	0.00026382207916951923
10.05	85.2	0.0019008954151244959
10.05	87.6	0.0030010315277421745
10.05	90.0	0.003535691847127567
10.05	92.4	0.0038560141130493894
10.05	94.8	0.003986920636184756
10.05	97.2	0.004013738649699742
10.05	99.6	0.003962420737552955
10.05	102.0	0.003864204785636563
10.05	104.39999999999999	0.0037075208250003846
10.05	106.8	0.0035181256876796016
10.05	109.2	0.0033303171712121844
10.05	111.6	0.0031466400506032213
10.05	114.0	0.002939431488246936
10.05	116.39999999999999	0.0027487382065915656
10.05	118.8	0.002574941406751263
10.05	121.2	0.002377087725790141
10.05	123.6	0.0022201564995664607
10.05	126.0	0.0020544473449851794
10.05	128.4	0.001893291998307734
10.05	130.8	0.0017470344032793912
10.05	133.2	0.0016042076182781588
10.05	135.6	0.001480688154570411
10.05	138.0	0.00135954862214278
10.05	140.39999999999998	0.001253770464340856
10.05	142.8	0.0011597889356110417
10.05	145.2	0.0010720508629665578
10.05	147.6	0.000987125436380274
10.05	150.0	0.0009054350678976503
10.05	152.39999999999998	0.0008335838092524165
10.05	154.8	0.0007494619958256534
10.05	157.2	0.0006738811479017502
10.05	159.6	0.0005950961500726527
10.05	162.0	0.0005221940126804093
10.05	164.39999999999998	0.0004440786924842343
10.05	166.8	0.00037263954315157344
10.05	169.2	0.00030547602793674916
10.05	171.6	0.00023364537475714788
10.05	174.0	0.00016468918403267913
10.05	176.39999999999998	9.84220065726722e-05
10.05	178.8	3.3370551584725764e-05
10.35	61.2	0.0
10.35	63.599999999999994	0.0
10.35	66.0	0.0
10.35	68.4	0.0
10.35	70.8	0.0
10.35	73.2	0.0
10.35	75.6	0.0
10.35	78.0	0.0
10.35	80.4	0.0
10.35	82.8	0.0
10.35	85.2	6.204305700624185e-05
10.35	87.6	0.001290324560365125
10.35	90.0	0.0025777231446110433
10.35	92.4	0.0031056042658048197
10.35	94.8	0.003412316621679232
10.35	97.2	0.0035645498017397147
10.35	99.6	0.003605369229149024
10.35	102.0	0.0035524028797519645
10.35	104.39999999999999	0.0034787898537955177
10.35	106.8	0.0033440610167861148
10.35	109.2	0.0032120830094380646
10.35	111.6	0.003034515409387837
10.35	114.0	0.0028661275442749138
10.35	116.39999999999999	0.00269800755021514
10.35	118.8	0.0025253234455187568
10.35	121.2	0.002363065706430198
10.35	123.6	0.002187919248591268
10.35	126.0	0.002037674495963885
10.35	128.4	0.0018842461988969824
10.35	130.8	0.0017407909471940633
10.35	133.2	0.0016063402839706588
10.35	135.6	0.0014767216024369908
10.35	138.0	0.0013490810456036916
10.35	140.39999999999998	0.001247722760178998
10.35	142.8	0.0011320745843412256
10.35	145.2	0.001028037588384906
10.35	147.6	0.0009429679235392269
10.35	150.0	0.0008520978201192792
10.35	152.39999999999998	0.0007720867970853147
10.35	154.8	0.0006957126387347217
10.35	157.2	0.0006236965363644816
10.35	159.6	0.0005501968404689961
10.35	162.0	0.0004827036378041312
10.35	164.39999999999998	0.0004145098493078925
10.35	166.8	0.00034982929270125246
10.35	169.2	0.0002853960016821531
10.35	171.6	0.00022468199720891837
10.35	174.0	0.00015774514211600472
10.35	176.39999999999998	9.613479988795131e-05
10.35	178.8	3.183544439543131e-05
10.649999999999999	61.2	0.0
10.649999999999999	63.599999999999994	0.0
10.649999999999999	66.0	0.0
10.649999999999999	68.4	0.0
10.649999999999999	70.8	0.0
10.649999999999999	73.2	0.0
10.649999999999999	75.6	0.0
10.649999999999999	78.0	0.0
10.649999999999999	80.4	0.0
10.649999999999999	82.8	0.0
10.649999999999999	85.2	0.0
10.649999999999999	87.6	0.0
10.649999999999999	90.0	0.0006795064400182165
10.649999999999999	92.4	0.0021043743882021046
10.649999999999999	94.8	0.0026624940302051067
10.649999999999999	97.2	0.0029799521364045987
10.649999999999999	99.6	0.0031404481081819743
10.649999999999999	102.0	0.0031876655326687907
10.649999999999999	104.39999999999999	0.003154099229160579
10.649999999999999	106.8	0.0030915513382464483
10.649999999999999	109.2	0.0029904403184093076
10.649999999999999	111.6	0.0028675699268688984
10.649999999999999	114.0	0.0027355610113224045
10.649999999999999	116.39999999999999	0.002581782421339796
10.649999999999999	118.8	0.00243033224897318
10.649999999999999	121.2	0.002273225876291648
10.649999999999999	123.6	0.0021229296100002187
10.649999999999999	126.0	0.0019798040457473473
10.649999999999999	128.4	0.0018341027982909852
10.649999999999999	130.8	0.0017022999374007623
10.649999999999999	133.2	0.001566056598667711
10.649999999999999	135.6	0.0014491514894265872
10.649999999999999	138.0	0.0013327203058949792
10.649999999999999	140.39999999999998	0.0012226046975783382
10.649999999999999	142.8	0.001116733815181104
10.649999999999999	145.2	0.0010227110755200454
10.649999999999999	147.6	0.0009280495664244804
10.649999999999999	150.0	0.0008429902043116592
10.649999999999999	152.39999999999998	0.0007582296214504146
10.649999999999999	154.8	0.0006758180616707846
10.649999999999999	157.2	0.0006035031800489362
10.649999999999999	159.6	0.0005307864918473191
10.649999999999999	162.0	0.0004597182408959759
10.649999999999999	164.39999999999998	0.00039575887558631397
10.649999999999999	166.8	0.00032931655166847004
10.649999999999999	169.2	0.00026913828930157503
10.649999999999999	171.6	0.0002034789730775937
10.649999999999999	174.0	0.0001478236104160701
10.649999999999999	176.39999999999998	8.71920278053517e-05
10.649999999999999	178.8	2.9156733863777066e-05
10.95	61.2	0.0
10.95	63.599999999999994	0.0
10.95	66.0	0.0
10.95	68.4	0.0
10.95	70.8	0.0
10.95	73.2	0.0
10.95	75.6	0.0
10.95	78.0	0.0
10.95	80.4	0.0
10.95	82.8	0.0
10.95	85.2	0.0
10.95	87.6	0.0
10.95	90.0	0.0
10.95	92.4	0.00024363902558678446
10.95	94.8	0.0015024475262737048
10.95	97.2	0.0022527543461901066
10.95	99.6	0.002553532327963656
10.95	102.0	0.002728740602199484
10.95	104.39999999999999	0.002787136491789534
10.95	106.8	0.002787548601102096
10.95	109.2	0.002731810816578056
10.95	111.6	0.0026461538959620147
10.95	114.0	0.0025514305704695886
10.95	116.39999999999999	0.002430558909095075
10.95	118.8	0.0022988178646017477
10.95	121.2	0.002165459291056615
10.95	123.6	0.0020314207371457654
10.95	126.0	0.00189963848172117
10.95	128.4	0.0017652393321618272
10.95	130.8	0.001641864106713503
10.95	133.2	0.0015250620248005746
10.95	135.6	0.0014066012029045301
10.95	138.0	0.001296722557442661
10.95	140.39999999999998	0.0011885335601622496
10.95	142.8	0.0010887103819268665
10.95	145.2	0.0009909683557199343
10.95	147.6	0.000907207137941641
10.95	150.0	0.0008153479721715431
10.95	152.39999999999998	0.0007406119483383752
10.95	154.8	0.0006614045384639171
10.95	157.2	0.0005872969813324233
10.95	159.6	0.0005163729686404525
10.95	162.0	0.00044291448367624856
10.95	164.39999999999998	0.0003880627341742122
10.95	166.8	0.0003236912595519938
10.95	169.2	0.000262925741414698
10.95	171.6	0.00019865729412061464
10.95	174.0	0.00014116804501818932
10.95	176.39999999999998	8.555389328791637e-05
10.95	178.8	2.7580415743226412e-05
11.25	61.2	0.0
11.25	63.599999999999994	0.0
11.25	66.0	0.0
11.25	68.4	0.0
11.25	70.8	0.0
11.25	73.2	0.0
11.25	75.6	0.0
11.25	78.0	0.0
11.25	80.4	0.0
11.25	82.8	0.0
11.25	85.2	0.0
11.25	87.6	0.0
11.25	90.0	0.0
11.25	92.4	0.0
11.25	94.8	2.844584529960707e-05
11.25	97.2	0.0008492748713282179
11.25	99.6	0.0018552749142238581
11.25	102.0	0.002164717494294015
11.25	104.39999999999999	0.0023283661023124594
11.25	106.8	0.002426437815969453
11.25	109.2	0.002438481710629084
11.25	111.6	0.0023943757114521266
11.25	114.0	0.0023271812880388564
11.25	116.39999999999999	0.0022429358418183114
11.25	118.8	0.002145811979580211
11.25	121.2	0.0020319049655880142
11.25	123.6	0.0019189767112131634
11.25	126.0	0.001793252462683234
11.25	128.4	0.0016777176169064257
11.25	130.8	0.0015609361404590974
11.25	133.2	0.0014543852776961535
11.25	135.6	0.0013487410554207956
11.25	138.0	0.0012374818437618418
11.25	140.39999999999998	0.001138606516945337
11.25	142.8	0.0010411014535931162
11.25	145.2	0.0009570208510976211
11.25	147.6	0.0008639047519241665
11.25	150.0	0.0007823792271665652
11.25	152.39999999999998	0.0007157205458596174
11.25	154.8	0.0006313102559140612
11.25	157.2	0.0005675878534591349
11.25	159.6	0.0005004552464427371
11.25	162.0	0.00043224085248088706
11.25	164.39999999999998	0.00037035233646685086
11.25	166.8	0.00030755717996518297
11.25	169.2	0.0002511600205410465
11.25	171.6	0.00019290836921037174
11.25	174.0	0.00013857175634904732
11.25	176.39999999999998	8.352425492354746e-05
11.25	178.8	2.801313052141674e-05
11.55	61.2	0.0
11.55	63.599999999999994	0.0
11.55	66.0	0.0
11.55	68.4	0.0
11.55	70.8	0.0
11.55	73.2	0.0
11.55	75.6	0.0
11.55	78.0	0.0
11.55	80.4	0.0
11.55	82.8	0.0
11.55	85.2	0.0
11.55	87.6	0.0
11.55	90.0	0.0
11.55	92.4	0.0
11.55	94.8	0.0
11.55	97.2	0.0
11.55	99.6	0.00030868017784191863
11.55	102.0	0.0013229018015231762
11.55	104.39999999999999	0.001805698163922623
11.55	106.8	0.001976538079445292
11.55	109.2	0.0020800908469593635
11.55	111.6	0.002104405296400547
11.55	114.0	0.002086457935838462
11.55	116.39999999999999	0.002027629331470193
11.55	118.8	0.0019540060027809524
11.55	121.2	0.001867452744410072
11.55	123.6	0.001769916772859419
11.55	126.0	0.0016771303611360247
11.55	128.4	0.0015703631409839768
11.55	130.8	0.0014660994849057258
11.55	133.2	0.0013683162477675411
11.55	135.6	0.0012640938026205245
11.55	138.0	0.0011668566103214977
11.55	140.39999999999998	0.0010759865069015144
11.55	142.8	0.0009938840291063061
11.55	145.2	0.0009014170021001685
11.55	147.6	0.0008229925999195578
11.55	150.0	0.0007485141444067691
11.55	152.39999999999998	0.0006735102495204362
11.55	154.8	0.0006019268619283785
11.55	157.2	0.0005383177895344063
11.55	159.6	0.0004721227312040878
11.55	162.0	0.0004113572130667988
11.55	164.39999999999998	0.00034864447842763817
11.55	166.8	0.0002926800337816886
11.55	169.2	0.0002382197881265941
11.55	171.6	0.00018279108558697055
11.55	174.0	0.00013160710896674652
11.55	176.39999999999998	7.812562292898285e-05
11.55	178.8	2.585985936327931e-05
11.85	61.2	0.0
11.85	63.599999999999994	0.0
11.85	66.0	0.0
11.85	68.4	0.0
11.85	70.8	0.0
11.85	73.2	0.0
11.85	75.6	0.0
11.85	78.0	0.0
11.85	80.4	0.0
11.85	82.8	0.0
11.85	85.2	0.0
11.85	87.6	0.0
11.85	90.0	0.0
11.85	92.4	0.0
11.85	94.8	0.0
11.85	97.2	0.0
11.85	99.6	0.0
11.85	102.0	3.3978412820755044e-05
11.85	104.39999999999999	0.0006985046793273307
11.85	106.8	0.0014433716563179108
11.85	109.2	0.0016389175251286833
11.85	111.6	0.0017448090129915553
11.85	114.0	0.0017834648665098914
11.85	116.39999999999999	0.0017887089575122355
11.85	118.8	0.001745324149632248
11.85	121.2	0.0016904620973974024
11.85	123.6	0.0016167460441128454
11.85	126.0	0.0015286061648885916
11.85	128.4	0.001439363893253252
11.85	130.8	0.0013532227441949258
11.85	133.2	0.0012700899931183277
11.85	135.6	0.0011827640297863643
11.85	138.0	0.0010896582333457725
11.85	140.39999999999998	0.0010117283623402441
11.85	142.8	0.0009249278383818272
11.85	145.2	0.0008483682308405913
11.85	147.6	0.0007674196591205385
11.85	150.0	0.000699617374471257
11.85	152.39999999999998	0.0006301563498388869
11.85	154.8	0.0005624673952505427
11.85	157.2	0.000501011594014708
11.85	159.6	0.0004440374815529701
11.85	162.0	0.0003864142969239679
11.85	164.39999999999998	0.00032684389579309476
11.85	166.8	0.000276710797919901
11.85	169.2	0.00022284811076802178
11.85	171.6	0.00017001569689754085
11.85	174.0	0.00012155164174022753
11.85	176.39999999999998	7.459178557376139e-05
[truncated: 501 more rows]
