# Supplementary material for: Peering inside the black box by learning the relevance of many-body functions in neural network potentials
Source: Nat Commun. 2025 Nov 10;16:9898. doi: 10.1038/s41467-025-65863-0 (PMC12603069; doi:10.1038/s41467-025-65863-0)
Supplement: Supplementary file 7 — Source Data Fig S7 [file 41467_2025_65863_MOESM7_ESM.zip › fig_s7_wm_3B_hists/fig_s7_wm_3B_hists_methane_PaiNN_aa_density.csv]

L_bin_centers	theta_bin_centers	aa_density
0.15	61.2	0.0
0.15	63.599999999999994	0.0
0.15	66.0	0.0
0.15	68.4	0.0
0.15	70.8	0.0
0.15	73.2	0.0
0.15	75.6	0.0
0.15	78.0	0.0
0.15	80.4	0.0
0.15	82.8	0.0
0.15	85.2	0.0
0.15	87.6	0.0
0.15	90.0	0.0
0.15	92.4	0.0
0.15	94.8	0.0
0.15	97.2	0.0
0.15	99.6	0.0
0.15	102.0	0.0
0.15	104.39999999999999	0.0
0.15	106.8	0.0
0.15	109.2	0.0
0.15	111.6	0.0
0.15	114.0	0.0
0.15	116.39999999999999	0.0
0.15	118.8	0.0
0.15	121.2	0.0
0.15	123.6	0.0
0.15	126.0	0.0
0.15	128.4	0.0
0.15	130.8	0.0
0.15	133.2	0.0
0.15	135.6	0.0
0.15	138.0	0.0
0.15	140.39999999999998	0.0
0.15	142.8	0.0
0.15	145.2	0.0
0.15	147.6	0.0
0.15	150.0	0.0
0.15	152.39999999999998	0.0
0.15	154.8	0.0
0.15	157.2	0.0
0.15	159.6	0.0
0.15	162.0	0.0
0.15	164.39999999999998	0.0
0.15	166.8	0.0
0.15	169.2	0.0
0.15	171.6	0.0
0.15	174.0	0.0
0.15	176.39999999999998	0.0
0.15	178.8	0.0
0.44999999999999996	61.2	0.0
0.44999999999999996	63.599999999999994	0.0
0.44999999999999996	66.0	0.0
0.44999999999999996	68.4	0.0
0.44999999999999996	70.8	0.0
0.44999999999999996	73.2	0.0
0.44999999999999996	75.6	0.0
0.44999999999999996	78.0	0.0
0.44999999999999996	80.4	0.0
0.44999999999999996	82.8	0.0
0.44999999999999996	85.2	0.0
0.44999999999999996	87.6	0.0
0.44999999999999996	90.0	0.0
0.44999999999999996	92.4	0.0
0.44999999999999996	94.8	0.0
0.44999999999999996	97.2	0.0
0.44999999999999996	99.6	0.0
0.44999999999999996	102.0	0.0
0.44999999999999996	104.39999999999999	0.0
0.44999999999999996	106.8	0.0
0.44999999999999996	109.2	0.0
0.44999999999999996	111.6	0.0
0.44999999999999996	114.0	0.0
0.44999999999999996	116.39999999999999	0.0
0.44999999999999996	118.8	0.0
0.44999999999999996	121.2	0.0
0.44999999999999996	123.6	0.0
0.44999999999999996	126.0	0.0
0.44999999999999996	128.4	0.0
0.44999999999999996	130.8	0.0
0.44999999999999996	133.2	0.0
0.44999999999999996	135.6	0.0
0.44999999999999996	138.0	0.0
0.44999999999999996	140.39999999999998	0.0
0.44999999999999996	142.8	0.0
0.44999999999999996	145.2	0.0
0.44999999999999996	147.6	0.0
0.44999999999999996	150.0	0.0
0.44999999999999996	152.39999999999998	0.0
0.44999999999999996	154.8	0.0
0.44999999999999996	157.2	0.0
0.44999999999999996	159.6	0.0
0.44999999999999996	162.0	0.0
0.44999999999999996	164.39999999999998	0.0
0.44999999999999996	166.8	0.0
0.44999999999999996	169.2	0.0
0.44999999999999996	171.6	0.0
0.44999999999999996	174.0	0.0
0.44999999999999996	176.39999999999998	0.0
0.44999999999999996	178.8	0.0
0.75	61.2	0.0
0.75	63.599999999999994	0.0
0.75	66.0	0.0
0.75	68.4	0.0
0.75	70.8	0.0
0.75	73.2	0.0
0.75	75.6	0.0
0.75	78.0	0.0
0.75	80.4	0.0
0.75	82.8	0.0
0.75	85.2	0.0
0.75	87.6	0.0
0.75	90.0	0.0
0.75	92.4	0.0
0.75	94.8	0.0
0.75	97.2	0.0
0.75	99.6	0.0
0.75	102.0	0.0
0.75	104.39999999999999	0.0
0.75	106.8	0.0
0.75	109.2	0.0
0.75	111.6	0.0
0.75	114.0	0.0
0.75	116.39999999999999	0.0
0.75	118.8	0.0
0.75	121.2	0.0
0.75	123.6	0.0
0.75	126.0	0.0
0.75	128.4	0.0
0.75	130.8	0.0
0.75	133.2	0.0
0.75	135.6	0.0
0.75	138.0	0.0
0.75	140.39999999999998	0.0
0.75	142.8	0.0
0.75	145.2	0.0
0.75	147.6	0.0
0.75	150.0	0.0
0.75	152.39999999999998	0.0
0.75	154.8	0.0
0.75	157.2	0.0
0.75	159.6	0.0
0.75	162.0	0.0
0.75	164.39999999999998	0.0
0.75	166.8	0.0
0.75	169.2	0.0
0.75	171.6	0.0
0.75	174.0	0.0
0.75	176.39999999999998	0.0
0.75	178.8	0.0
1.0499999999999998	61.2	0.0
1.0499999999999998	63.599999999999994	0.0
1.0499999999999998	66.0	0.0
1.0499999999999998	68.4	0.0
1.0499999999999998	70.8	0.0
1.0499999999999998	73.2	0.0
1.0499999999999998	75.6	0.0
1.0499999999999998	78.0	0.0
1.0499999999999998	80.4	0.0
1.0499999999999998	82.8	0.0
1.0499999999999998	85.2	0.0
1.0499999999999998	87.6	0.0
1.0499999999999998	90.0	0.0
1.0499999999999998	92.4	0.0
1.0499999999999998	94.8	0.0
1.0499999999999998	97.2	0.0
1.0499999999999998	99.6	0.0
1.0499999999999998	102.0	0.0
1.0499999999999998	104.39999999999999	0.0
1.0499999999999998	106.8	0.0
1.0499999999999998	109.2	0.0
1.0499999999999998	111.6	0.0
1.0499999999999998	114.0	0.0
1.0499999999999998	116.39999999999999	0.0
1.0499999999999998	118.8	0.0
1.0499999999999998	121.2	0.0
1.0499999999999998	123.6	0.0
1.0499999999999998	126.0	0.0
1.0499999999999998	128.4	0.0
1.0499999999999998	130.8	0.0
1.0499999999999998	133.2	0.0
1.0499999999999998	135.6	0.0
1.0499999999999998	138.0	0.0
1.0499999999999998	140.39999999999998	0.0
1.0499999999999998	142.8	0.0
1.0499999999999998	145.2	0.0
1.0499999999999998	147.6	0.0
1.0499999999999998	150.0	0.0
1.0499999999999998	152.39999999999998	0.0
1.0499999999999998	154.8	0.0
1.0499999999999998	157.2	0.0
1.0499999999999998	159.6	0.0
1.0499999999999998	162.0	0.0
1.0499999999999998	164.39999999999998	0.0
1.0499999999999998	166.8	0.0
1.0499999999999998	169.2	0.0
1.0499999999999998	171.6	0.0
1.0499999999999998	174.0	0.0
1.0499999999999998	176.39999999999998	0.0
1.0499999999999998	178.8	0.0
1.35	61.2	0.0
1.35	63.599999999999994	0.0
1.35	66.0	0.0
1.35	68.4	0.0
1.35	70.8	0.0
1.35	73.2	0.0
1.35	75.6	0.0
1.35	78.0	0.0
1.35	80.4	0.0
1.35	82.8	0.0
1.35	85.2	0.0
1.35	87.6	0.0
1.35	90.0	0.0
1.35	92.4	0.0
1.35	94.8	0.0
1.35	97.2	0.0
1.35	99.6	0.0
1.35	102.0	0.0
1.35	104.39999999999999	0.0
1.35	106.8	0.0
1.35	109.2	0.0
1.35	111.6	0.0
1.35	114.0	0.0
1.35	116.39999999999999	0.0
1.35	118.8	0.0
1.35	121.2	0.0
1.35	123.6	0.0
1.35	126.0	0.0
1.35	128.4	0.0
1.35	130.8	0.0
1.35	133.2	0.0
1.35	135.6	0.0
1.35	138.0	0.0
1.35	140.39999999999998	0.0
1.35	142.8	0.0
1.35	145.2	0.0
1.35	147.6	0.0
1.35	150.0	0.0
1.35	152.39999999999998	0.0
1.35	154.8	0.0
1.35	157.2	0.0
1.35	159.6	0.0
1.35	162.0	0.0
1.35	164.39999999999998	0.0
1.35	166.8	0.0
1.35	169.2	0.0
1.35	171.6	0.0
1.35	174.0	0.0
1.35	176.39999999999998	0.0
1.35	178.8	0.0
1.65	61.2	0.0
1.65	63.599999999999994	0.0
1.65	66.0	0.0
1.65	68.4	0.0
1.65	70.8	0.0
1.65	73.2	0.0
1.65	75.6	0.0
1.65	78.0	0.0
1.65	80.4	0.0
1.65	82.8	0.0
1.65	85.2	0.0
1.65	87.6	0.0
1.65	90.0	0.0
1.65	92.4	0.0
1.65	94.8	0.0
1.65	97.2	0.0
1.65	99.6	0.0
1.65	102.0	0.0
1.65	104.39999999999999	0.0
1.65	106.8	0.0
1.65	109.2	0.0
1.65	111.6	0.0
1.65	114.0	0.0
1.65	116.39999999999999	0.0
1.65	118.8	0.0
1.65	121.2	0.0
1.65	123.6	0.0
1.65	126.0	0.0
1.65	128.4	0.0
1.65	130.8	0.0
1.65	133.2	0.0
1.65	135.6	0.0
1.65	138.0	0.0
1.65	140.39999999999998	0.0
1.65	142.8	0.0
1.65	145.2	0.0
1.65	147.6	0.0
1.65	150.0	0.0
1.65	152.39999999999998	0.0
1.65	154.8	0.0
1.65	157.2	0.0
1.65	159.6	0.0
1.65	162.0	0.0
1.65	164.39999999999998	0.0
1.65	166.8	0.0
1.65	169.2	0.0
1.65	171.6	0.0
1.65	174.0	0.0
1.65	176.39999999999998	0.0
1.65	178.8	0.0
1.95	61.2	0.0
1.95	63.599999999999994	0.0
1.95	66.0	0.0
1.95	68.4	0.0
1.95	70.8	0.0
1.95	73.2	0.0
1.95	75.6	0.0
1.95	78.0	0.0
1.95	80.4	0.0
1.95	82.8	0.0
1.95	85.2	0.0
1.95	87.6	0.0
1.95	90.0	0.0
1.95	92.4	0.0
1.95	94.8	0.0
1.95	97.2	0.0
1.95	99.6	0.0
1.95	102.0	0.0
1.95	104.39999999999999	0.0
1.95	106.8	0.0
1.95	109.2	0.0
1.95	111.6	0.0
1.95	114.0	0.0
1.95	116.39999999999999	0.0
1.95	118.8	0.0
1.95	121.2	0.0
1.95	123.6	0.0
1.95	126.0	0.0
1.95	128.4	0.0
1.95	130.8	0.0
1.95	133.2	0.0
1.95	135.6	0.0
1.95	138.0	0.0
1.95	140.39999999999998	0.0
1.95	142.8	0.0
1.95	145.2	0.0
1.95	147.6	0.0
1.95	150.0	0.0
1.95	152.39999999999998	0.0
1.95	154.8	0.0
1.95	157.2	0.0
1.95	159.6	0.0
1.95	162.0	0.0
1.95	164.39999999999998	0.0
1.95	166.8	0.0
1.95	169.2	0.0
1.95	171.6	0.0
1.95	174.0	0.0
1.95	176.39999999999998	0.0
1.95	178.8	0.0
2.25	61.2	0.0
2.25	63.599999999999994	0.0
2.25	66.0	0.0
2.25	68.4	0.0
2.25	70.8	0.0
2.25	73.2	0.0
2.25	75.6	0.0
2.25	78.0	0.0
2.25	80.4	0.0
2.25	82.8	0.0
2.25	85.2	0.0
2.25	87.6	0.0
2.25	90.0	0.0
2.25	92.4	0.0
2.25	94.8	0.0
2.25	97.2	0.0
2.25	99.6	0.0
2.25	102.0	0.0
2.25	104.39999999999999	0.0
2.25	106.8	0.0
2.25	109.2	0.0
2.25	111.6	0.0
2.25	114.0	0.0
2.25	116.39999999999999	0.0
2.25	118.8	0.0
2.25	121.2	0.0
2.25	123.6	0.0
2.25	126.0	0.0
2.25	128.4	0.0
2.25	130.8	0.0
2.25	133.2	0.0
2.25	135.6	0.0
2.25	138.0	0.0
2.25	140.39999999999998	0.0
2.25	142.8	0.0
2.25	145.2	0.0
2.25	147.6	0.0
2.25	150.0	0.0
2.25	152.39999999999998	0.0
2.25	154.8	0.0
2.25	157.2	0.0
2.25	159.6	0.0
2.25	162.0	0.0
2.25	164.39999999999998	0.0
2.25	166.8	0.0
2.25	169.2	0.0
2.25	171.6	0.0
2.25	174.0	0.0
2.25	176.39999999999998	0.0
2.25	178.8	0.0
2.55	61.2	0.0
2.55	63.599999999999994	0.0
2.55	66.0	0.0
2.55	68.4	0.0
2.55	70.8	0.0
2.55	73.2	0.0
2.55	75.6	0.0
2.55	78.0	0.0
2.55	80.4	0.0
2.55	82.8	0.0
2.55	85.2	0.0
2.55	87.6	0.0
2.55	90.0	0.0
2.55	92.4	0.0
2.55	94.8	0.0
2.55	97.2	0.0
2.55	99.6	0.0
2.55	102.0	0.0
2.55	104.39999999999999	0.0
2.55	106.8	0.0
2.55	109.2	0.0
2.55	111.6	0.0
2.55	114.0	0.0
2.55	116.39999999999999	0.0
2.55	118.8	0.0
2.55	121.2	0.0
2.55	123.6	0.0
2.55	126.0	0.0
2.55	128.4	0.0
2.55	130.8	0.0
2.55	133.2	0.0
2.55	135.6	0.0
2.55	138.0	0.0
2.55	140.39999999999998	0.0
2.55	142.8	0.0
2.55	145.2	0.0
2.55	147.6	0.0
2.55	150.0	0.0
2.55	152.39999999999998	0.0
2.55	154.8	0.0
2.55	157.2	0.0
2.55	159.6	0.0
2.55	162.0	0.0
2.55	164.39999999999998	0.0
2.55	166.8	0.0
2.55	169.2	0.0
2.55	171.6	0.0
2.55	174.0	0.0
2.55	176.39999999999998	0.0
2.55	178.8	0.0
2.8499999999999996	61.2	0.0
2.8499999999999996	63.599999999999994	0.0
2.8499999999999996	66.0	0.0
2.8499999999999996	68.4	0.0
2.8499999999999996	70.8	0.0
2.8499999999999996	73.2	0.0
2.8499999999999996	75.6	0.0
2.8499999999999996	78.0	0.0
2.8499999999999996	80.4	0.0
2.8499999999999996	82.8	0.0
2.8499999999999996	85.2	0.0
2.8499999999999996	87.6	0.0
2.8499999999999996	90.0	0.0
2.8499999999999996	92.4	0.0
2.8499999999999996	94.8	0.0
2.8499999999999996	97.2	0.0
2.8499999999999996	99.6	0.0
2.8499999999999996	102.0	0.0
2.8499999999999996	104.39999999999999	0.0
2.8499999999999996	106.8	0.0
2.8499999999999996	109.2	0.0
2.8499999999999996	111.6	0.0
2.8499999999999996	114.0	0.0
2.8499999999999996	116.39999999999999	0.0
2.8499999999999996	118.8	0.0
2.8499999999999996	121.2	0.0
2.8499999999999996	123.6	0.0
2.8499999999999996	126.0	0.0
2.8499999999999996	128.4	0.0
2.8499999999999996	130.8	0.0
2.8499999999999996	133.2	0.0
2.8499999999999996	135.6	0.0
2.8499999999999996	138.0	0.0
2.8499999999999996	140.39999999999998	0.0
2.8499999999999996	142.8	0.0
2.8499999999999996	145.2	0.0
2.8499999999999996	147.6	0.0
2.8499999999999996	150.0	0.0
2.8499999999999996	152.39999999999998	0.0
2.8499999999999996	154.8	0.0
2.8499999999999996	157.2	0.0
2.8499999999999996	159.6	0.0
2.8499999999999996	162.0	0.0
2.8499999999999996	164.39999999999998	0.0
2.8499999999999996	166.8	0.0
2.8499999999999996	169.2	0.0
2.8499999999999996	171.6	0.0
2.8499999999999996	174.0	0.0
2.8499999999999996	176.39999999999998	0.0
2.8499999999999996	178.8	0.0
3.15	61.2	0.0
3.15	63.599999999999994	0.0
3.15	66.0	0.0
3.15	68.4	0.0
3.15	70.8	0.0
3.15	73.2	0.0
3.15	75.6	0.0
3.15	78.0	0.0
3.15	80.4	0.0
3.15	82.8	0.0
3.15	85.2	0.0
3.15	87.6	0.0
3.15	90.0	0.0
3.15	92.4	0.0
3.15	94.8	0.0
3.15	97.2	0.0
3.15	99.6	0.0
3.15	102.0	0.0
3.15	104.39999999999999	0.0
3.15	106.8	0.0
3.15	109.2	0.0
3.15	111.6	0.0
3.15	114.0	0.0
3.15	116.39999999999999	0.0
3.15	118.8	0.0
3.15	121.2	0.0
3.15	123.6	0.0
3.15	126.0	0.0
3.15	128.4	0.0
3.15	130.8	0.0
3.15	133.2	0.0
3.15	135.6	0.0
3.15	138.0	0.0
3.15	140.39999999999998	0.0
3.15	142.8	0.0
3.15	145.2	0.0
3.15	147.6	0.0
3.15	150.0	0.0
3.15	152.39999999999998	0.0
3.15	154.8	0.0
3.15	157.2	0.0
3.15	159.6	0.0
3.15	162.0	0.0
3.15	164.39999999999998	0.0
3.15	166.8	0.0
3.15	169.2	0.0
3.15	171.6	0.0
3.15	174.0	0.0
3.15	176.39999999999998	0.0
3.15	178.8	0.0
3.4499999999999997	61.2	4.174152759191115e-06
3.4499999999999997	63.599999999999994	3.506288317720537e-06
3.4499999999999997	66.0	2.6714577658823057e-06
3.4499999999999997	68.4	1.0017966622058706e-06
3.4499999999999997	70.8	5.008983311029323e-07
3.4499999999999997	73.2	1.669661103676441e-07
3.4499999999999997	75.6	0.0
3.4499999999999997	78.0	0.0
3.4499999999999997	80.4	0.0
3.4499999999999997	82.8	0.0
3.4499999999999997	85.2	0.0
3.4499999999999997	87.6	0.0
3.4499999999999997	90.0	0.0
3.4499999999999997	92.4	0.0
3.4499999999999997	94.8	0.0
3.4499999999999997	97.2	0.0
3.4499999999999997	99.6	0.0
3.4499999999999997	102.0	0.0
3.4499999999999997	104.39999999999999	0.0
3.4499999999999997	106.8	0.0
3.4499999999999997	109.2	0.0
3.4499999999999997	111.6	0.0
3.4499999999999997	114.0	0.0
3.4499999999999997	116.39999999999999	0.0
3.4499999999999997	118.8	0.0
3.4499999999999997	121.2	0.0
3.4499999999999997	123.6	0.0
3.4499999999999997	126.0	0.0
3.4499999999999997	128.4	0.0
3.4499999999999997	130.8	0.0
3.4499999999999997	133.2	0.0
3.4499999999999997	135.6	0.0
3.4499999999999997	138.0	0.0
3.4499999999999997	140.39999999999998	0.0
3.4499999999999997	142.8	0.0
3.4499999999999997	145.2	0.0
3.4499999999999997	147.6	0.0
3.4499999999999997	150.0	0.0
3.4499999999999997	152.39999999999998	0.0
3.4499999999999997	154.8	0.0
3.4499999999999997	157.2	0.0
3.4499999999999997	159.6	0.0
3.4499999999999997	162.0	0.0
3.4499999999999997	164.39999999999998	0.0
3.4499999999999997	166.8	0.0
3.4499999999999997	169.2	0.0
3.4499999999999997	171.6	0.0
3.4499999999999997	174.0	0.0
3.4499999999999997	176.39999999999998	0.0
3.4499999999999997	178.8	0.0
3.75	61.2	0.00011887987058176279
3.75	63.599999999999994	0.00018065733141779122
3.75	66.0	9.81760728961746e-05
3.75	68.4	4.307725647485237e-05
3.75	70.8	1.552784826419088e-05
3.75	73.2	4.341118869558741e-06
3.75	75.6	1.001796662205869e-06
3.75	78.0	1.6696611036764387e-07
3.75	80.4	0.0
3.75	82.8	0.0
3.75	85.2	0.0
3.75	87.6	0.0
3.75	90.0	0.0
3.75	92.4	0.0
3.75	94.8	0.0
3.75	97.2	0.0
3.75	99.6	0.0
3.75	102.0	0.0
3.75	104.39999999999999	0.0
3.75	106.8	0.0
3.75	109.2	0.0
3.75	111.6	0.0
3.75	114.0	0.0
3.75	116.39999999999999	0.0
3.75	118.8	0.0
3.75	121.2	0.0
3.75	123.6	0.0
3.75	126.0	0.0
3.75	128.4	0.0
3.75	130.8	0.0
3.75	133.2	0.0
3.75	135.6	0.0
3.75	138.0	0.0
3.75	140.39999999999998	0.0
3.75	142.8	0.0
3.75	145.2	0.0
3.75	147.6	0.0
3.75	150.0	0.0
3.75	152.39999999999998	0.0
3.75	154.8	0.0
3.75	157.2	0.0
3.75	159.6	0.0
3.75	162.0	0.0
3.75	164.39999999999998	0.0
3.75	166.8	0.0
3.75	169.2	0.0
3.75	171.6	0.0
3.75	174.0	0.0
3.75	176.39999999999998	0.0
3.75	178.8	0.0
4.05	61.2	0.000403724054868964
4.05	63.599999999999994	0.0008445145862395453
4.05	66.0	0.0007161176473668245
4.05	68.4	0.0004327761580729355
4.05	70.8	0.0002130487568291136
4.05	73.2	0.00010452078509014506
4.05	75.6	5.109162977249933e-05
4.05	78.0	2.5211882665514223e-05
4.05	80.4	8.515271628749889e-06
4.05	82.8	1.1687627725735072e-06
4.05	85.2	6.678644414705755e-07
4.05	87.6	1.6696611036764487e-07
4.05	90.0	0.0
4.05	92.4	0.0
4.05	94.8	0.0
4.05	97.2	0.0
4.05	99.6	0.0
4.05	102.0	0.0
4.05	104.39999999999999	0.0
4.05	106.8	0.0
4.05	109.2	0.0
4.05	111.6	0.0
4.05	114.0	0.0
4.05	116.39999999999999	0.0
4.05	118.8	0.0
4.05	121.2	0.0
4.05	123.6	0.0
4.05	126.0	0.0
4.05	128.4	0.0
4.05	130.8	0.0
4.05	133.2	0.0
4.05	135.6	0.0
4.05	138.0	0.0
4.05	140.39999999999998	0.0
4.05	142.8	0.0
4.05	145.2	0.0
4.05	147.6	0.0
4.05	150.0	0.0
4.05	152.39999999999998	0.0
4.05	154.8	0.0
4.05	157.2	0.0
4.05	159.6	0.0
4.05	162.0	0.0
4.05	164.39999999999998	0.0
4.05	166.8	0.0
4.05	169.2	0.0
4.05	171.6	0.0
4.05	174.0	0.0
4.05	176.39999999999998	0.0
4.05	178.8	0.0
4.35	61.2	0.0003446180517988184
4.35	63.599999999999994	0.0010111467643864557
4.35	66.0	0.0013348940523893146
4.35	68.4	0.0011213443972291045
4.35	70.8	0.0008311572974101324
4.35	73.2	0.0005446434520192551
4.35	75.6	0.0004120723603873481
4.35	78.0	0.00025896443718021606
4.35	80.4	0.00011971470113360155
4.35	82.8	5.4430951979851976e-05
4.35	85.2	2.1204696016690804e-05
4.35	87.6	5.843813862867579e-06
4.35	90.0	2.1705594347793733e-06
4.35	92.4	5.008983311029353e-07
4.35	94.8	0.0
4.35	97.2	3.339322207352882e-07
4.35	99.6	0.0
4.35	102.0	0.0
4.35	104.39999999999999	0.0
4.35	106.8	0.0
4.35	109.2	0.0
4.35	111.6	0.0
4.35	114.0	0.0
4.35	116.39999999999999	0.0
4.35	118.8	0.0
4.35	121.2	0.0
4.35	123.6	0.0
4.35	126.0	0.0
4.35	128.4	0.0
4.35	130.8	0.0
4.35	133.2	0.0
4.35	135.6	0.0
4.35	138.0	0.0
4.35	140.39999999999998	0.0
4.35	142.8	0.0
4.35	145.2	0.0
4.35	147.6	0.0
4.35	150.0	0.0
4.35	152.39999999999998	0.0
4.35	154.8	0.0
4.35	157.2	0.0
4.35	159.6	0.0
4.35	162.0	0.0
4.35	164.39999999999998	0.0
4.35	166.8	0.0
4.35	169.2	0.0
4.35	171.6	0.0
4.35	174.0	0.0
4.35	176.39999999999998	0.0
4.35	178.8	0.0
4.65	61.2	0.00018733597583249728
4.65	63.599999999999994	0.0006884012730457988
4.65	66.0	0.0011455544832324064
4.65	68.4	0.0013444111206802783
4.65	70.8	0.0012654361504763746
4.65	73.2	0.0011665922131387295
4.65	75.6	0.0010846118529482226
4.65	78.0	0.0008396725690388823
4.65	80.4	0.0005648463513737434
4.65	82.8	0.00035814230673859664
4.65	85.2	0.00020436651908999637
4.65	87.6	0.00011270212449816044
4.65	90.0	4.942196866882266e-05
4.65	92.4	2.5545814886249702e-05
4.65	94.8	9.517068290955716e-06
4.65	97.2	3.5062883177205265e-06
4.65	99.6	8.348305518382254e-07
4.65	102.0	3.339322207352902e-07
4.65	104.39999999999999	3.339322207352882e-07
4.65	106.8	0.0
4.65	109.2	0.0
4.65	111.6	0.0
4.65	114.0	0.0
4.65	116.39999999999999	0.0
4.65	118.8	0.0
4.65	121.2	0.0
4.65	123.6	0.0
4.65	126.0	0.0
4.65	128.4	0.0
4.65	130.8	0.0
4.65	133.2	0.0
4.65	135.6	0.0
4.65	138.0	0.0
4.65	140.39999999999998	0.0
4.65	142.8	0.0
4.65	145.2	0.0
4.65	147.6	0.0
4.65	150.0	0.0
4.65	152.39999999999998	0.0
4.65	154.8	0.0
4.65	157.2	0.0
4.65	159.6	0.0
4.65	162.0	0.0
4.65	164.39999999999998	0.0
4.65	166.8	0.0
4.65	169.2	0.0
4.65	171.6	0.0
4.65	174.0	0.0
4.65	176.39999999999998	0.0
4.65	178.8	0.0
4.949999999999999	61.2	0.00011336998893963071
4.949999999999999	63.599999999999994	0.00043043863252778774
4.949999999999999	66.0	0.0008263152802094707
4.949999999999999	68.4	0.0011544036870818983
4.949999999999999	70.8	0.001309348237503065
4.949999999999999	73.2	0.0014559444824058566
4.949999999999999	75.6	0.0014886698400379237
4.949999999999999	78.0	0.0013432423579076969
4.949999999999999	80.4	0.0011129960917107223
4.949999999999999	82.8	0.0008814140966307934
4.949999999999999	85.2	0.0006688662381327823
4.949999999999999	87.6	0.00046199522738727403
4.949999999999999	90.0	0.00030521404975205344
4.949999999999999	92.4	0.0001828278908525714
4.949999999999999	94.8	0.00010385292064867464
4.949999999999999	97.2	5.276129087617554e-05
4.949999999999999	99.6	2.9219069314337896e-05
4.949999999999999	102.0	1.3357288829411606e-05
4.949999999999999	104.39999999999999	6.010779973235189e-06
4.949999999999999	106.8	2.0035933244117293e-06
4.949999999999999	109.2	8.348305518382205e-07
4.949999999999999	111.6	1.669661103676451e-07
4.949999999999999	114.0	3.339322207352902e-07
4.949999999999999	116.39999999999999	0.0
4.949999999999999	118.8	0.0
4.949999999999999	121.2	0.0
4.949999999999999	123.6	0.0
4.949999999999999	126.0	0.0
4.949999999999999	128.4	0.0
4.949999999999999	130.8	0.0
4.949999999999999	133.2	0.0
4.949999999999999	135.6	0.0
4.949999999999999	138.0	0.0
4.949999999999999	140.39999999999998	0.0
4.949999999999999	142.8	0.0
4.949999999999999	145.2	0.0
4.949999999999999	147.6	0.0
4.949999999999999	150.0	0.0
4.949999999999999	152.39999999999998	0.0
4.949999999999999	154.8	0.0
4.949999999999999	157.2	0.0
4.949999999999999	159.6	0.0
4.949999999999999	162.0	0.0
4.949999999999999	164.39999999999998	0.0
4.949999999999999	166.8	0.0
4.949999999999999	169.2	0.0
4.949999999999999	171.6	0.0
4.949999999999999	174.0	0.0
4.949999999999999	176.39999999999998	0.0
4.949999999999999	178.8	0.0
5.25	61.2	7.980980075573412e-05
5.25	63.599999999999994	0.00030270955809653965
5.25	66.0	0.0005802072335275632
5.25	68.4	0.0009411879641424154
5.25	70.8	0.0012200213684563756
5.25	73.2	0.0014551096518540187
5.25	75.6	0.0014738098562152035
5.25	78.0	0.0014786518734158562
5.25	80.4	0.0013980072421082926
5.25	82.8	0.001304840152523139
5.25	85.2	0.001172102094780862
5.25	87.6	0.0009563818801858711
5.25	90.0	0.0007622002938282953
5.25	92.4	0.0006014119295442577
5.25	94.8	0.00042375998811308084
5.25	97.2	0.00028868440482565666
5.25	99.6	0.0001876699080532331
5.25	102.0	0.00011119942950485165
5.25	104.39999999999999	6.077566417382245e-05
5.25	106.8	3.422805262536704e-05
5.25	109.2	1.9201102692279073e-05
5.25	111.6	7.680441076911675e-06
5.25	114.0	4.174152759191128e-06
5.25	116.39999999999999	1.3357288829411528e-06
5.25	118.8	1.1687627725735088e-06
5.25	121.2	3.339322207352882e-07
5.25	123.6	0.0
5.25	126.0	5.008983311029323e-07
5.25	128.4	0.0
5.25	130.8	0.0
5.25	133.2	0.0
5.25	135.6	0.0
5.25	138.0	0.0
5.25	140.39999999999998	0.0
5.25	142.8	0.0
5.25	145.2	0.0
5.25	147.6	0.0
5.25	150.0	0.0
5.25	152.39999999999998	0.0
5.25	154.8	0.0
5.25	157.2	0.0
5.25	159.6	0.0
5.25	162.0	0.0
5.25	164.39999999999998	0.0
5.25	166.8	0.0
5.25	169.2	0.0
5.25	171.6	0.0
5.25	174.0	0.0
5.25	176.39999999999998	0.0
5.25	178.8	0.0
5.55	61.2	8.24812585216162e-05
5.55	63.599999999999994	0.00025111702999293677
5.55	66.0	0.0004761873467685196
5.55	68.4	0.0008019382280957971
5.55	70.8	0.0012041595879714458
5.55	73.2	0.0013512567312053399
5.55	75.6	0.0013529263923090242
5.55	78.0	0.0013626104267103398
5.55	80.4	0.0014248887858774792
5.55	82.8	0.0014273932775329854
5.55	85.2	0.0013766355799812217
5.55	87.6	0.0012946552197907165
5.55	90.0	0.0013207019330080613
5.55	92.4	0.0010543909869716757
5.55	94.8	0.0008774069099819671
5.55	97.2	0.0007254677495474115
5.55	99.6	0.0005521569269858008
5.55	102.0	0.0003997168682201412
5.55	104.39999999999999	0.000302208659765435
5.55	106.8	0.00021071123128396627
5.55	109.2	0.00012973266775565911
5.55	111.6	7.663744465874889e-05
5.55	114.0	5.3763087538381566e-05
5.55	116.39999999999999	3.0053899866175856e-05
5.55	118.8	1.469301771235264e-05
5.55	121.2	8.515271628749825e-06
5.55	123.6	4.675051090294049e-06
5.55	126.0	1.6696611036764364e-06
5.55	128.4	1.6696611036764463e-07
5.55	130.8	6.678644414705745e-07
5.55	133.2	3.3393222073529123e-07
5.55	135.6	1.6696611036764167e-07
5.55	138.0	0.0
5.55	140.39999999999998	0.0
5.55	142.8	0.0
5.55	145.2	0.0
5.55	147.6	0.0
5.55	150.0	0.0
5.55	152.39999999999998	0.0
5.55	154.8	0.0
5.55	157.2	0.0
5.55	159.6	0.0
5.55	162.0	0.0
5.55	164.39999999999998	0.0
5.55	166.8	0.0
5.55	169.2	0.0
5.55	171.6	0.0
5.55	174.0	0.0
5.55	176.39999999999998	0.0
5.55	178.8	0.0
5.85	61.2	9.366798791624864e-05
5.85	63.599999999999994	0.00045331298964815513
5.85	66.0	0.0004920491272534472
5.85	68.4	0.0008446815523499166
5.85	70.8	0.001218852605683802
5.85	73.2	0.0013333913573960058
5.85	75.6	0.0013415726968040284
5.85	78.0	0.0013335583235063737
5.85	80.4	0.0013597720028341019
5.85	82.8	0.0013828133260648287
5.85	85.2	0.0013973393776668135
5.85	87.6	0.0014035171237504248
5.85	90.0	0.0015816699635126928
5.85	92.4	0.0013268796790916757
5.85	94.8	0.0012278687756436548
5.85	97.2	0.0011094898033929953
5.85	99.6	0.0009622256940487388
5.85	102.0	0.0008129579913800641
5.85	104.39999999999999	0.0006845610525073409
5.85	106.8	0.0005636775886011666
5.85	109.2	0.0004112375298355075
5.85	111.6	0.0002993702358891877
5.85	114.0	0.00023258379174212961
5.85	116.39999999999999	0.00015461061820043844
5.85	118.8	0.00010952976840117455
5.85	121.2	6.778824080926352e-05
5.85	123.6	4.6416578682205335e-05
5.85	126.0	2.8551204872867143e-05
5.85	128.4	1.9201102692279188e-05
5.85	130.8	1.1854593836102732e-05
5.85	133.2	7.012576635441136e-06
5.85	135.6	6.177746083602759e-06
5.85	138.0	2.8384238762499836e-06
5.85	140.39999999999998	1.0017966622058646e-06
5.85	142.8	1.3357288829411528e-06
5.85	145.2	5.008983311029382e-07
5.85	147.6	5.008983311029265e-07
5.85	150.0	1.669661103676461e-07
5.85	152.39999999999998	1.669661103676441e-07
5.85	154.8	0.0
5.85	157.2	1.669661103676461e-07
5.85	159.6	0.0
5.85	162.0	0.0
5.85	164.39999999999998	0.0
5.85	166.8	0.0
5.85	169.2	0.0
5.85	171.6	0.0
5.85	174.0	0.0
5.85	176.39999999999998	0.0
5.85	178.8	0.0
6.15	61.2	0.0001501025332205125
6.15	63.599999999999994	0.0004033901226482294
6.15	66.0	0.0006424855926946946
6.15	68.4	0.0009797571356373416
6.15	70.8	0.0012766228798710068
6.15	73.2	0.0015113772310479145
6.15	75.6	0.0014674651440212327
6.15	78.0	0.0014502676346533567
6.15	80.4	0.001375132884987925
6.15	82.8	0.001405186784854093
6.15	85.2	0.0014001778015430638
6.15	87.6	0.0013726283933324106
6.15	90.0	0.0014128672259310045
6.15	92.4	0.0014127002598206453
6.15	94.8	0.0013799749021885786
6.15	97.2	0.0013223715941117413
6.15	99.6	0.0012742853543258675
6.15	102.0	0.0011544036870818983
6.15	104.39999999999999	0.0010791019713060838
6.15	106.8	0.0009253261836574836
6.15	109.2	0.0007982649736677066
6.15	111.6	0.0006561768137448452
6.15	114.0	0.0005665160124774199
6.15	116.39999999999999	0.0004449646841297716
6.15	118.8	0.0003274205424309501
6.15	121.2	0.00025863050495948073
6.15	123.6	0.0002016950613241153
6.15	126.0	0.00014108636326065928
6.15	128.4	0.0001040198867590429
6.15	130.8	7.246329189955754e-05
6.15	133.2	5.226039254507323e-05
6.15	135.6	3.5730747618675414e-05
6.15	138.0	2.35422215618381e-05
6.15	140.39999999999998	1.903413658191143e-05
6.15	142.8	1.4359085491617396e-05
6.15	145.2	9.851000511691119e-06
6.15	147.6	6.6786444147056854e-06
6.15	150.0	4.1741527591911525e-06
6.15	152.39999999999998	2.6714577658823057e-06
6.15	154.8	1.669661103676441e-06
6.15	157.2	1.3357288829411687e-06
6.15	159.6	1.168762772573495e-06
6.15	162.0	6.678644414705844e-07
6.15	164.39999999999998	1.669661103676441e-07
6.15	166.8	1.669661103676441e-07
6.15	169.2	5.008983311029382e-07
6.15	171.6	3.339322207352843e-07
6.15	174.0	0.0
6.15	176.39999999999998	0.0
6.15	178.8	0.0
6.449999999999999	61.2	0.00029302552369521635
6.449999999999999	63.599999999999994	0.0006895700358183723
6.449999999999999	66.0	0.0009882724072660853
6.449999999999999	68.4	0.001236384047272412
6.449999999999999	70.8	0.0014898386028104884
6.449999999999999	73.2	0.0017629951593719543
6.449999999999999	75.6	0.001781194465402038
6.449999999999999	78.0	0.0016668226798001913
6.449999999999999	80.4	0.0015554562841849817
6.449999999999999	82.8	0.001474644686767033
6.449999999999999	85.2	0.0014564453807369595
6.449999999999999	87.6	0.0014379121424861595
6.449999999999999	90.0	0.001391161631583211
6.449999999999999	92.4	0.0014061885815163072
6.449999999999999	94.8	0.0014008456659845342
6.449999999999999	97.2	0.001409861835944387
6.449999999999999	99.6	0.0013861526482721897
6.449999999999999	102.0	0.0013739641222153514
6.449999999999999	104.39999999999999	0.0012889783720382128
6.449999999999999	106.8	0.0012171829445801255
6.449999999999999	109.2	0.0011111594644966716
6.449999999999999	111.6	0.0010103119338346204
6.449999999999999	114.0	0.0008924338599150632
6.449999999999999	116.39999999999999	0.0007910854309218978
6.449999999999999	118.8	0.0006626884920491794
6.449999999999999	121.2	0.0005569989441864609
6.449999999999999	123.6	0.0004913812628119796
6.449999999999999	126.0	0.00037250139223021404
6.449999999999999	128.4	0.000307217643076467
6.449999999999999	130.8	0.0002471098433441133
6.449999999999999	133.2	0.0001901743997087489
6.449999999999999	135.6	0.00015628027930411303
6.449999999999999	138.0	0.00011487268393294052
6.449999999999999	140.39999999999998	8.264822463198383e-05
6.449999999999999	142.8	6.712037636779294e-05
6.449999999999999	145.2	4.791927367551443e-05
6.449999999999999	147.6	3.3059289852793144e-05
6.449999999999999	150.0	2.7883340431396896e-05
6.449999999999999	152.39999999999998	2.0536831575220228e-05
6.449999999999999	154.8	1.586178048492619e-05
6.449999999999999	157.2	1.1854593836102872e-05
6.449999999999999	159.6	7.513474966543896e-06
6.449999999999999	162.0	8.014373297647012e-06
6.449999999999999	164.39999999999998	6.010779973235189e-06
6.449999999999999	166.8	4.508084979926391e-06
6.449999999999999	169.2	3.172356096985276e-06
6.449999999999999	171.6	2.170559434779348e-06
6.449999999999999	174.0	1.3357288829411687e-06
6.449999999999999	176.39999999999998	1.1687627725735088e-06
6.449999999999999	178.8	0.0
6.75	61.2	0.0005588355714005065
6.75	63.599999999999994	0.0013028365591987309
6.75	66.0	0.0016436143904590885
6.75	68.4	0.0017404547344723326
6.75	70.8	0.0019663598817997448
6.75	73.2	0.0023416996979062086
6.75	75.6	0.0024114915320398982
6.75	78.0	0.0021987767074315052
6.75	80.4	0.001920778133669389
6.75	82.8	0.0017511405655358514
6.75	85.2	0.0016713307647801177
6.75	87.6	0.0015701493018973347
6.75	90.0	0.001893562657679452
6.75	92.4	0.0014718062628907916
6.75	94.8	0.0014607864996065184
6.75	97.2	0.0014347397863891658
6.75	99.6	0.0014085261070614541
6.75	102.0	0.0014329031591751302
6.75	104.39999999999999	0.0013794740038574754
6.75	106.8	0.0013419066290247558
6.75	109.2	0.0012789604054161538
6.75	111.6	0.0012158472156971916
6.75	114.0	0.001131529329961531
6.75	116.39999999999999	0.001061737495827849
6.75	118.8	0.0009814267967410122
6.75	121.2	0.0008697264689050581
6.75	123.6	0.0007346508856176385
6.75	126.0	0.0006570116442966796
6.75	128.4	0.0005715249957884493
6.75	130.8	0.0004618282612769036
6.75	133.2	0.0004047258515311741
6.75	135.6	0.0003264187457687404
6.75	138.0	0.0002790003704243366
6.75	140.39999999999998	0.00022423548622374606
6.75	142.8	0.00019785484078565827
6.75	145.2	0.00015594634708338147
6.75	147.6	0.00012305402334095226
6.75	150.0	0.00010619044619382292
6.75	152.39999999999998	8.465181795639557e-05
6.75	154.8	6.728734247816059e-05
6.75	157.2	4.942196866882324e-05
6.75	159.6	3.990490037786647e-05
6.75	162.0	3.2725357632058634e-05
6.75	164.39999999999998	2.8885137093602433e-05
6.75	166.8	1.7364475478234986e-05
6.75	169.2	1.7197509367867548e-05
6.75	171.6	1.2689424387940803e-05
6.75	174.0	1.0017966622058765e-05
6.75	176.39999999999998	5.008983311029323e-06
6.75	178.8	2.0035933244117293e-06
7.049999999999999	61.2	0.0010126494593797645
7.049999999999999	63.599999999999994	0.002259385405494967
7.049999999999999	66.0	0.002544396555892528
7.049999999999999	68.4	0.0026240393905379105
7.049999999999999	70.8	0.002819723671888774
7.049999999999999	73.2	0.003234300523931634
7.049999999999999	75.6	0.003472561163426283
7.049999999999999	78.0	0.0030257598520824465
7.049999999999999	80.4	0.0026716247319926896
7.049999999999999	82.8	0.0024031432265215016
7.049999999999999	85.2	0.002090582667913272
7.049999999999999	87.6	0.0019311300325121834
7.049999999999999	90.0	0.0017671693121311454
7.049999999999999	92.4	0.0017033882579707154
7.049999999999999	94.8	0.0015943593879006338
7.049999999999999	97.2	0.0015527848264190903
7.049999999999999	99.6	0.0014950145522318943
7.049999999999999	102.0	0.0014617882962687327
7.049999999999999	104.39999999999999	0.0014147038531450485
7.049999999999999	106.8	0.0013823124277337257
7.049999999999999	109.2	0.001373296257773873
7.049999999999999	111.6	0.0012873087109345437
7.049999999999999	114.0	0.00125424942108175
7.049999999999999	116.39999999999999	0.001202489926867773
7.049999999999999	118.8	0.0011009745317642453
7.049999999999999	121.2	0.0010356907826104965
7.049999999999999	123.6	0.0009610569312761653
7.049999999999999	126.0	0.0008518610950957202
7.049999999999999	128.4	0.0007924211598048437
7.049999999999999	130.8	0.0007256347156577814
7.049999999999999	133.2	0.0006304640327482316
7.049999999999999	135.6	0.0005443095197985135
7.049999999999999	138.0	0.00048420172006617365
7.049999999999999	140.39999999999998	0.0004063955126348458
7.049999999999999	142.8	0.00036098073061484657
7.049999999999999	145.2	0.0002973666425647777
7.049999999999999	147.6	0.00026080106439425703
7.049999999999999	150.0	0.00021989436735418992
7.049999999999999	152.39999999999998	0.00018850473860507024
7.049999999999999	154.8	0.00015878477095962955
7.049999999999999	157.2	0.00012672727776904337
7.049999999999999	159.6	0.00011437178560183487
7.049999999999999	162.0	8.331608907345541e-05
7.049999999999999	164.39999999999998	7.780620743132215e-05
7.049999999999999	166.8	6.027476584271952e-05
7.049999999999999	169.2	4.207545981264681e-05
7.049999999999999	171.6	3.356018818389606e-05
7.049999999999999	174.0	2.13716621270587e-05
7.049999999999999	176.39999999999998	1.4359085491617396e-05
7.049999999999999	178.8	2.6547611548455415e-05
7.35	61.2	0.0015596304369441636
7.35	63.599999999999994	0.003269530373219207
7.35	66.0	0.0037786100437301423
7.35	68.4	0.0038063264180511944
7.35	70.8	0.003930048305833596
7.35	73.2	0.004374178159411527
7.35	75.6	0.004832166200150002
7.35	78.0	0.004408239245926527
7.35	80.4	0.003721674600094799
7.35	82.8	0.0032354692867041985
7.35	85.2	0.00279885290809281
7.35	87.6	0.0024505616018659204
7.35	90.0	0.002205622317956572
7.35	92.4	0.0020249649865387936
7.35	94.8	0.0018541586556326823
7.35	97.2	0.001733108225616141
7.35	99.6	0.0016314258644022557
7.35	102.0	0.0015891834384792413
7.35	104.39999999999999	0.0015003574677636456
7.35	106.8	0.0014327361930647502
7.35	109.2	0.0013330574251752666
7.35	111.6	0.0013439102223491717
7.35	114.0	0.0012799622020783637
7.35	116.39999999999999	0.0012085007068410045
7.35	118.8	0.0011831218580651227
7.35	121.2	0.001104313853971595
7.35	123.6	0.0010400319014800584
7.35	126.0	0.0010011287977643912
7.35	128.4	0.0009259940480989571
7.35	130.8	0.0008334948229552769
7.35	133.2	0.0007753906165473462
7.35	135.6	0.0007157837151460797
7.35	138.0	0.0006580134409588913
7.35	140.39999999999998	0.0005773688096513116
7.35	142.8	0.0005216021287885187
7.35	145.2	0.0004556505151933048
7.35	147.6	0.00040672944485557505
7.35	150.0	0.0003492931028891146
7.35	152.39999999999998	0.0003062158464142584
7.35	154.8	0.0002738244210029355
7.35	157.2	0.00023275075785249798
7.35	159.6	0.00021405055349131658
7.35	162.0	0.00017397868700308672
7.35	164.39999999999998	0.00014075243103992357
7.35	166.8	0.00011887987058176225
7.35	169.2	9.633944568213151e-05
7.35	171.6	7.246329189955647e-05
7.35	174.0	5.12585958828672e-05
7.35	176.39999999999998	3.0053899866175856e-05
7.35	178.8	8.515271628749825e-06
7.65	61.2	0.0006366417788318289
7.65	63.599999999999994	0.003047465446430249
7.65	66.0	0.0042998782402979396
7.65	68.4	0.00451993957376252
7.65	70.8	0.004537304049240729
7.65	73.2	0.00462228979941786
7.65	75.6	0.004971916834527736
7.65	78.0	0.005307518716366671
7.65	80.4	0.005040706871999206
7.65	82.8	0.0044351207896957305
7.65	85.2	0.0037747698231916983
7.65	87.6	0.0032752072209717266
7.65	90.0	0.0029699931712196537
7.65	92.4	0.0025255293854209997
7.65	94.8	0.00225304069330099
7.65	97.2	0.0020404928348029786
7.65	99.6	0.0018590006728333608
7.65	102.0	0.001729768903408803
7.65	104.39999999999999	0.0015955281506732073
7.65	106.8	0.001517721943241885
7.65	109.2	0.0014113645309376957
7.65	111.6	0.0013450789851217491
7.65	114.0	0.0012869747787138085
7.65	116.39999999999999	0.0012143445207038756
7.65	118.8	0.001140545499921377
7.65	121.2	0.0011126621594899804
7.65	123.6	0.0010437051559081495
7.65	126.0	0.000987604542824615
7.65	128.4	0.0009383495402661655
7.65	130.8	0.0008920999276943225
7.65	133.2	0.000830823365189407
7.65	135.6	0.0007864103798315945
7.65	138.0	0.0007421643605841869
7.65	140.39999999999998	0.000654507152641165
7.65	142.8	0.0006055860823034452
7.65	145.2	0.0005802072335275701
7.65	147.6	0.0005092466366213086
7.65	150.0	0.0004706774651263943
7.65	152.39999999999998	0.0004192519031331544
7.65	154.8	0.000382352392741905
7.65	157.2	0.0003337652546249245
7.65	159.6	0.00028985316759822676
7.65	162.0	0.00024226782614345449
7.65	164.39999999999998	0.00021405055349131975
7.65	166.8	0.00017648317865859983
7.65	169.2	0.00013791400716367568
7.65	171.6	0.00010852797173896738
7.65	174.0	6.828913914036726e-05
7.65	176.39999999999998	4.307725647485218e-05
7.65	178.8	1.569481437455855e-05
7.949999999999999	61.2	0.0
7.949999999999999	63.599999999999994	0.0006257889816579321
7.949999999999999	66.0	0.002927416813075904
7.949999999999999	68.4	0.0042342605589234805
7.949999999999999	70.8	0.0045727008646386695
7.949999999999999	73.2	0.004518603844879553
7.949999999999999	75.6	0.004350969870070464
7.949999999999999	78.0	0.0044351207896957305
7.949999999999999	80.4	0.004716625651775607
7.949999999999999	82.8	0.005001135903842044
7.949999999999999	85.2	0.004727311482839109
7.949999999999999	87.6	0.004267987713217744
7.949999999999999	90.0	0.0036969636157603764
7.949999999999999	92.4	0.003217436946784521
7.949999999999999	94.8	0.0028259014179723768
7.949999999999999	97.2	0.0024407106013542216
7.949999999999999	99.6	0.002154864620404828
7.949999999999999	102.0	0.0019439864230104918
7.949999999999999	104.39999999999999	0.0017623272949304838
7.949999999999999	106.8	0.0016080506089507804
7.949999999999999	109.2	0.001488669840037915
7.949999999999999	111.6	0.0014061885815163072
7.949999999999999	114.0	0.0013123536274896905
7.949999999999999	116.39999999999999	0.0012163481140282874
7.949999999999999	118.8	0.00114672324600498
7.949999999999999	121.2	0.0010969673451154218
7.949999999999999	123.6	0.0010238361887743997
7.949999999999999	126.0	0.0009845991528379975
7.949999999999999	128.4	0.0009335075230655038
7.949999999999999	130.8	0.0008712291638983669
7.949999999999999	133.2	0.000845850315122495
7.949999999999999	135.6	0.000806279346965344
7.949999999999999	138.0	0.000730309766748084
7.949999999999999	140.39999999999998	0.0007152828168149874
7.949999999999999	142.8	0.0006676974753602089
7.949999999999999	145.2	0.0006125986589388936
7.949999999999999	147.6	0.00055800074084866
7.949999999999999	150.0	0.000517594942139703
7.949999999999999	152.39999999999998	0.0004568192779658743
7.949999999999999	154.8	0.0004296038019759483
7.949999999999999	157.2	0.0003818514944108066
7.949999999999999	159.6	0.00033126076296940206
7.949999999999999	162.0	0.00029786754089588066
7.949999999999999	164.39999999999998	0.00026781364102970116
7.949999999999999	166.8	0.0002162211129260991
7.949999999999999	169.2	0.00017932160253485193
7.949999999999999	171.6	0.00013273805774227548
7.949999999999999	174.0	9.533764901992592e-05
7.949999999999999	176.39999999999998	5.292825698654318e-05
7.949999999999999	178.8	1.6863577147132055e-05
8.25	61.2	0.0
8.25	63.599999999999994	0.0
8.25	66.0	0.0005114171960560925
8.25	68.4	0.0027370754472567983
8.25	70.8	0.0041020233995122685
8.25	73.2	0.004607262849484758
8.25	75.6	0.004535801354247434
8.25	78.0	0.004186341285247928
8.25	80.4	0.004120723603873469
8.25	82.8	0.004209716540699399
8.25	85.2	0.0044534870618361585
8.25	87.6	0.004531794167598611
8.25	90.0	0.004736661585019682
8.25	92.4	0.003979136342281706
8.25	94.8	0.0034954355205466196
8.25	97.2	0.003126106484413392
8.25	99.6	0.0026697881047786374
8.25	102.0	0.0023240012902072454
8.25	104.39999999999999	0.0020611966324885606
8.25	106.8	0.0018584997745022412
8.25	109.2	0.0016548011198537162
8.25	111.6	0.0015387596731482127
8.25	114.0	0.0013664506472488036
8.25	116.39999999999999	0.001290814999252253
8.25	118.8	0.0011872960108243137
8.25	121.2	0.0011452205510116675
8.25	123.6	0.0010787680390853518
8.25	126.0	0.0009887733055971854
8.25	128.4	0.0009532095240888832
8.25	130.8	0.0010099780016138763
8.25	133.2	0.000836166280721169
8.25	135.6	0.0008044427197512975
8.25	138.0	0.0007436670555774935
8.25	140.39999999999998	0.0006897370019287358
8.25	142.8	0.0006379775077147664
8.25	145.2	0.0006112629300559506
8.25	147.6	0.0005865519457215251
8.25	150.0	0.0005179288743604367
8.25	152.39999999999998	0.0005044046194206515
8.25	154.8	0.0004675051090294022
8.25	157.2	0.0003978802410060995
8.25	159.6	0.00037533981610645843
8.25	162.0	0.00031072393139418845
8.25	164.39999999999998	0.0002828405909627883
8.25	166.8	0.00024794467389595076
8.25	169.2	0.00019267889136426303
8.25	171.6	0.00014642927879242172
8.25	174.0	9.867697122727855e-05
8.25	176.39999999999998	6.344712193970457e-05
8.25	178.8	6.361408805007222e-05
8.55	61.2	0.0
8.55	63.599999999999994	0.0
8.55	66.0	0.0
8.55	68.4	0.00032641874576874714
8.55	70.8	0.002475940450641802
8.55	73.2	0.003922701796977442
8.55	75.6	0.004441799434110476
8.55	78.0	0.004269824340431776
8.55	80.4	0.004049262108636141
8.55	82.8	0.0037928021631114146
8.55	85.2	0.0036899510391249462
8.55	87.6	0.0037902976714559223
8.55	90.0	0.003872611963867149
8.55	92.4	0.004024217192080994
8.55	94.8	0.003948915476305163
8.55	97.2	0.003594446423994654
8.55	99.6	0.003229124574510266
8.55	102.0	0.002834249723490784
8.55	104.39999999999999	0.002515845351019669
8.55	106.8	0.0021727299942141598
8.55	109.2	0.001962018762930192
8.55	111.6	0.001756316514957264
8.55	114.0	0.0015663090813588835
8.55	116.39999999999999	0.0014293968708574056
8.55	118.8	0.0013303859674093923
8.55	121.2	0.001222525860111894
8.55	123.6	0.0010981361078880052
8.55	126.0	0.0010408667320318964
8.55	128.4	0.0009825955595135945
8.55	130.8	0.0008810801644100606
8.55	133.2	0.0008468521117847035
8.55	135.6	0.0007977640753365965
8.55	138.0	0.0007359866145005862
8.55	140.39999999999998	0.000722629325671166
8.55	142.8	0.0006484963726679317
8.55	145.2	0.0005995753023302189
8.55	147.6	0.0005710240974573378
8.55	150.0	0.0005277798748721308
8.55	152.39999999999998	0.0004845356522869047
8.55	154.8	0.0004486379385578611
8.55	157.2	0.0003898658677084548
8.55	159.6	0.0003633182561599904
8.55	162.0	0.00033242952574198437
8.55	164.39999999999998	0.0002774976754310254
8.55	166.8	0.00024093209726051119
8.55	169.2	0.000194181586357573
8.55	171.6	0.00015494455042117238
8.55	174.0	0.00010719224285602912
8.55	176.39999999999998	7.363205467213127e-05
8.55	178.8	2.270739100999967e-05
8.85	61.2	0.0
8.85	63.599999999999994	0.0
8.85	66.0	0.0
8.85	68.4	0.0
8.85	70.8	0.00018099126363852567
8.85	73.2	0.002198275809100396
8.85	75.6	0.0038484018778638406
8.85	78.0	0.0043498011072978515
8.85	80.4	0.004249621441077291
8.85	82.8	0.003987484647800066
8.85	85.2	0.0037560696188305106
8.85	87.6	0.0035750783551920066
8.85	90.0	0.0035907731695665438
8.85	92.4	0.0034929310288911255
8.85	94.8	0.0035729077957572055
8.85	97.2	0.0037011377685195563
8.85	99.6	0.003656390850941049
8.85	102.0	0.003379227107730759
8.85	104.39999999999999	0.0030367796153667023
8.85	106.8	0.002687987410808695
8.85	109.2	0.0024118254642606124
8.85	111.6	0.0021172972455721015
8.85	114.0	0.00188204199606409
8.85	116.39999999999999	0.001689363104699818
8.85	118.8	0.0015295765370779834
8.85	121.2	0.0014167074464694561
8.85	123.6	0.0012677736760215257
8.85	126.0	0.0011687627725735052
8.85	128.4	0.0010690840046840284
8.85	130.8	0.0009720766945604212
8.85	133.2	0.0009264949464300655
8.85	135.6	0.0008630478244903396
8.85	138.0	0.0008735666894435218
8.85	140.39999999999998	0.000749176937219617
8.85	142.8	0.0007059327146343973
8.85	145.2	0.0006363078466110973
8.85	147.6	0.0005772018435409372
8.85	150.0	0.0005543274864205835
8.85	152.39999999999998	0.0005047385516413867
8.85	154.8	0.0004504745657719025
8.85	157.2	0.0004175822420294816
8.85	159.6	0.00037383712111314964
8.85	162.0	0.00033242952574198236
8.85	164.39999999999998	0.0002751601498858767
8.85	166.8	0.00023692491061168633
8.85	169.2	0.00020002540022043944
8.85	171.6	0.00014776500767536285
8.85	174.0	0.00010886190395970493
8.85	176.39999999999998	6.595161359521922e-05
8.85	178.8	1.8366272140440798e-05
9.149999999999999	61.2	0.0
9.149999999999999	63.599999999999994	0.0
9.149999999999999	66.0	0.0
9.149999999999999	68.4	0.0
9.149999999999999	70.8	0.0
9.149999999999999	73.2	7.363205467213127e-05
9.149999999999999	75.6	0.0018155894841377783
9.149999999999999	78.0	0.003601125068409359
9.149999999999999	80.4	0.004102858230064155
9.149999999999999	82.8	0.004336276852358098
9.149999999999999	85.2	0.003987818580020824
9.149999999999999	87.6	0.003703141361844012
9.149999999999999	90.0	0.003699969005747005
9.149999999999999	92.4	0.003292237764229236
9.149999999999999	94.8	0.0033702109377709063
9.149999999999999	97.2	0.00331678178245326
9.149999999999999	99.6	0.003250162304416589
9.149999999999999	102.0	0.0032317960322761482
9.149999999999999	104.39999999999999	0.0032211102012126
9.149999999999999	106.8	0.0030800238379519403
9.149999999999999	109.2	0.002817386146343635
9.149999999999999	111.6	0.0025203534359996105
9.149999999999999	114.0	0.0022353422856020394
9.149999999999999	116.39999999999999	0.0022056223179565855
9.149999999999999	118.8	0.0018246056540976202
9.149999999999999	121.2	0.001749971802763283
9.149999999999999	123.6	0.001471305364559693
9.149999999999999	126.0	0.0013619425622688772
9.149999999999999	128.4	0.001207498910178813
9.149999999999999	130.8	0.0011310284316304246
9.149999999999999	133.2	0.0010386961725971295
9.149999999999999	135.6	0.0010866154462726184
9.149999999999999	138.0	0.0009416888624735267
9.149999999999999	140.39999999999998	0.0007932559903566796
9.149999999999999	142.8	0.0007313115634102835
9.149999999999999	145.2	0.0006780493742030128
9.149999999999999	147.6	0.0006136004556010866
9.149999999999999	150.0	0.0005663490463670572
9.149999999999999	152.39999999999998	0.0005312861631898452
9.149999999999999	154.8	0.0004601586001732285
9.149999999999999	157.2	0.00042643144587896934
9.149999999999999	159.6	0.0003735031888924166
9.149999999999999	162.0	0.0003275875085413226
9.149999999999999	164.39999999999998	0.0002888513709360252
9.149999999999999	166.8	0.0002462750127922758
9.149999999999999	169.2	0.00019585124746124944
9.149999999999999	171.6	0.00015494455042117238
9.149999999999999	174.0	0.00011186729394632322
9.149999999999999	176.39999999999998	6.695341025742549e-05
9.149999999999999	178.8	2.3375255451470248e-05
9.45	61.2	0.0
9.45	63.599999999999994	0.0
9.45	66.0	0.0
9.45	68.4	0.0
9.45	70.8	0.0
9.45	73.2	0.0
9.45	75.6	4.675051090294049e-06
9.45	78.0	0.0012502422344329155
9.45	80.4	0.003257341847162379
9.45	82.8	0.003930883136385434
9.45	85.2	0.004077479381288225
9.45	87.6	0.003920364271432296
9.45	90.0	0.0036647391564594094
9.45	92.4	0.003419966838660465
9.45	94.8	0.003233632659490154
9.45	97.2	0.003093214160670966
9.45	99.6	0.0029835174261594413
9.45	102.0	0.002946617915768192
9.45	104.39999999999999	0.0029626466623634685
9.45	106.8	0.0030117346988115558
9.45	109.2	0.003002050664410232
9.45	111.6	0.0028537847584037815
9.45	114.0	0.0026502530698656233
9.45	116.39999999999999	0.002440543635243847
9.45	118.8	0.002167387078682382
9.45	121.2	0.001963521457923489
9.45	123.6	0.0017544798877432097
9.45	126.0	0.0015786645735260704
9.45	128.4	0.0014390809052587288
9.45	130.8	0.001291649829804091
9.45	133.2	0.0011841236547273427
9.45	135.6	0.0010919583618043765
9.45	138.0	0.0009864357800520504
9.45	140.39999999999998	0.0008920999276943198
9.45	142.8	0.0008313242635204977
9.45	145.2	0.0007752236504369785
9.45	147.6	0.0007129452912698299
9.45	150.0	0.0006070887772967594
9.45	152.39999999999998	0.0005524908592065328
9.45	154.8	0.0005149234843738129
9.45	157.2	0.00045231119298595187
9.45	159.6	0.0003912015965913844
9.45	162.0	0.0003536342217586734
9.45	164.39999999999998	0.0003108908975045525
9.45	166.8	0.00024176692781234795
9.45	169.2	0.00021588718070536577
9.45	171.6	0.00015344185542786267
9.45	174.0	0.00011721020947808722
9.45	176.39999999999998	6.795520691963096e-05
9.45	178.8	2.4377052113675968e-05
9.75	61.2	0.0
9.75	63.599999999999994	0.0
9.75	66.0	0.0
9.75	68.4	0.0
9.75	70.8	0.0
9.75	73.2	0.0
9.75	75.6	0.0
9.75	78.0	0.0
9.75	80.4	0.0007261356139888864
9.75	82.8	0.002778816974848693
9.75	85.2	0.0036657409531216157
9.75	87.6	0.003895987219318619
9.75	90.0	0.00391552225423161
9.75	92.4	0.0036520497320714903
9.75	94.8	0.0034005987698577976
9.75	97.2	0.0031725230630955965
9.75	99.6	0.0029365999491461335
9.75	102.0	0.00284610431732687
9.75	104.39999999999999	0.002755274753286855
9.75	106.8	0.0026692872064475186
9.75	109.2	0.002687319546367224
9.75	111.6	0.0026960017841063575
9.75	114.0	0.0027158707512401075
9.75	116.39999999999999	0.0026425726287886957
9.75	118.8	0.002477443145635096
9.75	121.2	0.0024782779761869343
9.75	123.6	0.002115627584468425
9.75	126.0	0.002036652614264517
9.75	128.4	0.0017095660040543131
9.75	130.8	0.0015350864187201156
9.75	133.2	0.0013943339876802087
9.75	135.6	0.0012554181838542976
9.75	138.0	0.001148058974887931
9.75	140.39999999999998	0.0010632401908211547
9.75	142.8	0.0009415218963631423
9.75	145.2	0.0008533637900890367
9.75	147.6	0.000747841208336667
9.75	150.0	0.0007015915957648467
9.75	152.39999999999998	0.0006241193205542519
9.75	154.8	0.0005384657059356507
9.75	157.2	0.0004935518222467604
9.75	159.6	0.00042275819145086863
9.75	162.0	0.0003781782399827173
9.75	164.39999999999998	0.0003108908975045525
9.75	166.8	0.0002603001660631564
9.75	169.2	0.00021171302794617465
9.75	171.6	0.00015811690651815663
9.75	174.0	0.00011554054837441075
9.75	176.39999999999998	6.995880024404269e-05
9.75	178.8	2.4710984334411254e-05
10.05	61.2	0.0
10.05	63.599999999999994	0.0
10.05	66.0	0.0
10.05	68.4	0.0
10.05	70.8	0.0
10.05	73.2	0.0
10.05	75.6	0.0
10.05	78.0	0.0
10.05	80.4	0.0
10.05	82.8	0.00031005606695271606
10.05	85.2	0.002229498471739159
10.05	87.6	0.003415959652011661
10.05	90.0	0.0038061594519408263
10.05	92.4	0.003860924336141437
10.05	94.8	0.0037407087366767094
10.05	97.2	0.0033959237187675237
10.05	99.6	0.0032137636923564423
10.05	102.0	0.002994871121664459
10.05	104.39999999999999	0.0027711365337717976
10.05	106.8	0.0026475816120997402
10.05	109.2	0.002574283489648345
10.05	111.6	0.002517348046012993
10.05	114.0	0.002488629875029758
10.05	116.39999999999999	0.002472100230103346
10.05	118.8	0.0024861253833742283
10.05	121.2	0.0024408775674645963
10.05	123.6	0.0025051595199561544
10.05	126.0	0.0022473638455484967
10.05	128.4	0.0021727299942141723
10.05	130.8	0.0019494963046526185
10.05	133.2	0.0016825174941747746
10.05	135.6	0.0015083718410612834
10.05	138.0	0.0013811436649611725
10.05	140.39999999999998	0.0012706120998977753
10.05	142.8	0.0010957985823428515
10.05	145.2	0.0009815937628513945
10.05	147.6	0.0008904302665906381
10.05	150.0	0.0007865773459419831
10.05	152.39999999999998	0.0007139470879320484
10.05	154.8	0.0006242862866646233
10.05	157.2	0.0005578337747383072
10.05	159.6	0.0004726810584507963
10.05	162.0	0.00039888203766830763
10.05	164.39999999999998	0.0003409447973707303
10.05	166.8	0.0002788334043139665
10.05	169.2	0.000232917723962867
10.05	171.6	0.00017247599200977484
10.05	174.0	0.00011837897225066143
10.05	176.39999999999998	7.864103798316062e-05
10.05	178.8	2.387615378257318e-05
10.35	61.2	0.0
10.35	63.599999999999994	0.0
10.35	66.0	0.0
10.35	68.4	0.0
10.35	70.8	0.0
10.35	73.2	0.0
10.35	75.6	0.0
10.35	78.0	0.0
10.35	80.4	0.0
10.35	82.8	0.0
10.35	85.2	6.81221730299986e-05
10.35	87.6	0.0015262372148706395
10.35	90.0	0.003055980718058981
10.35	92.4	0.0035904392373458296
10.35	94.8	0.0037331952617101435
10.35	97.2	0.003582257897937794
10.35	99.6	0.0034106167364798766
10.35	102.0	0.0031478120787612036
10.35	104.39999999999999	0.0029008692015274405
10.35	106.8	0.0027863304498152368
10.35	109.2	0.002600831101196785
10.35	111.6	0.002449559805203714
10.35	114.0	0.0023540551900734213
10.35	116.39999999999999	0.002259218439384586
10.35	118.8	0.0022139706234749544
10.35	121.2	0.0022012811990870136
10.35	123.6	0.002200112436314453
10.35	126.0	0.002140171602692456
10.35	128.4	0.0021096168044951896
10.35	130.8	0.0019947441205622387
10.35	133.2	0.0019074208448399835
10.35	135.6	0.0017594888710542077
10.35	138.0	0.00162257666055278
10.35	140.39999999999998	0.0014696357034559991
10.35	142.8	0.0013517576295364428
10.35	145.2	0.0012066640796269748
10.35	147.6	0.0010659116485870243
10.35	150.0	0.0009239904547745508
10.35	152.39999999999998	0.0008418431284736591
10.35	154.8	0.0007219614612296911
10.35	157.2	0.0006443222199087443
10.35	159.6	0.0005411371637015265
10.35	162.0	0.00045681927796587836
10.35	164.39999999999998	0.0003972123765646242
10.35	166.8	0.0003299250340864638
10.35	169.2	0.00025078309777220366
10.35	171.6	0.00019618517968197894
10.35	174.0	0.0001329050238526459
10.35	176.39999999999998	8.26482246319836e-05
10.35	178.8	2.3375255451470106e-05
10.649999999999999	61.2	0.0
10.649999999999999	63.599999999999994	0.0
10.649999999999999	66.0	0.0
10.649999999999999	68.4	0.0
10.649999999999999	70.8	0.0
10.649999999999999	73.2	0.0
10.649999999999999	75.6	0.0
10.649999999999999	78.0	0.0
10.649999999999999	80.4	0.0
10.649999999999999	82.8	0.0
10.649999999999999	85.2	0.0
10.649999999999999	87.6	0.0
10.649999999999999	90.0	0.0007835719559553562
10.649999999999999	92.4	0.0025253624193106398
10.649999999999999	94.8	0.0031788677752895857
10.649999999999999	97.2	0.0034114515670317144
10.649999999999999	99.6	0.0033845700232625437
10.649999999999999	102.0	0.003208086844603943
10.649999999999999	104.39999999999999	0.0029953720199955443
10.649999999999999	106.8	0.002737075447256798
10.649999999999999	109.2	0.0025649333874677564
10.649999999999999	111.6	0.0023695830383376262
10.649999999999999	114.0	0.00222181803066226
10.649999999999999	116.39999999999999	0.00212380892387644
10.649999999999999	118.8	0.002038155309257838
10.649999999999999	121.2	0.0019132646587028397
10.649999999999999	123.6	0.0018431388923484397
10.649999999999999	126.0	0.0017940508559003414
10.649999999999999	128.4	0.0017915463642448374
10.649999999999999	130.8	0.0017033882579707105
10.649999999999999	133.2	0.0016876934435961716
10.649999999999999	135.6	0.0016220757622216482
10.649999999999999	138.0	0.0015025280271984515
10.649999999999999	140.39999999999998	0.0014385800069276259
10.649999999999999	142.8	0.0013263787807605688
10.649999999999999	145.2	0.0012006532996537466
10.649999999999999	147.6	0.0011266873127608525
10.649999999999999	150.0	0.0010061377810754383
10.649999999999999	152.39999999999998	0.0009032866570889574
10.649999999999999	154.8	0.0007895827359285913
10.649999999999999	157.2	0.0006880673408250716
10.649999999999999	159.6	0.0005797063351964553
10.649999999999999	162.0	0.0005042376533102926
10.649999999999999	164.39999999999998	0.00041975280146425853
10.649999999999999	166.8	0.0003477904078958037
10.649999999999999	169.2	0.00029152282870191097
10.649999999999999	171.6	0.00022623907954815576
10.649999999999999	174.0	0.00015177219432419077
10.649999999999999	176.39999999999998	9.517068290955743e-05
10.649999999999999	178.8	3.205749319058776e-05
10.95	61.2	0.0
10.95	63.599999999999994	0.0
10.95	66.0	0.0
10.95	68.4	0.0
10.95	70.8	0.0
10.95	73.2	0.0
10.95	75.6	0.0
10.95	78.0	0.0
10.95	80.4	0.0
10.95	82.8	0.0
10.95	85.2	0.0
10.95	87.6	0.0
10.95	90.0	0.0
10.95	92.4	0.00029486215090926036
10.95	94.8	0.001815088585806654
10.95	97.2	0.00273724241336715
10.95	99.6	0.003011400766590838
10.95	102.0	0.0030137382921359853
10.95	104.39999999999999	0.00301707761434332
10.95	106.8	0.002858459809494059
10.95	109.2	0.0025771219135245793
10.95	111.6	0.0023729223605449654
10.95	114.0	0.0022112991657090852
10.95	116.39999999999999	0.0020266346476424586
10.95	118.8	0.0018852143521610643
10.95	121.2	0.0018062393819571684
10.95	123.6	0.001704557020743284
10.95	126.0	0.0015818369296230557
10.95	128.4	0.0015374239442652714
10.95	130.8	0.0014372442780446765
10.95	133.2	0.0013766355799812377
10.95	135.6	0.001360439867275544
10.95	138.0	0.0012821327615131506
10.95	140.39999999999998	0.0012128418257105634
10.95	142.8	0.0011604144670551231
10.95	145.2	0.0010951307179013874
10.95	147.6	0.0010208307987877611
10.95	150.0	0.0009321717941825654
10.95	152.39999999999998	0.0008540316545304972
10.95	154.8	0.0007578591749587344
10.95	157.2	0.0006800529675274206
10.95	159.6	0.0006009110312131423
10.95	162.0	0.0005416380620326424
10.95	164.39999999999998	0.0004459664807919761
10.95	166.8	0.00035613871341418383
10.95	169.2	0.0002948621509092621
10.95	171.6	0.00022874357120366906
10.95	174.0	0.00016412768649139563
10.95	176.39999999999998	0.00010418685286940961
10.95	178.8	0.00011286909060852709
11.25	61.2	0.0
11.25	63.599999999999994	0.0
11.25	66.0	0.0
11.25	68.4	0.0
11.25	70.8	0.0
11.25	73.2	0.0
11.25	75.6	0.0
11.25	78.0	0.0
11.25	80.4	0.0
11.25	82.8	0.0
11.25	85.2	0.0
11.25	87.6	0.0
11.25	90.0	0.0
11.25	92.4	0.0
11.25	94.8	3.3894120404631657e-05
11.25	97.2	0.0010169905782493173
11.25	99.6	0.0022164751151304823
11.25	102.0	0.0025494055392035657
11.25	104.39999999999999	0.002667283613123107
11.25	106.8	0.00264507712044421
11.25	109.2	0.0025751183202001675
11.25	111.6	0.002348211376210554
11.25	114.0	0.0022261591495318055
11.25	116.39999999999999	0.0020144461215856205
11.25	118.8	0.0018628408933717999
11.25	121.2	0.0017240920556562882
11.25	123.6	0.0015913539979140207
11.25	126.0	0.0014646267201449698
11.25	128.4	0.0013953357843424063
11.25	130.8	0.001285639049830856
11.25	133.2	0.0012267000128710923
11.25	135.6	0.0011280230416437869
11.25	138.0	0.0010669134452492555
11.25	140.39999999999998	0.0010027984588680677
11.25	142.8	0.0009375147097143189
11.25	145.2	0.0008835846560655806
11.25	147.6	0.0008541986206408546
11.25	150.0	0.0007640369210423463
11.25	152.39999999999998	0.0007212935967882205
11.25	154.8	0.0006625215259388099
11.25	157.2	0.00059924137010948
11.25	159.6	0.000533957620955718
11.25	162.0	0.0004761873467685253
11.25	164.39999999999998	0.0003965445121231536
11.25	166.8	0.00032808840687241974
11.25	169.2	0.00027232172600963003
11.25	171.6	0.0002332516561835954
11.25	174.0	0.00015410971986933687
11.25	176.39999999999998	9.166439459183635e-05
11.25	178.8	3.1222662638749366e-05
11.55	61.2	0.0
11.55	63.599999999999994	0.0
11.55	66.0	0.0
11.55	68.4	0.0
11.55	70.8	0.0
11.55	73.2	0.0
11.55	75.6	0.0
11.55	78.0	0.0
11.55	80.4	0.0
11.55	82.8	0.0
11.55	85.2	0.0
11.55	87.6	0.0
11.55	90.0	0.0
11.55	92.4	0.0
11.55	94.8	0.0
11.55	97.2	0.0
11.55	99.6	0.00035563781508308513
11.55	102.0	0.0015626358269307953
11.55	104.39999999999999	0.00212163836444166
11.55	106.8	0.0023291772396286424
11.55	109.2	0.002370417868889451
11.55	111.6	0.002238180709478289
11.55	114.0	0.002139336772140643
11.55	116.39999999999999	0.002050844733645779
11.55	118.8	0.001847813943438723
11.55	121.2	0.0016860237824924751
11.55	123.6	0.001537757876486016
11.55	126.0	0.001416540480359097
11.55	128.4	0.001291315897583371
11.55	130.8	0.001202322960757409
11.55	133.2	0.001081439496851247
11.55	135.6	0.0010271755109817376
11.55	138.0	0.0009410209980320562
11.55	140.39999999999998	0.0008570370445171198
11.55	142.8	0.0009446942524601331
11.55	145.2	0.0007441679539086009
11.55	147.6	0.0006999219346611579
11.55	150.0	0.000636808744942204
11.55	152.39999999999998	0.0005763670129891093
11.55	154.8	0.0005423059264741096
11.55	157.2	0.0004805284656380869
11.55	159.6	0.00044880490466822344
11.55	162.0	0.00037617464665830775
11.55	164.39999999999998	0.00032575088132727465
11.55	166.8	0.0002793343026450694
11.55	169.2	0.0002285766050933082
11.55	171.6	0.0001793216025348482
11.55	174.0	0.00012272009112022025
11.55	176.39999999999998	6.77882408092637e-05
11.55	178.8	6.995880024404309e-05
11.85	61.2	0.0
11.85	63.599999999999994	0.0
11.85	66.0	0.0
11.85	68.4	0.0
11.85	70.8	0.0
11.85	73.2	0.0
11.85	75.6	0.0
11.85	78.0	0.0
11.85	80.4	0.0
11.85	82.8	0.0
11.85	85.2	0.0
11.85	87.6	0.0
11.85	90.0	0.0
11.85	92.4	0.0
11.85	94.8	0.0
11.85	97.2	0.0
11.85	99.6	0.0
11.85	102.0	4.207545981264645e-05
11.85	104.39999999999999	0.0008378359418248358
11.85	106.8	0.0017235911573251852
11.85	109.2	0.0019307961002914308
11.85	111.6	0.0019979164766592353
11.85	114.0	0.0019618517968198242
11.85	116.39999999999999	0.0018872179454854758
11.85	118.8	0.0017578192099505518
11.85	121.2	0.001658975272612907
11.85	123.6	0.0015232318248840219
11.85	126.0	0.0013916625299143096
11.85	128.4	0.0012550842516335845
11.85	130.8	0.0011467232460049763
11.85	133.2	0.0010129833916005058
11.85	135.6	0.0009485344729985722
11.85	138.0	0.0008640496211525661
11.85	140.39999999999998	0.000808616872510498
11.85	142.8	0.0008385038062663063
11.85	145.2	0.000678884204754847
11.85	147.6	0.0006156040489254948
11.85	150.0	0.0005569989441864657
11.85	152.39999999999998	0.000509747534952416
11.85	154.8	0.0004556505151932994
11.85	157.2	0.0004165804453672758
11.85	159.6	0.0003581423067385913
11.85	162.0	0.0003143971858222766
11.85	164.39999999999998	0.0002733235226718326
11.85	166.8	0.0002230667234511719
11.85	169.2	0.00019034136581911598
11.85	171.6	0.00014225512603323069
11.85	174.0	0.00010769314118713142
11.85	176.39999999999998	6.277925749823399e-05
[truncated: 501 more rows]
