# Supplementary material for: Peering inside the black box by learning the relevance of many-body functions in neural network potentials
Source: Nat Commun. 2025 Nov 10;16:9898. doi: 10.1038/s41467-025-65863-0 (PMC12603069; doi:10.1038/s41467-025-65863-0)
Supplement: Supplementary file 7 — Source Data Fig S7 [file 41467_2025_65863_MOESM7_ESM.zip › fig_s7_wm_3B_hists/fig_s7_wm_3B_hists_methane_PaiNN_cg_density.csv]

L_bin_centers	theta_bin_centers	cg_density
0.15	61.2	0.0
0.15	63.599999999999994	0.0
0.15	66.0	0.0
0.15	68.4	0.0
0.15	70.8	0.0
0.15	73.2	0.0
0.15	75.6	0.0
0.15	78.0	0.0
0.15	80.4	0.0
0.15	82.8	0.0
0.15	85.2	0.0
0.15	87.6	0.0
0.15	90.0	0.0
0.15	92.4	0.0
0.15	94.8	0.0
0.15	97.2	0.0
0.15	99.6	0.0
0.15	102.0	0.0
0.15	104.39999999999999	0.0
0.15	106.8	0.0
0.15	109.2	0.0
0.15	111.6	0.0
0.15	114.0	0.0
0.15	116.39999999999999	0.0
0.15	118.8	0.0
0.15	121.2	0.0
0.15	123.6	0.0
0.15	126.0	0.0
0.15	128.4	0.0
0.15	130.8	0.0
0.15	133.2	0.0
0.15	135.6	0.0
0.15	138.0	0.0
0.15	140.39999999999998	0.0
0.15	142.8	0.0
0.15	145.2	0.0
0.15	147.6	0.0
0.15	150.0	0.0
0.15	152.39999999999998	0.0
0.15	154.8	0.0
0.15	157.2	0.0
0.15	159.6	0.0
0.15	162.0	0.0
0.15	164.39999999999998	0.0
0.15	166.8	0.0
0.15	169.2	0.0
0.15	171.6	0.0
0.15	174.0	0.0
0.15	176.39999999999998	0.0
0.15	178.8	0.0
0.44999999999999996	61.2	0.0
0.44999999999999996	63.599999999999994	0.0
0.44999999999999996	66.0	0.0
0.44999999999999996	68.4	0.0
0.44999999999999996	70.8	0.0
0.44999999999999996	73.2	0.0
0.44999999999999996	75.6	0.0
0.44999999999999996	78.0	0.0
0.44999999999999996	80.4	0.0
0.44999999999999996	82.8	0.0
0.44999999999999996	85.2	0.0
0.44999999999999996	87.6	0.0
0.44999999999999996	90.0	0.0
0.44999999999999996	92.4	0.0
0.44999999999999996	94.8	0.0
0.44999999999999996	97.2	0.0
0.44999999999999996	99.6	0.0
0.44999999999999996	102.0	0.0
0.44999999999999996	104.39999999999999	0.0
0.44999999999999996	106.8	0.0
0.44999999999999996	109.2	0.0
0.44999999999999996	111.6	0.0
0.44999999999999996	114.0	0.0
0.44999999999999996	116.39999999999999	0.0
0.44999999999999996	118.8	0.0
0.44999999999999996	121.2	0.0
0.44999999999999996	123.6	0.0
0.44999999999999996	126.0	0.0
0.44999999999999996	128.4	0.0
0.44999999999999996	130.8	0.0
0.44999999999999996	133.2	0.0
0.44999999999999996	135.6	0.0
0.44999999999999996	138.0	0.0
0.44999999999999996	140.39999999999998	0.0
0.44999999999999996	142.8	0.0
0.44999999999999996	145.2	0.0
0.44999999999999996	147.6	0.0
0.44999999999999996	150.0	0.0
0.44999999999999996	152.39999999999998	0.0
0.44999999999999996	154.8	0.0
0.44999999999999996	157.2	0.0
0.44999999999999996	159.6	0.0
0.44999999999999996	162.0	0.0
0.44999999999999996	164.39999999999998	0.0
0.44999999999999996	166.8	0.0
0.44999999999999996	169.2	0.0
0.44999999999999996	171.6	0.0
0.44999999999999996	174.0	0.0
0.44999999999999996	176.39999999999998	0.0
0.44999999999999996	178.8	0.0
0.75	61.2	0.0
0.75	63.599999999999994	0.0
0.75	66.0	0.0
0.75	68.4	0.0
0.75	70.8	0.0
0.75	73.2	0.0
0.75	75.6	0.0
0.75	78.0	0.0
0.75	80.4	0.0
0.75	82.8	0.0
0.75	85.2	0.0
0.75	87.6	0.0
0.75	90.0	0.0
0.75	92.4	0.0
0.75	94.8	0.0
0.75	97.2	0.0
0.75	99.6	0.0
0.75	102.0	0.0
0.75	104.39999999999999	0.0
0.75	106.8	0.0
0.75	109.2	0.0
0.75	111.6	0.0
0.75	114.0	0.0
0.75	116.39999999999999	0.0
0.75	118.8	0.0
0.75	121.2	0.0
0.75	123.6	0.0
0.75	126.0	0.0
0.75	128.4	0.0
0.75	130.8	0.0
0.75	133.2	0.0
0.75	135.6	0.0
0.75	138.0	0.0
0.75	140.39999999999998	0.0
0.75	142.8	0.0
0.75	145.2	0.0
0.75	147.6	0.0
0.75	150.0	0.0
0.75	152.39999999999998	0.0
0.75	154.8	0.0
0.75	157.2	0.0
0.75	159.6	0.0
0.75	162.0	0.0
0.75	164.39999999999998	0.0
0.75	166.8	0.0
0.75	169.2	0.0
0.75	171.6	0.0
0.75	174.0	0.0
0.75	176.39999999999998	0.0
0.75	178.8	0.0
1.0499999999999998	61.2	0.0
1.0499999999999998	63.599999999999994	0.0
1.0499999999999998	66.0	0.0
1.0499999999999998	68.4	0.0
1.0499999999999998	70.8	0.0
1.0499999999999998	73.2	0.0
1.0499999999999998	75.6	0.0
1.0499999999999998	78.0	0.0
1.0499999999999998	80.4	0.0
1.0499999999999998	82.8	0.0
1.0499999999999998	85.2	0.0
1.0499999999999998	87.6	0.0
1.0499999999999998	90.0	0.0
1.0499999999999998	92.4	0.0
1.0499999999999998	94.8	0.0
1.0499999999999998	97.2	0.0
1.0499999999999998	99.6	0.0
1.0499999999999998	102.0	0.0
1.0499999999999998	104.39999999999999	0.0
1.0499999999999998	106.8	0.0
1.0499999999999998	109.2	0.0
1.0499999999999998	111.6	0.0
1.0499999999999998	114.0	0.0
1.0499999999999998	116.39999999999999	0.0
1.0499999999999998	118.8	0.0
1.0499999999999998	121.2	0.0
1.0499999999999998	123.6	0.0
1.0499999999999998	126.0	0.0
1.0499999999999998	128.4	0.0
1.0499999999999998	130.8	0.0
1.0499999999999998	133.2	0.0
1.0499999999999998	135.6	0.0
1.0499999999999998	138.0	0.0
1.0499999999999998	140.39999999999998	0.0
1.0499999999999998	142.8	0.0
1.0499999999999998	145.2	0.0
1.0499999999999998	147.6	0.0
1.0499999999999998	150.0	0.0
1.0499999999999998	152.39999999999998	0.0
1.0499999999999998	154.8	0.0
1.0499999999999998	157.2	0.0
1.0499999999999998	159.6	0.0
1.0499999999999998	162.0	0.0
1.0499999999999998	164.39999999999998	0.0
1.0499999999999998	166.8	0.0
1.0499999999999998	169.2	0.0
1.0499999999999998	171.6	0.0
1.0499999999999998	174.0	0.0
1.0499999999999998	176.39999999999998	0.0
1.0499999999999998	178.8	0.0
1.35	61.2	0.0
1.35	63.599999999999994	0.0
1.35	66.0	0.0
1.35	68.4	0.0
1.35	70.8	0.0
1.35	73.2	0.0
1.35	75.6	0.0
1.35	78.0	0.0
1.35	80.4	0.0
1.35	82.8	0.0
1.35	85.2	0.0
1.35	87.6	0.0
1.35	90.0	0.0
1.35	92.4	0.0
1.35	94.8	0.0
1.35	97.2	0.0
1.35	99.6	0.0
1.35	102.0	0.0
1.35	104.39999999999999	0.0
1.35	106.8	0.0
1.35	109.2	0.0
1.35	111.6	0.0
1.35	114.0	0.0
1.35	116.39999999999999	0.0
1.35	118.8	0.0
1.35	121.2	0.0
1.35	123.6	0.0
1.35	126.0	0.0
1.35	128.4	0.0
1.35	130.8	0.0
1.35	133.2	0.0
1.35	135.6	0.0
1.35	138.0	0.0
1.35	140.39999999999998	0.0
1.35	142.8	0.0
1.35	145.2	0.0
1.35	147.6	0.0
1.35	150.0	0.0
1.35	152.39999999999998	0.0
1.35	154.8	0.0
1.35	157.2	0.0
1.35	159.6	0.0
1.35	162.0	0.0
1.35	164.39999999999998	0.0
1.35	166.8	0.0
1.35	169.2	0.0
1.35	171.6	0.0
1.35	174.0	0.0
1.35	176.39999999999998	0.0
1.35	178.8	0.0
1.65	61.2	0.0
1.65	63.599999999999994	0.0
1.65	66.0	0.0
1.65	68.4	0.0
1.65	70.8	0.0
1.65	73.2	0.0
1.65	75.6	0.0
1.65	78.0	0.0
1.65	80.4	0.0
1.65	82.8	0.0
1.65	85.2	0.0
1.65	87.6	0.0
1.65	90.0	0.0
1.65	92.4	0.0
1.65	94.8	0.0
1.65	97.2	0.0
1.65	99.6	0.0
1.65	102.0	0.0
1.65	104.39999999999999	0.0
1.65	106.8	0.0
1.65	109.2	0.0
1.65	111.6	0.0
1.65	114.0	0.0
1.65	116.39999999999999	0.0
1.65	118.8	0.0
1.65	121.2	0.0
1.65	123.6	0.0
1.65	126.0	0.0
1.65	128.4	0.0
1.65	130.8	0.0
1.65	133.2	0.0
1.65	135.6	0.0
1.65	138.0	0.0
1.65	140.39999999999998	0.0
1.65	142.8	0.0
1.65	145.2	0.0
1.65	147.6	0.0
1.65	150.0	0.0
1.65	152.39999999999998	0.0
1.65	154.8	0.0
1.65	157.2	0.0
1.65	159.6	0.0
1.65	162.0	0.0
1.65	164.39999999999998	0.0
1.65	166.8	0.0
1.65	169.2	0.0
1.65	171.6	0.0
1.65	174.0	0.0
1.65	176.39999999999998	0.0
1.65	178.8	0.0
1.95	61.2	0.0
1.95	63.599999999999994	0.0
1.95	66.0	0.0
1.95	68.4	0.0
1.95	70.8	0.0
1.95	73.2	0.0
1.95	75.6	0.0
1.95	78.0	0.0
1.95	80.4	0.0
1.95	82.8	0.0
1.95	85.2	0.0
1.95	87.6	0.0
1.95	90.0	0.0
1.95	92.4	0.0
1.95	94.8	0.0
1.95	97.2	0.0
1.95	99.6	0.0
1.95	102.0	0.0
1.95	104.39999999999999	0.0
1.95	106.8	0.0
1.95	109.2	0.0
1.95	111.6	0.0
1.95	114.0	0.0
1.95	116.39999999999999	0.0
1.95	118.8	0.0
1.95	121.2	0.0
1.95	123.6	0.0
1.95	126.0	0.0
1.95	128.4	0.0
1.95	130.8	0.0
1.95	133.2	0.0
1.95	135.6	0.0
1.95	138.0	0.0
1.95	140.39999999999998	0.0
1.95	142.8	0.0
1.95	145.2	0.0
1.95	147.6	0.0
1.95	150.0	0.0
1.95	152.39999999999998	0.0
1.95	154.8	0.0
1.95	157.2	0.0
1.95	159.6	0.0
1.95	162.0	0.0
1.95	164.39999999999998	0.0
1.95	166.8	0.0
1.95	169.2	0.0
1.95	171.6	0.0
1.95	174.0	0.0
1.95	176.39999999999998	0.0
1.95	178.8	0.0
2.25	61.2	0.0
2.25	63.599999999999994	0.0
2.25	66.0	0.0
2.25	68.4	0.0
2.25	70.8	0.0
2.25	73.2	0.0
2.25	75.6	0.0
2.25	78.0	0.0
2.25	80.4	0.0
2.25	82.8	0.0
2.25	85.2	0.0
2.25	87.6	0.0
2.25	90.0	0.0
2.25	92.4	0.0
2.25	94.8	0.0
2.25	97.2	0.0
2.25	99.6	0.0
2.25	102.0	0.0
2.25	104.39999999999999	0.0
2.25	106.8	0.0
2.25	109.2	0.0
2.25	111.6	0.0
2.25	114.0	0.0
2.25	116.39999999999999	0.0
2.25	118.8	0.0
2.25	121.2	0.0
2.25	123.6	0.0
2.25	126.0	0.0
2.25	128.4	0.0
2.25	130.8	0.0
2.25	133.2	0.0
2.25	135.6	0.0
2.25	138.0	0.0
2.25	140.39999999999998	0.0
2.25	142.8	0.0
2.25	145.2	0.0
2.25	147.6	0.0
2.25	150.0	0.0
2.25	152.39999999999998	0.0
2.25	154.8	0.0
2.25	157.2	0.0
2.25	159.6	0.0
2.25	162.0	0.0
2.25	164.39999999999998	0.0
2.25	166.8	0.0
2.25	169.2	0.0
2.25	171.6	0.0
2.25	174.0	0.0
2.25	176.39999999999998	0.0
2.25	178.8	0.0
2.55	61.2	0.0
2.55	63.599999999999994	0.0
2.55	66.0	0.0
2.55	68.4	0.0
2.55	70.8	0.0
2.55	73.2	0.0
2.55	75.6	0.0
2.55	78.0	0.0
2.55	80.4	0.0
2.55	82.8	0.0
2.55	85.2	0.0
2.55	87.6	0.0
2.55	90.0	0.0
2.55	92.4	0.0
2.55	94.8	0.0
2.55	97.2	0.0
2.55	99.6	0.0
2.55	102.0	0.0
2.55	104.39999999999999	0.0
2.55	106.8	0.0
2.55	109.2	0.0
2.55	111.6	0.0
2.55	114.0	0.0
2.55	116.39999999999999	0.0
2.55	118.8	0.0
2.55	121.2	0.0
2.55	123.6	0.0
2.55	126.0	0.0
2.55	128.4	0.0
2.55	130.8	0.0
2.55	133.2	0.0
2.55	135.6	0.0
2.55	138.0	0.0
2.55	140.39999999999998	0.0
2.55	142.8	0.0
2.55	145.2	0.0
2.55	147.6	0.0
2.55	150.0	0.0
2.55	152.39999999999998	0.0
2.55	154.8	0.0
2.55	157.2	0.0
2.55	159.6	0.0
2.55	162.0	0.0
2.55	164.39999999999998	0.0
2.55	166.8	0.0
2.55	169.2	0.0
2.55	171.6	0.0
2.55	174.0	0.0
2.55	176.39999999999998	0.0
2.55	178.8	0.0
2.8499999999999996	61.2	0.0
2.8499999999999996	63.599999999999994	0.0
2.8499999999999996	66.0	0.0
2.8499999999999996	68.4	0.0
2.8499999999999996	70.8	0.0
2.8499999999999996	73.2	0.0
2.8499999999999996	75.6	0.0
2.8499999999999996	78.0	0.0
2.8499999999999996	80.4	0.0
2.8499999999999996	82.8	0.0
2.8499999999999996	85.2	0.0
2.8499999999999996	87.6	0.0
2.8499999999999996	90.0	0.0
2.8499999999999996	92.4	0.0
2.8499999999999996	94.8	0.0
2.8499999999999996	97.2	0.0
2.8499999999999996	99.6	0.0
2.8499999999999996	102.0	0.0
2.8499999999999996	104.39999999999999	0.0
2.8499999999999996	106.8	0.0
2.8499999999999996	109.2	0.0
2.8499999999999996	111.6	0.0
2.8499999999999996	114.0	0.0
2.8499999999999996	116.39999999999999	0.0
2.8499999999999996	118.8	0.0
2.8499999999999996	121.2	0.0
2.8499999999999996	123.6	0.0
2.8499999999999996	126.0	0.0
2.8499999999999996	128.4	0.0
2.8499999999999996	130.8	0.0
2.8499999999999996	133.2	0.0
2.8499999999999996	135.6	0.0
2.8499999999999996	138.0	0.0
2.8499999999999996	140.39999999999998	0.0
2.8499999999999996	142.8	0.0
2.8499999999999996	145.2	0.0
2.8499999999999996	147.6	0.0
2.8499999999999996	150.0	0.0
2.8499999999999996	152.39999999999998	0.0
2.8499999999999996	154.8	0.0
2.8499999999999996	157.2	0.0
2.8499999999999996	159.6	0.0
2.8499999999999996	162.0	0.0
2.8499999999999996	164.39999999999998	0.0
2.8499999999999996	166.8	0.0
2.8499999999999996	169.2	0.0
2.8499999999999996	171.6	0.0
2.8499999999999996	174.0	0.0
2.8499999999999996	176.39999999999998	0.0
2.8499999999999996	178.8	0.0
3.15	61.2	0.0
3.15	63.599999999999994	0.0
3.15	66.0	0.0
3.15	68.4	0.0
3.15	70.8	0.0
3.15	73.2	0.0
3.15	75.6	0.0
3.15	78.0	0.0
3.15	80.4	0.0
3.15	82.8	0.0
3.15	85.2	0.0
3.15	87.6	0.0
3.15	90.0	0.0
3.15	92.4	0.0
3.15	94.8	0.0
3.15	97.2	0.0
3.15	99.6	0.0
3.15	102.0	0.0
3.15	104.39999999999999	0.0
3.15	106.8	0.0
3.15	109.2	0.0
3.15	111.6	0.0
3.15	114.0	0.0
3.15	116.39999999999999	0.0
3.15	118.8	0.0
3.15	121.2	0.0
3.15	123.6	0.0
3.15	126.0	0.0
3.15	128.4	0.0
3.15	130.8	0.0
3.15	133.2	0.0
3.15	135.6	0.0
3.15	138.0	0.0
3.15	140.39999999999998	0.0
3.15	142.8	0.0
3.15	145.2	0.0
3.15	147.6	0.0
3.15	150.0	0.0
3.15	152.39999999999998	0.0
3.15	154.8	0.0
3.15	157.2	0.0
3.15	159.6	0.0
3.15	162.0	0.0
3.15	164.39999999999998	0.0
3.15	166.8	0.0
3.15	169.2	0.0
3.15	171.6	0.0
3.15	174.0	0.0
3.15	176.39999999999998	0.0
3.15	178.8	0.0
3.4499999999999997	61.2	3.48312025240696e-06
3.4499999999999997	63.599999999999994	3.3960422460967865e-06
3.4499999999999997	66.0	2.3511061703746913e-06
3.4499999999999997	68.4	3.483120252406971e-07
3.4499999999999997	70.8	8.707800631017375e-08
3.4499999999999997	73.2	0.0
3.4499999999999997	75.6	0.0
3.4499999999999997	78.0	0.0
3.4499999999999997	80.4	0.0
3.4499999999999997	82.8	0.0
3.4499999999999997	85.2	0.0
3.4499999999999997	87.6	0.0
3.4499999999999997	90.0	0.0
3.4499999999999997	92.4	0.0
3.4499999999999997	94.8	0.0
3.4499999999999997	97.2	0.0
3.4499999999999997	99.6	0.0
3.4499999999999997	102.0	0.0
3.4499999999999997	104.39999999999999	0.0
3.4499999999999997	106.8	0.0
3.4499999999999997	109.2	0.0
3.4499999999999997	111.6	0.0
3.4499999999999997	114.0	0.0
3.4499999999999997	116.39999999999999	0.0
3.4499999999999997	118.8	0.0
3.4499999999999997	121.2	0.0
3.4499999999999997	123.6	0.0
3.4499999999999997	126.0	0.0
3.4499999999999997	128.4	0.0
3.4499999999999997	130.8	0.0
3.4499999999999997	133.2	0.0
3.4499999999999997	135.6	0.0
3.4499999999999997	138.0	0.0
3.4499999999999997	140.39999999999998	0.0
3.4499999999999997	142.8	0.0
3.4499999999999997	145.2	0.0
3.4499999999999997	147.6	0.0
3.4499999999999997	150.0	0.0
3.4499999999999997	152.39999999999998	0.0
3.4499999999999997	154.8	0.0
3.4499999999999997	157.2	0.0
3.4499999999999997	159.6	0.0
3.4499999999999997	162.0	0.0
3.4499999999999997	164.39999999999998	0.0
3.4499999999999997	166.8	0.0
3.4499999999999997	169.2	0.0
3.4499999999999997	171.6	0.0
3.4499999999999997	174.0	0.0
3.4499999999999997	176.39999999999998	0.0
3.4499999999999997	178.8	0.0
3.75	61.2	0.00013375181769242707
3.75	63.599999999999994	0.00017276276451938497
3.75	66.0	9.465379285915873e-05
3.75	68.4	4.4496861224498985e-05
3.75	70.8	1.7328523255724547e-05
3.75	73.2	6.356694460642675e-06
3.75	75.6	9.578580694119155e-07
3.75	78.0	2.6123401893052084e-07
3.75	80.4	0.0
3.75	82.8	0.0
3.75	85.2	0.0
3.75	87.6	0.0
3.75	90.0	0.0
3.75	92.4	0.0
3.75	94.8	0.0
3.75	97.2	0.0
3.75	99.6	0.0
3.75	102.0	0.0
3.75	104.39999999999999	0.0
3.75	106.8	0.0
3.75	109.2	0.0
3.75	111.6	0.0
3.75	114.0	0.0
3.75	116.39999999999999	0.0
3.75	118.8	0.0
3.75	121.2	0.0
3.75	123.6	0.0
3.75	126.0	0.0
3.75	128.4	0.0
3.75	130.8	0.0
3.75	133.2	0.0
3.75	135.6	0.0
3.75	138.0	0.0
3.75	140.39999999999998	0.0
3.75	142.8	0.0
3.75	145.2	0.0
3.75	147.6	0.0
3.75	150.0	0.0
3.75	152.39999999999998	0.0
3.75	154.8	0.0
3.75	157.2	0.0
3.75	159.6	0.0
3.75	162.0	0.0
3.75	164.39999999999998	0.0
3.75	166.8	0.0
3.75	169.2	0.0
3.75	171.6	0.0
3.75	174.0	0.0
3.75	176.39999999999998	0.0
3.75	178.8	0.0
4.05	61.2	0.00038949992222540777
4.05	63.599999999999994	0.0008390836688048354
4.05	66.0	0.0007279721327530515
4.05	68.4	0.00041492670006797975
4.05	70.8	0.00021595345564923057
4.05	73.2	0.00010780257181199495
4.05	75.6	5.477206596909953e-05
4.05	78.0	2.446891977315879e-05
4.05	80.4	6.53085047326306e-06
4.05	82.8	2.264028164064514e-06
4.05	85.2	1.7415601262034724e-07
4.05	87.6	8.707800631017414e-08
4.05	90.0	0.0
4.05	92.4	0.0
4.05	94.8	0.0
4.05	97.2	0.0
4.05	99.6	0.0
4.05	102.0	0.0
4.05	104.39999999999999	0.0
4.05	106.8	0.0
4.05	109.2	0.0
4.05	111.6	0.0
4.05	114.0	0.0
4.05	116.39999999999999	0.0
4.05	118.8	0.0
4.05	121.2	0.0
4.05	123.6	0.0
4.05	126.0	0.0
4.05	128.4	0.0
4.05	130.8	0.0
4.05	133.2	0.0
4.05	135.6	0.0
4.05	138.0	0.0
4.05	140.39999999999998	0.0
4.05	142.8	0.0
4.05	145.2	0.0
4.05	147.6	0.0
4.05	150.0	0.0
4.05	152.39999999999998	0.0
4.05	154.8	0.0
4.05	157.2	0.0
4.05	159.6	0.0
4.05	162.0	0.0
4.05	164.39999999999998	0.0
4.05	166.8	0.0
4.05	169.2	0.0
4.05	171.6	0.0
4.05	174.0	0.0
4.05	176.39999999999998	0.0
4.05	178.8	0.0
4.35	61.2	0.00033037395594080017
4.35	63.599999999999994	0.00100583805088882
4.35	66.0	0.0013333384326213804
4.35	68.4	0.0011350618122531217
4.35	70.8	0.0008086063665962734
4.35	73.2	0.0005435409153881045
4.35	75.6	0.0003976852548185659
4.35	78.0	0.0002532228423499853
4.35	80.4	0.00012974622940215965
4.35	82.8	5.712317213947398e-05
4.35	85.2	2.08987215144417e-05
4.35	87.6	7.227474523744465e-06
4.35	90.0	1.39324810096278e-06
4.35	92.4	4.3539003155087126e-07
4.35	94.8	0.0
4.35	97.2	0.0
4.35	99.6	0.0
4.35	102.0	0.0
4.35	104.39999999999999	0.0
4.35	106.8	0.0
4.35	109.2	0.0
4.35	111.6	0.0
4.35	114.0	0.0
4.35	116.39999999999999	0.0
4.35	118.8	0.0
4.35	121.2	0.0
4.35	123.6	0.0
4.35	126.0	0.0
4.35	128.4	0.0
4.35	130.8	0.0
4.35	133.2	0.0
4.35	135.6	0.0
4.35	138.0	0.0
4.35	140.39999999999998	0.0
4.35	142.8	0.0
4.35	145.2	0.0
4.35	147.6	0.0
4.35	150.0	0.0
4.35	152.39999999999998	0.0
4.35	154.8	0.0
4.35	157.2	0.0
4.35	159.6	0.0
4.35	162.0	0.0
4.35	164.39999999999998	0.0
4.35	166.8	0.0
4.35	169.2	0.0
4.35	171.6	0.0
4.35	174.0	0.0
4.35	176.39999999999998	0.0
4.35	178.8	0.0
4.65	61.2	0.00018408290533970784
4.65	63.599999999999994	0.000669542790518928
4.65	66.0	0.0011794715954713034
4.65	68.4	0.0013498832538203216
4.65	70.8	0.0012923246916492887
4.65	73.2	0.0011719828869286284
4.65	75.6	0.0010937868372620989
4.65	78.0	0.0008231483936500724
4.65	80.4	0.0005558189142778423
4.65	82.8	0.0003490086492911764
4.65	85.2	0.00020445915881628796
4.65	87.6	0.00010710594776151436
4.65	90.0	5.433667593754842e-05
4.65	92.4	2.298859366588601e-05
4.65	94.8	9.31734667518859e-06
4.65	97.2	2.78649620192556e-06
4.65	99.6	4.3539003155087126e-07
4.65	102.0	1.7415601262034854e-07
4.65	104.39999999999999	0.0
4.65	106.8	0.0
4.65	109.2	0.0
4.65	111.6	0.0
4.65	114.0	0.0
4.65	116.39999999999999	0.0
4.65	118.8	0.0
4.65	121.2	0.0
4.65	123.6	0.0
4.65	126.0	0.0
4.65	128.4	0.0
4.65	130.8	0.0
4.65	133.2	0.0
4.65	135.6	0.0
4.65	138.0	0.0
4.65	140.39999999999998	0.0
4.65	142.8	0.0
4.65	145.2	0.0
4.65	147.6	0.0
4.65	150.0	0.0
4.65	152.39999999999998	0.0
4.65	154.8	0.0
4.65	157.2	0.0
4.65	159.6	0.0
4.65	162.0	0.0
4.65	164.39999999999998	0.0
4.65	166.8	0.0
4.65	169.2	0.0
4.65	171.6	0.0
4.65	174.0	0.0
4.65	176.39999999999998	0.0
4.65	178.8	0.0
4.949999999999999	61.2	0.0001192097906386282
4.949999999999999	63.599999999999994	0.0004215446285475524
4.949999999999999	66.0	0.0008172270892209807
4.949999999999999	68.4	0.0011538706616161193
4.949999999999999	70.8	0.0013256755680660852
4.949999999999999	73.2	0.0014552476414556237
4.949999999999999	75.6	0.0015051433390713622
4.949999999999999	78.0	0.0013328159645835194
4.949999999999999	80.4	0.0011291405078240296
4.949999999999999	82.8	0.000908658995846663
4.949999999999999	85.2	0.0006770314990616009
4.949999999999999	87.6	0.000465170709708951
4.949999999999999	90.0	0.0003002449657574791
4.949999999999999	92.4	0.0001925294719517953
4.949999999999999	94.8	0.00011407218826632763
4.949999999999999	97.2	5.3291739861826334e-05
4.949999999999999	99.6	2.8648664076047337e-05
4.949999999999999	102.0	1.0101048731980216e-05
4.949999999999999	104.39999999999999	5.1376023723002514e-06
4.949999999999999	106.8	1.3061700946526063e-06
4.949999999999999	109.2	1.741560126203475e-07
4.949999999999999	111.6	3.483120252406971e-07
4.949999999999999	114.0	0.0
4.949999999999999	116.39999999999999	0.0
4.949999999999999	118.8	0.0
4.949999999999999	121.2	0.0
4.949999999999999	123.6	0.0
4.949999999999999	126.0	0.0
4.949999999999999	128.4	0.0
4.949999999999999	130.8	0.0
4.949999999999999	133.2	0.0
4.949999999999999	135.6	0.0
4.949999999999999	138.0	0.0
4.949999999999999	140.39999999999998	0.0
4.949999999999999	142.8	0.0
4.949999999999999	145.2	0.0
4.949999999999999	147.6	0.0
4.949999999999999	150.0	0.0
4.949999999999999	152.39999999999998	0.0
4.949999999999999	154.8	0.0
4.949999999999999	157.2	0.0
4.949999999999999	159.6	0.0
4.949999999999999	162.0	0.0
4.949999999999999	164.39999999999998	0.0
4.949999999999999	166.8	0.0
4.949999999999999	169.2	0.0
4.949999999999999	171.6	0.0
4.949999999999999	174.0	0.0
4.949999999999999	176.39999999999998	0.0
4.949999999999999	178.8	0.0
5.25	61.2	9.08223605815115e-05
5.25	63.599999999999994	0.0002949332073725594
5.25	66.0	0.0005896051807261865
5.25	68.4	0.0009520238429891353
5.25	70.8	0.0012441705541597625
5.25	73.2	0.0014481943229444996
5.25	75.6	0.0014728373987302878
5.25	78.0	0.0014811968873360557
5.25	80.4	0.001450022961077022
5.25	82.8	0.0013449198074606335
5.25	85.2	0.0011685868446825317
5.25	87.6	0.000981804521147215
5.25	90.0	0.0007845728368546655
5.25	92.4	0.0005812456921204133
5.25	94.8	0.0004238086567116156
5.25	97.2	0.0002782142301610051
5.25	99.6	0.0001871306355605645
5.25	102.0	0.00011032783399499079
5.25	104.39999999999999	6.705006485883379e-05
5.25	106.8	3.5353670561930546e-05
5.25	109.2	1.828638132513649e-05
5.25	111.6	8.272410599466557e-06
5.25	114.0	3.1348082271662738e-06
5.25	116.39999999999999	2.1769501577543443e-06
5.25	118.8	6.9662405048139e-07
5.25	121.2	1.741560126203475e-07
5.25	123.6	0.0
5.25	126.0	0.0
5.25	128.4	0.0
5.25	130.8	0.0
5.25	133.2	0.0
5.25	135.6	0.0
5.25	138.0	0.0
5.25	140.39999999999998	0.0
5.25	142.8	0.0
5.25	145.2	0.0
5.25	147.6	0.0
5.25	150.0	0.0
5.25	152.39999999999998	0.0
5.25	154.8	0.0
5.25	157.2	0.0
5.25	159.6	0.0
5.25	162.0	0.0
5.25	164.39999999999998	0.0
5.25	166.8	0.0
5.25	169.2	0.0
5.25	171.6	0.0
5.25	174.0	0.0
5.25	176.39999999999998	0.0
5.25	178.8	0.0
5.55	61.2	7.941514175487846e-05
5.55	63.599999999999994	0.0002517425162427123
5.55	66.0	0.0004721369502137607
5.55	68.4	0.0008199265074165985
5.55	70.8	0.0012059433093895928
5.55	73.2	0.0013633803447983864
5.55	75.6	0.001372001067423102
5.55	78.0	0.0013996047954234186
5.55	80.4	0.0014335652178843947
5.55	82.8	0.0014280793034868455
5.55	85.2	0.0013786189959026668
5.55	87.6	0.0013037319104759252
5.55	90.0	0.0012039405152444588
5.55	92.4	0.0010586944007190957
5.55	94.8	0.0008811423458526456
5.55	97.2	0.0006960145044372167
5.55	99.6	0.0005525099500380542
5.55	102.0	0.0004187581323456268
5.55	104.39999999999999	0.00028787988886143357
5.55	106.8	0.00019496765612847847
5.55	109.2	0.00013288103762932474
5.55	111.6	7.958929776749904e-05
5.55	114.0	5.320466185551632e-05
5.55	116.39999999999999	2.7081259962463957e-05
5.55	118.8	1.6893133224173656e-05
5.55	121.2	9.230268668878392e-06
5.55	123.6	4.963446359679918e-06
5.55	126.0	2.264028164064511e-06
5.55	128.4	6.095460441712181e-07
5.55	130.8	4.353900315508675e-07
5.55	133.2	0.0
5.55	135.6	8.707800631017247e-08
5.55	138.0	0.0
5.55	140.39999999999998	0.0
5.55	142.8	0.0
5.55	145.2	0.0
5.55	147.6	0.0
5.55	150.0	0.0
5.55	152.39999999999998	0.0
5.55	154.8	0.0
5.55	157.2	0.0
5.55	159.6	0.0
5.55	162.0	0.0
5.55	164.39999999999998	0.0
5.55	166.8	0.0
5.55	169.2	0.0
5.55	171.6	0.0
5.55	174.0	0.0
5.55	176.39999999999998	0.0
5.55	178.8	0.0
5.85	61.2	9.953016121252889e-05
5.85	63.599999999999994	0.0002717704576940531
5.85	66.0	0.0004881593033748341
5.85	68.4	0.0008274152159592758
5.85	70.8	0.0012480019864374104
5.85	73.2	0.00138323413023711
5.85	75.6	0.001378096527864818
5.85	78.0	0.0013769645137827774
5.85	80.4	0.0013738297055556194
5.85	82.8	0.0013964699871962566
5.85	85.2	0.0014040457737452415
5.85	87.6	0.0014075288939976566
5.85	90.0	0.0013910711508050256
5.85	92.4	0.0013214958237632046
5.85	94.8	0.0012396424978316338
5.85	97.2	0.0011294017418429535
5.85	99.6	0.0009787567909263588
5.85	102.0	0.0008367325626344645
5.85	104.39999999999999	0.0006806016973203181
5.85	106.8	0.0005351814267823279
5.85	109.2	0.00042389573471792586
5.85	111.6	0.00030599211417395235
5.85	114.0	0.0002205685899836714
5.85	116.39999999999999	0.00015125449696077182
5.85	118.8	0.00010466776358482886
5.85	121.2	7.69769575781936e-05
5.85	123.6	5.0331087647280726e-05
5.85	126.0	3.221886233476429e-05
5.85	128.4	1.7415601262034856e-05
5.85	130.8	1.0623516769841198e-05
5.85	133.2	6.443772466952934e-06
5.85	135.6	4.876368353369673e-06
5.85	138.0	1.7415601262034956e-06
5.85	140.39999999999998	2.0027941451339963e-06
5.85	142.8	6.095460441712163e-07
5.85	145.2	4.353900315508739e-07
5.85	147.6	8.707800631017272e-08
5.85	150.0	1.7415601262034957e-07
5.85	152.39999999999998	8.707800631017375e-08
5.85	154.8	0.0
5.85	157.2	0.0
5.85	159.6	0.0
5.85	162.0	0.0
5.85	164.39999999999998	0.0
5.85	166.8	0.0
5.85	169.2	0.0
5.85	171.6	0.0
5.85	174.0	0.0
5.85	176.39999999999998	0.0
5.85	178.8	0.0
6.15	61.2	0.0001548246952194894
6.15	63.599999999999994	0.0003922864184273339
6.15	66.0	0.0006376722402094024
6.15	68.4	0.0009935600519990883
6.15	70.8	0.001304951002564264
6.15	73.2	0.001534662783210502
6.15	75.6	0.0014753626609132827
6.15	78.0	0.001425815275322785
6.15	80.4	0.0014107507802311333
6.15	82.8	0.0013851498463759338
6.15	85.2	0.0013835824422623506
6.15	87.6	0.0013952508951079223
6.15	90.0	0.0013894166686851325
6.15	92.4	0.00139908232738557
6.15	94.8	0.001379315619953152
6.15	97.2	0.0013700853512842739
6.15	99.6	0.0012655046657057626
6.15	102.0	0.0011778171133514173
6.15	104.39999999999999	0.001075500455936956
6.15	106.8	0.0009577709914056012
6.15	109.2	0.0007996373319463255
6.15	111.6	0.0006749416269101608
6.15	114.0	0.0005528582620632964
6.15	116.39999999999999	0.000433996783449906
6.15	118.8	0.0003422165647989828
6.15	121.2	0.0002570542746276329
6.15	123.6	0.00019400979805906827
6.15	126.0	0.00013949896610889834
6.15	128.4	0.00010292620345862597
6.15	130.8	7.69769575781936e-05
6.15	133.2	5.303050584289644e-05
6.15	135.6	3.8836790814337035e-05
6.15	138.0	2.638463591198296e-05
6.15	140.39999999999998	1.9331317400858575e-05
6.15	142.8	1.1929686864493803e-05
6.15	145.2	8.01117658053608e-06
6.15	147.6	5.398836391230709e-06
6.15	150.0	2.9606522145459428e-06
6.15	152.39999999999998	2.6123401893052126e-06
6.15	154.8	1.9157161388238226e-06
6.15	157.2	1.4803261072729714e-06
6.15	159.6	9.578580694118999e-07
6.15	162.0	6.095460441712235e-07
6.15	164.39999999999998	5.224680378610425e-07
6.15	166.8	2.6123401893052126e-07
6.15	169.2	1.7415601262034957e-07
6.15	171.6	8.707800631017272e-08
6.15	174.0	0.0
6.15	176.39999999999998	0.0
6.15	178.8	0.0
6.449999999999999	61.2	0.00030155113585213255
6.449999999999999	63.599999999999994	0.0007170873819642829
6.449999999999999	66.0	0.001006795908958229
6.449999999999999	68.4	0.0012528783547907873
6.449999999999999	70.8	0.0015096713953994824
6.449999999999999	73.2	0.0018158376655860533
6.449999999999999	75.6	0.0018181016937501284
6.449999999999999	78.0	0.0016497799075525519
6.449999999999999	80.4	0.0015884769911101988
6.449999999999999	82.8	0.0014998315806864326
6.449999999999999	85.2	0.001460820633859475
6.449999999999999	87.6	0.0014344359979475006
6.449999999999999	90.0	0.00143844158623776
6.449999999999999	92.4	0.0014355680120295329
6.449999999999999	94.8	0.0014337393738970109
6.449999999999999	97.2	0.0014177170207359388
6.449999999999999	99.6	0.0014124923403573367
6.449999999999999	102.0	0.0013634674228047087
6.449999999999999	104.39999999999999	0.0012888415713968816
6.449999999999999	106.8	0.0012197887123929138
6.449999999999999	109.2	0.0011330590181079809
6.449999999999999	111.6	0.0010234278081634783
6.449999999999999	114.0	0.0008862799482249537
6.449999999999999	116.39999999999999	0.0007862273189745588
6.449999999999999	118.8	0.000661096223906839
6.449999999999999	121.2	0.0005674002891170923
6.449999999999999	123.6	0.0004647353196774001
6.449999999999999	126.0	0.0003730421790327844
6.449999999999999	128.4	0.00028430969060271895
6.449999999999999	130.8	0.00023380444694281652
6.449999999999999	133.2	0.00018025147306206178
6.449999999999999	135.6	0.00014663936262633085
6.449999999999999	138.0	0.00010684471374258445
6.449999999999999	140.39999999999998	7.932806374856828e-05
6.449999999999999	142.8	6.461188068214893e-05
6.449999999999999	145.2	4.5628875306531585e-05
6.449999999999999	147.6	3.700815268182341e-05
6.449999999999999	150.0	2.9867756164389947e-05
6.449999999999999	152.39999999999998	2.4904309804709695e-05
6.449999999999999	154.8	1.8025147306205968e-05
6.449999999999999	157.2	1.4629105060109363e-05
6.449999999999999	159.6	9.31734667518848e-06
6.449999999999999	162.0	9.056112656258175e-06
6.449999999999999	164.39999999999998	5.224680378610425e-06
6.449999999999999	166.8	3.570198258717124e-06
6.449999999999999	169.2	3.4831202524069912e-06
6.449999999999999	171.6	2.3511061703746634e-06
6.449999999999999	174.0	2.0898721514441946e-06
6.449999999999999	176.39999999999998	8.707800631017374e-07
6.449999999999999	178.8	1.741560126203475e-07
6.75	61.2	0.0005726249694957043
6.75	63.599999999999994	0.0012999875562045879
6.75	66.0	0.0016139037689527603
6.75	68.4	0.0017439983103801704
6.75	70.8	0.0019764965872283236
6.75	73.2	0.0023357804412641008
6.75	75.6	0.002414934349000063
6.75	78.0	0.0021683294351296364
6.75	80.4	0.001984943153840422
6.75	82.8	0.0018130511693841276
6.75	85.2	0.001676861167515016
6.75	87.6	0.0015893477711733009
6.75	90.0	0.0015222106283081474
6.75	92.4	0.0014840704615443003
6.75	94.8	0.0014717924626545568
6.75	97.2	0.001450371273102254
6.75	99.6	0.0014417505504775551
6.75	102.0	0.0014259023533291035
6.75	104.39999999999999	0.0013944671930511225
6.75	106.8	0.0013443973394227727
6.75	109.2	0.001300945414273996
6.75	111.6	0.0012304122291627623
6.75	114.0	0.0011440308469030695
6.75	116.39999999999999	0.0010577365426496805
6.75	118.8	0.00094723455264207
6.75	121.2	0.0008528419938018417
6.75	123.6	0.000756011250784933
6.75	126.0	0.0006748545489038467
6.75	128.4	0.0005554706022526017
6.75	130.8	0.0004940806078039258
6.75	133.2	0.00040134253108359557
6.75	135.6	0.000335250324294165
6.75	138.0	0.00028134903838817477
6.75	140.39999999999998	0.00022570619235597037
6.75	142.8	0.00018434413935863782
6.75	145.2	0.00015787242544034686
6.75	147.6	0.00012408615899199611
6.75	150.0	0.0001046677635848301
6.75	152.39999999999998	8.272410599466506e-05
6.75	154.8	7.070734112386109e-05
6.75	157.2	5.1027711697762414e-05
6.75	159.6	4.571595331284068e-05
6.75	162.0	3.500535853669026e-05
6.75	164.39999999999998	2.7516649994014906e-05
6.75	166.8	2.2901515659575698e-05
6.75	169.2	1.6109431167382337e-05
6.75	171.6	1.123306281401228e-05
6.75	174.0	8.707800631017477e-06
6.75	176.39999999999998	5.224680378610425e-06
6.75	178.8	1.044936075722085e-06
7.049999999999999	61.2	0.0009865067334879614
7.049999999999999	63.599999999999994	0.0021651946269024766
7.049999999999999	66.0	0.002551472662894401
7.049999999999999	68.4	0.002658926922681171
7.049999999999999	70.8	0.0028618186773838603
7.049999999999999	73.2	0.0032519281456534384
7.049999999999999	75.6	0.003430699292608246
7.049999999999999	78.0	0.0030566992555060295
7.049999999999999	80.4	0.00266824426935636
7.049999999999999	82.8	0.0023666931335042125
7.049999999999999	85.2	0.0021062428166304828
7.049999999999999	87.6	0.0019451485049566727
7.049999999999999	90.0	0.0018250679342549315
7.049999999999999	92.4	0.0016920127406129962
7.049999999999999	94.8	0.0016004937559809934
7.049999999999999	97.2	0.0015687102836777801
7.049999999999999	99.6	0.0015101938634373524
7.049999999999999	102.0	0.0014922557941374564
7.049999999999999	104.39999999999999	0.001415801304597115
7.049999999999999	106.8	0.0014077901280165788
7.049999999999999	109.2	0.0013720010674230976
7.049999999999999	111.6	0.00128901572740951
7.049999999999999	114.0	0.0012390329517874697
7.049999999999999	116.39999999999999	0.0011894855661969733
7.049999999999999	118.8	0.0011240899834580329
7.049999999999999	121.2	0.0010510315361637972
7.049999999999999	123.6	0.0009748382806424009
7.049999999999999	126.0	0.0008787041616759633
7.049999999999999	128.4	0.0008159209191263328
7.049999999999999	130.8	0.0007033290569672735
7.049999999999999	133.2	0.0006269616454332584
7.049999999999999	135.6	0.0005603469706059615
7.049999999999999	138.0	0.00048206384293312756
7.049999999999999	140.39999999999998	0.0004215446285475512
7.049999999999999	142.8	0.00036180911621877196
7.049999999999999	145.2	0.00031052017050208327
7.049999999999999	147.6	0.00025757674266549093
7.049999999999999	150.0	0.0002223972281161864
7.049999999999999	152.39999999999998	0.00019427103207799766
7.049999999999999	154.8	0.0001664931480650522
7.049999999999999	157.2	0.00013584168984387266
7.049999999999999	159.6	0.00011180816010226178
7.049999999999999	162.0	9.796275709894663e-05
7.049999999999999	164.39999999999998	7.253597925637473e-05
7.049999999999999	166.8	5.9561356316158844e-05
7.049999999999999	169.2	4.754459144535543e-05
7.049999999999999	171.6	3.335087641679615e-05
7.049999999999999	174.0	2.5775089867811736e-05
7.049999999999999	176.39999999999998	1.3932481009627799e-05
7.049999999999999	178.8	5.1376023723002514e-06
7.35	61.2	0.0015337920031474005
7.35	63.599999999999994	0.003243916969072903
7.35	66.0	0.003745312129406872
7.35	68.4	0.003858513537610121
7.35	70.8	0.003949684210216849
7.35	73.2	0.004371054682751779
7.35	75.6	0.0048750621832750925
7.35	78.0	0.004429396946979596
7.35	80.4	0.003780665799968825
7.35	82.8	0.0032551500318869055
7.35	85.2	0.00281584149005208
7.35	87.6	0.002495742738855897
7.35	90.0	0.0022808342192823746
7.35	92.4	0.002017162016175181
7.35	94.8	0.0018857613046531173
7.35	97.2	0.001759149883478125
7.35	99.6	0.0016530888717923434
7.35	102.0	0.0015702776877913678
7.35	104.39999999999999	0.0014772783770520934
7.35	106.8	0.0014373966501620339
7.35	109.2	0.0013732201595114358
7.35	111.6	0.0013186222495549652
7.35	114.0	0.0012797854587406276
7.35	116.39999999999999	0.0012107325997366522
7.35	118.8	0.0011661486605058433
7.35	121.2	0.0011085030203285085
7.35	123.6	0.0010616550529336415
7.35	126.0	0.000988248293614159
7.35	128.4	0.0009082236058151149
7.35	130.8	0.0008421313990256879
7.35	133.2	0.0007820475746716773
7.35	135.6	0.0007142138077560345
7.35	138.0	0.0006504727071370037
7.35	140.39999999999998	0.0005795912100005148
7.35	142.8	0.0005261253141260683
7.35	145.2	0.00046403869562692006
7.35	147.6	0.00041344637396069887
7.35	150.0	0.00036955905878038067
7.35	152.39999999999998	0.0003134808227166246
7.35	154.8	0.0002708125996246396
7.35	157.2	0.00024146731149811396
7.35	159.6	0.00019601259220419822
7.35	162.0	0.00016840886420387756
7.35	164.39999999999998	0.00014968709284718824
7.35	166.8	0.00011250478415274414
7.35	169.2	9.064820456889168e-05
7.35	171.6	7.018487308599901e-05
7.35	174.0	5.0418165653591055e-05
7.35	176.39999999999998	2.9432366132838642e-05
7.35	178.8	9.230268668878392e-06
7.65	61.2	0.0006448997147331487
7.65	63.599999999999994	0.0030283118254489216
7.65	66.0	0.004304265851911889
7.65	68.4	0.004573772281441903
7.65	70.8	0.004547039333504654
7.65	73.2	0.004647091962755043
7.65	75.6	0.005036243572955238
7.65	78.0	0.005333702042510763
7.65	80.4	0.005094150447151505
7.65	82.8	0.0044327929892257045
7.65	85.2	0.0038261205192627245
7.65	87.6	0.0033396156980078037
7.65	90.0	0.002902484106330711
7.65	92.4	0.0025736775545035103
7.65	94.8	0.0022901515659575693
7.65	97.2	0.0020654032316710113
7.65	99.6	0.001867736157346928
7.65	102.0	0.0017387736300015597
7.65	104.39999999999999	0.0016010162240188547
7.65	106.8	0.0015278706987183087
7.65	109.2	0.0014001272634612837
7.65	111.6	0.0013393468150567902
7.65	114.0	0.0012754315584251226
7.65	116.39999999999999	0.0012271032649229683
7.65	118.8	0.0011648424904111944
7.65	121.2	0.0011078934742843405
7.65	123.6	0.001054862968441451
7.65	126.0	0.0010027903206679609
7.65	128.4	0.0009399200001120211
7.65	130.8	0.0008951619048685861
7.65	133.2	0.0008390836688048442
7.65	135.6	0.0007764745822678101
7.65	138.0	0.0007361574653462177
7.65	140.39999999999998	0.0006772927330805315
7.65	142.8	0.0006194729368905761
7.65	145.2	0.000564962104940414
7.65	147.6	0.0005229905058988974
7.65	150.0	0.00047823241065547993
7.65	152.39999999999998	0.000408482927601025
7.65	154.8	0.00036416022238914663
7.65	157.2	0.0003191408931267906
7.65	159.6	0.0002862254067415377
7.65	162.0	0.00024608244583255393
7.65	164.39999999999998	0.00021177371134634257
7.65	166.8	0.0001778132888853748
7.65	169.2	0.00013923773208996947
7.65	171.6	0.00011163400408964144
7.65	174.0	8.019884381167097e-05
7.65	176.39999999999998	4.554179730022088e-05
7.65	178.8	1.5412807116900754e-05
7.949999999999999	61.2	0.0
7.949999999999999	63.599999999999994	0.0006412424384681214
7.949999999999999	66.0	0.0029731914474545726
7.949999999999999	68.4	0.004216317065538638
7.949999999999999	70.8	0.004574904295523909
7.949999999999999	73.2	0.00449069986342197
7.949999999999999	75.6	0.004349546415193204
7.949999999999999	78.0	0.004427916620872335
7.949999999999999	80.4	0.004734082891058935
7.949999999999999	82.8	0.004993314115844294
7.949999999999999	85.2	0.004773267993898485
7.949999999999999	87.6	0.0042702183514446365
7.949999999999999	90.0	0.003667812703790829
7.949999999999999	92.4	0.0032137009008832915
7.949999999999999	94.8	0.002796945562682781
7.949999999999999	97.2	0.002485293378098669
7.949999999999999	99.6	0.0022082111620197087
7.949999999999999	102.0	0.0019666567725152855
7.949999999999999	104.39999999999999	0.0017844895833143907
7.949999999999999	106.8	0.001636805284612336
7.949999999999999	109.2	0.0015202078341630134
7.949999999999999	111.6	0.0014053519438399025
7.949999999999999	114.0	0.0013108723069933635
7.949999999999999	116.39999999999999	0.001225361704796765
7.949999999999999	118.8	0.0011650166464238147
7.949999999999999	121.2	0.0011042361980193132
7.949999999999999	123.6	0.0010397113953434806
7.949999999999999	126.0	0.0010036611007310627
7.949999999999999	128.4	0.0009433160423581178
7.949999999999999	130.8	0.0008964680749632388
7.949999999999999	133.2	0.0008423055550383206
7.949999999999999	135.6	0.0008052974023564774
7.949999999999999	138.0	0.0007614971651824785
7.949999999999999	140.39999999999998	0.0006893965759576456
7.949999999999999	142.8	0.0006631860960582834
7.949999999999999	145.2	0.0006068466259756081
7.949999999999999	147.6	0.0005579087864292766
7.949999999999999	150.0	0.0005193332296338823
7.949999999999999	152.39999999999998	0.00047292065227055364
7.949999999999999	154.8	0.0004265951529135412
7.949999999999999	157.2	0.0003758286752347143
7.949999999999999	159.6	0.0003315930480291377
7.949999999999999	162.0	0.0002956298314230434
7.949999999999999	164.39999999999998	0.00025174251624271226
7.949999999999999	166.8	0.00022570619235597037
7.949999999999999	169.2	0.00017946777100527023
7.949999999999999	171.6	0.00013871526405210513
7.949999999999999	174.0	9.752736706739577e-05
7.949999999999999	176.39999999999998	6.138999444867249e-05
7.949999999999999	178.8	1.9853785438719616e-05
8.25	61.2	0.0
8.25	63.599999999999994	0.0
8.25	66.0	0.0004998277562203959
8.25	68.4	0.0027499234392752954
8.25	70.8	0.00404059364880467
8.25	73.2	0.004463879837478424
8.25	75.6	0.004424433500619942
8.25	78.0	0.004217362001614323
8.25	80.4	0.004079517517625342
8.25	82.8	0.00410572799752468
8.25	85.2	0.004360692400000868
8.25	87.6	0.004511685662942736
8.25	90.0	0.004369574356644506
8.25	92.4	0.0039161591777874556
8.25	94.8	0.0034392329372266123
8.25	97.2	0.0030095029760859064
8.25	99.6	0.002660407248788436
8.25	102.0	0.002370611643788177
8.25	104.39999999999999	0.0021166921773876973
8.25	106.8	0.0018899410489560057
8.25	109.2	0.0016739875933067753
8.25	111.6	0.0015200336781503974
8.25	114.0	0.001407180581972412
8.25	116.39999999999999	0.001306953796709394
8.25	118.8	0.0012002832389794314
8.25	121.2	0.0011256573875716128
8.25	123.6	0.0010632224570472247
8.25	126.0	0.0010024420086427173
8.25	128.4	0.0009507176728944798
8.25	130.8	0.0008841900760735016
8.25	133.2	0.0008404769169058045
8.25	135.6	0.0008045137002996834
8.25	138.0	0.0007531376765766995
8.25	140.39999999999998	0.0006980172985823508
8.25	142.8	0.0006735483788091921
8.25	145.2	0.000622172355086197
8.25	147.6	0.0005677486011423245
8.25	150.0	0.0005414510432366651
8.25	152.39999999999998	0.0004937322957786838
8.25	154.8	0.0004446203002197459
8.25	157.2	0.00039637908472391444
8.25	159.6	0.00035170806748678656
8.25	162.0	0.0003222757013539559
8.25	164.39999999999998	0.00027621143601587033
8.25	166.8	0.00024077068744762968
8.25	169.2	0.00019261654995810605
8.25	171.6	0.00013810571800793354
8.25	174.0	0.00010510315361638066
8.25	176.39999999999998	6.652759682097255e-05
8.25	178.8	2.3336905691126498e-05
8.55	61.2	0.0
8.55	63.599999999999994	0.0
8.55	66.0	0.0
8.55	68.4	0.00033908175657181955
8.55	70.8	0.002491040526515148
8.55	73.2	0.003912240667503498
8.55	75.6	0.004433141301250985
8.55	78.0	0.004313234886561849
8.55	80.4	0.00410163533122815
8.55	82.8	0.0038890779178249917
8.55	85.2	0.0037217139896968373
8.55	87.6	0.0037903314586692767
8.55	90.0	0.003945591543920295
8.55	92.4	0.0040412902728552
8.55	94.8	0.00397868118631816
8.55	97.2	0.0036301079270585337
8.55	99.6	0.003226588445817207
8.55	102.0	0.002829686893055431
8.55	104.39999999999999	0.0025237818568877735
8.55	106.8	0.0022206633169220575
8.55	109.2	0.001997656542761702
8.55	111.6	0.0017852732853711982
8.55	114.0	0.0016344541784419759
8.55	116.39999999999999	0.0014609947898720995
8.55	118.8	0.0013308131704383894
8.55	121.2	0.0012171763722036123
8.55	123.6	0.001132188238044889
8.55	126.0	0.0010477225719240136
8.55	128.4	0.000966914182068178
8.55	130.8	0.0009205886827111596
8.55	133.2	0.0008717379211711623
8.55	135.6	0.0008083451325773357
8.55	138.0	0.0007506124143937088
8.55	140.39999999999998	0.0007151716658254591
8.55	142.8	0.0006881774838693052
8.55	145.2	0.0006178184547706919
8.55	147.6	0.0005886473226567693
8.55	150.0	0.0005484172837414825
8.55	152.39999999999998	0.0005047912025800787
8.55	154.8	0.0004590752492672373
8.55	157.2	0.0004017779211151476
8.55	159.6	0.00035632320182122783
8.55	162.0	0.0003176605670195185
8.55	164.39999999999998	0.0002813490383881722
8.55	166.8	0.0002277960645074152
8.55	169.2	0.00019374856404013948
8.55	171.6	0.00015682748936462153
8.55	174.0	0.0001105890680139223
8.55	176.39999999999998	6.696298685252381e-05
8.55	178.8	2.0637487495511243e-05
8.85	61.2	0.0
8.85	63.599999999999994	0.0
8.85	66.0	0.0
8.85	68.4	0.0
8.85	70.8	0.00018286381325136435
8.85	73.2	0.0021706805413000047
8.85	75.6	0.0038531147012188893
8.85	78.0	0.004305223709981288
8.85	80.4	0.004232426496706008
8.85	82.8	0.003984167100715678
8.85	85.2	0.0037554131781388526
8.85	87.6	0.003560097209985154
8.85	90.0	0.0034940920812020215
8.85	92.4	0.003507066704142258
8.85	94.8	0.003617394538137227
8.85	97.2	0.0036611076973049345
8.85	99.6	0.0036113861557018462
8.85	102.0	0.003378713722841062
8.85	104.39999999999999	0.0030533902912662334
8.85	106.8	0.0027115220384924922
8.85	109.2	0.0023956030315991825
8.85	111.6	0.002127838162195412
8.85	114.0	0.0019070954161991207
8.85	116.39999999999999	0.0017201389366511672
8.85	118.8	0.0015408453216585198
8.85	121.2	0.0013891554346661978
8.85	123.6	0.0012820494869046919
8.85	126.0	0.0011904434242663818
8.85	128.4	0.0010856885826752494
8.85	130.8	0.001001309994560685
8.85	133.2	0.0009307768094494554
8.85	135.6	0.00087356655930365
8.85	138.0	0.0007865756309998064
8.85	140.39999999999998	0.0007397276636049239
8.85	142.8	0.0006980172985823508
8.85	145.2	0.0006496019270739019
8.85	147.6	0.0005966584992373017
8.85	150.0	0.0005593891125365611
8.85	152.39999999999998	0.0005065327627062792
8.85	154.8	0.0004498449805983563
8.85	157.2	0.00041910644437087
8.85	159.6	0.0003746095831463619
8.85	162.0	0.00031835719106999805
8.85	164.39999999999998	0.00029223378917694225
8.85	166.8	0.00024277348159276372
8.85	169.2	0.00020228220865853544
8.85	171.6	0.0001505578729102882
8.85	174.0	0.00010693179174889432
8.85	176.39999999999998	6.574389476418098e-05
8.85	178.8	2.246612562802476e-05
9.149999999999999	61.2	0.0
9.149999999999999	63.599999999999994	0.0
9.149999999999999	66.0	0.0
9.149999999999999	68.4	0.0
9.149999999999999	70.8	0.0
9.149999999999999	73.2	6.757253289669504e-05
9.149999999999999	75.6	0.0018163601336239304
9.149999999999999	78.0	0.0036257540267430255
9.149999999999999	80.4	0.004121837428692111
9.149999999999999	82.8	0.004125407626950804
9.149999999999999	85.2	0.003944981997876123
9.149999999999999	87.6	0.0037210173656463774
9.149999999999999	90.0	0.0034675332892774397
9.149999999999999	92.4	0.003266905562738818
9.149999999999999	94.8	0.0032296361760380437
9.149999999999999	97.2	0.003218577269236652
9.149999999999999	99.6	0.0032479225573631997
9.149999999999999	102.0	0.003320806848644816
9.149999999999999	104.39999999999999	0.0032900683124173044
9.149999999999999	106.8	0.003139771673525944
9.149999999999999	109.2	0.0028466671042858987
9.149999999999999	111.6	0.002551385584888114
9.149999999999999	114.0	0.0022735196667523464
9.149999999999999	116.39999999999999	0.002057130821071551
9.149999999999999	118.8	0.0018356914510247783
9.149999999999999	121.2	0.0016349766464798274
9.149999999999999	123.6	0.0014926911841690118
9.149999999999999	126.0	0.0013592876785018162
9.149999999999999	128.4	0.0012276257329608407
9.149999999999999	130.8	0.0011325365500701233
9.149999999999999	133.2	0.001049202898031299
9.149999999999999	135.6	0.0009560294312793891
9.149999999999999	138.0	0.0008832322180041056
9.149999999999999	140.39999999999998	0.0008194911173850476
9.149999999999999	142.8	0.000746693904109742
9.149999999999999	145.2	0.000684955597635837
9.149999999999999	147.6	0.000624697617269181
9.149999999999999	150.0	0.0005775013378490809
9.149999999999999	152.39999999999998	0.0005242095979872475
9.149999999999999	154.8	0.00047596838249141116
9.149999999999999	157.2	0.00041928060038349277
9.149999999999999	159.6	0.00038653927001085784
9.149999999999999	162.0	0.00033376999818690096
9.149999999999999	164.39999999999998	0.00028465800262795886
9.149999999999999	166.8	0.0002535711543752267
9.149999999999999	169.2	0.0001988861664124398
9.149999999999999	171.6	0.00015186404300494166
9.149999999999999	174.0	0.00010719302576782547
9.149999999999999	176.39999999999998	6.504727071369998e-05
9.149999999999999	178.8	1.9418395407168802e-05
9.45	61.2	0.0
9.45	63.599999999999994	0.0
9.45	66.0	0.0
9.45	68.4	0.0
9.45	70.8	0.0
9.45	73.2	0.0
9.45	75.6	5.137602372300267e-06
9.45	78.0	0.0012335470373899178
9.45	80.4	0.0032264142898045674
9.45	82.8	0.0039028362428219763
9.45	85.2	0.004040854882823601
9.45	87.6	0.0038980469524749393
9.45	90.0	0.0036193102542760513
9.45	92.4	0.003416418499573367
9.45	94.8	0.00322737214787396
9.45	97.2	0.0030584408156322236
9.45	99.6	0.0029656156609055963
9.45	102.0	0.0029273013381291195
9.45	104.39999999999999	0.0029813767800477204
9.45	106.8	0.0029867756164389508
9.45	109.2	0.002932613096514023
9.45	111.6	0.0028716584920969184
9.45	114.0	0.0026591010786937838
9.45	116.39999999999999	0.002426254489820364
9.45	118.8	0.002164236768833052
9.45	121.2	0.0019589939079599733
9.45	123.6	0.0017662032019892596
9.45	126.0	0.0016132942229085843
9.45	128.4	0.001453593159335735
9.45	130.8	0.0013062571726589125
9.45	133.2	0.0012193533223613738
9.45	135.6	0.0010849048806184384
9.45	138.0	0.0009978268743082899
9.45	140.39999999999998	0.0009022152233797076
9.45	142.8	0.000822625925612209
9.45	145.2	0.0007474776061665382
9.45	147.6	0.000679121371213035
9.45	150.0	0.0006339278859380705
9.45	152.39999999999998	0.0005664424310476786
9.45	154.8	0.0005014822383402892
9.45	157.2	0.00044610062632702415
9.45	159.6	0.0003982077228564187
9.45	162.0	0.0003429131888494673
9.45	164.39999999999998	0.000297632625568173
9.45	166.8	0.00024347010564324507
9.45	169.2	0.00020445915881628978
9.45	171.6	0.0001568274893646206
9.45	174.0	0.00011215647212750479
9.45	176.39999999999998	6.191246248653335e-05
9.45	178.8	2.0027941451339904e-05
9.75	61.2	0.0
9.75	63.599999999999994	0.0
9.75	66.0	0.0
9.75	68.4	0.0
9.75	70.8	0.0
9.75	73.2	0.0
9.75	75.6	0.0
9.75	78.0	0.0
9.75	80.4	0.0006956661924119802
9.75	82.8	0.0028006028389478
9.75	85.2	0.0036984641620119987
9.75	87.6	0.003972759881889069
9.75	90.0	0.00390971540532048
9.75	92.4	0.0036759980363839963
9.75	94.8	0.003432440852734419
9.75	97.2	0.0032123076527823
9.75	99.6	0.002993132310899611
9.75	102.0	0.0028494536004878245
9.75	104.39999999999999	0.002781010287528011
9.75	106.8	0.00269010084894019
9.75	109.2	0.0026962833873882125
9.75	111.6	0.002696283387388228
9.75	114.0	0.002743305510795722
9.75	116.39999999999999	0.002655530880435051
9.75	118.8	0.002500706185215562
9.75	121.2	0.0023420500577184264
9.75	123.6	0.0021392453810220448
9.75	126.0	0.0019266879676188987
9.75	128.4	0.0017306753754147083
9.75	130.8	0.0015518171504536017
9.75	133.2	0.0014248574172533858
9.75	135.6	0.0012946757978196442
9.75	138.0	0.0011612722921524874
9.75	140.39999999999998	0.0010679246693879676
9.75	142.8	0.0009586417714687
9.75	145.2	0.0008456145192781048
9.75	147.6	0.0007788256884381826
9.75	150.0	0.0007035032129799
9.75	152.39999999999998	0.0006269616454332492
9.75	154.8	0.0005601728145933461
9.75	157.2	0.0004867660552738756
9.75	159.6	0.00042877210307128925
9.75	162.0	0.0003726067890012368
9.75	164.39999999999998	0.00033168012603545084
9.75	166.8	0.00026132109693683065
9.75	169.2	0.00021743378175650578
9.75	171.6	0.00016518697797039716
9.75	174.0	0.0001165974504493237
9.75	176.39999999999998	7.131688716803209e-05
9.75	178.8	2.3598139710057017e-05
10.05	61.2	0.0
10.05	63.599999999999994	0.0
10.05	66.0	0.0
10.05	68.4	0.0
10.05	70.8	0.0
10.05	73.2	0.0
10.05	75.6	0.0
10.05	78.0	0.0
10.05	80.4	0.0
10.05	82.8	0.0003059050361676413
10.05	85.2	0.0022242335151807743
10.05	87.6	0.003421294867926757
10.05	90.0	0.003821940774959848
10.05	92.4	0.0038456259926762377
10.05	94.8	0.0036790457666048522
10.05	97.2	0.0034757186218705954
10.05	99.6	0.0031829623646558096
10.05	102.0	0.003017165840641237
10.05	104.39999999999999	0.00280234439907402
10.05	106.8	0.002676081289924268
10.05	109.2	0.0025843010712733447
10.05	111.6	0.0025308351753989124
10.05	114.0	0.002457167182060505
10.05	116.39999999999999	0.002493391632685522
10.05	118.8	0.0024569059480415594
10.05	121.2	0.002431653326211609
10.05	123.6	0.002342920837781556
10.05	126.0	0.002210997658221628
10.05	128.4	0.0020913524775514614
10.05	130.8	0.0019199829611330269
10.05	133.2	0.0017134339301653144
10.05	135.6	0.0015318762870085631
10.05	138.0	0.0014011721995370267
10.05	140.39999999999998	0.0012498306245699274
10.05	142.8	0.0011161658848838104
10.05	145.2	0.0010071442209834843
10.05	147.6	0.0009049146415753175
10.05	150.0	0.0008147889050443078
10.05	152.39999999999998	0.0007090762053837469
10.05	154.8	0.0006347115879948582
10.05	157.2	0.0005589537225050136
10.05	159.6	0.0004904233315388942
10.05	162.0	0.0004191935223771827
10.05	164.39999999999998	0.0003489215712848672
10.05	166.8	0.0002960652214545917
10.05	169.2	0.00023519769504378276
10.05	171.6	0.00017798744489799358
10.05	174.0	0.00012269291089103663
10.05	176.39999999999998	7.819604966653626e-05
10.05	178.8	2.542677784257081e-05
10.35	61.2	0.0
10.35	63.599999999999994	0.0
10.35	66.0	0.0
10.35	68.4	0.0
10.35	70.8	0.0
10.35	73.2	0.0
10.35	75.6	0.0
10.35	78.0	0.0
10.35	80.4	0.0
10.35	82.8	0.0
10.35	85.2	7.009779507968967e-05
10.35	87.6	0.0015314408969770304
10.35	90.0	0.003047120674811901
10.35	92.4	0.0036376837136075195
10.35	94.8	0.0036891468153368106
10.35	97.2	0.003642734237973487
10.35	99.6	0.0033958680900841656
10.35	102.0	0.003171119755797607
10.35	104.39999999999999	0.0029589106544196954
10.35	106.8	0.00275558350968544
10.35	109.2	0.002617913181709056
10.35	111.6	0.0024420156089625202
10.35	114.0	0.002357985332873202
10.35	116.39999999999999	0.002299730146651682
10.35	118.8	0.0022277166354331686
10.35	121.2	0.002188705688606211
10.35	123.6	0.0021812169800635487
10.35	126.0	0.002112686589097429
10.35	128.4	0.0020885659813495235
10.35	130.8	0.0020189035763013724
10.35	133.2	0.0018929887791768842
10.35	135.6	0.001779700292967305
10.35	138.0	0.0016386339227448643
10.35	140.39999999999998	0.0014886855958787261
10.35	142.8	0.0013315968724951731
10.35	145.2	0.001189833878222225
10.35	147.6	0.0010647027831544786
10.35	150.0	0.0009332149936261404
10.35	152.39999999999998	0.0008297663221296433
10.35	154.8	0.0007301490829108048
10.35	157.2	0.0006354952900516537
10.35	159.6	0.0005384903910221065
10.35	162.0	0.0004887688494190096
10.35	164.39999999999998	0.00040456441731706605
10.35	166.8	0.0003342924662247561
10.35	169.2	0.0002553997925077419
10.35	171.6	0.00021212202337158012
10.35	174.0	0.00014646520661371355
10.35	176.39999999999998	8.742631833541418e-05
10.35	178.8	2.7777884012945343e-05
10.649999999999999	61.2	0.0
10.649999999999999	63.599999999999994	0.0
10.649999999999999	66.0	0.0
10.649999999999999	68.4	0.0
10.649999999999999	70.8	0.0
10.649999999999999	73.2	0.0
10.649999999999999	75.6	0.0
10.649999999999999	78.0	0.0
10.649999999999999	80.4	0.0
10.649999999999999	82.8	0.0
10.649999999999999	85.2	0.0
10.649999999999999	87.6	0.0
10.649999999999999	90.0	0.0008308983362116804
10.649999999999999	92.4	0.002512635872080086
10.649999999999999	94.8	0.0031578838988384605
10.649999999999999	97.2	0.00337793002078427
10.649999999999999	99.6	0.003371921638348888
10.649999999999999	102.0	0.0031934988034193405
10.649999999999999	104.39999999999999	0.0030208231169062466
10.649999999999999	106.8	0.002767774430568881
10.649999999999999	109.2	0.002598407708295593
10.649999999999999	111.6	0.002391074975271082
10.649999999999999	114.0	0.0022141324664488077
10.649999999999999	116.39999999999999	0.0021079843767566925
10.649999999999999	118.8	0.0020263922848440595
10.649999999999999	121.2	0.0019385305764770939
10.649999999999999	123.6	0.001872177135668752
10.649999999999999	126.0	0.0018078264890055225
10.649999999999999	128.4	0.0017645487198693765
10.649999999999999	130.8	0.0017196164686133163
10.649999999999999	133.2	0.0016717235651427405
10.649999999999999	135.6	0.0015894348491795874
10.649999999999999	138.0	0.0015465053920687088
10.649999999999999	140.39999999999998	0.0014392252882945561
10.649999999999999	142.8	0.0013384760349936847
10.649999999999999	145.2	0.0012373784696675873
10.649999999999999	147.6	0.0011219130333002686
10.649999999999999	150.0	0.0010025290866490452
10.649999999999999	152.39999999999998	0.0009102263999602489
10.649999999999999	154.8	0.0007725560719838638
10.649999999999999	157.2	0.0006927055401974425
10.649999999999999	159.6	0.0005845546563601913
10.649999999999999	162.0	0.0005267348601702488
10.649999999999999	164.39999999999998	0.00044505569025129934
10.649999999999999	166.8	0.00035170806748679285
10.649999999999999	169.2	0.00029815509360603935
10.649999999999999	171.6	0.00022840561055158373
10.649999999999999	174.0	0.00015752411341510666
10.649999999999999	176.39999999999998	9.029989254365045e-05
10.649999999999999	178.8	2.6645869930913248e-05
10.95	61.2	0.0
10.95	63.599999999999994	0.0
10.95	66.0	0.0
10.95	68.4	0.0
10.95	70.8	0.0
10.95	73.2	0.0
10.95	75.6	0.0
10.95	78.0	0.0
10.95	80.4	0.0
10.95	82.8	0.0
10.95	85.2	0.0
10.95	87.6	0.0
10.95	90.0	0.0
10.95	92.4	0.0002805653363313807
10.95	94.8	0.0018247196222296856
10.95	97.2	0.002712392818555594
10.95	99.6	0.0029743234615366137
10.95	102.0	0.003058702049651172
10.95	104.39999999999999	0.0029489837617003353
10.95	106.8	0.002779704117433358
10.95	109.2	0.0025875229575068053
10.95	111.6	0.002414847270993746
10.95	114.0	0.0022338991738812043
10.95	116.39999999999999	0.002068625117904482
10.95	118.8	0.0019077920402495912
10.95	121.2	0.0017951131000842264
10.95	123.6	0.0016887908543795147
10.95	126.0	0.0015897831612048375
10.95	128.4	0.0014956518363835488
10.95	130.8	0.0014599498537963688
10.95	133.2	0.0013942059590322045
10.95	135.6	0.0013356024607854252
10.95	138.0	0.001280307926778496
10.95	140.39999999999998	0.0012162185141341931
10.95	142.8	0.0011590953419947194
10.95	145.2	0.0010987502836217822
10.95	147.6	0.0009973044062704052
10.95	150.0	0.000942532340301329
10.95	152.39999999999998	0.0008596340782940328
10.95	154.8	0.0007702049658134846
10.95	157.2	0.0006855651436800039
10.95	159.6	0.000613464554455165
10.95	162.0	0.0005259511581134542
10.95	164.39999999999998	0.00044540400227653746
10.95	166.8	0.0003659888605216592
10.95	169.2	0.00030163821385844453
10.95	171.6	0.0002320628868166096
10.95	174.0	0.00016910548825435891
10.95	176.39999999999998	9.874645915573674e-05
10.95	178.8	3.422165647989818e-05
11.25	61.2	0.0
11.25	63.599999999999994	0.0
11.25	66.0	0.0
11.25	68.4	0.0
11.25	70.8	0.0
11.25	73.2	0.0
11.25	75.6	0.0
11.25	78.0	0.0
11.25	80.4	0.0
11.25	82.8	0.0
11.25	85.2	0.0
11.25	87.6	0.0
11.25	90.0	0.0
11.25	92.4	0.0
11.25	94.8	3.082561423380142e-05
11.25	97.2	0.0010046189588004716
11.25	99.6	0.0022096044101206657
11.25	102.0	0.002540152522074086
11.25	104.39999999999999	0.0026834829204606166
11.25	106.8	0.0026493483419870283
11.25	109.2	0.002523956012900379
11.25	111.6	0.0023757492461604778
11.25	114.0	0.002194801149047936
11.25	116.39999999999999	0.0020100216196577347
11.25	118.8	0.0018670395332964296
11.25	121.2	0.0017268439431370507
11.25	123.6	0.0015820332186432414
11.25	126.0	0.0014872923477777633
11.25	128.4	0.00138610770444535
11.25	130.8	0.0012864033872201932
11.25	133.2	0.0012192662443550634
11.25	135.6	0.0011452499389913884
11.25	138.0	0.001054166344390973
11.25	140.39999999999998	0.0009919926478854965
11.25	142.8	0.0009269453771717968
11.25	145.2	0.0008857574801870952
11.25	147.6	0.0008409123069373355
11.25	150.0	0.0007722077599586277
11.25	152.39999999999998	0.0007176969280084499
11.25	154.8	0.0006586580397301523
11.25	157.2	0.0006087623421144301
11.25	159.6	0.0005209877117537618
11.25	162.0	0.000466476879803605
11.25	164.39999999999998	0.0003961178507049792
11.25	166.8	0.0003261071336315997
11.25	169.2	0.0002810878043692434
11.25	171.6	0.00021734670375019046
11.25	174.0	0.00015229943303649523
11.25	176.39999999999998	9.648243099167222e-05
11.25	178.8	3.178347230321333e-05
11.55	61.2	0.0
11.55	63.599999999999994	0.0
11.55	66.0	0.0
11.55	68.4	0.0
11.55	70.8	0.0
11.55	73.2	0.0
11.55	75.6	0.0
11.55	78.0	0.0
11.55	80.4	0.0
11.55	82.8	0.0
11.55	85.2	0.0
11.55	87.6	0.0
11.55	90.0	0.0
11.55	92.4	0.0
11.55	94.8	0.0
11.55	97.2	0.0
11.55	99.6	0.00035440748568241036
11.55	102.0	0.0015595670930152257
11.55	104.39999999999999	0.0021677198890854717
11.55	106.8	0.0022783960351057033
11.55	109.2	0.002334561349175765
11.55	111.6	0.0022294581955593982
11.55	114.0	0.0021336723886182063
11.55	116.39999999999999	0.0019853785438719677
11.55	118.8	0.001794938944071617
11.55	121.2	0.0016824341599188722
11.55	123.6	0.0015413677896963993
11.55	126.0	0.0014103153901995783
11.55	128.4	0.0012874483232959305
11.55	130.8	0.001192533296417833
11.55	133.2	0.0011025817158994364
11.55	135.6	0.001027955864491592
11.55	138.0	0.0009398329221057193
11.55	140.39999999999998	0.0008770496795560726
11.55	142.8	0.0008080838985584149
11.55	145.2	0.0007386827275292149
11.55	147.6	0.0006975819085507958
11.55	150.0	0.0006341891199570048
11.55	152.39999999999998	0.0005846417343665083
11.55	154.8	0.0005217714138105626
11.55	157.2	0.00047910319071858305
11.55	159.6	0.000423373266680061
11.55	162.0	0.000379573029506053
11.55	164.39999999999998	0.0003244526515117084
11.55	166.8	0.0002739474078518074
11.55	169.2	0.00022553203634335337
11.55	171.6	0.0001813834871440903
11.55	174.0	0.00012469570503617066
11.55	176.39999999999998	7.523539745199035e-05
11.55	178.8	2.6384635911982726e-05
11.85	61.2	0.0
11.85	63.599999999999994	0.0
11.85	66.0	0.0
11.85	68.4	0.0
11.85	70.8	0.0
11.85	73.2	0.0
11.85	75.6	0.0
11.85	78.0	0.0
11.85	80.4	0.0
11.85	82.8	0.0
11.85	85.2	0.0
11.85	87.6	0.0
11.85	90.0	0.0
11.85	92.4	0.0
11.85	94.8	0.0
11.85	97.2	0.0
11.85	99.6	0.0
11.85	102.0	4.0752506953161435e-05
11.85	104.39999999999999	0.000814092280993812
11.85	106.8	0.0016794735077043162
11.85	109.2	0.0019050926220539758
11.85	111.6	0.001987468416023412
11.85	114.0	0.0019668309285279005
11.85	116.39999999999999	0.0018807978582934372
11.85	118.8	0.0017790907469231545
11.85	121.2	0.0016512602336598199
11.85	123.6	0.0014788457811656852
11.85	126.0	0.0013794897759657684
11.85	128.4	0.0012707293460843695
11.85	130.8	0.0011409831166822033
11.85	133.2	0.0010468517918609183
11.85	135.6	0.0009675237281123262
11.85	138.0	0.0008764401335119066
11.85	140.39999999999998	0.0008118282528297475
11.85	142.8	0.0007298007708855641
11.85	145.2	0.0006692815565000013
11.85	147.6	0.000601796101609602
11.85	150.0	0.000558344176460839
11.85	152.39999999999998	0.0004890300834379344
11.85	154.8	0.0004543730369264853
11.85	157.2	0.00040308409120979786
11.85	159.6	0.00035371086163192057
11.85	162.0	0.0003133937447103181
11.85	164.39999999999998	0.000268026103422714
11.85	166.8	0.00022988593665885804
11.85	169.2	0.0001873047915731854
11.85	171.6	0.00015073202892290855
11.85	174.0	0.00010806380583092659
11.85	176.39999999999998	6.295739856225544e-05
[truncated: 501 more rows]
