# Supplementary material for: Peering inside the black box by learning the relevance of many-body functions in neural network potentials
Source: Nat Commun. 2025 Nov 10;16:9898. doi: 10.1038/s41467-025-65863-0 (PMC12603069; doi:10.1038/s41467-025-65863-0)
Supplement: Supplementary file 7 — Source Data Fig S7 [file 41467_2025_65863_MOESM7_ESM.zip › fig_s7_wm_3B_hists/fig_s7_wm_3B_hists_water_PaiNN_aa_density.csv]

L_bin_centers	theta_bin_centers	aa_density
0.15	61.2	0.0
0.15	63.599999999999994	0.0
0.15	66.0	0.0
0.15	68.4	0.0
0.15	70.8	0.0
0.15	73.2	0.0
0.15	75.6	0.0
0.15	78.0	0.0
0.15	80.4	0.0
0.15	82.8	0.0
0.15	85.2	0.0
0.15	87.6	0.0
0.15	90.0	0.0
0.15	92.4	0.0
0.15	94.8	0.0
0.15	97.2	0.0
0.15	99.6	0.0
0.15	102.0	0.0
0.15	104.39999999999999	0.0
0.15	106.8	0.0
0.15	109.2	0.0
0.15	111.6	0.0
0.15	114.0	0.0
0.15	116.39999999999999	0.0
0.15	118.8	0.0
0.15	121.2	0.0
0.15	123.6	0.0
0.15	126.0	0.0
0.15	128.4	0.0
0.15	130.8	0.0
0.15	133.2	0.0
0.15	135.6	0.0
0.15	138.0	0.0
0.15	140.39999999999998	0.0
0.15	142.8	0.0
0.15	145.2	0.0
0.15	147.6	0.0
0.15	150.0	0.0
0.15	152.39999999999998	0.0
0.15	154.8	0.0
0.15	157.2	0.0
0.15	159.6	0.0
0.15	162.0	0.0
0.15	164.39999999999998	0.0
0.15	166.8	0.0
0.15	169.2	0.0
0.15	171.6	0.0
0.15	174.0	0.0
0.15	176.39999999999998	0.0
0.15	178.8	0.0
0.44999999999999996	61.2	0.0
0.44999999999999996	63.599999999999994	0.0
0.44999999999999996	66.0	0.0
0.44999999999999996	68.4	0.0
0.44999999999999996	70.8	0.0
0.44999999999999996	73.2	0.0
0.44999999999999996	75.6	0.0
0.44999999999999996	78.0	0.0
0.44999999999999996	80.4	0.0
0.44999999999999996	82.8	0.0
0.44999999999999996	85.2	0.0
0.44999999999999996	87.6	0.0
0.44999999999999996	90.0	0.0
0.44999999999999996	92.4	0.0
0.44999999999999996	94.8	0.0
0.44999999999999996	97.2	0.0
0.44999999999999996	99.6	0.0
0.44999999999999996	102.0	0.0
0.44999999999999996	104.39999999999999	0.0
0.44999999999999996	106.8	0.0
0.44999999999999996	109.2	0.0
0.44999999999999996	111.6	0.0
0.44999999999999996	114.0	0.0
0.44999999999999996	116.39999999999999	0.0
0.44999999999999996	118.8	0.0
0.44999999999999996	121.2	0.0
0.44999999999999996	123.6	0.0
0.44999999999999996	126.0	0.0
0.44999999999999996	128.4	0.0
0.44999999999999996	130.8	0.0
0.44999999999999996	133.2	0.0
0.44999999999999996	135.6	0.0
0.44999999999999996	138.0	0.0
0.44999999999999996	140.39999999999998	0.0
0.44999999999999996	142.8	0.0
0.44999999999999996	145.2	0.0
0.44999999999999996	147.6	0.0
0.44999999999999996	150.0	0.0
0.44999999999999996	152.39999999999998	0.0
0.44999999999999996	154.8	0.0
0.44999999999999996	157.2	0.0
0.44999999999999996	159.6	0.0
0.44999999999999996	162.0	0.0
0.44999999999999996	164.39999999999998	0.0
0.44999999999999996	166.8	0.0
0.44999999999999996	169.2	0.0
0.44999999999999996	171.6	0.0
0.44999999999999996	174.0	0.0
0.44999999999999996	176.39999999999998	0.0
0.44999999999999996	178.8	0.0
0.75	61.2	0.0
0.75	63.599999999999994	0.0
0.75	66.0	0.0
0.75	68.4	0.0
0.75	70.8	0.0
0.75	73.2	0.0
0.75	75.6	0.0
0.75	78.0	0.0
0.75	80.4	0.0
0.75	82.8	0.0
0.75	85.2	0.0
0.75	87.6	0.0
0.75	90.0	0.0
0.75	92.4	0.0
0.75	94.8	0.0
0.75	97.2	0.0
0.75	99.6	0.0
0.75	102.0	0.0
0.75	104.39999999999999	0.0
0.75	106.8	0.0
0.75	109.2	0.0
0.75	111.6	0.0
0.75	114.0	0.0
0.75	116.39999999999999	0.0
0.75	118.8	0.0
0.75	121.2	0.0
0.75	123.6	0.0
0.75	126.0	0.0
0.75	128.4	0.0
0.75	130.8	0.0
0.75	133.2	0.0
0.75	135.6	0.0
0.75	138.0	0.0
0.75	140.39999999999998	0.0
0.75	142.8	0.0
0.75	145.2	0.0
0.75	147.6	0.0
0.75	150.0	0.0
0.75	152.39999999999998	0.0
0.75	154.8	0.0
0.75	157.2	0.0
0.75	159.6	0.0
0.75	162.0	0.0
0.75	164.39999999999998	0.0
0.75	166.8	0.0
0.75	169.2	0.0
0.75	171.6	0.0
0.75	174.0	0.0
0.75	176.39999999999998	0.0
0.75	178.8	0.0
1.0499999999999998	61.2	0.0
1.0499999999999998	63.599999999999994	0.0
1.0499999999999998	66.0	0.0
1.0499999999999998	68.4	0.0
1.0499999999999998	70.8	0.0
1.0499999999999998	73.2	0.0
1.0499999999999998	75.6	0.0
1.0499999999999998	78.0	0.0
1.0499999999999998	80.4	0.0
1.0499999999999998	82.8	0.0
1.0499999999999998	85.2	0.0
1.0499999999999998	87.6	0.0
1.0499999999999998	90.0	0.0
1.0499999999999998	92.4	0.0
1.0499999999999998	94.8	0.0
1.0499999999999998	97.2	0.0
1.0499999999999998	99.6	0.0
1.0499999999999998	102.0	0.0
1.0499999999999998	104.39999999999999	0.0
1.0499999999999998	106.8	0.0
1.0499999999999998	109.2	0.0
1.0499999999999998	111.6	0.0
1.0499999999999998	114.0	0.0
1.0499999999999998	116.39999999999999	0.0
1.0499999999999998	118.8	0.0
1.0499999999999998	121.2	0.0
1.0499999999999998	123.6	0.0
1.0499999999999998	126.0	0.0
1.0499999999999998	128.4	0.0
1.0499999999999998	130.8	0.0
1.0499999999999998	133.2	0.0
1.0499999999999998	135.6	0.0
1.0499999999999998	138.0	0.0
1.0499999999999998	140.39999999999998	0.0
1.0499999999999998	142.8	0.0
1.0499999999999998	145.2	0.0
1.0499999999999998	147.6	0.0
1.0499999999999998	150.0	0.0
1.0499999999999998	152.39999999999998	0.0
1.0499999999999998	154.8	0.0
1.0499999999999998	157.2	0.0
1.0499999999999998	159.6	0.0
1.0499999999999998	162.0	0.0
1.0499999999999998	164.39999999999998	0.0
1.0499999999999998	166.8	0.0
1.0499999999999998	169.2	0.0
1.0499999999999998	171.6	0.0
1.0499999999999998	174.0	0.0
1.0499999999999998	176.39999999999998	0.0
1.0499999999999998	178.8	0.0
1.35	61.2	0.0
1.35	63.599999999999994	0.0
1.35	66.0	0.0
1.35	68.4	0.0
1.35	70.8	0.0
1.35	73.2	0.0
1.35	75.6	0.0
1.35	78.0	0.0
1.35	80.4	0.0
1.35	82.8	0.0
1.35	85.2	0.0
1.35	87.6	0.0
1.35	90.0	0.0
1.35	92.4	0.0
1.35	94.8	0.0
1.35	97.2	0.0
1.35	99.6	0.0
1.35	102.0	0.0
1.35	104.39999999999999	0.0
1.35	106.8	0.0
1.35	109.2	0.0
1.35	111.6	0.0
1.35	114.0	0.0
1.35	116.39999999999999	0.0
1.35	118.8	0.0
1.35	121.2	0.0
1.35	123.6	0.0
1.35	126.0	0.0
1.35	128.4	0.0
1.35	130.8	0.0
1.35	133.2	0.0
1.35	135.6	0.0
1.35	138.0	0.0
1.35	140.39999999999998	0.0
1.35	142.8	0.0
1.35	145.2	0.0
1.35	147.6	0.0
1.35	150.0	0.0
1.35	152.39999999999998	0.0
1.35	154.8	0.0
1.35	157.2	0.0
1.35	159.6	0.0
1.35	162.0	0.0
1.35	164.39999999999998	0.0
1.35	166.8	0.0
1.35	169.2	0.0
1.35	171.6	0.0
1.35	174.0	0.0
1.35	176.39999999999998	0.0
1.35	178.8	0.0
1.65	61.2	0.0
1.65	63.599999999999994	0.0
1.65	66.0	0.0
1.65	68.4	0.0
1.65	70.8	0.0
1.65	73.2	0.0
1.65	75.6	0.0
1.65	78.0	0.0
1.65	80.4	0.0
1.65	82.8	0.0
1.65	85.2	0.0
1.65	87.6	0.0
1.65	90.0	0.0
1.65	92.4	0.0
1.65	94.8	0.0
1.65	97.2	0.0
1.65	99.6	0.0
1.65	102.0	0.0
1.65	104.39999999999999	0.0
1.65	106.8	0.0
1.65	109.2	0.0
1.65	111.6	0.0
1.65	114.0	0.0
1.65	116.39999999999999	0.0
1.65	118.8	0.0
1.65	121.2	0.0
1.65	123.6	0.0
1.65	126.0	0.0
1.65	128.4	0.0
1.65	130.8	0.0
1.65	133.2	0.0
1.65	135.6	0.0
1.65	138.0	0.0
1.65	140.39999999999998	0.0
1.65	142.8	0.0
1.65	145.2	0.0
1.65	147.6	0.0
1.65	150.0	0.0
1.65	152.39999999999998	0.0
1.65	154.8	0.0
1.65	157.2	0.0
1.65	159.6	0.0
1.65	162.0	0.0
1.65	164.39999999999998	0.0
1.65	166.8	0.0
1.65	169.2	0.0
1.65	171.6	0.0
1.65	174.0	0.0
1.65	176.39999999999998	0.0
1.65	178.8	0.0
1.95	61.2	0.0
1.95	63.599999999999994	0.0
1.95	66.0	0.0
1.95	68.4	0.0
1.95	70.8	0.0
1.95	73.2	0.0
1.95	75.6	0.0
1.95	78.0	0.0
1.95	80.4	0.0
1.95	82.8	0.0
1.95	85.2	0.0
1.95	87.6	0.0
1.95	90.0	0.0
1.95	92.4	0.0
1.95	94.8	0.0
1.95	97.2	0.0
1.95	99.6	0.0
1.95	102.0	0.0
1.95	104.39999999999999	0.0
1.95	106.8	0.0
1.95	109.2	0.0
1.95	111.6	0.0
1.95	114.0	0.0
1.95	116.39999999999999	0.0
1.95	118.8	0.0
1.95	121.2	0.0
1.95	123.6	0.0
1.95	126.0	0.0
1.95	128.4	0.0
1.95	130.8	0.0
1.95	133.2	0.0
1.95	135.6	0.0
1.95	138.0	0.0
1.95	140.39999999999998	0.0
1.95	142.8	0.0
1.95	145.2	0.0
1.95	147.6	0.0
1.95	150.0	0.0
1.95	152.39999999999998	0.0
1.95	154.8	0.0
1.95	157.2	0.0
1.95	159.6	0.0
1.95	162.0	0.0
1.95	164.39999999999998	0.0
1.95	166.8	0.0
1.95	169.2	0.0
1.95	171.6	0.0
1.95	174.0	0.0
1.95	176.39999999999998	0.0
1.95	178.8	0.0
2.25	61.2	0.0
2.25	63.599999999999994	0.0
2.25	66.0	0.0
2.25	68.4	0.0
2.25	70.8	0.0
2.25	73.2	0.0
2.25	75.6	0.0
2.25	78.0	0.0
2.25	80.4	0.0
2.25	82.8	0.0
2.25	85.2	0.0
2.25	87.6	0.0
2.25	90.0	0.0
2.25	92.4	0.0
2.25	94.8	0.0
2.25	97.2	0.0
2.25	99.6	0.0
2.25	102.0	0.0
2.25	104.39999999999999	0.0
2.25	106.8	0.0
2.25	109.2	0.0
2.25	111.6	0.0
2.25	114.0	0.0
2.25	116.39999999999999	0.0
2.25	118.8	0.0
2.25	121.2	0.0
2.25	123.6	0.0
2.25	126.0	0.0
2.25	128.4	0.0
2.25	130.8	0.0
2.25	133.2	0.0
2.25	135.6	0.0
2.25	138.0	0.0
2.25	140.39999999999998	0.0
2.25	142.8	0.0
2.25	145.2	0.0
2.25	147.6	0.0
2.25	150.0	0.0
2.25	152.39999999999998	0.0
2.25	154.8	0.0
2.25	157.2	0.0
2.25	159.6	0.0
2.25	162.0	0.0
2.25	164.39999999999998	0.0
2.25	166.8	0.0
2.25	169.2	0.0
2.25	171.6	0.0
2.25	174.0	0.0
2.25	176.39999999999998	0.0
2.25	178.8	0.0
2.55	61.2	1.9747163604702307e-08
2.55	63.599999999999994	0.0
2.55	66.0	3.9494327209404496e-08
2.55	68.4	0.0
2.55	70.8	0.0
2.55	73.2	0.0
2.55	75.6	0.0
2.55	78.0	0.0
2.55	80.4	0.0
2.55	82.8	0.0
2.55	85.2	0.0
2.55	87.6	0.0
2.55	90.0	0.0
2.55	92.4	0.0
2.55	94.8	0.0
2.55	97.2	0.0
2.55	99.6	0.0
2.55	102.0	0.0
2.55	104.39999999999999	0.0
2.55	106.8	0.0
2.55	109.2	0.0
2.55	111.6	0.0
2.55	114.0	0.0
2.55	116.39999999999999	0.0
2.55	118.8	0.0
2.55	121.2	0.0
2.55	123.6	0.0
2.55	126.0	0.0
2.55	128.4	0.0
2.55	130.8	0.0
2.55	133.2	0.0
2.55	135.6	0.0
2.55	138.0	0.0
2.55	140.39999999999998	0.0
2.55	142.8	0.0
2.55	145.2	0.0
2.55	147.6	0.0
2.55	150.0	0.0
2.55	152.39999999999998	0.0
2.55	154.8	0.0
2.55	157.2	0.0
2.55	159.6	0.0
2.55	162.0	0.0
2.55	164.39999999999998	0.0
2.55	166.8	0.0
2.55	169.2	0.0
2.55	171.6	0.0
2.55	174.0	0.0
2.55	176.39999999999998	0.0
2.55	178.8	0.0
2.8499999999999996	61.2	1.1552090708750833e-05
2.8499999999999996	63.599999999999994	1.90560128785377e-05
2.8499999999999996	66.0	1.3368829760383404e-05
2.8499999999999996	68.4	6.101873553853022e-06
2.8499999999999996	70.8	2.3104181417501595e-06
2.8499999999999996	73.2	3.5544894488464e-07
2.8499999999999996	75.6	3.9494327209404674e-08
2.8499999999999996	78.0	0.0
2.8499999999999996	80.4	0.0
2.8499999999999996	82.8	0.0
2.8499999999999996	85.2	0.0
2.8499999999999996	87.6	0.0
2.8499999999999996	90.0	0.0
2.8499999999999996	92.4	0.0
2.8499999999999996	94.8	0.0
2.8499999999999996	97.2	0.0
2.8499999999999996	99.6	0.0
2.8499999999999996	102.0	0.0
2.8499999999999996	104.39999999999999	0.0
2.8499999999999996	106.8	0.0
2.8499999999999996	109.2	0.0
2.8499999999999996	111.6	0.0
2.8499999999999996	114.0	0.0
2.8499999999999996	116.39999999999999	0.0
2.8499999999999996	118.8	0.0
2.8499999999999996	121.2	0.0
2.8499999999999996	123.6	0.0
2.8499999999999996	126.0	0.0
2.8499999999999996	128.4	0.0
2.8499999999999996	130.8	0.0
2.8499999999999996	133.2	0.0
2.8499999999999996	135.6	0.0
2.8499999999999996	138.0	0.0
2.8499999999999996	140.39999999999998	0.0
2.8499999999999996	142.8	0.0
2.8499999999999996	145.2	0.0
2.8499999999999996	147.6	0.0
2.8499999999999996	150.0	0.0
2.8499999999999996	152.39999999999998	0.0
2.8499999999999996	154.8	0.0
2.8499999999999996	157.2	0.0
2.8499999999999996	159.6	0.0
2.8499999999999996	162.0	0.0
2.8499999999999996	164.39999999999998	0.0
2.8499999999999996	166.8	0.0
2.8499999999999996	169.2	0.0
2.8499999999999996	171.6	0.0
2.8499999999999996	174.0	0.0
2.8499999999999996	176.39999999999998	0.0
2.8499999999999996	178.8	0.0
3.15	61.2	2.4190275415760328e-05
3.15	63.599999999999994	7.95415749997409e-05
3.15	66.0	0.00010637797033853102
3.15	68.4	0.00010215207732712533
3.15	70.8	9.059998661837392e-05
3.15	73.2	7.136624926739392e-05
3.15	75.6	4.605038552616592e-05
3.15	78.0	2.2788226799826393e-05
3.15	80.4	7.879118278276244e-06
3.15	82.8	1.0663468346539214e-06
3.15	85.2	5.924149081410674e-08
3.15	87.6	0.0
3.15	90.0	0.0
3.15	92.4	0.0
3.15	94.8	0.0
3.15	97.2	0.0
3.15	99.6	0.0
3.15	102.0	0.0
3.15	104.39999999999999	0.0
3.15	106.8	0.0
3.15	109.2	0.0
3.15	111.6	0.0
3.15	114.0	0.0
3.15	116.39999999999999	0.0
3.15	118.8	0.0
3.15	121.2	0.0
3.15	123.6	0.0
3.15	126.0	0.0
3.15	128.4	0.0
3.15	130.8	0.0
3.15	133.2	0.0
3.15	135.6	0.0
3.15	138.0	0.0
3.15	140.39999999999998	0.0
3.15	142.8	0.0
3.15	145.2	0.0
3.15	147.6	0.0
3.15	150.0	0.0
3.15	152.39999999999998	0.0
3.15	154.8	0.0
3.15	157.2	0.0
3.15	159.6	0.0
3.15	162.0	0.0
3.15	164.39999999999998	0.0
3.15	166.8	0.0
3.15	169.2	0.0
3.15	171.6	0.0
3.15	174.0	0.0
3.15	176.39999999999998	0.0
3.15	178.8	0.0
3.4499999999999997	61.2	1.6804836227601663e-05
3.4499999999999997	63.599999999999994	5.6180680455378066e-05
3.4499999999999997	66.0	0.00012496005129055584
3.4499999999999997	68.4	0.0001785143589865094
3.4499999999999997	70.8	0.00019439107852468892
3.4499999999999997	73.2	0.00022085227775498994
3.4499999999999997	75.6	0.0002679690101158111
3.4499999999999997	78.0	0.00033420099684598086
3.4499999999999997	80.4	0.0003293629417628308
3.4499999999999997	82.8	0.00019415411256143252
3.4499999999999997	85.2	8.582117302603597e-05
3.4499999999999997	87.6	2.91665606441454e-05
3.4499999999999997	90.0	5.7266774453636515e-06
3.4499999999999997	92.4	9.67611016630416e-07
3.4499999999999997	94.8	7.898865441880899e-08
3.4499999999999997	97.2	0.0
3.4499999999999997	99.6	0.0
3.4499999999999997	102.0	0.0
3.4499999999999997	104.39999999999999	0.0
3.4499999999999997	106.8	0.0
3.4499999999999997	109.2	0.0
3.4499999999999997	111.6	0.0
3.4499999999999997	114.0	0.0
3.4499999999999997	116.39999999999999	0.0
3.4499999999999997	118.8	0.0
3.4499999999999997	121.2	0.0
3.4499999999999997	123.6	0.0
3.4499999999999997	126.0	0.0
3.4499999999999997	128.4	0.0
3.4499999999999997	130.8	0.0
3.4499999999999997	133.2	0.0
3.4499999999999997	135.6	0.0
3.4499999999999997	138.0	0.0
3.4499999999999997	140.39999999999998	0.0
3.4499999999999997	142.8	0.0
3.4499999999999997	145.2	0.0
3.4499999999999997	147.6	0.0
3.4499999999999997	150.0	0.0
3.4499999999999997	152.39999999999998	0.0
3.4499999999999997	154.8	0.0
3.4499999999999997	157.2	0.0
3.4499999999999997	159.6	0.0
3.4499999999999997	162.0	0.0
3.4499999999999997	164.39999999999998	0.0
3.4499999999999997	166.8	0.0
3.4499999999999997	169.2	0.0
3.4499999999999997	171.6	0.0
3.4499999999999997	174.0	0.0
3.4499999999999997	176.39999999999998	0.0
3.4499999999999997	178.8	0.0
3.75	61.2	1.828587349795431e-05
3.75	63.599999999999994	5.3198858751067945e-05
3.75	66.0	0.00010023660245746847
3.75	68.4	0.0001775467479698787
3.75	70.8	0.00022517690658441938
3.75	73.2	0.00024257415772016206
3.75	75.6	0.00029569402781681276
3.75	78.0	0.00042719039026052315
3.75	80.4	0.0005162500981177332
3.75	82.8	0.0005375770348108086
3.75	85.2	0.0004938963089172073
3.75	87.6	0.00040009728179487403
3.75	90.0	0.0002753939436311772
3.75	92.4	0.00015750337691110581
3.75	94.8	7.272880355611828e-05
3.75	97.2	2.7073361302046745e-05
3.75	99.6	7.721140969438614e-06
3.75	102.0	1.6982560700044008e-06
3.75	104.39999999999999	2.5671312686112883e-07
3.75	106.8	3.949432720940444e-08
3.75	109.2	0.0
3.75	111.6	0.0
3.75	114.0	0.0
3.75	116.39999999999999	0.0
3.75	118.8	0.0
3.75	121.2	0.0
3.75	123.6	0.0
3.75	126.0	0.0
3.75	128.4	0.0
3.75	130.8	0.0
3.75	133.2	0.0
3.75	135.6	0.0
3.75	138.0	0.0
3.75	140.39999999999998	0.0
3.75	142.8	0.0
3.75	145.2	0.0
3.75	147.6	0.0
3.75	150.0	0.0
3.75	152.39999999999998	0.0
3.75	154.8	0.0
3.75	157.2	0.0
3.75	159.6	0.0
3.75	162.0	0.0
3.75	164.39999999999998	0.0
3.75	166.8	0.0
3.75	169.2	0.0
3.75	171.6	0.0
3.75	174.0	0.0
3.75	176.39999999999998	0.0
3.75	178.8	0.0
4.05	61.2	2.9877458533914545e-05
4.05	63.599999999999994	7.958106932695018e-05
4.05	66.0	0.00012105011289682461
4.05	68.4	0.0001859985339926913
4.05	70.8	0.0002768749809015298
4.05	73.2	0.00031066237782917535
4.05	75.6	0.00033888107462029684
4.05	78.0	0.00039541720402055724
4.05	80.4	0.0004030791034991841
4.05	82.8	0.00041721807264014847
4.05	85.2	0.00044675982939278305
4.05	87.6	0.00048149509017345705
4.05	90.0	0.0005084104741666633
4.05	92.4	0.000502130876140371
4.05	94.8	0.00045495490228873443
4.05	97.2	0.0003619852560377964
4.05	99.6	0.0002571673116240385
4.05	102.0	0.00015440307222516758
4.05	104.39999999999999	8.070665765241797e-05
4.05	106.8	3.597933208776744e-05
4.05	109.2	1.396124466852447e-05
4.05	111.6	4.561594792686239e-06
4.05	114.0	8.293808713974982e-07
4.05	116.39999999999999	2.1721879965172443e-07
4.05	118.8	1.974716360470222e-08
4.05	121.2	0.0
4.05	123.6	0.0
4.05	126.0	0.0
4.05	128.4	0.0
4.05	130.8	0.0
4.05	133.2	0.0
4.05	135.6	0.0
4.05	138.0	0.0
4.05	140.39999999999998	0.0
4.05	142.8	0.0
4.05	145.2	0.0
4.05	147.6	0.0
4.05	150.0	0.0
4.05	152.39999999999998	0.0
4.05	154.8	0.0
4.05	157.2	0.0
4.05	159.6	0.0
4.05	162.0	0.0
4.05	164.39999999999998	0.0
4.05	166.8	0.0
4.05	169.2	0.0
4.05	171.6	0.0
4.05	174.0	0.0
4.05	176.39999999999998	0.0
4.05	178.8	0.0
4.35	61.2	5.503534496630533e-05
4.35	63.599999999999994	0.0001364134061812835
4.35	66.0	0.00019601034594027452
4.35	68.4	0.00024988060825390375
4.35	70.8	0.00034409432581193665
4.35	73.2	0.00042653873386156853
4.35	75.6	0.0004690543771024953
4.35	78.0	0.00046172817940514797
4.35	80.4	0.00042614379058947705
4.35	82.8	0.0003920601862077585
4.35	85.2	0.0003875973272330957
4.35	87.6	0.0003771510776862105
4.35	90.0	0.0003858200825086725
4.35	92.4	0.0004083121018544308
4.35	94.8	0.00043874248096927455
4.35	97.2	0.00046275503191259255
4.35	99.6	0.00048493109664067595
4.35	102.0	0.00046698092492400157
4.35	104.39999999999999	0.00041994318121759804
4.35	106.8	0.0003521709157262599
4.35	109.2	0.0002612747216538154
4.35	111.6	0.00018268101050710159
4.35	114.0	0.00011192692331145301
4.35	116.39999999999999	6.453373066016695e-05
4.35	118.8	3.24840841297352e-05
4.35	121.2	1.5146074484806627e-05
4.35	123.6	5.7266774453636854e-06
4.35	126.0	2.1129465057031404e-06
4.35	128.4	8.491280350022019e-07
4.35	130.8	1.1848298162821349e-07
4.35	133.2	1.9747163604702483e-08
4.35	135.6	1.9747163604702016e-08
4.35	138.0	0.0
4.35	140.39999999999998	0.0
4.35	142.8	0.0
4.35	145.2	0.0
4.35	147.6	0.0
4.35	150.0	0.0
4.35	152.39999999999998	0.0
4.35	154.8	0.0
4.35	157.2	0.0
4.35	159.6	0.0
4.35	162.0	0.0
4.35	164.39999999999998	0.0
4.35	166.8	0.0
4.35	169.2	0.0
4.35	171.6	0.0
4.35	174.0	0.0
4.35	176.39999999999998	0.0
4.35	178.8	0.0
4.65	61.2	8.852653443988045e-05
4.65	63.599999999999994	0.0002217606472808069
4.65	66.0	0.00031180771331824854
4.65	68.4	0.00037726956066783866
4.65	70.8	0.0004607210740613082
4.65	73.2	0.0005912300783247852
4.65	75.6	0.0006379123730863053
4.65	78.0	0.0005889196601830352
4.65	80.4	0.0005288882828247434
4.65	82.8	0.0004728063381873859
4.65	85.2	0.0004340426560313555
4.65	87.6	0.0003998405686680135
4.65	90.0	0.000371997067985381
4.65	92.4	0.00035266459481637957
4.65	94.8	0.0003434229222493768
4.65	97.2	0.00034918909402194986
4.65	99.6	0.0003578975931716257
4.65	102.0	0.000383884860475414
4.65	104.39999999999999	0.0004076209511282638
4.65	106.8	0.00042166118445120717
4.65	109.2	0.0004291453594573893
4.65	111.6	0.00041895582303736535
4.65	114.0	0.00038894013435821775
4.65	116.39999999999999	0.0003436006467218191
4.65	118.8	0.0002851885367791099
4.65	121.2	0.00021998340255638307
4.65	123.6	0.00016222294901262993
4.65	126.0	0.00011070259916796081
4.65	128.4	7.290652802856114e-05
4.65	130.8	4.454960109220828e-05
4.65	133.2	2.575030134053203e-05
4.65	135.6	1.5363293284458167e-05
4.65	138.0	7.740888133043373e-06
4.65	140.39999999999998	3.9494327209404505e-06
4.65	142.8	2.3696596325642697e-06
4.65	145.2	1.145335489072744e-06
4.65	147.6	4.344375993034443e-07
4.65	150.0	1.7772447244232235e-07
4.65	152.39999999999998	9.873581802351123e-08
4.65	154.8	9.873581802351123e-08
4.65	157.2	0.0
4.65	159.6	5.924149081410605e-08
4.65	162.0	0.0
4.65	164.39999999999998	0.0
4.65	166.8	0.0
4.65	169.2	0.0
4.65	171.6	0.0
4.65	174.0	0.0
4.65	176.39999999999998	0.0
4.65	178.8	0.0
4.949999999999999	61.2	0.00011589610319599785
4.949999999999999	63.599999999999994	0.00031992379755978206
4.949999999999999	66.0	0.0004620046396956138
4.949999999999999	68.4	0.0005569292551434208
4.949999999999999	70.8	0.0006435798090408509
4.949999999999999	73.2	0.000785502673867846
4.949999999999999	75.6	0.0008373192311665897
4.949999999999999	78.0	0.0007506291829419419
4.949999999999999	80.4	0.0006730623243026754
4.949999999999999	82.8	0.0006096541819679725
4.949999999999999	85.2	0.0005436394140374529
4.949999999999999	87.6	0.0004860764321297487
4.949999999999999	90.0	0.00044387674350649715
4.949999999999999	92.4	0.00040509331418686433
4.949999999999999	94.8	0.00037108869845956465
4.949999999999999	97.2	0.0003446274992292636
4.949999999999999	99.6	0.00033277920106644426
4.949999999999999	102.0	0.000311037573937667
4.949999999999999	104.39999999999999	0.00031070187215638523
4.949999999999999	106.8	0.0003154609385851184
4.949999999999999	109.2	0.0003226291589736253
4.949999999999999	111.6	0.0003319893145222562
4.949999999999999	114.0	0.00034348216374019294
4.949999999999999	116.39999999999999	0.000354283862231963
4.949999999999999	118.8	0.00036253817661872857
4.949999999999999	121.2	0.00036103739218477124
4.949999999999999	123.6	0.0003493273241671849
4.949999999999999	126.0	0.0003248210941337473
4.949999999999999	128.4	0.0002896119014265649
4.949999999999999	130.8	0.0002534943391935628
4.949999999999999	133.2	0.00021273619351345986
4.949999999999999	135.6	0.00017237299110544387
4.949999999999999	138.0	0.0001385263526869879
4.949999999999999	140.39999999999998	0.00010724684553713791
4.949999999999999	142.8	7.736938700322341e-05
4.949999999999999	145.2	5.677309536351964e-05
4.949999999999999	147.6	4.1646768042316555e-05
4.949999999999999	150.0	2.8692628717632703e-05
4.949999999999999	152.39999999999998	2.1050476402612597e-05
4.949999999999999	154.8	1.3823014523291576e-05
4.949999999999999	157.2	9.972317620374755e-06
4.949999999999999	159.6	6.970748752459812e-06
4.949999999999999	162.0	4.818307919547406e-06
4.949999999999999	164.39999999999998	3.5149951216370003e-06
4.949999999999999	166.8	2.270923814540759e-06
4.949999999999999	169.2	1.8562333788420334e-06
4.949999999999999	171.6	9.676110166303988e-07
4.949999999999999	174.0	7.503922169786943e-07
4.949999999999999	176.39999999999998	2.3696596325642697e-07
4.949999999999999	178.8	9.873581802351123e-08
5.25	61.2	0.00014792600256282497
5.25	63.599999999999994	0.0004031185978263929
5.25	66.0	0.0006028611576879549
5.25	68.4	0.000754558868499282
5.25	70.8	0.0008886223622116013
5.25	73.2	0.0010217577392345038
5.25	75.6	0.0010618642285156602
5.25	78.0	0.0009711457589156519
5.25	80.4	0.00085852768487804
5.25	82.8	0.0007732594324329307
5.25	85.2	0.000692256567326442
5.25	87.6	0.0006189748431893957
5.25	90.0	0.0005574821757243492
5.25	92.4	0.0005095163153285303
5.25	94.8	0.00045916104813653667
5.25	97.2	0.0004246035118283078
5.25	99.6	0.0003815152008428497
5.25	102.0	0.0003486954149318344
5.25	104.39999999999999	0.0003264008672221235
5.25	106.8	0.0002995249775561237
5.25	109.2	0.0002907572369156359
5.25	111.6	0.00028076517213165825
5.25	114.0	0.00027440658545094406
5.25	116.39999999999999	0.0002763220603205985
5.25	118.8	0.0002773884071552525
5.25	121.2	0.0002759468642121092
5.25	123.6	0.0002857612045236479
5.25	126.0	0.00028925645248167853
5.25	128.4	0.00029040178797075296
5.25	130.8	0.00028327306190945376
5.25	133.2	0.0002798765497694483
5.25	135.6	0.0002755716681036166
5.25	138.0	0.00025695009282438873
5.25	140.39999999999998	0.00024237668608411542
5.25	142.8	0.00021743601845137646
5.25	145.2	0.00019845899422725994
5.25	147.6	0.00017521658266452097
5.25	150.0	0.00015248759735551255
5.25	152.39999999999998	0.00013204928302464395
5.25	154.8	0.00010714810971911441
5.25	157.2	9.294989908733458e-05
5.25	159.6	7.304475817379275e-05
5.25	162.0	6.248002564527866e-05
5.25	164.39999999999998	4.802510188663587e-05
5.25	166.8	3.917837259172926e-05
5.25	169.2	3.0134171660775987e-05
5.25	171.6	2.235378920052268e-05
5.25	174.0	1.6113685501437227e-05
5.25	176.39999999999998	8.609763331650181e-06
5.25	178.8	2.98182170431004e-06
5.55	61.2	0.00018663044322804093
5.55	63.599999999999994	0.0005069689312235208
5.55	66.0	0.0007610556853252224
5.55	68.4	0.0009602453246058592
5.55	70.8	0.001143281784057838
5.55	73.2	0.0012232972909840913
5.55	75.6	0.0012758247461726066
5.55	78.0	0.0012205919295702472
5.55	80.4	0.0010915244682499201
5.55	82.8	0.0009799529938833461
5.55	85.2	0.0008726469068553945
5.55	87.6	0.0007788478797330637
5.55	90.0	0.000709160139372065
5.55	92.4	0.0006375766713050234
5.55	94.8	0.0005708115111575215
5.55	97.2	0.0005205154854563451
5.55	99.6	0.0004677708114681882
5.55	102.0	0.00042776305800506137
5.55	104.39999999999999	0.0003896312850843789
5.55	106.8	0.0003542641150683573
5.55	109.2	0.0003290667343087573
5.55	111.6	0.00030244755776962054
5.55	114.0	0.0002863536194317882
5.55	116.39999999999999	0.000267021146262783
5.55	118.8	0.0002546001803554253
5.55	121.2	0.00024591142836935634
5.55	123.6	0.0002370646990744512
5.55	126.0	0.0002318909422100178
5.55	128.4	0.0002269146569816342
5.55	130.8	0.00022304421291511126
5.55	133.2	0.00022108924371824835
5.55	135.6	0.00021514534747322782
5.55	138.0	0.00021238074456857457
5.55	140.39999999999998	0.00021295341231310845
5.55	142.8	0.00020114460847749655
5.55	145.2	0.00019800480946435123
5.55	147.6	0.0001897899894047905
5.55	150.0	0.00017857360047732402
5.55	152.39999999999998	0.000164177918209494
5.55	154.8	0.00015454130237039937
5.55	157.2	0.00014038258606582953
5.55	159.6	0.00012334078387496843
5.55	162.0	0.00010983372396935487
5.55	164.39999999999998	9.476663813896582e-05
5.55	166.8	7.727065118519969e-05
5.55	169.2	6.376359127958414e-05
5.55	171.6	4.857802246756681e-05
5.55	174.0	3.5327675688812636e-05
5.55	176.39999999999998	2.0695027457727895e-05
5.55	178.8	6.9115072616457675e-06
5.85	61.2	0.00023597860507619254
5.85	63.599999999999994	0.0006439944994765516
5.85	66.0	0.0009647871722349377
5.85	68.4	0.0012304062698817952
5.85	70.8	0.0013990667942295493
5.85	73.2	0.0014223684472830982
5.85	75.6	0.001455523934975402
5.85	78.0	0.0014666020937576314
5.85	80.4	0.0013116461009515406
5.85	82.8	0.0011930248891780864
5.85	85.2	0.0010756280015481315
5.85	87.6	0.0009661102321964584
5.85	90.0	0.0008851666085807783
5.85	92.4	0.0007970745117402062
5.85	94.8	0.0007264191603625769
5.85	97.2	0.0006501358673576122
5.85	99.6	0.000597647906496317
5.85	102.0	0.0005345359716156883
5.85	104.39999999999999	0.0004922178000108082
5.85	106.8	0.0004494454436430232
5.85	109.2	0.0004145127112263049
5.85	111.6	0.00038013289939052054
5.85	114.0	0.0003480042642056698
5.85	116.39999999999999	0.0003181860471625673
5.85	118.8	0.000294331473528087
5.85	121.2	0.000272313386108844
5.85	123.6	0.0002540867541017053
5.85	126.0	0.00023736090652852105
5.85	128.4	0.0002228269941154615
5.85	130.8	0.00021214377860531627
5.85	133.2	0.00020400794720018133
5.85	135.6	0.0001969582097932979
5.85	138.0	0.000190026955368052
5.85	140.39999999999998	0.00017535481280975599
5.85	142.8	0.0001676731661675268
5.85	145.2	0.0001573848939294788
5.85	147.6	0.00015088807710352808
5.85	150.0	0.00014067879351990052
5.85	152.39999999999998	0.00013655163632651606
5.85	154.8	0.00012497979845416053
5.85	157.2	0.00011654775959495407
5.85	159.6	0.00010544985364910877
5.85	162.0	9.524057006548008e-05
5.85	164.39999999999998	8.580142586243126e-05
5.85	166.8	7.162296239425505e-05
5.85	169.2	5.862932874236168e-05
5.85	171.6	4.595164970814159e-05
5.85	174.0	3.218787667566505e-05
5.85	176.39999999999998	2.055679731249504e-05
5.85	178.8	6.990495916064596e-06
6.15	61.2	0.00030276351238729573
6.15	63.599999999999994	0.0008211857985015454
6.15	66.0	0.001240734036447047
6.15	68.4	0.001572288913370007
6.15	70.8	0.0017028966534514984
6.15	73.2	0.0017224858397473632
6.15	75.6	0.0017170356225924756
6.15	78.0	0.0017554833501308206
6.15	80.4	0.0016089988905111487
6.15	82.8	0.0014566890176280708
6.15	85.2	0.0013162274429078238
6.15	87.6	0.0012000943737485769
6.15	90.0	0.0010872195865840916
6.15	92.4	0.0009921567409910612
6.15	94.8	0.000893401175803939
6.15	97.2	0.0008124772993518693
6.15	99.6	0.0007437966643347192
6.15	102.0	0.0006752740066264021
6.15	104.39999999999999	0.0006123595433818167
6.15	106.8	0.0005609774236823814
6.15	109.2	0.0005146900721929594
6.15	111.6	0.0004682052490674931
6.15	114.0	0.0004306066495641398
6.15	116.39999999999999	0.0003985570030337054
6.15	118.8	0.00036640862068525025
6.15	121.2	0.00033453669862726083
6.15	123.6	0.00031062288350196824
6.15	126.0	0.0002883283357922575
6.15	128.4	0.0002630322192146355
6.15	130.8	0.00024371949320923513
6.15	133.2	0.00022365637498686033
6.15	135.6	0.00021139338638833508
6.15	138.0	0.00019603009310388157
6.15	140.39999999999998	0.00018303645945198517
6.15	142.8	0.00016810760376683023
6.15	145.2	0.00015772059571075874
6.15	147.6	0.0001469978858734018
6.15	150.0	0.0001360382100727954
6.15	152.39999999999998	0.00012243241434915393
6.15	154.8	0.00011125551974889248
6.15	157.2	0.00010452173695969024
6.15	159.6	9.30091405781465e-05
6.15	162.0	8.143730270579303e-05
6.15	164.39999999999998	7.280779221053718e-05
6.15	166.8	6.133469015620518e-05
6.15	169.2	5.195478744397223e-05
6.15	171.6	3.9257361246147606e-05
6.15	174.0	2.857414573600449e-05
6.15	176.39999999999998	1.6330904301088758e-05
6.15	178.8	5.647688790944844e-06
6.449999999999999	61.2	0.00041686262369526573
6.449999999999999	63.599999999999994	0.001088483405054796
6.449999999999999	66.0	0.0016096900412373035
6.449999999999999	68.4	0.0019462014562250463
6.449999999999999	70.8	0.0020739063632566443
6.449999999999999	73.2	0.0021121763663225573
6.449999999999999	75.6	0.002112630551085478
6.449999999999999	78.0	0.0021545735265818527
6.449999999999999	80.4	0.001998116749341809
6.449999999999999	82.8	0.0017922920630899855
6.449999999999999	85.2	0.0016130075647228937
6.449999999999999	87.6	0.001472368265530213
6.449999999999999	90.0	0.0013403782239963745
6.449999999999999	92.4	0.0012176101078659478
6.449999999999999	94.8	0.0011012795670706397
6.449999999999999	97.2	0.0010116274443052915
6.449999999999999	99.6	0.0009194871789257562
6.449999999999999	102.0	0.0008464029264247529
6.449999999999999	104.39999999999999	0.0007711267387636228
6.449999999999999	106.8	0.0006944287553229593
6.449999999999999	109.2	0.0006423159905701501
6.449999999999999	111.6	0.0005859970799695427
6.449999999999999	114.0	0.0005404798678607037
6.449999999999999	116.39999999999999	0.0004945084709889537
6.449999999999999	118.8	0.0004510844582222134
6.449999999999999	121.2	0.00041670464638642686
6.449999999999999	123.6	0.0003820483742601767
6.449999999999999	126.0	0.00035442209237719597
6.449999999999999	128.4	0.00032515679591502914
6.449999999999999	130.8	0.000297313295232397
6.449999999999999	133.2	0.00027424860814210806
6.449999999999999	135.6	0.0002540472597744914
6.449999999999999	138.0	0.0002313577687926943
6.449999999999999	140.39999999999998	0.0002113143977339188
6.449999999999999	142.8	0.00019391714659817608
6.449999999999999	145.2	0.00017896854374941862
6.449999999999999	147.6	0.00016220320184902234
6.449999999999999	150.0	0.00015248759735551255
6.449999999999999	152.39999999999998	0.0001352878178558151
6.449999999999999	154.8	0.0001265793187061414
6.449999999999999	157.2	0.0001113937498941267
6.449999999999999	159.6	9.731402224397153e-05
6.449999999999999	162.0	8.799336102255427e-05
6.449999999999999	164.39999999999998	7.497998020705443e-05
6.449999999999999	166.8	6.224305968202148e-05
6.449999999999999	169.2	5.270517966095092e-05
6.449999999999999	171.6	4.079764000731436e-05
6.449999999999999	174.0	2.7922489337049306e-05
6.449999999999999	176.39999999999998	1.67258475731828e-05
6.449999999999999	178.8	5.3317341732696075e-06
6.75	61.2	0.0005563170930716734
6.75	63.599999999999994	0.0014308597276331244
6.75	66.0	0.002023254888610583
6.75	68.4	0.00235297327931831
6.75	70.8	0.0025181780500352353
6.75	73.2	0.0025772615635405046
6.75	75.6	0.0025671115214477027
6.75	78.0	0.0025888531485764644
6.75	80.4	0.002458561363112654
6.75	82.8	0.0022123734744528166
6.75	85.2	0.0019912842307345698
6.75	87.6	0.001782556711432878
6.75	90.0	0.0016180430914420926
6.75	92.4	0.0014792995199554636
6.75	94.8	0.0013464011088958085
6.75	97.2	0.0012273454595230588
6.75	99.6	0.0011072234633156615
6.75	102.0	0.0010244433534847492
6.75	104.39999999999999	0.0009398267574385941
6.75	106.8	0.0008640766378509563
6.75	109.2	0.0007886424728809937
6.75	111.6	0.0007275250015244445
6.75	114.0	0.0006643143308257923
6.75	116.39999999999999	0.0006122015660729791
6.75	118.8	0.0005629521400428518
6.75	121.2	0.0005143741175752842
6.75	123.6	0.00047495877902030127
6.75	126.0	0.00043289732054228267
6.75	128.4	0.0003916257486084573
6.75	130.8	0.0003634267989809402
6.75	133.2	0.0003348921475721494
6.75	135.6	0.0003105044005203345
6.75	138.0	0.0002817920246391044
6.75	140.39999999999998	0.00025779922085938787
6.75	142.8	0.0002356034089677025
6.75	145.2	0.0002155205435817229
6.75	147.6	0.00019162647562002833
6.75	150.0	0.00017774421960592703
6.75	152.39999999999998	0.00016228219050344307
6.75	154.8	0.00014450974325921106
6.75	157.2	0.00012806035597649559
6.75	159.6	0.00011411885847157293
6.75	162.0	9.889379533235003e-05
6.75	164.39999999999998	8.483381484580087e-05
6.75	166.8	7.140574359460333e-05
6.75	169.2	5.653612940026321e-05
6.75	171.6	4.3581990075577345e-05
6.75	174.0	3.139799013147694e-05
6.75	176.39999999999998	1.7950171716674343e-05
6.75	178.8	6.635046971179956e-06
7.049999999999999	61.2	0.0007916835360761202
7.049999999999999	63.599999999999994	0.0019114464482807645
7.049999999999999	66.0	0.0024700147180033664
7.049999999999999	68.4	0.002847146048525987
7.049999999999999	70.8	0.0030569201674987222
7.049999999999999	73.2	0.003139878001802076
7.049999999999999	75.6	0.003112863881990862
7.049999999999999	78.0	0.0030877257427220574
7.049999999999999	80.4	0.0030076707414686127
7.049999999999999	82.8	0.00270822475256689
7.049999999999999	85.2	0.0024328308089357127
7.049999999999999	87.6	0.0021910465377597507
7.049999999999999	90.0	0.0019754864998508086
7.049999999999999	92.4	0.0017924105460716243
7.049999999999999	94.8	0.0016313724268752668
7.049999999999999	97.2	0.0014787860937017327
7.049999999999999	99.6	0.0013601648819282941
7.049999999999999	102.0	0.001243735605314969
7.049999999999999	104.39999999999999	0.001134296824617702
7.049999999999999	106.8	0.0010465009352311958
7.049999999999999	109.2	0.0009532548286897917
7.049999999999999	111.6	0.0008841002617461296
7.049999999999999	114.0	0.0008074220254690702
7.049999999999999	116.39999999999999	0.0007437769171711101
7.049999999999999	118.8	0.0006877147196973605
7.049999999999999	121.2	0.0006264787653591788
7.049999999999999	123.6	0.0005740895403159072
7.049999999999999	126.0	0.0005164673169173827
7.049999999999999	128.4	0.0004817912976275284
7.049999999999999	130.8	0.0004439359849973113
7.049999999999999	133.2	0.0004004329835761569
7.049999999999999	135.6	0.00037213529813060945
7.049999999999999	138.0	0.0003413494700708871
7.049999999999999	140.39999999999998	0.0003133282449158106
7.049999999999999	142.8	0.0002868670456855096
7.049999999999999	145.2	0.00025831264711311317
7.049999999999999	147.6	0.0002311800443202465
7.049999999999999	150.0	0.00020809561006635477
7.049999999999999	152.39999999999998	0.0001904218986401438
7.049999999999999	154.8	0.00017176082903370016
7.049999999999999	157.2	0.00015556815487784617
7.049999999999999	159.6	0.0001370650625802367
7.049999999999999	162.0	0.00011498773367018255
7.049999999999999	164.39999999999998	0.00010238904329038115
7.049999999999999	166.8	8.726271596917924e-05
7.049999999999999	169.2	6.945077439773862e-05
7.049999999999999	171.6	5.3337088896300146e-05
7.049999999999999	174.0	3.639402252346667e-05
7.049999999999999	176.39999999999998	2.2965951272268715e-05
7.049999999999999	178.8	7.543416496996259e-06
7.35	61.2	0.0010309796646378996
7.35	63.599999999999994	0.0024367802416566525
7.35	66.0	0.0031704268638985413
7.35	68.4	0.003507135750522339
7.35	70.8	0.003686834939325108
7.35	73.2	0.0037555945629966806
7.35	75.6	0.00372933083540245
7.35	78.0	0.0036592284046057344
7.35	80.4	0.003607115639852947
7.35	82.8	0.0032400158684415116
7.35	85.2	0.002923389847203717
7.35	87.6	0.002639366393077301
7.35	90.0	0.0023806193083648728
7.35	92.4	0.0021482544342283543
7.35	94.8	0.001954218804648538
7.35	97.2	0.0017740259367556306
7.35	99.6	0.0016161473637360463
7.35	102.0	0.0014739085442913755
7.35	104.39999999999999	0.0013543789629921043
7.35	106.8	0.0012466186912012446
7.35	109.2	0.0011389966495556176
7.35	111.6	0.0010423540308742113
7.35	114.0	0.0009563748805393374
7.35	116.39999999999999	0.0008782551013191299
7.35	118.8	0.0008099694095740699
7.35	121.2	0.0007490099155263541
7.35	123.6	0.000684239218902935
7.35	126.0	0.0006306454168797691
7.35	128.4	0.0005801321723789444
7.35	130.8	0.0005311789538028842
7.35	133.2	0.0004920203283747656
7.35	135.6	0.0004425536835449755
7.35	138.0	0.0004059621893854725
7.35	140.39999999999998	0.00037264872438433507
7.35	142.8	0.00033688661109621936
7.35	145.2	0.00030552811529195595
7.35	147.6	0.00027985680260583616
7.35	150.0	0.0002517565887963512
7.35	152.39999999999998	0.00022651971370953882
7.35	154.8	0.00020197398934889403
7.35	157.2	0.00017888955509499926
7.35	159.6	0.00016099862486913507
7.35	162.0	0.0001351890820377928
7.35	164.39999999999998	0.00011763385359321097
7.35	166.8	9.719553926234418e-05
7.35	169.2	7.796180191136517e-05
7.35	171.6	6.080151673887732e-05
7.35	174.0	4.249589607731962e-05
7.35	176.39999999999998	2.723133861088432e-05
7.35	178.8	8.846729294906581e-06
7.65	61.2	0.0004010056513206898
7.65	63.599999999999994	0.002023531348901055
7.65	66.0	0.0032081044520563227
7.65	68.4	0.003830100611277257
7.65	70.8	0.004070443339510065
7.65	73.2	0.004112169096206801
7.65	75.6	0.004045364441732117
7.65	78.0	0.0039474974989071885
7.65	80.4	0.0038163763325719893
7.65	82.8	0.003639955172927556
7.65	85.2	0.0034115594786755703
7.65	87.6	0.003116181405476452
7.65	90.0	0.0028232914748914898
7.65	92.4	0.0025680396381371237
7.65	94.8	0.0023146440347615693
7.65	97.2	0.002103092671064394
7.65	99.6	0.0019180814952519502
7.65	102.0	0.0017506452950476789
7.65	104.39999999999999	0.0015978417430744824
7.65	106.8	0.0014712031828775268
7.65	109.2	0.001340555948468817
7.65	111.6	0.001235856487036693
7.65	114.0	0.0011327170515293325
7.65	116.39999999999999	0.0010386613112801288
7.65	118.8	0.0009568883067930569
7.65	121.2	0.0008768727998668033
7.65	123.6	0.0008119836202617565
7.65	126.0	0.0007453764374230911
7.65	128.4	0.0006924342917988883
7.65	130.8	0.0006221936308569585
7.65	133.2	0.0005679679195984528
7.65	135.6	0.0005268740721370545
7.65	138.0	0.00047847377414194113
7.65	140.39999999999998	0.0004385252621696228
7.65	142.8	0.0003946273174763698
7.65	145.2	0.00036216298051024355
7.65	147.6	0.0003287507796910791
7.65	150.0	0.0002946474281457657
7.65	152.39999999999998	0.00026804799877022835
7.65	154.8	0.00023743989518293983
7.65	157.2	0.0002091224625737993
7.65	159.6	0.00018149618069081622
7.65	162.0	0.00015924112730832083
7.65	164.39999999999998	0.00013821039806931104
7.65	166.8	0.00011360543221785204
7.65	169.2	9.350281966826626e-05
7.65	171.6	7.04578797415768e-05
7.65	174.0	5.159933849908759e-05
7.65	176.39999999999998	3.0706839405311996e-05
7.65	178.8	9.656363002699401e-06
7.949999999999999	61.2	0.0
7.949999999999999	63.599999999999994	0.00040653485713000636
7.949999999999999	66.0	0.002062433261202312
7.949999999999999	68.4	0.003212251356413329
7.949999999999999	70.8	0.003850203223826821
7.949999999999999	73.2	0.004086517530684292
7.949999999999999	75.6	0.004170265251531859
7.949999999999999	78.0	0.004069771935947505
7.949999999999999	80.4	0.003899946328947089
7.949999999999999	82.8	0.0036901129684835
7.949999999999999	85.2	0.0034942803470156673
7.949999999999999	87.6	0.0033524957123339254
7.949999999999999	90.0	0.0032007980015225828
7.949999999999999	92.4	0.0029939464627633445
7.949999999999999	94.8	0.0027395437540439476
7.949999999999999	97.2	0.002510397667574983
7.949999999999999	99.6	0.002279276864745561
7.949999999999999	102.0	0.0020891906678866964
7.949999999999999	104.39999999999999	0.0018983935731380504
7.949999999999999	106.8	0.0017338009644928575
7.949999999999999	109.2	0.001597723260092854
7.949999999999999	111.6	0.0014609741521302998
7.949999999999999	114.0	0.0013364682856026515
7.949999999999999	116.39999999999999	0.0012277798971223623
7.949999999999999	118.8	0.0011253513595047716
7.949999999999999	121.2	0.0010337640147061629
7.949999999999999	123.6	0.0009521884818551433
7.949999999999999	126.0	0.0008728838728186536
7.949999999999999	128.4	0.0008036503172205721
7.949999999999999	130.8	0.0007374578248176054
7.949999999999999	133.2	0.0006750962821539637
7.949999999999999	135.6	0.0006134456373800681
7.949999999999999	138.0	0.0005577783831784263
7.949999999999999	140.39999999999998	0.0005117082504886494
7.949999999999999	142.8	0.0004721349346248261
7.949999999999999	145.2	0.00042219435786853914
7.949999999999999	147.6	0.0003889598815218156
7.949999999999999	150.0	0.0003509070972555631
7.949999999999999	152.39999999999998	0.0003144538332412786
7.949999999999999	154.8	0.0002796988252970027
7.949999999999999	157.2	0.00024164604103074427
7.949999999999999	159.6	0.00021621169430788235
7.949999999999999	162.0	0.00018574182086583153
7.949999999999999	164.39999999999998	0.00016113685501437032
7.949999999999999	166.8	0.0001353865536738386
7.949999999999999	169.2	0.00010750355866400032
7.949999999999999	171.6	8.22271892499792e-05
7.949999999999999	174.0	5.80369138342206e-05
7.949999999999999	176.39999999999998	3.5781860451720476e-05
7.949999999999999	178.8	1.0900434309795642e-05
8.25	61.2	0.0
8.25	63.599999999999994	0.0
8.25	66.0	0.00035223015721707295
8.25	68.4	0.0020099650475046246
8.25	70.8	0.0032092695347089905
8.25	73.2	0.0038438643843096997
8.25	75.6	0.004115427378201589
8.25	78.0	0.004203183773260861
8.25	80.4	0.004134522885407336
8.25	82.8	0.003944041745276354
8.25	85.2	0.003716830880840651
8.25	87.6	0.0034991776435896443
8.25	90.0	0.0032493167824993265
8.25	92.4	0.003083756562837522
8.25	94.8	0.002978227720533975
8.25	97.2	0.002843749536385953
8.25	99.6	0.002674457102802857
8.25	102.0	0.002455540047081127
8.25	104.39999999999999	0.0022496166250112783
8.25	106.8	0.0020521252418006517
8.25	109.2	0.0018749141956120542
8.25	111.6	0.0017169763811016561
8.25	114.0	0.0015694453218109254
8.25	116.39999999999999	0.0014429054974319842
8.25	118.8	0.00132450150445819
8.25	121.2	0.0012117254531117357
8.25	123.6	0.0011079541083690323
8.25	126.0	0.0010213825431260115
8.25	128.4	0.0009349689551918402
8.25	130.8	0.0008609763331650155
8.25	133.2	0.0007890769104803041
8.25	135.6	0.0007199025963730145
8.25	138.0	0.0006651634588607966
8.25	140.39999999999998	0.000597035744424566
8.25	142.8	0.0005409340526236072
8.25	145.2	0.0005012027594509523
8.25	147.6	0.0004536120951636087
8.25	150.0	0.0004075419624738486
8.25	152.39999999999998	0.00036295286705442624
8.25	154.8	0.00032409044908037236
8.25	157.2	0.00029452894516413664
8.25	159.6	0.0002490907217097105
8.25	162.0	0.00021933174615742983
8.25	164.39999999999998	0.00018738083544501909
8.25	166.8	0.0001585697237457586
8.25	169.2	0.00012819858612172816
8.25	171.6	9.897278398676621e-05
8.25	174.0	7.221537730239676e-05
8.25	176.39999999999998	4.322654113069309e-05
8.25	178.8	1.4099474813757365e-05
8.55	61.2	0.0
8.55	63.599999999999994	0.0
8.55	66.0	0.0
8.55	68.4	0.000249051227382507
8.55	70.8	0.001896636075577238
8.55	73.2	0.003165312348524943
8.55	75.6	0.003852039710042092
8.55	78.0	0.004162800823689269
8.55	80.4	0.004249648849222776
8.55	82.8	0.004184206749036768
8.55	85.2	0.004071746652307987
8.55	87.6	0.00386080745068258
8.55	90.0	0.0036009347776446753
8.55	92.4	0.0033489412228850887
8.55	94.8	0.0031129823649724813
8.55	97.2	0.0029286030983953757
8.55	99.6	0.002771988343846498
8.55	102.0	0.002676787268108228
8.55	104.39999999999999	0.0025617797872744255
8.55	106.8	0.00239432383990655
8.55	109.2	0.0022180606575709773
8.55	111.6	0.0020257232840611887
8.55	114.0	0.001853231809974113
8.55	116.39999999999999	0.0016971897231697443
8.55	118.8	0.0015559382619053088
8.55	121.2	0.0014215785607389142
8.55	123.6	0.0013108364672437516
8.55	126.0	0.0012068676508649862
8.55	128.4	0.001100450186199252
8.55	130.8	0.0010168801898241453
8.55	133.2	0.0009297754511638143
8.55	135.6	0.0008491280350021892
8.55	138.0	0.0007800919510401692
8.55	140.39999999999998	0.0007023276207648422
8.55	142.8	0.0006454755367469043
8.55	145.2	0.0005824228433570967
8.55	147.6	0.0005287500526795027
8.55	150.0	0.0004729445683326258
8.55	152.39999999999998	0.00043187046803483945
8.55	154.8	0.00038708390097937464
8.55	157.2	0.0003357215284435479
8.55	159.6	0.00030023587544589036
8.55	162.0	0.0002603466049643983
8.55	164.39999999999998	0.0002208522777549906
8.55	166.8	0.00018339190839687032
8.55	169.2	0.00015033515652260044
8.55	171.6	0.0001182262685013513
8.55	174.0	8.131881972416506e-05
8.55	176.39999999999998	4.990108242908273e-05
8.55	178.8	1.6864077718415772e-05
8.85	61.2	0.0
8.85	63.599999999999994	0.0
8.85	66.0	0.0
8.85	68.4	0.0
8.85	70.8	0.00014217957795385576
8.85	73.2	0.0016861115643874965
8.85	75.6	0.003069380627733298
8.85	78.0	0.003794516222461549
8.85	80.4	0.004153894852903549
8.85	82.8	0.0042424016401798
8.85	85.2	0.004251366852456335
8.85	87.6	0.0041109250248997165
8.85	90.0	0.003957884506963251
8.85	92.4	0.003761104021642415
8.85	94.8	0.00352297297573329
8.85	97.2	0.003261737748406684
8.85	99.6	0.0030069400964152296
8.85	102.0	0.0028039787488860993
8.85	104.39999999999999	0.0026093901987253474
8.85	106.8	0.002472937298216855
8.85	109.2	0.002371041934016592
8.85	111.6	0.0022725628291199555
8.85	114.0	0.002137057792464488
8.85	116.39999999999999	0.0019976823117424875
8.85	118.8	0.001826513897616929
8.85	121.2	0.001664725386203604
8.85	123.6	0.0015406539572752694
8.85	126.0	0.0013976252512864023
8.85	128.4	0.0012870608822636823
8.85	130.8	0.001176378030259319
8.85	133.2	0.0010784715931072182
8.85	135.6	0.0009903202547758031
8.85	138.0	0.000898318219541518
8.85	140.39999999999998	0.0008216004889372393
8.85	142.8	0.0007491283985079823
8.85	145.2	0.0006814153745074666
8.85	147.6	0.0006206730992593872
8.85	150.0	0.0005545201011836488
8.85	152.39999999999998	0.0005003536314159441
8.85	154.8	0.00045355285367279995
8.85	157.2	0.0003962860792191682
8.85	159.6	0.00035434310372277187
8.85	162.0	0.00030264502940566935
8.85	164.39999999999998	0.00025860885456717984
8.85	166.8	0.0002154810492545103
8.85	169.2	0.00017276793437754148
8.85	171.6	0.00013568276112790713
8.85	174.0	9.735351657118297e-05
8.85	176.39999999999998	5.910326066887365e-05
8.85	178.8	1.868081677004827e-05
9.149999999999999	61.2	0.0
9.149999999999999	63.599999999999994	0.0
9.149999999999999	66.0	0.0
9.149999999999999	68.4	0.0
9.149999999999999	70.8	0.0
9.149999999999999	73.2	5.1342625372226e-05
9.149999999999999	75.6	0.0013736127003431008
9.149999999999999	78.0	0.002926529646216882
9.149999999999999	80.4	0.0036832014612218867
9.149999999999999	82.8	0.0040759725453193936
9.149999999999999	85.2	0.004221331416613607
9.149999999999999	87.6	0.004252926878381156
9.149999999999999	90.0	0.004179980856025361
9.149999999999999	92.4	0.004032588026879886
9.149999999999999	94.8	0.003863236351805936
9.149999999999999	97.2	0.0036505001582924777
9.149999999999999	99.6	0.003418767193391317
9.149999999999999	102.0	0.0031696764716816
9.149999999999999	104.39999999999999	0.002926253185926416
9.149999999999999	106.8	0.0027148992938652874
9.149999999999999	109.2	0.0025101212072845243
9.149999999999999	111.6	0.0023391897591222353
9.149999999999999	114.0	0.002186761403257537
9.149999999999999	116.39999999999999	0.0020837799450590016
9.149999999999999	118.8	0.001982852191875368
9.149999999999999	121.2	0.001876770428990907
9.149999999999999	123.6	0.0017501318687939615
9.149999999999999	126.0	0.0016250730816853715
9.149999999999999	128.4	0.0014887584113221204
9.149999999999999	130.8	0.0013686561622783123
9.149999999999999	133.2	0.0012566502503124557
9.149999999999999	135.6	0.0011483568051042397
9.149999999999999	138.0	0.0010449804036336491
9.149999999999999	140.39999999999998	0.0009495423619321103
9.149999999999999	142.8	0.0008665647804651513
9.149999999999999	145.2	0.0007928288715652023
9.149999999999999	147.6	0.0007203962754631363
9.149999999999999	150.0	0.0006474700002709869
9.149999999999999	152.39999999999998	0.0005789275953990576
9.149999999999999	154.8	0.0005202192780022776
9.149999999999999	157.2	0.00046056309675247733
9.149999999999999	159.6	0.000405448763131743
9.149999999999999	162.0	0.0003547380469948764
9.149999999999999	164.39999999999998	0.00030270427089648167
9.149999999999999	166.8	0.0002519738075960014
9.149999999999999	169.2	0.000208984232428567
9.149999999999999	171.6	0.00016113685501436894
9.149999999999999	174.0	0.00011330922476378318
9.149999999999999	176.39999999999998	6.59752736033104e-05
9.149999999999999	178.8	2.2847468290640565e-05
9.45	61.2	0.0
9.45	63.599999999999994	0.0
9.45	66.0	0.0
9.45	68.4	0.0
9.45	70.8	0.0
9.45	73.2	0.0
9.45	75.6	3.08055752233356e-06
9.45	78.0	0.0009784127151221793
9.45	80.4	0.0027304600587857927
9.45	82.8	0.0035296080227044694
9.45	85.2	0.003972339430721892
9.45	87.6	0.004186043235252004
9.45	90.0	0.004224727928753591
9.45	92.4	0.004174115948434765
9.45	94.8	0.00406135964425189
9.45	97.2	0.003909109012859637
9.45	99.6	0.003723742388102319
9.45	102.0	0.003513869533311543
9.45	104.39999999999999	0.0033065243154621485
9.45	106.8	0.003070624699040376
9.45	109.2	0.0028506018021567845
9.45	111.6	0.002629552052765764
9.45	114.0	0.002417526757142075
9.45	116.39999999999999	0.002252894654169659
9.45	118.8	0.002070687575589072
9.45	121.2	0.0019342346750805795
9.45	123.6	0.0018260004713632175
9.45	126.0	0.0017172923357193213
9.45	128.4	0.001621735811036177
9.45	130.8	0.0015310963300905842
9.45	133.2	0.0014177278638360057
9.45	135.6	0.0013209075206821186
9.45	138.0	0.0012090398388615107
9.45	140.39999999999998	0.001102247178087267
9.45	142.8	0.0010038668090086406
9.45	145.2	0.0009154587575503995
9.45	147.6	0.0008344756396074953
9.45	150.0	0.0007480423045097325
9.45	152.39999999999998	0.0006775449304409368
9.45	154.8	0.0006023477314342309
9.45	157.2	0.0005371425972115106
9.45	159.6	0.00046834347921271635
9.45	162.0	0.0004128539494835136
9.45	164.39999999999998	0.0003503344295110216
9.45	166.8	0.000292021055386336
9.45	169.2	0.00023781509129143134
9.45	171.6	0.00018603802831989715
9.45	174.0	0.000131259396480457
9.45	176.39999999999998	7.529593482472944e-05
9.45	178.8	2.6283474757858612e-05
9.75	61.2	0.0
9.75	63.599999999999994	0.0
9.75	66.0	0.0
9.75	68.4	0.0
9.75	70.8	0.0
9.75	73.2	0.0
9.75	75.6	0.0
9.75	78.0	0.0
9.75	80.4	0.0005855231480430282
9.75	82.8	0.0023877677815897745
9.75	85.2	0.0032848419298241857
9.75	87.6	0.0038114395416708018
9.75	90.0	0.004076446477245882
9.75	92.4	0.004165446943612301
9.75	94.8	0.004131205361921722
9.75	97.2	0.004055968668587806
9.75	99.6	0.003924373570326094
9.75	102.0	0.0037588133506642704
9.75	104.39999999999999	0.003567641059807126
9.75	106.8	0.0033694585258703348
9.75	109.2	0.003162073813693752
9.75	111.6	0.0029648193964463996
9.75	114.0	0.0027350414007420837
9.75	116.39999999999999	0.0025486084291500744
9.75	118.8	0.00235561939924132
9.75	121.2	0.0021659873871453642
9.75	123.6	0.0020035867136603057
9.75	126.0	0.0018513755765952491
9.75	128.4	0.0017088405496965189
9.75	130.8	0.001589389957051665
9.75	133.2	0.0014798326933727949
9.75	135.6	0.0013844933874892589
9.75	138.0	0.00130663032139595
9.75	140.39999999999998	0.0012252127658537474
9.75	142.8	0.0011230014470358088
9.75	145.2	0.001032302724599424
9.75	147.6	0.0009496410977501171
9.75	150.0	0.0008579550171335062
9.75	152.39999999999998	0.0007711464859272252
9.75	154.8	0.0006865891313718904
9.75	157.2	0.0006057047492470376
9.75	159.6	0.0005397097284801092
9.75	162.0	0.00047304330415064654
9.75	164.39999999999998	0.0004003145005945228
9.75	166.8	0.0003348724004085397
9.75	169.2	0.0002709705789837266
9.75	171.6	0.00020916195690100312
9.75	174.0	0.00014762979510875532
9.75	176.39999999999998	8.797361385894826e-05
9.75	178.8	2.97392283886815e-05
10.05	61.2	0.0
10.05	63.599999999999994	0.0
10.05	66.0	0.0
10.05	68.4	0.0
10.05	70.8	0.0
10.05	73.2	0.0
10.05	75.6	0.0
10.05	78.0	0.0
10.05	80.4	0.0
10.05	82.8	0.00026101800852695514
10.05	85.2	0.0019048706428003988
10.05	87.6	0.0030277141125273944
10.05	90.0	0.003565844067919119
10.05	92.4	0.0038578256289782706
10.05	94.8	0.0040009135764579205
10.05	97.2	0.003999669505150825
10.05	99.6	0.003952572519953633
10.05	102.0	0.0038375847862834505
10.05	104.39999999999999	0.00367688236886836
10.05	106.8	0.0035042724117996574
10.05	109.2	0.003330497372078277
10.05	111.6	0.00313415132435674
10.05	114.0	0.0029486069751269565
10.05	116.39999999999999	0.0027623517280073867
10.05	118.8	0.0025637150093076864
10.05	121.2	0.0023714368772887002
10.05	123.6	0.002206785027152705
10.05	126.0	0.0020269673553682727
10.05	128.4	0.0018867427466112933
10.05	130.8	0.0017261785593414476
10.05	133.2	0.001590397062395533
10.05	135.6	0.001470985964077862
10.05	138.0	0.0013498766096902565
10.05	140.39999999999998	0.0012432024318976384
10.05	142.8	0.0011603038390850982
10.05	145.2	0.0010652804878192833
10.05	147.6	0.0009819277102438104
10.05	150.0	0.0009024058824076967
10.05	152.39999999999998	0.0008249772539136482
10.05	154.8	0.0007486149722542646
10.05	157.2	0.0006694485933630208
10.05	159.6	0.000594685831955603
10.05	162.0	0.0005146505778657577
10.05	164.39999999999998	0.0004401642767488144
10.05	166.8	0.0003715626303860786
10.05	169.2	0.0003091023519044089
10.05	171.6	0.0002353269486772346
10.05	174.0	0.00016441488417275337
10.05	176.39999999999998	0.00010073028154758647
10.05	178.8	3.3846638418459754e-05
10.35	61.2	0.0
10.35	63.599999999999994	0.0
10.35	66.0	0.0
10.35	68.4	0.0
10.35	70.8	0.0
10.35	73.2	0.0
10.35	75.6	0.0
10.35	78.0	0.0
10.35	80.4	0.0
10.35	82.8	0.0
10.35	85.2	6.249977280888243e-05
10.35	87.6	0.0012917409600379968
10.35	90.0	0.0026012346201566053
10.35	92.4	0.0031188472725630777
10.35	94.8	0.0034402916017204016
10.35	97.2	0.003585847944650661
10.35	99.6	0.0035945564438003563
10.35	102.0	0.0035652121586837687
10.35	104.39999999999999	0.003465153280698721
10.35	106.8	0.0033377248339575786
10.35	109.2	0.0031943209318602314
10.35	111.6	0.003028346021762727
10.35	114.0	0.0028475409917980725
10.35	116.39999999999999	0.0026814081043916964
10.35	118.8	0.002513339994952076
10.35	121.2	0.00235461229389748
10.35	123.6	0.002202341915341634
10.35	126.0	0.0020250123861713953
10.35	128.4	0.0018768296704817216
10.35	130.8	0.0017331690552575018
10.35	133.2	0.0015976442714384495
10.35	135.6	0.0014731976464015801
10.35	138.0	0.001354872642082238
10.35	140.39999999999998	0.0012386803314321543
10.35	142.8	0.0011249564162326743
10.35	145.2	0.001025331975846964
10.35	147.6	0.0009408536099460245
10.35	150.0	0.000857974764297111
10.35	152.39999999999998	0.0007800722038765507
10.35	154.8	0.000696897150773545
10.35	157.2	0.0006199819485332372
10.35	159.6	0.0005488724123926908
10.35	162.0	0.0004818505391183438
10.35	164.39999999999998	0.0004141770094450237
10.35	166.8	0.00034587157053635886
10.35	169.2	0.0002826806470013152
10.35	171.6	0.00021948972346626222
10.35	174.0	0.00015896466701785452
10.35	176.39999999999998	9.427295904884825e-05
10.35	178.8	3.114127700461535e-05
10.649999999999999	61.2	0.0
10.649999999999999	63.599999999999994	0.0
10.649999999999999	66.0	0.0
10.649999999999999	68.4	0.0
10.649999999999999	70.8	0.0
10.649999999999999	73.2	0.0
10.649999999999999	75.6	0.0
10.649999999999999	78.0	0.0
10.649999999999999	80.4	0.0
10.649999999999999	82.8	0.0
10.649999999999999	85.2	0.0
10.649999999999999	87.6	0.0
10.649999999999999	90.0	0.0006786112772755948
10.649999999999999	92.4	0.0021082861750924497
10.649999999999999	94.8	0.0026644452908552727
10.649999999999999	97.2	0.0030003050494440495
10.649999999999999	99.6	0.0031427215933611816
10.649999999999999	102.0	0.0031978359269819057
10.649999999999999	104.39999999999999	0.003155083317777706
10.649999999999999	106.8	0.003094044835075572
10.649999999999999	109.2	0.0029848035260143582
10.649999999999999	111.6	0.0028485086028147196
10.649999999999999	114.0	0.0027045715273000437
10.649999999999999	116.39999999999999	0.0025734306138012
10.649999999999999	118.8	0.002409055223955658
10.649999999999999	121.2	0.0022660857594576133
10.649999999999999	123.6	0.002123767951358536
10.649999999999999	126.0	0.0019930022339681853
10.649999999999999	128.4	0.0018355186042206951
10.649999999999999	130.8	0.0016940301769929921
10.649999999999999	133.2	0.0015665622359246573
10.649999999999999	135.6	0.0014466377113532642
10.649999999999999	138.0	0.0013281744768886884
10.649999999999999	140.39999999999998	0.0012209276313515341
10.649999999999999	142.8	0.001109968319056712
10.649999999999999	145.2	0.0010158533373167127
10.649999999999999	147.6	0.0009184998207455076
10.649999999999999	150.0	0.0008289266866345987
10.649999999999999	152.39999999999998	0.0007548550759533504
10.649999999999999	154.8	0.0006688166841276624
10.649999999999999	157.2	0.0005934022663213114
10.649999999999999	159.6	0.0005219175340722758
10.649999999999999	162.0	0.00045793672399305197
10.649999999999999	164.39999999999998	0.00039360046496892634
10.649999999999999	166.8	0.0003307452432151589
10.649999999999999	169.2	0.00026684342179034544
10.649999999999999	171.6	0.00020456086778110878
10.649999999999999	174.0	0.00014879487776143363
10.649999999999999	176.39999999999998	8.81315911677864e-05
10.649999999999999	178.8	3.0371137624032146e-05
10.95	61.2	0.0
10.95	63.599999999999994	0.0
10.95	66.0	0.0
10.95	68.4	0.0
10.95	70.8	0.0
10.95	73.2	0.0
10.95	75.6	0.0
10.95	78.0	0.0
10.95	80.4	0.0
10.95	82.8	0.0
10.95	85.2	0.0
10.95	87.6	0.0
10.95	90.0	0.0
10.95	92.4	0.00024375898753644526
10.95	94.8	0.0015076564468918027
10.95	97.2	0.0022649206768049226
10.95	99.6	0.0025717521048948004
10.95	102.0	0.002762707176952272
10.95	104.39999999999999	0.002818354683990306
10.95	106.8	0.0028020632740164268
10.95	109.2	0.002741320998768363
10.95	111.6	0.002652853705819313
10.95	114.0	0.002535279093716915
10.95	116.39999999999999	0.0024095489030457615
10.95	118.8	0.0022943834449031383
10.95	121.2	0.0021676461488881597
10.95	123.6	0.0020105574624127653
10.95	126.0	0.0018885594856629035
10.95	128.4	0.0017634612042271253
10.95	130.8	0.0016437341512918057
10.95	133.2	0.0015217559217055782
10.95	135.6	0.0014019301329522107
10.95	138.0	0.0012979020750826715
10.95	140.39999999999998	0.0011902800334370293
10.95	142.8	0.0010838428216076845
10.95	145.2	0.0009989892595982908
10.95	147.6	0.0009006681320104563
10.95	150.0	0.0008165847093816546
10.95	152.39999999999998	0.0007347327162401544
10.95	154.8	0.0006606018640681024
10.95	157.2	0.0005868264608409419
10.95	159.6	0.0005177508825516805
10.95	162.0	0.0004492084776797707
10.95	164.39999999999998	0.00038538564490936796
10.95	166.8	0.00031775160956326294
10.95	169.2	0.00025779922085939015
10.95	171.6	0.00019832076408202173
10.95	174.0	0.0001409750009739706
10.95	176.39999999999998	8.424139993765954e-05
10.95	178.8	2.7132602792860807e-05
11.25	61.2	0.0
11.25	63.599999999999994	0.0
11.25	66.0	0.0
11.25	68.4	0.0
11.25	70.8	0.0
11.25	73.2	0.0
11.25	75.6	0.0
11.25	78.0	0.0
11.25	80.4	0.0
11.25	82.8	0.0
11.25	85.2	0.0
11.25	87.6	0.0
11.25	90.0	0.0
11.25	92.4	0.0
11.25	94.8	2.697462548402319e-05
11.25	97.2	0.000855565610337327
11.25	99.6	0.0018632831162488956
11.25	102.0	0.0021813506804298356
11.25	104.39999999999999	0.0023544740637522466
11.25	106.8	0.002439228889943629
11.25	109.2	0.002462017116743455
11.25	111.6	0.0024132811169670643
11.25	114.0	0.002346555451146775
11.25	116.39999999999999	0.0022366624856865937
11.25	118.8	0.002132081507236091
11.25	121.2	0.0020267106422413995
11.25	123.6	0.0019239661500061456
11.25	126.0	0.0017871775477163623
11.25	128.4	0.001675527084695386
11.25	130.8	0.0015697217821013818
11.25	133.2	0.0014506463855650446
11.25	135.6	0.001344742347152994
11.25	138.0	0.0012366463735808846
11.25	140.39999999999998	0.0011327762930201364
11.25	142.8	0.0010482386856284064
11.25	145.2	0.0009550123262506186
11.25	147.6	0.0008669992180644394
11.25	150.0	0.0007884647484085584
11.25	152.39999999999998	0.000708705954609157
11.25	154.8	0.0006363720943251328
11.25	157.2	0.0005650453393849552
11.25	159.6	0.0004973520625480236
11.25	162.0	0.0004313965361083292
11.25	164.39999999999998	0.00036800814093723006
11.25	166.8	0.00030943805368568333
11.25	169.2	0.00024883400858285526
11.25	171.6	0.0001947070331423613
11.25	174.0	0.000136966326762216
11.25	176.39999999999998	8.035120870753322e-05
11.25	178.8	2.7053614138442002e-05
11.55	61.2	0.0
11.55	63.599999999999994	0.0
11.55	66.0	0.0
11.55	68.4	0.0
11.55	70.8	0.0
11.55	73.2	0.0
11.55	75.6	0.0
11.55	78.0	0.0
11.55	80.4	0.0
11.55	82.8	0.0
11.55	85.2	0.0
11.55	87.6	0.0
11.55	90.0	0.0
11.55	92.4	0.0
11.55	94.8	0.0
11.55	97.2	0.0
11.55	99.6	0.0003063574961633534
11.55	102.0	0.0013371791834924246
11.55	104.39999999999999	0.0018202540467542494
11.55	106.8	0.0020019279519175102
11.55	109.2	0.0020833850017869075
11.55	111.6	0.00211357841493851
11.55	114.0	0.0020991827326706817
11.55	116.39999999999999	0.0020462208398828573
11.55	118.8	0.0019597677576214706
11.55	121.2	0.0018635398293757567
11.55	123.6	0.0017692076288361046
11.55	126.0	0.0016589789615946455
11.55	128.4	0.0015638568745108036
11.55	130.8	0.001471894333603696
11.55	133.2	0.0013671948721715804
11.55	135.6	0.0012659314172066359
11.55	138.0	0.001166405712638965
11.55	140.39999999999998	0.0010639179335305462
11.55	142.8	0.0009848305432937133
11.55	145.2	0.0008987526571408268
11.55	147.6	0.0008168809168357106
11.55	150.0	0.0007465612672393843
11.55	152.39999999999998	0.0006749185576815154
11.55	154.8	0.0006026636860519098
11.55	157.2	0.0005333708889630156
11.55	159.6	0.0004735764775679651
11.55	162.0	0.00041443372257189226
11.55	164.39999999999998	0.00035321751539731013
11.55	166.8	0.0002911916745149402
11.55	169.2	0.00024111286761341802
11.55	171.6	0.00018246379170744714
11.55	174.0	0.0001297981063737098
11.55	176.39999999999998	7.969955230857851e-05
11.55	178.8	2.6322969085068177e-05
11.85	61.2	0.0
11.85	63.599999999999994	0.0
11.85	66.0	0.0
11.85	68.4	0.0
11.85	70.8	0.0
11.85	73.2	0.0
11.85	75.6	0.0
11.85	78.0	0.0
11.85	80.4	0.0
11.85	82.8	0.0
11.85	85.2	0.0
11.85	87.6	0.0
11.85	90.0	0.0
11.85	92.4	0.0
11.85	94.8	0.0
11.85	97.2	0.0
11.85	99.6	0.0
11.85	102.0	3.260256711136351e-05
11.85	104.39999999999999	0.0007075408719564795
11.85	106.8	0.0014614678312204043
11.85	109.2	0.0016525808805867121
11.85	111.6	0.0017530149546802379
11.85	114.0	0.0017948789415222065
11.85	116.39999999999999	0.0018011387923848867
11.85	118.8	0.001756352225329422
11.85	121.2	0.001696676296916012
11.85	123.6	0.0016170754804254671
11.85	126.0	0.0015346705667030355
11.85	128.4	0.0014514955136000383
11.85	130.8	0.0013429256081013772
11.85	133.2	0.0012571636765661704
11.85	135.6	0.0011803867044710595
11.85	138.0	0.001095730614097728
11.85	140.39999999999998	0.0010024055189018926
11.85	142.8	0.0009213829066317995
11.85	145.2	0.0008352457789880985
11.85	147.6	0.0007592389462735807
11.85	150.0	0.0007001554327683291
11.85	152.39999999999998	0.0006306454168797691
11.85	154.8	0.0005650453393849484
11.85	157.2	0.0004977865001473386
11.85	159.6	0.0004461476673210313
11.85	162.0	0.0003853264034185584
11.85	164.39999999999998	0.00032770418002003285
11.85	166.8	0.00027640104897501655
11.85	169.2	0.00022235306218894925
11.85	171.6	0.0001735578209217255
11.85	174.0	0.00012205721824066568
11.85	176.39999999999998	7.199815850274418e-05
[truncated: 501 more rows]
