# Supplementary material for: Peering inside the black box by learning the relevance of many-body functions in neural network potentials
Source: Nat Commun. 2025 Nov 10;16:9898. doi: 10.1038/s41467-025-65863-0 (PMC12603069; doi:10.1038/s41467-025-65863-0)
Supplement: Supplementary file 8 — Source Data Fig S6 [file 41467_2025_65863_MOESM8_ESM.zip › fig_s6_wm_2B_zero_rel_w_inset/cg_rdf_water_SO3Net.csv]

r	gr
0.0075075077	0.0
0.022522524	0.0
0.037537538	0.0
0.052552555	0.0
0.06756757	0.0
0.08258259	0.0
0.0975976	0.0
0.11261262	0.0
0.12762763	0.0
0.14264265	0.0
0.15765765	0.0
0.17267269	0.0
0.1876877	0.0
0.2027027	0.0
0.21771772	0.0
0.23273274	0.0
0.24774775	0.0
0.26276276	0.0
0.2777778	0.0
0.2927928	0.0
0.3078078	0.0
0.3228228	0.0
0.33783787	0.0
0.35285288	0.0
0.3678679	0.0
0.3828829	0.0
0.3978979	0.0
0.4129129	0.0
0.42792794	0.0
0.44294295	0.0
0.45795795	0.0
0.472973	0.0
0.487988	0.0
0.503003	0.0
0.518018	0.0
0.533033	0.0
0.5480481	0.0
0.5630631	0.0
0.5780781	0.0
0.5930931	0.0
0.6081081	0.0
0.6231231	0.0
0.6381381	0.0
0.6531531	0.0
0.6681681	0.0
0.6831832	0.0
0.6981982	0.0
0.7132132	0.0
0.7282282	0.0
0.7432432	0.0
0.7582582	0.0
0.7732732	0.0
0.78828824	0.0
0.80330324	0.0
0.81831825	0.0
0.8333334	0.0
0.8483484	0.0
0.8633634	0.0
0.8783784	0.0
0.8933934	0.0
0.9084084	0.0
0.9234234	0.0
0.9384385	0.0
0.9534535	0.0
0.9684685	0.0
0.9834835	0.0
0.9984985	0.0
1.0135136	0.0
1.0285285	0.0
1.0435436	0.0
1.0585585	0.0
1.0735736	0.0
1.0885886	0.0
1.1036036	0.0
1.1186186	0.0
1.1336336	0.0
1.1486486	0.0
1.1636636	0.0
1.1786786	0.0
1.1936938	0.0
1.2087088	0.0
1.2237238	0.0
1.2387388	0.0
1.2537538	0.0
1.2687688	0.0
1.2837838	0.0
1.2987988	0.0
1.3138138	0.0
1.3288288	0.0
1.3438438	0.0
1.3588588	0.0
1.373874	0.0
1.388889	0.0
1.403904	0.0
1.418919	0.0
1.433934	0.0
1.448949	0.0
1.463964	0.0
1.478979	0.0
1.493994	0.0
1.509009	0.0
1.524024	0.0
1.539039	0.0
1.554054	0.0
1.569069	0.0
1.584084	0.0
1.599099	0.0
1.614114	0.0
1.629129	0.0
1.6441442	0.0
1.6591592	0.0
1.6741742	0.0
1.6891892	0.0
1.7042042	0.0
1.7192192	0.0
1.7342342	0.0
1.7492492	0.0
1.7642642	0.0
1.7792792	0.0
1.7942942	0.0
1.8093092	0.0
1.8243243	0.0
1.8393393	0.0
1.8543543	0.0
1.8693695	0.0
1.8843844	0.0
1.8993995	0.0
1.9144144	0.0
1.9294295	0.0
1.9444444	0.0
1.9594595	0.0
1.9744744	0.0
1.9894896	0.0
2.0045044	0.0
2.0195196	0.0
2.0345345	0.0
2.0495496	0.0
2.0645645	0.0
2.0795796	0.0
2.0945945	0.0
2.1096096	0.0
2.1246245	0.0
2.1396396	0.0
2.1546547	0.0
2.1696696	0.0
2.1846848	0.0
2.1996996	0.0
2.2147148	0.0
2.2297297	0.0
2.2447448	0.0
2.2597597	0.0
2.2747748	0.0
2.2897897	0.0
2.3048048	0.0
2.3198197	0.0
2.3348348	0.0
2.3498497	0.0
2.3648648	2.8584302141433193e-05
2.37988	4.233678471230464e-05
2.394895	6.038929611339716e-05
2.40991	8.25770697813514e-05
2.4249249	0.00024014201795047424
2.43994	0.000586275749036498
2.454955	0.0019318995729968682
2.46997	0.004646718766654279
2.4849849	0.010812440454858142
2.5	0.02437121988916626
2.5150151	0.047656568587006856
2.53003	0.08847083246753121
2.545045	0.15226913697475097
2.56006	0.24338335239667383
2.5750751	0.36925690931889554
2.59009	0.5365483686923265
2.605105	0.7353577779875673
2.62012	0.9609405533906229
2.6351352	1.2171940267726293
2.65015	1.485076706788126
2.665165	1.7418621511389725
2.68018	2.006130556323762
2.6951952	2.235507674539862
2.71021	2.4300735843213572
2.725225	2.5726385296005336
2.74024	2.695458553855444
2.7552552	2.772173268725905
2.7702703	2.8030608317085015
2.7852855	2.798275543609559
2.8003004	2.768988522820841
2.8153155	2.7216134173842224
2.8303304	2.650121209828327
2.8453455	2.568440581713321
2.8603604	2.4791006889095493
2.8753755	2.3939954344613175
2.8903904	2.29850395520586
2.9054055	2.1980625310389077
2.9204204	2.102950396023888
2.9354355	2.0114297198999727
2.9504504	1.9203993537435395
2.9654655	1.8358547100029436
2.9804804	1.750088970681618
2.9954956	1.6731742799249547
3.0105104	1.6028024496078852
3.0255256	1.5392392389114646
3.0405405	1.4907423368257273
3.0555556	1.4277607704452433
3.0705705	1.3798500119260326
3.0855856	1.3294045649108184
3.1006005	1.285865697512385
3.1156156	1.2502026391725838
3.1306305	1.2168696520313997
3.1456456	1.1794608187672826
3.1606605	1.1523647143080866
3.1756756	1.134096051273139
3.1906905	1.1158629520087333
3.2057056	1.087649080892659
3.2207205	1.0721355561291914
3.2357357	1.0565659145740287
3.250751	1.0380199940687813
3.265766	1.0197980088169143
3.2807808	1.01526663409005
3.295796	1.002909688065496
3.310811	0.9959493406284903
3.325826	0.9868582919550725
3.3408408	0.9824051099197606
3.355856	0.9729653239981739
3.370871	0.9697891275327711
3.385886	0.9637267030583447
3.4009008	0.9550966338798397
3.415916	0.9492073237126726
3.430931	0.9477398604374289
3.445946	0.9497473258724957
3.4609609	0.9393625484438368
3.475976	0.9393359455216773
3.490991	0.9364385699187209
3.506006	0.9341852984937438
3.521021	0.9322596893237789
3.536036	0.9346358898870166
3.5510511	0.9349491174582004
3.566066	0.9315916160190573
3.581081	0.9309281292211264
3.596096	0.9300728264401577
3.6111112	0.9357198903496352
3.626126	0.934280242178814
3.641141	0.9316535928355053
3.656156	0.9348808462052418
3.6711712	0.9347773119481109
3.686186	0.9382214803572414
3.701201	0.936983690018514
3.716216	0.9367935734057861
3.7312312	0.9398720185500679
3.746246	0.9378397541952257
3.7612615	0.9451863866722303
3.7762764	0.9410844810644078
3.7912915	0.9433465946498518
3.8063064	0.9424841107167852
3.8213215	0.9381877024498968
3.8363364	0.9399892149716831
3.8513515	0.9458266114772815
3.8663664	0.9495033412278746
3.8813815	0.944067111110276
3.8963964	0.9479110225058605
3.9114115	0.9494274622215624
3.9264264	0.9518560911647579
3.9414415	0.9533738916946829
3.9564564	0.9527055814122211
3.9714715	0.9563452241830032
3.9864864	0.9579756313106705
4.0015016	0.9565784496833314
4.0165167	0.9636253415443321
4.0315313	0.963226985476299
4.0465465	0.963337329618473
4.0615616	0.9615420489614597
4.0765767	0.966332017609958
4.0915914	0.9686472550109864
4.1066065	0.9737218104135213
4.1216216	0.9718232861432559
4.1366367	0.9774849272650218
4.1516514	0.9815914694121681
4.1666665	0.9841825367563132
4.1816816	0.9853856964453758
4.1966968	0.9818167928133993
4.2117114	0.9838361624875767
4.2267265	0.9899649017168844
4.2417417	0.988540043950316
4.256757	0.9875568953084052
4.271772	0.9888519197484229
4.286787	0.9869992180737066
4.3018017	0.9871068380163854
4.316817	0.9900132422233102
4.331832	0.9906953700301127
4.346847	0.992049854401557
4.361862	0.9864534650815361
4.376877	0.9901482037408975
4.391892	0.9945604278724891
4.406907	0.9962846278115557
4.4219217	0.9917794555882125
4.436937	0.9917358503716922
4.451952	0.9904191675125812
4.466967	0.9889793354820867
4.481982	0.9899841810989374
4.496997	0.9931503234132626
4.512012	0.9925740365375365
4.527027	0.9928199801268686
4.542042	0.9937864615262918
4.557057	0.9988737746335237
4.572072	0.995636606556856
4.587087	0.9980128752766435
4.6021023	0.9995825040416911
4.617117	1.0008862019104623
4.632132	1.003555796245898
4.647147	1.0017310651162696
4.662162	1.001456772767581
4.677177	1.0031032828055235
4.692192	1.0004661352336746
4.707207	0.999077204794026
4.7222223	0.9981967310560429
4.737237	0.9959560451889449
4.752252	0.9969861482266497
4.767267	0.994795941178492
4.7822824	0.9936061420180021
4.7972975	0.9962742851437021
4.8123126	0.996652368983202
4.8273273	0.9985379511021105
4.8423424	1.000632471360893
4.8573575	0.9995105401145724
4.8723726	1.003100785851337
4.8873873	0.9994807064929256
4.9024024	1.0035371081795263
4.9174175	1.0039504324540782
4.9324327	1.0075039900496192
4.9474473	1.007687565934751
4.9624624	1.0027497063932431
4.9774776	1.0005989347685365
4.9924927	1.0062976042407061
5.007508	1.0056854208786676
5.022522	1.0068589813113966
5.0375376	1.0076784836505683
5.052552	1.0039982199982491
5.067568	1.002339460231705
5.0825825	1.0016864471711173
5.097598	1.002390920883268
5.1126122	1.0026418351532833
5.127628	1.0025848015291445
5.142642	1.003279689348792
5.1576576	1.0060638141508695
5.1726723	1.003363780099932
5.187688	1.0049942136472536
5.2027025	1.0071776990194443
5.217718	1.006950808650273
5.2327323	1.0091672562215244
5.247748	1.009454963060447
5.262762	1.0113923834493832
5.2777777	1.0074381535315762
5.2927923	1.0098039390518718
5.307808	1.0057538599140272
5.3228226	1.0079755105312966
5.337838	1.0074605424433634
5.3528523	1.0062579793886521
5.367868	1.0066422100677674
5.382882	1.0061798849262806
5.3978977	1.0081189114022406
5.4129124	1.0083415714663582
5.427928	1.0053653026878964
5.4429426	1.0047438907188524
5.457958	1.0039727840535009
5.4729724	1.000420285981261
5.487988	1.0004820174536984
5.503003	1.0030444714536262
5.518018	1.000912007367812
5.5330334	0.997322442518129
5.548048	0.9986796712324024
5.5630636	0.9970077559439441
5.5780783	0.9980347048369852
5.593094	0.9936743164600531
5.608108	0.9937939553355815
5.6231236	0.9889997917652587
5.638138	0.9872448493166472
5.6531534	0.9832263160829133
5.668168	0.9862924294840424
5.6831837	0.9827868863446564
5.6981983	0.9831515198013902
5.713214	0.9846508730189664
5.728228	0.9853086663978284
5.7432437	0.98356158851064
5.758258	0.9859910170471603
5.7732735	0.9837419714811784
5.788288	0.9853017848294221
5.8033037	0.9834625355705006
5.8183184	0.9850846910033462
5.833334	0.986635675794606
5.848348	0.9828999084220996
5.8633637	0.9800074379844244
5.878378	0.9785482926291422
5.8933935	0.9790899550776935
5.908408	0.9787313612249369
5.923424	0.9768674035509024
5.9384384	0.978389583602882
5.953454	0.978656641540896
5.968468	0.9820904935723213
5.983484	0.9827305100214427
5.998498	0.9815298760618123
6.0135136	0.9825723823761062
6.028528	0.9810437571592211
6.043544	0.9839974767555957
6.0585585	0.9843513515401722
6.073574	0.9843196513427613
6.088588	0.986944055990546
6.103604	0.9871968865231039
6.118618	0.9863888189809802
6.1336336	0.9868848264985763
6.1486483	0.987500121127979
6.163664	0.9886068875192806
6.1786785	0.99145381761264
6.193694	0.9915836133224859
6.2087083	0.9919807494442752
6.223724	0.9929564773582388
6.238738	0.9933350241349957
6.2537537	0.994437321102133
6.2687683	0.996900462146662
6.283784	0.9960689497128024
6.2987986	0.9966892576147075
6.313814	0.9979761649457733
6.3288283	0.9985996949278957
6.343844	0.9987580769068758
6.358858	1.0024594989033522
6.3738737	1.0048452696032741
6.3888884	1.0057980983060015
6.403904	1.0066829498533507
6.4189186	1.009780113749848
6.433934	1.009054155740747
6.4489484	1.0072894208463166
6.463964	1.0088365347482076
6.478978	1.0112020158423884
6.4939938	1.0104939832953241
6.5090094	1.0102688683932166
6.524024	1.011213641346576
6.5390396	1.0134817647394199
6.5540543	1.0150706625810004
6.56907	1.012625285826259
6.584084	1.016033731675288
6.5990996	1.014496890049305
6.614114	1.0137583517841564
6.6291294	1.0136138522881453
6.644144	1.0140857481404317
6.6591597	1.0119540798945426
6.6741743	1.0137789704886306
6.68919	1.014211848320314
6.704204	1.0155324684177884
6.7192197	1.01409532903289
6.734234	1.0134969440493418
6.7492495	1.0171552234659336
6.764264	1.0191129461180193
6.7792797	1.015884868004853
6.7942944	1.0185318213637666
6.80931	1.0216072392227953
6.824324	1.0179245303258166
6.8393397	1.0198384317845517
6.854354	1.0195797886382048
6.8693695	1.0218891142200124
6.884384	1.0225405405291454
6.8993998	1.0226862368894178
6.9144144	1.0207891612564182
6.92943	1.0200243520202086
6.944444	1.0189456214104984
6.95946	1.0193931051611689
6.974474	1.0195183112926947
6.9894896	1.020008592504887
7.004504	1.0208939576918485
7.01952	1.0210910579378372
7.0345345	1.0205803282539103
7.04955	1.0178929148624933
7.064564	1.0172017454790832
7.07958	1.015683466469766
7.094594	1.0169611434143855
7.1096096	1.01693709606653
7.1246243	1.0172595886512492
7.13964	1.0165077834784177
7.1546545	1.0157521805268919
7.16967	1.0153410350253589
7.1846843	1.0145350330142238
7.1997	1.015310639577393
7.214714	1.0171368770899314
7.2297297	1.0164045147141094
7.2447443	1.0169011689368144
7.25976	1.016530766521809
7.2747746	1.016041877510221
7.28979	1.0156166010781078
7.3048043	1.01435502500773
7.31982	1.0144018532074748
7.334834	1.0143280718967054
7.3498497	1.0133689857704877
7.3648643	1.012081204161298
7.37988	1.0123309773221825
7.3948946	1.0133764266599885
7.40991	1.011337288049852
7.4249244	1.0110950397483807
7.43994	1.0094559101739977
7.454954	1.0088459248610249
7.4699697	1.0084455760414293
7.4849844	1.0073673933399563
7.5	1.0068358470731136
7.5150156	1.0058410173305687
7.5300303	1.0071904922450523
7.545046	1.0081336428364913
7.56006	1.0069815061061664
7.5750756	1.0072685893327702
7.59009	1.003858939661057
7.6051054	1.0026602014447017
7.62012	1.0045930367543887
7.6351357	1.006980417536191
7.6501503	1.0051600329510066
7.665166	1.0042678446035675
7.68018	1.0054037536625497
7.6951957	1.0045104838745056
7.71021	1.0032908145600785
7.7252254	1.003098873657364
7.74024	1.0006894235358588
7.7552557	0.9992523424517431
7.7702703	0.9988271698984125
7.785286	0.9996886662993962
7.8003	0.9993896847193365
7.8153157	0.9989787221977157
7.83033	0.9993765444484483
7.8453455	1.000291762008777
7.86036	0.998526499083428
7.8753757	0.9962307206629687
7.8903904	0.9970471455312185
7.905406	0.9990255311271022
7.92042	0.9994548797815612
7.935436	0.997591274940332
7.95045	0.9962806741637682
7.9654655	0.9963328217284407
7.98048	0.995851608376352
7.995496	0.9961499077069779
8.01051	0.9965808718579533
8.025526	0.9969931138211281
8.040541	0.9985622531013555
8.055555	0.9956499179079696
8.07057	0.9958661036451999
8.085586	0.9929143307065434
8.1006	0.9930184767410287
8.115616	0.9961441636014586
8.1306305	0.9961597758154644
8.145646	0.9954845849472245
8.16066	0.9960081746853403
8.175676	0.9950015620430027
8.19069	0.9977290249044742
8.205706	0.9964352964510748
8.22072	0.9951413288252771
8.235736	0.9950039939373073
8.250751	0.9961955295466318
8.265766	0.9950426178877165
8.280781	0.9957951655915215
8.295795	0.9963836093736768
8.31081	0.9974778853274414
8.325826	0.9981508280147058
8.34084	0.9974615505767832
8.355856	0.9976656860621071
8.370871	0.9971749610617257
8.385886	0.9961832234598772
8.4009	0.9965627059828169
8.415916	0.9959922086188204
8.43093	0.997141713903385
8.445946	0.9966427542823698
8.46096	0.9972388038315086
8.475976	0.9987293545612556
8.490991	0.9986043973770136
8.506006	0.9982551039177032
8.521022	0.9995493859098699
8.536036	1.0004224250378386
8.551052	0.9993831051709123
8.566066	1.0011156197844322
8.581081	0.9978361508179632
8.596096	0.9973689277470132
8.611112	0.9965769919892665
8.626126	0.9980147252993175
8.641142	0.9983455226928863
8.656157	0.999114686540453
8.671171	0.9992064320287506
8.686186	0.9995457030981707
8.701201	0.9976040181128277
8.716216	0.997087675291182
8.731232	0.9990191519622466
8.746246	0.9993564386738997
8.761262	0.9980475637761124
8.776276	0.9984712106251121
8.791292	0.9984034478975455
8.806306	0.9964427128349295
8.8213215	0.9975219974195355
8.836336	0.9970922639343308
8.851352	0.9986422439482083
8.866366	1.0003451056469808
8.881382	1.0011645725724792
8.896397	1.0003640727061442
8.911411	1.0003631828235493
8.926426	0.9998025529023636
8.941442	1.001899635810797
8.956456	1.001897426695484
8.971472	1.0051829413873044
8.986486	1.0045814061308278
9.001502	1.004837262341661
9.016516	1.006993543274546
9.031532	1.0045600263008716
9.046546	1.0042980596835263
9.061562	1.004999013987586
9.076576	1.004453462441324
9.091592	1.0046173581690832
9.1066065	1.003898348647433
9.121622	1.0016313725640889
9.136637	1.0031084424889467
9.151651	1.0030231518893447
9.166666	1.003113890781244
9.181682	1.0048381852795438
9.196696	1.005061220632505
9.211712	1.004886162623254
9.226727	1.0046169447482165
9.241742	1.0047770821094277
9.256756	1.0063232065481564
9.271772	1.0062970135558966
9.286786	1.0070508001446397
9.301802	1.00508770298309
9.316816	1.0052759895971937
9.331832	1.0070636785083553
9.346847	1.009804665314974
9.361862	1.0094449755449315
9.376877	1.0088261443200501
9.3918915	1.0087235620145558
9.406906	1.0098333824357626
9.421922	1.0093509134668341
9.436936	1.0076047228488956
9.451952	1.0090866776221243
9.466967	1.0086458205673958
9.481982	1.0077111162938042
9.496997	1.0080599071442808
9.5120125	1.008982638982957
9.527027	1.009196101402517
9.542042	1.0065442731903391
9.557057	1.005531894133182
9.572072	1.006914070391688
9.587088	1.0065283559245388
9.602102	1.0068897617885524
9.617118	1.008790900777459
9.632132	1.0078228556786761
9.647148	1.0069100256672001
9.662162	1.0078334384051384
9.677177	1.0092838893398686
9.692192	1.0087871231579215
9.707208	1.0081676136112614
9.722222	1.0074380066283175
9.737238	1.0048668962398066
9.752253	1.0065510884466276
9.767267	1.0064383137654573
9.782282	1.005372172551295
9.7972975	1.004173680339457
9.812312	1.0044517259717038
9.827328	1.0054893581656021
9.842342	1.0063692795954906
9.857358	1.006407277571622
9.872372	1.005411678851971
9.887388	1.0066794567969268
9.902402	1.0046407821082188
9.917418	1.0036736755406186
9.932432	1.0048187019840542
9.947448	1.0051839246168466
9.962462	1.006446122695788
9.977478	1.0051185220994243
9.992493	1.006127231153399
