# Supplementary material for: Peering inside the black box by learning the relevance of many-body functions in neural network potentials
Source: Nat Commun. 2025 Nov 10;16:9898. doi: 10.1038/s41467-025-65863-0 (PMC12603069; doi:10.1038/s41467-025-65863-0)
Supplement: Supplementary file 8 — Source Data Fig S6 [file 41467_2025_65863_MOESM8_ESM.zip › fig_s6_wm_2B_zero_rel_w_inset/cg_rdf_water_PaiNN.csv]

r	gr
0.0075075077	0.0
0.022522524	0.0
0.037537538	0.0
0.052552555	0.0
0.06756757	0.0
0.08258259	0.0
0.0975976	0.0
0.11261262	0.0
0.12762763	0.0
0.14264265	0.0
0.15765765	0.0
0.17267269	0.0
0.1876877	0.0
0.2027027	0.0
0.21771772	0.0
0.23273274	0.0
0.24774775	0.0
0.26276276	0.0
0.2777778	0.0
0.2927928	0.0
0.3078078	0.0
0.3228228	0.0
0.33783787	0.0
0.35285288	0.0
0.3678679	0.0
0.3828829	0.0
0.3978979	0.0
0.4129129	0.0
0.42792794	0.0
0.44294295	0.0
0.45795795	0.0
0.472973	0.0
0.487988	0.0
0.503003	0.0
0.518018	0.0
0.533033	0.0
0.5480481	0.0
0.5630631	0.0
0.5780781	0.0
0.5930931	0.0
0.6081081	0.0
0.6231231	0.0
0.6381381	0.0
0.6531531	0.0
0.6681681	0.0
0.6831832	0.0
0.6981982	0.0
0.7132132	0.0
0.7282282	0.0
0.7432432	0.0
0.7582582	0.0
0.7732732	0.0
0.78828824	0.0
0.80330324	0.0
0.81831825	0.0
0.8333334	0.0
0.8483484	0.0
0.8633634	0.0
0.8783784	0.0
0.8933934	0.0
0.9084084	0.0
0.9234234	0.0
0.9384385	0.0
0.9534535	0.0
0.9684685	0.0
0.9834835	0.0
0.9984985	0.0
1.0135136	0.0
1.0285285	0.0
1.0435436	0.0
1.0585585	0.0
1.0735736	0.0
1.0885886	0.0
1.1036036	0.0
1.1186186	0.0
1.1336336	0.0
1.1486486	0.0
1.1636636	0.0
1.1786786	0.0
1.1936938	0.0
1.2087088	0.0
1.2237238	0.0
1.2387388	0.0
1.2537538	0.0
1.2687688	0.0
1.2837838	0.0
1.2987988	0.0
1.3138138	0.0
1.3288288	0.0
1.3438438	0.0
1.3588588	0.0
1.373874	0.0
1.388889	0.0
1.403904	0.0
1.418919	0.0
1.433934	0.0
1.448949	0.0
1.463964	0.0
1.478979	0.0
1.493994	0.0
1.509009	0.0
1.524024	0.0
1.539039	0.0
1.554054	0.0
1.569069	0.0
1.584084	0.0
1.599099	0.0
1.614114	0.0
1.629129	0.0
1.6441442	0.0
1.6591592	0.0
1.6741742	0.0
1.6891892	0.0
1.7042042	0.0
1.7192192	0.0
1.7342342	0.0
1.7492492	0.0
1.7642642	0.0
1.7792792	0.0
1.7942942	0.0
1.8093092	0.0
1.8243243	0.0
1.8393393	0.0
1.8543543	0.0
1.8693695	0.0
1.8843844	0.0
1.8993995	0.0
1.9144144	0.0
1.9294295	0.0
1.9444444	0.0
1.9594595	0.0
1.9744744	0.0
1.9894896	0.0
2.0045044	0.0
2.0195196	0.0
2.0345345	0.0
2.0495496	0.0
2.0645645	0.0
2.0795796	0.0
2.0945945	0.0
2.1096096	0.0
2.1246245	0.0
2.1396396	0.0
2.1546547	0.0
2.1696696	0.0
2.1846848	0.0
2.1996996	0.0
2.2147148	0.0
2.2297297	0.0
2.2447448	0.0
2.2597597	0.0
2.2747748	0.0
2.2897897	0.0
2.3048048	0.0
2.3198197	0.0
2.3348348	0.0
2.3498497	0.0
2.3648648	0.0
2.37988	0.0
2.394895	1.858132188104528e-05
2.40991	6.881422481779284e-05
2.4249249	0.00020842514765512859
2.43994	0.000689209659172677
2.454955	0.0017992748883517743
2.46997	0.004445826789900429
2.4849849	0.01060965326356591
2.5	0.02364225739116951
2.5150151	0.04694471070374681
2.53003	0.08559048355821426
2.545045	0.14925814210021648
2.56006	0.24062303743772442
2.5750751	0.3627075925302882
2.59009	0.5236209756880368
2.605105	0.7172319605674157
2.62012	0.9517191753711877
2.6351352	1.2049082454266598
2.65015	1.4701489679742388
2.665165	1.7286400258816068
2.68018	1.9847294763944836
2.6951952	2.2096091041122485
2.71021	2.410301170212428
2.725225	2.570909386464724
2.74024	2.6958807942599257
2.7552552	2.768835635030545
2.7702703	2.803099020500872
2.7852855	2.8019881326370513
2.8003004	2.7809075035662127
2.8153155	2.718396431902571
2.8303304	2.6578141155507367
2.8453455	2.584085671180385
2.8603604	2.4906937779956007
2.8753755	2.3989259262093903
2.8903904	2.300519504153432
2.9054055	2.207704997344278
2.9204204	2.1137091409697435
2.9354355	2.0209562901723426
2.9504504	1.941141385625576
2.9654655	1.8613316523419146
2.9804804	1.785045521027964
2.9954956	1.7146998779897906
3.0105104	1.6370444857273099
3.0255256	1.5696234032869123
3.0405405	1.5116941794693197
3.0555556	1.46057560803691
3.0705705	1.4086484003353241
3.0855856	1.3618580063989696
3.1006005	1.3250448055447155
3.1156156	1.284962054796377
3.1306305	1.255491070988639
3.1456456	1.2241848933903166
3.1606605	1.1912370271781976
3.1756756	1.1588667302104416
3.1906905	1.1345777827793329
3.2057056	1.1107624729514654
3.2207205	1.0919773610784695
3.2357357	1.078796764172095
3.250751	1.059173203245719
3.265766	1.03904127180906
3.2807808	1.0278587315556567
3.295796	1.0201458339337695
3.310811	1.0076455739892494
3.325826	0.994954066460895
3.3408408	0.9864728027498701
3.355856	0.9811723782292153
3.370871	0.97003064216954
3.385886	0.9665411245281276
3.4009008	0.9637050926206208
3.415916	0.9526803174615407
3.430931	0.947490884069813
3.445946	0.9423407120872415
3.4609609	0.9352030948447868
3.475976	0.9346455835594765
3.490991	0.9325777248533019
3.506006	0.9354294598830428
3.521021	0.9324702990577632
3.536036	0.9327287610674567
3.5510511	0.9361914933303841
3.566066	0.9399197617207521
3.581081	0.9383700694078566
3.596096	0.9333424930009988
3.6111112	0.9316518983377433
3.626126	0.9298649252945962
3.641141	0.9274132955926783
3.656156	0.924773541424023
3.6711712	0.9224257694138207
3.686186	0.9231252455984379
3.701201	0.9272006306961356
3.716216	0.9276624714095391
3.7312312	0.9259647304945626
3.746246	0.9317914532153668
3.7612615	0.9339429790204276
3.7762764	0.9356475375234933
3.7912915	0.9358543620834088
3.8063064	0.9395895181820616
3.8213215	0.9388299543456061
3.8363364	0.9411550661233571
3.8513515	0.9407091319571912
3.8663664	0.94218872064207
3.8813815	0.9412073681710125
3.8963964	0.9443204039182669
3.9114115	0.9447184636195464
3.9264264	0.9478155383063486
3.9414415	0.950688104371822
3.9564564	0.950344812473013
3.9714715	0.9488703986668627
3.9864864	0.954394576949184
4.0015016	0.9549327855828843
4.0165167	0.9591562989233773
4.0315313	0.9544224201673888
4.0465465	0.9599838263842074
4.0615616	0.9648594989665271
4.0765767	0.9666590780103185
4.0915914	0.9703692577941216
4.1066065	0.9704451582388784
4.1216216	0.9654383483855182
4.1366367	0.9690863326750035
4.1516514	0.9728918511508146
4.1666665	0.9715153679966759
4.1816816	0.9709719436530445
4.1966968	0.9725752351518053
4.2117114	0.9748105560467873
4.2267265	0.9736747496957854
4.2417417	0.9753697572070819
4.256757	0.9751057954756507
4.271772	0.9726845798228189
4.286787	0.9746638301412153
4.3018017	0.9785604086045598
4.316817	0.9815619532578738
4.331832	0.9790780490830745
4.346847	0.982069385620574
4.361862	0.9823979506768716
4.376877	0.9820733086017069
4.391892	0.9858374979625777
4.406907	0.9875387423433846
4.4219217	0.988199914701462
4.436937	0.9887868093006449
4.451952	0.9889189540245394
4.466967	0.9906897925536701
4.481982	0.9905412371967246
4.496997	0.9953808221736345
4.512012	0.9949323629339341
4.527027	0.9933595074505555
4.542042	0.9957482152391877
4.557057	0.9958561802589252
4.572072	0.9953396329237014
4.587087	0.9925401902286709
4.6021023	0.9875296866358679
4.617117	0.9902814622573676
4.632132	0.9906913837850196
4.647147	0.9896726737067941
4.662162	0.9921456849379349
4.677177	0.9917412242134006
4.692192	0.9952201284500191
4.707207	0.9987705833720556
4.7222223	0.9950161433940825
4.737237	0.9942654184542327
4.752252	0.9961155045143628
4.767267	0.9971136432361047
4.7822824	0.998015598817485
4.7972975	0.9987193601359147
4.8123126	0.9954535610033056
4.8273273	0.9941040698696447
4.8423424	0.9939853436515315
4.8573575	0.9934487188255164
4.8723726	0.9900629794956449
4.8873873	0.9930414391199296
4.9024024	0.9898504049209386
4.9174175	0.9918665784737413
4.9324327	0.992264115480708
4.9474473	0.9928677027191496
4.9624624	0.9923232178975971
4.9774776	0.9902255539541692
4.9924927	0.992672871117077
5.007508	0.9927637924517225
5.022522	0.9920860142199182
5.0375376	0.9889826571851518
5.052552	0.9921816384548218
5.067568	0.9917236358109254
5.0825825	0.9933879048952606
5.097598	0.9940940216981037
5.1126122	0.9953691278032429
5.127628	0.9974349587883379
5.142642	0.9932406463874305
5.1576576	0.9966740040729241
5.1726723	0.9982962963193466
5.187688	1.0008034624435913
5.2027025	1.0016015926107977
5.217718	1.0035764194738612
5.2327323	1.0012378979586511
5.247748	1.002290664679755
5.262762	1.005362748486158
5.2777777	1.0058599304278604
5.2927923	1.0106437501894747
5.307808	1.0089229572898875
5.3228226	1.0061774971620987
5.337838	1.0063702040246674
5.3528523	1.009150783828191
5.367868	1.0111915581852493
5.382882	1.0159461398534877
5.3978977	1.013492885279671
5.4129124	1.0116188650347717
5.427928	1.0166321670378882
5.4429426	1.0180639723202032
5.457958	1.0161043372605778
5.4729724	1.016485439648045
5.487988	1.018082786912347
5.503003	1.0185558357648195
5.518018	1.0198810605886592
5.5330334	1.0166829247809017
5.548048	1.0174756651279242
5.5630636	1.016512818007315
5.5780783	1.013453082792541
5.593094	1.0104298136788794
5.608108	1.0089137171620586
5.6231236	1.006919986985592
5.638138	1.006953068932461
5.6531534	1.0032242214175882
5.668168	1.0019352413049678
5.6831837	0.9997148900501577
5.6981983	0.9984140507187852
5.713214	0.9975346955733695
5.728228	0.9958865321508107
5.7432437	0.9924766662762567
5.758258	0.9896985416487335
5.7732735	0.9923423625515679
5.788288	0.9925542230591949
5.8033037	0.99147415546514
5.8183184	0.9878747507171172
5.833334	0.9874656486188684
5.848348	0.9895507716935193
5.8633637	0.9866560931943218
5.878378	0.9876889415207615
5.8933935	0.9835353916586886
5.908408	0.9855056978154367
5.923424	0.9859909732472106
5.9384384	0.9851756921772192
5.953454	0.9854491409632499
5.968468	0.983548212569311
5.983484	0.9804421377155477
5.998498	0.9785583658693213
6.0135136	0.9812992394297085
6.028528	0.9799976174112257
6.043544	0.9797395474153751
6.0585585	0.9785161915437179
6.073574	0.9774587483149518
6.088588	0.9807006041314086
6.103604	0.97956087953541
6.118618	0.9820198045027929
6.1336336	0.9848055625268617
6.1486483	0.9811715145754398
6.163664	0.977484044005714
6.1786785	0.9818917384693537
6.193694	0.9858551398733232
6.2087083	0.9850406794301588
6.223724	0.9862444955283262
6.238738	0.9878053497101508
6.2537537	0.9870191669427867
6.2687683	0.9874227732172742
6.283784	0.990695184486593
6.2987986	0.9890691777270981
6.313814	0.989832369648105
6.3288283	0.9934251931021609
6.343844	0.9941694081744475
6.358858	0.9930448589834308
6.3738737	0.9947464902413388
6.3888884	0.9971152704632824
6.403904	0.9973561206991484
6.4189186	0.9989468564647567
6.433934	0.9964165209318671
6.4489484	1.0029362847745382
6.463964	1.0028565040525659
6.478978	1.0049418604651164
6.4939938	1.005832272052768
6.5090094	1.0059686343266594
6.524024	1.0063572919185255
6.5390396	1.0065229521491283
6.5540543	1.0059503291033012
6.56907	1.0074716921254112
6.584084	1.008833568127399
6.5990996	1.0088106474800336
6.614114	1.0104750023352982
6.6291294	1.0123788542816787
6.644144	1.0110824945654298
6.6591597	1.0124173185153051
6.6741743	1.013982933913682
6.68919	1.0152282722453077
6.704204	1.0161940109945886
6.7192197	1.0196644733648752
6.734234	1.0157764958236615
6.7492495	1.0143565073075151
6.764264	1.0182255122815909
6.7792797	1.0212131098169421
6.7942944	1.019431044002245
6.80931	1.0201746912648693
6.824324	1.0213307989413336
6.8393397	1.021073300917544
6.854354	1.022675557574412
6.8693695	1.019912373530025
6.884384	1.020464474171757
6.8993998	1.0195562997925058
6.9144144	1.0192560707645815
6.92943	1.0203045632467602
6.944444	1.0214445036675917
6.95946	1.0230353075934433
6.974474	1.023787841328763
6.9894896	1.0236353876491808
7.004504	1.0215450674599815
7.01952	1.0230398319209475
7.0345345	1.02128834931821
7.04955	1.0227995338926372
7.064564	1.0225995124873077
7.07958	1.0225670107641431
7.094594	1.0202287524851634
7.1096096	1.020644772845827
7.1246243	1.0188757211069248
7.13964	1.0203583778554497
7.1546545	1.0194111964194734
7.16967	1.0183021710224491
7.1846843	1.0179261364002947
7.1997	1.0165159589163433
7.214714	1.0150054686443277
7.2297297	1.013686103249172
7.2447443	1.0145006034409458
7.25976	1.016328049007591
7.2747746	1.0167275687525668
7.28979	1.0136161359323588
7.3048043	1.0155573833377252
7.31982	1.0122397446693028
7.334834	1.0124481605214526
7.3498497	1.0113118108829409
7.3648643	1.0109509398484238
7.37988	1.0119743499821594
7.3948946	1.0119917364396616
7.40991	1.0109568510981175
7.4249244	1.0102173874826899
7.43994	1.0113509308651374
7.454954	1.0079082082859796
7.4699697	1.008773603616277
7.4849844	1.009795133012076
7.5	1.008859248333903
7.5150156	1.01047382487327
7.5300303	1.0089788937143984
7.545046	1.0080437825516835
7.56006	1.0084457274315408
7.5750756	1.010817855305889
7.59009	1.0069843847988116
7.6051054	1.004889339466419
7.62012	1.004151169182513
7.6351357	1.0034383343891027
7.6501503	1.0056699131314406
7.665166	1.00739815659405
7.68018	1.007040248721954
7.6951957	1.0046369155529749
7.71021	1.0052901776860588
7.7252254	1.0048699137148123
7.74024	1.0074273406407115
7.7552557	1.0049966028150952
7.7702703	1.0062240199267485
7.785286	1.0037961171973022
7.8003	1.0047376886818427
7.8153157	1.0033142182262917
7.83033	1.0007140570378723
7.8453455	0.9987498387517088
7.86036	1.000774482776167
7.8753757	1.001100057789817
7.8903904	1.0019039492074795
7.905406	0.9996330420726909
7.92042	0.9997364650599601
7.935436	0.996689642566864
7.95045	0.9971704882269823
7.9654655	0.9996728808114571
7.98048	0.9997844488809696
7.995496	0.9991973070192292
8.01051	1.0001833195791747
8.025526	1.0002949387598756
8.040541	0.9993399036632308
8.055555	0.999245851645151
8.07057	1.0017556583371068
8.085586	0.9997903214073285
8.1006	0.9965050258461211
8.115616	0.9972501364515242
8.1306305	0.9979980212966039
8.145646	0.9970602620185531
8.16066	0.9986778597671196
8.175676	0.9998338803390355
8.19069	0.9996106984938767
8.205706	0.9974799272121861
8.22072	0.9971965262314626
8.235736	0.9968694680727578
8.250751	0.9973904318967304
8.265766	0.9971905243321183
8.280781	0.9971018727429262
8.295795	0.9979255961382582
8.31081	0.9987342654732791
8.325826	0.996559948187823
8.34084	0.9958653136822836
8.355856	0.9933567117702788
8.370871	0.9943695992007494
8.385886	0.9939546866712131
8.4009	0.9946445411391808
8.415916	0.9961152185476402
8.43093	0.9951824638309955
8.445946	0.994508922743757
8.46096	0.993969583297201
8.475976	0.9929351001037748
8.490991	0.992223760573496
8.506006	0.992847159660109
8.521022	0.992074989817149
8.536036	0.9932478726314923
8.551052	0.9935610463527415
8.566066	0.9925483134170844
8.581081	0.9964876008574346
8.596096	0.9935995390485448
8.611112	0.9941131735953549
8.626126	0.9939295960613181
8.641142	0.994362359878564
8.656157	0.9938076061573866
8.671171	0.9937444732393608
8.686186	0.995808921275273
8.701201	0.9999266266837813
8.716216	0.9976722970558929
8.731232	0.9947459187687273
8.746246	0.997230448505037
8.761262	0.9974283377808384
8.776276	0.9967793204039159
8.791292	0.9980066583763741
8.806306	0.998501313379933
8.8213215	1.0003899029933336
8.836336	0.9983059959281799
8.851352	0.997446874499981
8.866366	0.9993222440289224
8.881382	1.0030638957760325
8.896397	1.000900671775579
8.911411	1.0006842599248305
8.926426	1.0026467273519737
8.941442	1.0016210347778902
8.956456	1.0015965088212364
8.971472	1.002006425361018
8.986486	1.0031960555614987
9.001502	1.0032997027801351
9.016516	1.0028212431068644
9.031532	1.0029363100484714
9.046546	1.0042879674757443
9.061562	1.0037607997968108
9.076576	1.0049072010713793
9.091592	1.0043565897257394
9.1066065	1.0049206451198356
9.121622	1.0046142433923326
9.136637	1.0045121368254086
9.151651	1.005621219022197
9.166666	1.0036427813492512
9.181682	1.0047045001404404
9.196696	1.0077791450177884
9.211712	1.007321119562116
9.226727	1.0076799377323915
9.241742	1.0056143485126083
9.256756	1.0053816789709675
9.271772	1.004259220317062
9.286786	1.004789452977958
9.301802	1.0053451366892916
9.316816	1.0062333350828907
9.331832	1.0065447774374103
9.346847	1.0071385880601855
9.361862	1.0065071906040737
9.376877	1.0067180148856907
9.3918915	1.0091808726069067
9.406906	1.0079910251699002
9.421922	1.00696246278738
9.436936	1.0069184092333414
9.451952	1.0061022958222607
9.466967	1.007311338055055
9.481982	1.0073249826121307
9.496997	1.0060004181306224
9.5120125	1.0077967916454154
9.527027	1.0071093073246795
9.542042	1.0062996384028626
9.557057	1.006842799243298
9.572072	1.0093668944216283
9.587088	1.0074449520540798
9.602102	1.0081872632746105
9.617118	1.0093353538592145
9.632132	1.00916798222618
9.647148	1.0085678764430241
9.662162	1.009354292138051
9.677177	1.0067318813299204
9.692192	1.0091819321290194
9.707208	1.0103583676987618
9.722222	1.009764048530615
9.737238	1.0094459010741061
9.752253	1.01068269067934
9.767267	1.010088783839234
9.782282	1.0090557570939107
9.7972975	1.0088782914009555
9.812312	1.0069333855787987
9.827328	1.0063004404742486
9.842342	1.0058392741207842
9.857358	1.0050033784749501
9.872372	1.0044133356724598
9.887388	1.003877238187628
9.902402	1.0049953669616989
9.917418	1.0038240195235884
9.932432	1.0030832157673757
9.947448	1.0027592714543268
9.962462	1.0047900631055613
9.977478	1.0043442435110175
9.992493	1.0039618772297692
