# Supplementary material for: Peering inside the black box by learning the relevance of many-body functions in neural network potentials
Source: Nat Commun. 2025 Nov 10;16:9898. doi: 10.1038/s41467-025-65863-0 (PMC12603069; doi:10.1038/s41467-025-65863-0)
Supplement: Supplementary file 8 — Source Data Fig S6 [file 41467_2025_65863_MOESM8_ESM.zip › fig_s6_wm_2B_zero_rel_w_inset/aa_rdf_water.csv]

r	gr
0.0075075077	0.0
0.022522524	0.0
0.037537538	0.0
0.052552555	0.0
0.06756757	0.0
0.08258259	0.0
0.0975976	0.0
0.11261262	0.0
0.12762763	0.0
0.14264265	0.0
0.15765765	0.0
0.17267269	0.0
0.1876877	0.0
0.2027027	0.0
0.21771772	0.0
0.23273274	0.0
0.24774775	0.0
0.26276276	0.0
0.2777778	0.0
0.2927928	0.0
0.3078078	0.0
0.3228228	0.0
0.33783787	0.0
0.35285288	0.0
0.3678679	0.0
0.3828829	0.0
0.3978979	0.0
0.4129129	0.0
0.42792794	0.0
0.44294295	0.0
0.45795795	0.0
0.472973	0.0
0.487988	0.0
0.503003	0.0
0.518018	0.0
0.533033	0.0
0.5480481	0.0
0.5630631	0.0
0.5780781	0.0
0.5930931	0.0
0.6081081	0.0
0.6231231	0.0
0.6381381	0.0
0.6531531	0.0
0.6681681	0.0
0.6831832	0.0
0.6981982	0.0
0.7132132	0.0
0.7282282	0.0
0.7432432	0.0
0.7582582	0.0
0.7732732	0.0
0.78828824	0.0
0.80330324	0.0
0.81831825	0.0
0.8333334	0.0
0.8483484	0.0
0.8633634	0.0
0.8783784	0.0
0.8933934	0.0
0.9084084	0.0
0.9234234	0.0
0.9384385	0.0
0.9534535	0.0
0.9684685	0.0
0.9834835	0.0
0.9984985	0.0
1.0135136	0.0
1.0285285	0.0
1.0435436	0.0
1.0585585	0.0
1.0735736	0.0
1.0885886	0.0
1.1036036	0.0
1.1186186	0.0
1.1336336	0.0
1.1486486	0.0
1.1636636	0.0
1.1786786	0.0
1.1936938	0.0
1.2087088	0.0
1.2237238	0.0
1.2387388	0.0
1.2537538	0.0
1.2687688	0.0
1.2837838	0.0
1.2987988	0.0
1.3138138	0.0
1.3288288	0.0
1.3438438	0.0
1.3588588	0.0
1.373874	0.0
1.388889	0.0
1.403904	0.0
1.418919	0.0
1.433934	0.0
1.448949	0.0
1.463964	0.0
1.478979	0.0
1.493994	0.0
1.509009	0.0
1.524024	0.0
1.539039	0.0
1.554054	0.0
1.569069	0.0
1.584084	0.0
1.599099	0.0
1.614114	0.0
1.629129	0.0
1.6441442	0.0
1.6591592	0.0
1.6741742	0.0
1.6891892	0.0
1.7042042	0.0
1.7192192	0.0
1.7342342	0.0
1.7492492	0.0
1.7642642	0.0
1.7792792	0.0
1.7942942	0.0
1.8093092	0.0
1.8243243	0.0
1.8393393	0.0
1.8543543	0.0
1.8693695	0.0
1.8843844	0.0
1.8993995	0.0
1.9144144	0.0
1.9294295	0.0
1.9444444	0.0
1.9594595	0.0
1.9744744	0.0
1.9894896	0.0
2.0045044	0.0
2.0195196	0.0
2.0345345	0.0
2.0495496	0.0
2.0645645	0.0
2.0795796	0.0
2.0945945	0.0
2.1096096	0.0
2.1246245	0.0
2.1396396	0.0
2.1546547	0.0
2.1696696	0.0
2.1846848	0.0
2.1996996	0.0
2.2147148	0.0
2.2297297	0.0
2.2447448	0.0
2.2597597	0.0
2.2747748	0.0
2.2897897	0.0
2.3048048	0.0
2.3198197	9.505667278831639e-07
2.3348348	9.383776763704302e-07
2.3498497	9.264245224571094e-07
2.3648648	4.573488470635746e-06
2.37988	2.2579619973706032e-05
2.394895	9.008225580238986e-05
2.40991	0.0003734685806344209
2.4249249	0.001153551667925011
2.43994	0.0030933877655010145
2.454955	0.007436319196001568
2.46997	0.01671896496534561
2.4849849	0.03374765431311267
2.5	0.062486360727489254
2.5150151	0.10945863487463955
2.53003	0.17877157477137937
2.545045	0.27560179917315114
2.56006	0.4036702904765278
2.5750751	0.5621495311781886
2.59009	0.751667478769051
2.605105	0.9643962291137339
2.62012	1.1955198631286628
2.6351352	1.436767065987589
2.65015	1.6762144706935915
2.665165	1.9015533826407234
2.68018	2.1092303382533713
2.6951952	2.2949094381234967
2.71021	2.449854152050459
2.725225	2.5691566557172445
2.74024	2.652938559122671
2.7552552	2.7051166579895205
2.7702703	2.727135717247181
2.7852855	2.7203007151909837
2.8003004	2.6916188419268368
2.8153155	2.6409632675505827
2.8303304	2.575378103823057
2.8453455	2.4989034878138896
2.8603604	2.412837723297553
2.8753755	2.320651490033253
2.8903904	2.2264671212061025
2.9054055	2.1315030688230845
2.9204204	2.0358713826810133
2.9354355	1.946516143261221
2.9504504	1.859203046116691
2.9654655	1.7728901473470786
2.9804804	1.6965256733864345
2.9954956	1.6230484244156498
3.0105104	1.5560568157260701
3.0255256	1.4907852411853726
3.0405405	1.4341166866951294
3.0555556	1.3799818024480057
3.0705705	1.3306654457122329
3.0855856	1.2868244325329654
3.1006005	1.248687792267775
3.1156156	1.2102448542996302
3.1306305	1.1772621527880853
3.1456456	1.1472804897136026
3.1606605	1.1206399188464553
3.1756756	1.0958331682130904
3.1906905	1.0755306804721871
3.2057056	1.0561387372176856
3.2207205	1.0392888400993658
3.2357357	1.0229230613445683
3.250751	1.0109276421064541
3.265766	0.9978426761607622
3.2807808	0.9871126634383373
3.295796	0.977044189840368
3.310811	0.9680356218867163
3.325826	0.9601756676651183
3.3408408	0.9543930280432472
3.355856	0.9488226187297871
3.370871	0.9424137581739805
3.385886	0.9378827845643682
3.4009008	0.9342569009107229
3.415916	0.9309549688496448
3.430931	0.9284658108542979
3.445946	0.9242674546855232
3.4609609	0.924839855249944
3.475976	0.9221525334834955
3.490991	0.9216892547541916
3.506006	0.921096999748532
3.521021	0.9187409835389142
3.536036	0.9192054792755137
3.5510511	0.9187577458332234
3.566066	0.9189932509963605
3.581081	0.9185559055996
3.596096	0.9201027543026584
3.6111112	0.9196765312551243
3.626126	0.9217650750225358
3.641141	0.9210220506703849
3.656156	0.9227433677339695
3.6711712	0.9241536788842885
3.686186	0.9261987653519237
3.701201	0.9259852734582428
3.716216	0.9278326171215742
3.7312312	0.9303570183534402
3.746246	0.9330966317591987
3.7612615	0.9340123402215758
3.7762764	0.9356108976341742
3.7912915	0.9377745360124519
3.8063064	0.940291796139927
3.8213215	0.9421159649495098
3.8363364	0.9436553298149252
3.8513515	0.9453931259009926
3.8663664	0.9484525428273173
3.8813815	0.9505510401443
3.8963964	0.9532386493917134
3.9114115	0.9558640033349742
3.9264264	0.9589616410565425
3.9414415	0.9602551222183475
3.9564564	0.9636682456687736
3.9714715	0.9654376236108075
3.9864864	0.9668142463525752
4.0015016	0.9698698287273905
4.0165167	0.9717685731225325
4.0315313	0.9750728685530224
4.0465465	0.9768835344953761
4.0615616	0.9787620911851597
4.0765767	0.9807062072676359
4.0915914	0.9818473524482908
4.1066065	0.9851648600399902
4.1216216	0.9870728575177664
4.1366367	0.9901707102741406
4.1516514	0.9906743803033818
4.1666665	0.9926038222866538
4.1816816	0.9943206035945718
4.1966968	0.9966860733025656
4.2117114	0.9981362280257348
4.2267265	0.9993370476133822
4.2417417	1.0011412393108325
4.256757	1.002595780957841
4.271772	1.0038453300979149
4.286787	1.0056690589083839
4.3018017	1.0062695318169064
4.316817	1.007680879496389
4.331832	1.0077739901125717
4.346847	1.0084131714438678
4.361862	1.0099188249565785
4.376877	1.0110319706447868
4.391892	1.0110026445438896
4.406907	1.01188696321911
4.4219217	1.0130659487331024
4.436937	1.0134152765652287
4.451952	1.0138779751492373
4.466967	1.0149953655023403
4.481982	1.0141038966297404
4.496997	1.0151892938585896
4.512012	1.0145039426714682
4.527027	1.015115231494826
4.542042	1.014994358828124
4.557057	1.0147482771999188
4.572072	1.0145413582143088
4.587087	1.0147529408604172
4.6021023	1.0157504582511412
4.617117	1.0150657746336922
4.632132	1.0150561911602112
4.647147	1.014680770173712
4.662162	1.0150856684796172
4.677177	1.0148133277507372
4.692192	1.014535643921277
4.707207	1.0144081187926117
4.7222223	1.0141043165413988
4.737237	1.0136742457657777
4.752252	1.0135339084999062
4.767267	1.0130113195587782
4.7822824	1.012232534580673
4.7972975	1.0125855790143214
4.8123126	1.0110140860532975
4.8273273	1.0119007112064518
4.8423424	1.011435186104294
4.8573575	1.0115090412384546
4.8723726	1.0116197800334235
4.8873873	1.0106953097058955
4.9024024	1.0099523375461685
4.9174175	1.0106323282563825
4.9324327	1.0104310654788062
4.9474473	1.0091747088179401
4.9624624	1.0090855543995427
4.9774776	1.0096220931733126
4.9924927	1.0084802837686697
5.007508	1.0080960947384872
5.022522	1.008131433227464
5.0375376	1.007700491984836
5.052552	1.007974207764242
5.067568	1.0072705863909148
5.0825825	1.0068559699752417
5.097598	1.0081005632508244
5.1126122	1.0069603693122189
5.127628	1.0070651708653389
5.142642	1.0066807623098157
5.1576576	1.0062082239087435
5.1726723	1.0059254012204502
5.187688	1.0054912328172656
5.2027025	1.0054557771357042
5.217718	1.005928089153771
5.2327323	1.0041781540682169
5.247748	1.0052981250694855
5.262762	1.004099474523665
5.2777777	1.0040215191124082
5.2927923	1.0028644959996305
5.307808	1.0031658061702262
5.3228226	1.0015520391729198
5.337838	1.0013686421339254
5.3528523	1.0008710661428248
5.367868	0.999062346126632
5.382882	0.9984726794826707
5.3978977	0.9973592197623727
5.4129124	0.9961452916705441
5.427928	0.9954151649245359
5.4429426	0.9938055390988867
5.457958	0.9928799115623624
5.4729724	0.9915335236139368
5.487988	0.9892391151666905
5.503003	0.988036512163866
5.518018	0.9860229843808829
5.5330334	0.984240028392913
5.548048	0.9834437504320959
5.5630636	0.9810449638796825
5.5780783	0.9796977623921217
5.593094	0.9785508908184646
5.608108	0.9767715719296642
5.6231236	0.9756934501419662
5.638138	0.9746068393391829
5.6531534	0.9734159817206512
5.668168	0.9723195139883202
5.6831837	0.97130663012455
5.6981983	0.969579629330433
5.713214	0.9695209380854042
5.728228	0.9680107778967059
5.7432437	0.9673168920972249
5.758258	0.9666239081556749
5.7732735	0.9666084522753263
5.788288	0.9670237741795336
5.8033037	0.9664612628790012
5.8183184	0.9661794342690354
5.833334	0.96626819951941
5.848348	0.9664608061799276
5.8633637	0.9662888947036014
5.878378	0.9668574299685802
5.8933935	0.9674445835481258
5.908408	0.9682341193126804
5.923424	0.9688220591134039
5.9384384	0.9686132012103552
5.953454	0.9696132630574568
5.968468	0.9710172721982265
5.983484	0.9721888965768273
5.998498	0.9725704884592435
6.0135136	0.9731346315478187
6.028528	0.9744098522455934
6.043544	0.9753173204255262
6.0585585	0.9769651499728518
6.073574	0.9778484198719789
6.088588	0.9791299807265565
6.103604	0.9808246321328331
6.118618	0.9815289535045866
6.1336336	0.9827778468977267
6.1486483	0.9848449698388494
6.163664	0.9857277951905687
6.1786785	0.98770432574656
6.193694	0.9883037792990589
6.2087083	0.989696962900852
6.223724	0.9908135513242032
6.238738	0.9923431078376095
6.2537537	0.9930246108148518
6.2687683	0.9948134377562413
6.283784	0.9964103354045893
6.2987986	0.9979408658446376
6.313814	0.9985664460868431
6.3288283	1.0003340417538782
6.343844	1.0013308158907515
6.358858	1.0028813226529776
6.3738737	1.0040598786456025
6.3888884	1.0049569431983087
6.403904	1.0055392792113809
6.4189186	1.0077512450208015
6.433934	1.008213578878341
6.4489484	1.009201880290377
6.463964	1.0107173172144452
6.478978	1.0111648628481715
6.4939938	1.0123853670044982
6.5090094	1.0132170201909307
6.524024	1.0141783468442758
6.5390396	1.0149503412938763
6.5540543	1.0167376683163059
6.56907	1.0178685506372414
6.584084	1.0182852658658044
6.5990996	1.01879283734007
6.614114	1.019961946618386
6.6291294	1.0198565851213437
6.644144	1.0215485663761525
6.6591597	1.021624629063003
6.6741743	1.0220100766590474
6.68919	1.0222937899031264
6.704204	1.0230604936194854
6.7192197	1.0241252719361857
6.734234	1.02379085229789
6.7492495	1.0244060699276072
6.764264	1.0245446025073541
6.7792797	1.0254167249636945
6.7942944	1.0255436670087914
6.80931	1.025193535670836
6.824324	1.0254107980898348
6.8393397	1.026020068418493
6.854354	1.026829105766159
6.8693695	1.026606637891737
6.884384	1.0267565997256072
6.8993998	1.026525961175455
6.9144144	1.02629963548757
6.92943	1.0261506926954824
6.944444	1.0263259309751822
6.95946	1.0266952893958596
6.974474	1.0260963325372103
6.9894896	1.026181932567026
7.004504	1.02543218660502
7.01952	1.0256175065852557
7.0345345	1.025797699294828
7.04955	1.0251414135674677
7.064564	1.0246473098626139
7.07958	1.023772177717319
7.094594	1.02410878722578
7.1096096	1.0237344275046876
7.1246243	1.0234185386552117
7.13964	1.0229498483688475
7.1546545	1.0222529461584393
7.16967	1.0219940550798277
7.1846843	1.0209668426761878
7.1997	1.0212010538995526
7.214714	1.0196886625083192
7.2297297	1.020307020716015
7.2447443	1.0192625482094886
7.25976	1.0185416102292997
7.2747746	1.0182370908809713
7.28979	1.017546527991495
7.3048043	1.0171491614952475
7.31982	1.016382060762709
7.334834	1.0158652309706941
7.3498497	1.0152164379612945
7.3648643	1.0144421069865763
7.37988	1.0137724486780684
7.3948946	1.0135247429445693
7.40991	1.0125825563723718
7.4249244	1.012415586473867
7.43994	1.0109085730403162
7.454954	1.011206391807482
7.4699697	1.0101247698822176
7.4849844	1.0091979765474242
7.5	1.0095212623550245
7.5150156	1.008494444073065
7.5300303	1.007824413121651
7.545046	1.0072670017017742
7.56006	1.0065913065068062
7.5750756	1.006221657133015
7.59009	1.0061630861622657
7.6051054	1.0051308041060585
7.62012	1.004730697440897
7.6351357	1.004240891183864
7.6501503	1.0031931900057314
7.665166	1.003297730107137
7.68018	1.0024266706375455
7.6951957	1.0024303390769205
7.71021	1.0013589322950192
7.7252254	1.0013852738896745
7.74024	1.0002265284931091
7.7552557	1.0002272648790878
7.7702703	0.9997516649294791
7.785286	0.9999188919133043
7.8003	0.9989687272811654
7.8153157	0.9987229432606739
7.83033	0.9982404278104848
7.8453455	0.9979840058591491
7.86036	0.9966915754108684
7.8753757	0.99685486607447
7.8903904	0.9964731722231274
7.905406	0.9963457871082728
7.92042	0.9964123436709905
7.935436	0.9959058799177797
7.95045	0.9952766528437361
7.9654655	0.9958761112847684
7.98048	0.9949018937234682
7.995496	0.9947333739030862
8.01051	0.9953205450926791
8.025526	0.9944850606680655
8.040541	0.9942802103491257
8.055555	0.9945169296193329
8.07057	0.9942430634966511
8.085586	0.9946057023420308
8.1006	0.9939486594929001
8.115616	0.9935629567805184
8.1306305	0.9936871075770882
8.145646	0.993841617675154
8.16066	0.9936763680641992
8.175676	0.9931919627567699
8.19069	0.9937236330595739
8.205706	0.9939045982368911
8.22072	0.9939014074496115
8.235736	0.9939455592069042
8.250751	0.9939604275786725
8.265766	0.9944319527907584
8.280781	0.9949626238371448
8.295795	0.9939260944982372
8.31081	0.9941679396956787
8.325826	0.9941920421509215
8.34084	0.9946513502436157
8.355856	0.9945034156748852
8.370871	0.9949576309297425
8.385886	0.9951017958626961
8.4009	0.9953739707099326
8.415916	0.995434738126892
8.43093	0.9955535375766881
8.445946	0.9959584773835872
8.46096	0.9967011241331295
8.475976	0.996435937010915
8.490991	0.9966490813266338
8.506006	0.9971521352269136
8.521022	0.997309208457647
8.536036	0.9971419093604048
8.551052	0.9977213732738284
8.566066	0.9976968987398823
8.581081	0.9980190796105046
8.596096	0.9980464196012948
8.611112	0.9987144020089409
8.626126	0.9985253575595431
8.641142	0.9990847866800735
8.656157	0.9994489085220917
8.671171	0.999850662524315
8.686186	0.9993851196514851
8.701201	1.000034391501502
8.716216	1.0004155913834412
8.731232	1.0005393018306
8.746246	1.001308829712173
8.761262	1.001302407264211
8.776276	1.0013159093728772
8.791292	1.0017700935535778
8.806306	1.001801322231732
8.8213215	1.0019561581542955
8.836336	1.0026029730668187
8.851352	1.0031881450913882
8.866366	1.0025665326125532
8.881382	1.0034670569278297
8.896397	1.0030580413178463
8.911411	1.0028164279908958
8.926426	1.0030523684215427
8.941442	1.0039341134376032
8.956456	1.0038743235605412
8.971472	1.004183562977832
8.986486	1.0044330374871084
9.001502	1.0047628415402663
9.016516	1.0047365818660678
9.031532	1.0048339042334071
9.046546	1.0052580534101214
9.061562	1.0045565660491191
9.076576	1.0046268690358366
9.091592	1.0060373784856356
9.1066065	1.0054916096997568
9.121622	1.006071415089154
9.136637	1.0052410306653545
9.151651	1.0055391569699812
9.166666	1.0057409363217535
9.181682	1.0059143365379335
9.196696	1.0062840530609016
9.211712	1.005873466547953
9.226727	1.0060683652368823
9.241742	1.0060152010637151
9.256756	1.0064511229734794
9.271772	1.0058465887391266
9.286786	1.0061836654147849
9.301802	1.006048987391316
9.316816	1.0063935233700785
9.331832	1.0064283622177184
9.346847	1.0062462261371243
9.361862	1.0061635116607688
9.376877	1.0063755794182987
9.3918915	1.0064006181747027
9.406906	1.006282497270264
9.421922	1.006137560698221
9.436936	1.0060241849709814
9.451952	1.0062968301295956
9.466967	1.0062696717407753
9.481982	1.006298515221151
9.496997	1.0061569437039894
9.5120125	1.0059497720798494
9.527027	1.0059187198395583
9.542042	1.0062675575212487
9.557057	1.0062459710232914
9.572072	1.0063163206409147
9.587088	1.0059698485414328
9.602102	1.0056889862535539
9.617118	1.0058082739723906
9.632132	1.0056467469395902
9.647148	1.005941700560454
9.662162	1.0055847322013511
9.677177	1.0055926634795573
9.692192	1.0049473106972544
9.707208	1.005411825789665
9.722222	1.0053850702442586
9.737238	1.0050242924700088
9.752253	1.0051103582204644
9.767267	1.0050517616417445
9.782282	1.0053962022642207
9.7972975	1.0049840841862556
9.812312	1.0052666086122135
9.827328	1.0049928773065064
9.842342	1.0047365624451126
9.857358	1.004897835282419
9.872372	1.0042784111188092
9.887388	1.0045327195867508
9.902402	1.00483088385126
9.917418	1.005041051676878
9.932432	1.0043678637975682
9.947448	1.004631605133368
9.962462	1.0044188103642162
9.977478	1.0041329745999013
9.992493	1.0046750259592738
