# Supplementary material for: Peering inside the black box by learning the relevance of many-body functions in neural network potentials
Source: Nat Commun. 2025 Nov 10;16:9898. doi: 10.1038/s41467-025-65863-0 (PMC12603069; doi:10.1038/s41467-025-65863-0)
Supplement: Supplementary file 8 — Source Data Fig S6 [file 41467_2025_65863_MOESM8_ESM.zip › fig_s6_wm_2B_zero_rel_w_inset/total_rels_water_SO3Net.csv]

r_bin_center	hist_value
-0.5157093641161918	1.0
-0.501592289507389	2.0
-0.48747521489858625	0.0
-0.4733581402897835	1.0
-0.45924106568098066	4.0
-0.4451239910721779	4.0
-0.4310069164633751	6.0
-0.41688984185457234	10.0
-0.4027727672457695	7.0
-0.3886556926369667	24.0
-0.3745386180281639	25.0
-0.3604215434193611	25.0
-0.3463044688105583	41.0
-0.3321873942017555	70.0
-0.31807031959295273	73.0
-0.30395324498414994	116.0
-0.28983617037534715	152.0
-0.2757190957665443	218.0
-0.26160202115774156	229.0
-0.24748494654893874	307.0
-0.23336787194013595	351.0
-0.21925079733133315	425.0
-0.20513372272253036	503.0
-0.19101664811372757	572.0
-0.17689957350492477	620.0
-0.16278249889612198	731.0
-0.1486654242873192	769.0
-0.1345483496785164	979.0
-0.1204312750697136	1220.0
-0.10631420046091081	1523.0
-0.09219712585210801	1875.0
-0.07808005124330522	2068.0
-0.06396297663450243	2237.0
-0.049845902025699634	2557.0
-0.03572882741689684	3378.0
-0.02161175280809402	7927.0
-0.007494678199291227	53712.0
0.006622396409511566	165982.0
0.02073947101831436	15940.0
0.03485654562711715	9180.0
0.048973620235919946	5456.0
0.06309069484472274	3224.0
0.07720776945352553	1960.0
0.09132484406232833	1167.0
0.10544191867113112	791.0
0.11955899327993391	570.0
0.1336760678887367	463.0
0.1477931424975395	371.0
0.1619102171063423	361.0
0.17602729171514508	257.0
0.19014436632394788	234.0
0.20426144093275067	225.0
0.21837851554155346	196.0
0.23249559015035626	185.0
0.24661266475915905	143.0
0.26072973936796184	138.0
0.27484681397676464	108.0
0.28896388858556743	107.0
0.3030809631943702	88.0
0.317198037803173	63.0
0.3313151124119758	73.0
0.3454321870207786	50.0
0.3595492616295814	52.0
0.3736663362383842	37.0
0.38778341084718704	31.0
0.40190048545598983	24.0
0.4160175600647926	20.0
0.4301346346735954	24.0
0.4442517092823982	24.0
0.458368783891201	19.0
0.4724858585000038	13.0
0.48660293310880665	6.0
0.5007200077176094	12.0
0.5148370823264121	5.0
0.528954156935215	6.0
0.5430712315440178	4.0
0.5571883061528206	6.0
0.5713053807616233	5.0
0.5854224553704261	0.0
0.599539529979229	2.0
0.6136566045880317	3.0
0.6277736791968345	2.0
0.6418907538056373	1.0
0.6560078284144402	2.0
0.6701249030232429	2.0
0.6842419776320456	3.0
0.6983590522408485	2.0
0.7124761268496513	1.0
0.7265932014584541	1.0
0.7407102760672568	0.0
0.7548273506760597	0.0
0.7689444252848625	0.0
0.7830614998936652	0.0
0.797178574502468	0.0
0.8112956491112708	0.0
0.8254127237200737	0.0
0.8395297983288765	0.0
0.8536468729376793	0.0
0.867763947546482	0.0
0.8818810221552849	1.0
