# Supplementary material for: Peering inside the black box by learning the relevance of many-body functions in neural network potentials
Source: Nat Commun. 2025 Nov 10;16:9898. doi: 10.1038/s41467-025-65863-0 (PMC12603069; doi:10.1038/s41467-025-65863-0)
Supplement: Supplementary file 8 — Source Data Fig S6 [file 41467_2025_65863_MOESM8_ESM.zip › fig_s6_wm_2B_zero_rel_w_inset/aa_rdf_methane.csv]

r	gr
0.0075075077	0.0
0.022522524	0.0
0.037537538	0.0
0.052552555	0.0
0.06756757	0.0
0.08258259	0.0
0.0975976	0.0
0.11261262	0.0
0.12762763	0.0
0.14264265	0.0
0.15765765	0.0
0.17267269	0.0
0.1876877	0.0
0.2027027	0.0
0.21771772	0.0
0.23273274	0.0
0.24774775	0.0
0.26276276	0.0
0.2777778	0.0
0.2927928	0.0
0.3078078	0.0
0.3228228	0.0
0.33783787	0.0
0.35285288	0.0
0.3678679	0.0
0.3828829	0.0
0.3978979	0.0
0.4129129	0.0
0.42792794	0.0
0.44294295	0.0
0.45795795	0.0
0.472973	0.0
0.487988	0.0
0.503003	0.0
0.518018	0.0
0.533033	0.0
0.5480481	0.0
0.5630631	0.0
0.5780781	0.0
0.5930931	0.0
0.6081081	0.0
0.6231231	0.0
0.6381381	0.0
0.6531531	0.0
0.6681681	0.0
0.6831832	0.0
0.6981982	0.0
0.7132132	0.0
0.7282282	0.0
0.7432432	0.0
0.7582582	0.0
0.7732732	0.0
0.78828824	0.0
0.80330324	0.0
0.81831825	0.0
0.8333334	0.0
0.8483484	0.0
0.8633634	0.0
0.8783784	0.0
0.8933934	0.0
0.9084084	0.0
0.9234234	0.0
0.9384385	0.0
0.9534535	0.0
0.9684685	0.0
0.9834835	0.0
0.9984985	0.0
1.0135136	0.0
1.0285285	0.0
1.0435436	0.0
1.0585585	0.0
1.0735736	0.0
1.0885886	0.0
1.1036036	0.0
1.1186186	0.0
1.1336336	0.0
1.1486486	0.0
1.1636636	0.0
1.1786786	0.0
1.1936938	0.0
1.2087088	0.0
1.2237238	0.0
1.2387388	0.0
1.2537538	0.0
1.2687688	0.0
1.2837838	0.0
1.2987988	0.0
1.3138138	0.0
1.3288288	0.0
1.3438438	0.0
1.3588588	0.0
1.373874	0.0
1.388889	0.0
1.403904	0.0
1.418919	0.0
1.433934	0.0
1.448949	0.0
1.463964	0.0
1.478979	0.0
1.493994	0.0
1.509009	0.0
1.524024	0.0
1.539039	0.0
1.554054	0.0
1.569069	0.0
1.584084	0.0
1.599099	0.0
1.614114	0.0
1.629129	0.0
1.6441442	0.0
1.6591592	0.0
1.6741742	0.0
1.6891892	0.0
1.7042042	0.0
1.7192192	0.0
1.7342342	0.0
1.7492492	0.0
1.7642642	0.0
1.7792792	0.0
1.7942942	0.0
1.8093092	0.0
1.8243243	0.0
1.8393393	0.0
1.8543543	0.0
1.8693695	0.0
1.8843844	0.0
1.8993995	0.0
1.9144144	0.0
1.9294295	0.0
1.9444444	0.0
1.9594595	0.0
1.9744744	0.0
1.9894896	0.0
2.0045044	0.0
2.0195196	0.0
2.0345345	0.0
2.0495496	0.0
2.0645645	0.0
2.0795796	0.0
2.0945945	0.0
2.1096096	0.0
2.1246245	0.0
2.1396396	0.0
2.1546547	0.0
2.1696696	0.0
2.1846848	0.0
2.1996996	0.0
2.2147148	0.0
2.2297297	0.0
2.2447448	0.0
2.2597597	0.0
2.2747748	0.0
2.2897897	0.0
2.3048048	0.0
2.3198197	0.0
2.3348348	0.0
2.3498497	0.0
2.3648648	0.0
2.37988	0.0
2.394895	0.0
2.40991	0.0
2.4249249	0.0
2.43994	0.0
2.454955	0.0
2.46997	0.0
2.4849849	0.0
2.5	0.0
2.5150151	0.0
2.53003	0.0
2.545045	0.0
2.56006	0.0
2.5750751	0.0
2.59009	0.0
2.605105	0.0
2.62012	0.0
2.6351352	0.0
2.65015	0.0
2.665165	0.0
2.68018	0.0
2.6951952	0.0
2.71021	0.0
2.725225	0.0
2.74024	0.0
2.7552552	0.0
2.7702703	0.0
2.7852855	0.0
2.8003004	0.0
2.8153155	0.0
2.8303304	0.0
2.8453455	0.0
2.8603604	0.0
2.8753755	0.0
2.8903904	0.0
2.9054055	0.0
2.9204204	2.442825945025347e-05
2.9354355	2.417903441592756e-05
2.9504504	2.3933590270397216e-05
2.9654655	0.00014215046256278775
2.9804804	0.00014072186652897424
2.9954956	0.00016253449322978532
3.0105104	0.0004367730980816915
3.0255256	0.0008876608474084864
3.0405405	0.001442320685531923
3.0555556	0.0019637532023873967
3.0705705	0.002585421097699086
3.0855856	0.004464155584848918
3.1006005	0.007064947554260526
3.1156156	0.009508223110562606
3.1306305	0.013477494964955225
3.1456456	0.017097075035837548
3.1606605	0.025881988540578816
3.1756756	0.033158082173584597
3.1906905	0.0436315229503336
3.2057056	0.05583420229777243
3.2207205	0.07200553975674592
3.2357357	0.08739766539396739
3.250751	0.1110969833629464
3.265766	0.1338731803190321
3.2807808	0.15986664471903847
3.295796	0.19274677627633083
3.310811	0.2290348099797345
3.325826	0.2698981042361114
3.3408408	0.30959083646824537
3.355856	0.3607544276969212
3.370871	0.4131426561037074
3.385886	0.46360649672106397
3.4009008	0.5193090921858949
3.415916	0.5832456374311034
3.430931	0.6469145072140772
3.445946	0.7128426180967918
3.4609609	0.7727441134827138
3.475976	0.8482913619757296
3.490991	0.9242082157311414
3.506006	1.010347386232745
3.521021	1.0664647229054482
3.536036	1.1502245328134504
3.5510511	1.2168156962607648
3.566066	1.2956683898509933
3.581081	1.3639099835271329
3.596096	1.4276860647074057
3.6111112	1.5110034475353202
3.626126	1.5779794799247053
3.641141	1.6426644089787292
3.656156	1.7095705540222854
3.6711712	1.7726079011335971
3.686186	1.8258282374420123
3.701201	1.8861444560571516
3.716216	1.937856515330557
3.7312312	1.978932797081794
3.746246	2.0186003853682535
3.7612615	2.0790563048678523
3.7762764	2.1025525829904503
3.7912915	2.13886571562615
3.8063064	2.1640490805127803
3.8213215	2.1836284889906707
3.8363364	2.2233679526125045
3.8513515	2.230685426489837
3.8663664	2.240922056652712
3.8813815	2.24936429546218
3.8963964	2.2675238423105877
3.9114115	2.263788201379086
3.9264264	2.2684127296173644
3.9414415	2.272010715703191
3.9564564	2.2613858981152513
3.9714715	2.2515753970264694
3.9864864	2.244647112781912
4.0015016	2.229736157351455
4.0165167	2.220186559378679
4.0315313	2.2062920797845083
4.0465465	2.1914097854509
4.0615616	2.1734067771942502
4.0765767	2.1408720094113307
4.0915914	2.1258705903159703
4.1066065	2.0923494115912016
4.1216216	2.077924188370749
4.1366367	2.0511716905530037
4.1516514	2.0298469350655877
4.1666665	1.9952360692151927
4.1816816	1.9683895974619638
4.1966968	1.941919194953134
4.2117114	1.9117183692634334
4.2267265	1.8850523774676304
4.2417417	1.856690246154364
4.256757	1.827773798404406
4.271772	1.798480700486203
4.286787	1.7727399670838917
4.3018017	1.7307302248186616
4.316817	1.7129664309472565
4.331832	1.6794073076859688
4.346847	1.6570169147825922
4.361862	1.629440654194174
4.376877	1.6028812231263903
4.391892	1.5748227060176792
4.406907	1.5450640640158237
4.4219217	1.5249072623629787
4.436937	1.498202300311469
4.451952	1.4761393712610749
4.466967	1.4525082025865537
4.481982	1.428007012464984
4.496997	1.405074422883598
4.512012	1.387457162335908
4.527027	1.3602602551720633
4.542042	1.335428361287071
4.557057	1.314172662834752
4.572072	1.2914689040694083
4.587087	1.2789530932485644
4.6021023	1.2508893449527139
4.617117	1.2351817918118952
4.632132	1.2124240278546705
4.647147	1.2067859338829248
4.662162	1.184111267139865
4.677177	1.1732332765642917
4.692192	1.1499285350494681
4.707207	1.138140892307812
4.7222223	1.1179173532605224
4.737237	1.1040448483404903
4.752252	1.0917990916444245
4.767267	1.0697043528631611
4.7822824	1.0634706127683682
4.7972975	1.050627397408509
4.8123126	1.0374910087225757
4.8273273	1.0245655513151768
4.8423424	1.0157943880015659
4.8573575	1.001306636194126
4.8723726	0.9880641460616564
4.8873873	0.9778524136602018
4.9024024	0.9656519838085635
4.9174175	0.9596719843380491
4.9324327	0.9467246722966248
4.9474473	0.9361685998281019
4.9624624	0.9245088843987143
4.9774776	0.9186473309091368
4.9924927	0.9070138458337572
5.007508	0.9010223222373765
5.022522	0.8910834805522323
5.0375376	0.8873547992565507
5.052552	0.8770854596183683
5.067568	0.8693195092735992
5.0825825	0.8640746374954641
5.097598	0.8524100594800108
5.1126122	0.8426060535184826
5.127628	0.838328826362846
5.142642	0.8351807667597015
5.1576576	0.8322729064715195
5.1726723	0.8236781178744765
5.187688	0.8190975739011016
5.2027025	0.8151654812082445
5.217718	0.805039243761884
5.2327323	0.8067674479211251
5.247748	0.8004316167802844
5.262762	0.7914837099035841
5.2777777	0.7890082573637558
5.2927923	0.781585259282673
5.307808	0.7781545909093167
5.3228226	0.7761120631194964
5.337838	0.772768820152828
5.3528523	0.7651243974747622
5.367868	0.7627698590721207
5.382882	0.7639432573818501
5.3978977	0.7583419604369557
5.4129124	0.7558104665117157
5.427928	0.7524753700514145
5.4429426	0.7520321495765819
5.457958	0.7493181442157495
5.4729724	0.7480374496055663
5.487988	0.7445213122649883
5.503003	0.745597177274497
5.518018	0.7433515688347412
5.5330334	0.7416740357176732
5.548048	0.7404792091555609
5.5630636	0.7334279630645306
5.5780783	0.7323215118230448
5.593094	0.7360477129629707
5.608108	0.7298613793665955
5.6231236	0.7345142975159559
5.638138	0.7331251919514888
5.6531534	0.7318855202426574
5.668168	0.7308849209429176
5.6831837	0.7359509333791328
5.6981983	0.7340507403799533
5.713214	0.7312120980920452
5.728228	0.7324984641857645
5.7432437	0.7341905975175842
5.758258	0.735475457940767
5.7732735	0.7327955112516601
5.788288	0.7377961386628569
5.8033037	0.7332355827659867
5.8183184	0.7370296751685029
5.833334	0.7364905058852815
5.848348	0.7373680180495296
5.8633637	0.7366548352726795
5.878378	0.7468660166413466
5.8933935	0.7479922729620219
5.908408	0.7453031413166805
5.923424	0.7524782275130827
5.9384384	0.7515471622312221
5.953454	0.7551130137835577
5.968468	0.7520961489711027
5.983484	0.7548997009664602
5.998498	0.7597818535356337
6.0135136	0.7628717842538434
6.028528	0.7630577868577497
6.043544	0.763823717685328
6.0585585	0.7690681836806296
6.073574	0.7702452297704788
6.088588	0.7748632543840792
6.103604	0.7768466348740912
6.118618	0.78093512389806
6.1336336	0.7835731084932844
6.1486483	0.7865380791837883
6.163664	0.7921916458905756
6.1786785	0.798029090376364
6.193694	0.8002390343785034
6.2087083	0.8005884494003609
6.223724	0.808931266973106
6.238738	0.8114045043717367
6.2537537	0.8194353529992668
6.2687683	0.818889257251032
6.283784	0.8237218468617017
6.2987986	0.8323525034014922
6.313814	0.8310307071984614
6.3288283	0.8358123264314032
6.343844	0.8398672661509109
6.358858	0.8492461546921214
6.3738737	0.850784243887449
6.3888884	0.8500130040650364
6.403904	0.862645433294532
6.4189186	0.8650920028727935
6.433934	0.8652824698053966
6.4489484	0.8739323197154523
6.463964	0.8805087563158813
6.478978	0.8880973811015384
6.4939938	0.8882475587260814
6.5090094	0.8949127974991937
6.524024	0.9028369683934859
6.5390396	0.9017040274895504
6.5540543	0.9125077301774
6.56907	0.9151515947049919
6.584084	0.9149160018833962
6.5990996	0.9271507851679485
6.614114	0.9316120989651222
6.6291294	0.9377161735182528
6.644144	0.9458985745022144
6.6591597	0.946325575003421
6.6741743	0.9502518780315438
6.68919	0.9610387607299065
6.704204	0.9679605892091978
6.7192197	0.9663710604149919
6.734234	0.9736392978682029
6.7492495	0.981313077786864
6.764264	0.9889695087153582
6.7792797	0.988465139499095
6.7942944	0.9948433473623979
6.80931	0.9977774220454795
6.824324	1.008226942660529
6.8393397	1.0135383127130249
6.854354	1.0192413026184421
6.8693695	1.0252918559056712
6.884384	1.02687518369541
6.8993998	1.035927989736267
6.9144144	1.0415367485722629
6.92943	1.0452095160458392
6.944444	1.0499307841664198
6.95946	1.05519346311306
6.974474	1.0565931769578694
6.9894896	1.0647207239817316
7.004504	1.0682487635776223
7.01952	1.07260932823835
7.0345345	1.0783624983109403
7.04955	1.0849118234935724
7.064564	1.0916350430420045
7.07958	1.0918106665620513
7.094594	1.0980428375818492
7.1096096	1.1050714370359684
7.1246243	1.1067524064614223
7.13964	1.109978432095331
7.1546545	1.1154096816026757
7.16967	1.1182565151175858
7.1846843	1.1275249490638193
7.1997	1.1277266737105371
7.214714	1.132215895637325
7.2297297	1.1338585266498271
7.2447443	1.1389989793984872
7.25976	1.143106472334152
7.2747746	1.1424848321709051
7.28979	1.1463197298022807
7.3048043	1.1533234409814976
7.31982	1.1538538186763645
7.334834	1.1560824958231644
7.3498497	1.1587970842247621
7.3648643	1.164169301032108
7.37988	1.1656644716822262
7.3948946	1.165956502420051
7.40991	1.1700582665600554
7.4249244	1.1670606686716147
7.43994	1.1698398831955517
7.454954	1.1723481884203986
7.4699697	1.1708881614258524
7.4849844	1.1750152876696665
7.5	1.1728452990394487
7.5150156	1.1736379959822805
7.5300303	1.1768104732347453
7.545046	1.1758294456241671
7.56006	1.176552178542966
7.5750756	1.1744989669011232
7.59009	1.174753072550944
7.6051054	1.1763081420709973
7.62012	1.1736799998654477
7.6351357	1.1741140793939973
7.6501503	1.1713808776060657
7.665166	1.1720234610539921
7.68018	1.1698939391547827
7.6951957	1.169497868956785
7.71021	1.1669846471293046
7.7252254	1.1637805771175411
7.74024	1.1647632293512098
7.7552557	1.1651522476613632
7.7702703	1.1601428745045055
7.785286	1.160778173535543
7.8003	1.1556377276486633
7.8153157	1.1544617119011353
7.83033	1.1509499638219254
7.8453455	1.1501563620796331
7.86036	1.144734314422534
7.8753757	1.1413052891920845
7.8903904	1.142869931155778
7.905406	1.1412467024503286
7.92042	1.1377979409399293
7.935436	1.1287313284305176
7.95045	1.1297900835343804
7.9654655	1.1237061734668539
7.98048	1.1231280111070345
7.995496	1.1164430061296085
8.01051	1.1167959348504588
8.025526	1.1125293550620095
8.040541	1.1081948352968378
8.055555	1.1029262590740119
8.07057	1.1019190737346742
8.085586	1.0995744846974531
8.1006	1.095605832220087
8.115616	1.0938112363677954
8.1306305	1.0870816669412866
8.145646	1.0833599499009963
8.16066	1.079806269076376
8.175676	1.0749976281431
8.19069	1.0747339387928208
8.205706	1.071288212077137
8.22072	1.0628585620935687
8.235736	1.063609489607423
8.250751	1.0581182411433148
8.265766	1.0550431386331145
8.280781	1.0513393378520726
8.295795	1.048956799351539
8.31081	1.0442437200628254
8.325826	1.0427444289174252
8.34084	1.0369366705944967
8.355856	1.0336803680525644
8.370871	1.0320485880593535
8.385886	1.0262612571324876
8.4009	1.0239795242472427
8.415916	1.0232658188797175
8.43093	1.0184067005801665
8.445946	1.013186138773272
8.46096	1.0081847362259047
8.475976	1.009264170646703
8.490991	1.0058868639887704
8.506006	1.002174050760486
8.521022	0.9963747040082884
8.536036	0.9972650291153592
8.551052	0.9938331708749575
8.566066	0.9891885671229053
8.581081	0.986962346326718
8.596096	0.9835272050384263
8.611112	0.9810544294531275
8.626126	0.9786710203755923
8.641142	0.9785614702878488
8.656157	0.9744263989640255
8.671171	0.9732399942225903
8.686186	0.9698912694743204
8.701201	0.9679113468001858
8.716216	0.9641761522864043
8.731232	0.9627096595229783
8.746246	0.9563075011330534
8.761262	0.9606675947108944
8.776276	0.9552736204479679
8.791292	0.952959574934822
8.806306	0.9530093643773849
8.8213215	0.9499048959528339
8.836336	0.9531424950178025
8.851352	0.9494921692950736
8.866366	0.9466825042955234
8.881382	0.9444650982810798
8.896397	0.9437684007396779
8.911411	0.9432206116918248
8.926426	0.9376902820398594
8.941442	0.939360718128948
8.956456	0.938004769525682
8.971472	0.9358995038254574
8.986486	0.9362126100672563
9.001502	0.9339269376819893
9.016516	0.932079142361204
9.031532	0.928312829630694
9.046546	0.9268728567828131
9.061562	0.9224711536273373
9.076576	0.9244263427025285
9.091592	0.9234978600271214
9.1066065	0.9159101647013972
9.121622	0.9161573241559344
9.136637	0.9133513546355327
9.151651	0.9140788874796765
9.166666	0.9101693218478834
9.181682	0.9084217309561278
9.196696	0.9060445627386728
9.211712	0.9055689987179527
9.226727	0.9059728029504871
9.241742	0.9013981779229737
9.256756	0.9040739723964384
9.271772	0.9027614943103293
9.286786	0.8990660672510393
9.301802	0.8987503101217182
9.316816	0.898164327272029
9.331832	0.8957489305691432
9.346847	0.8961112567260371
9.361862	0.8952928730501495
9.376877	0.8933653333720363
9.3918915	0.8933216365247487
9.406906	0.8940794462829916
9.421922	0.8899428712330222
9.436936	0.8895836557763127
9.451952	0.8890680708155347
9.466967	0.8902195565282273
9.481982	0.8881040230753638
9.496997	0.8907150697966314
9.5120125	0.8845394335854381
9.527027	0.8883932660813736
9.542042	0.8831278043740727
9.557057	0.8877178300784605
9.572072	0.8838526590096164
9.587088	0.8856258527890727
9.602102	0.8846777660585935
9.617118	0.8870487283679223
9.632132	0.884497350810315
9.647148	0.8830483790155235
9.662162	0.8835411162097703
9.677177	0.881904741511106
9.692192	0.8827018118713901
9.707208	0.8827319813791105
9.722222	0.8844226145297328
9.737238	0.8846392840733416
9.752253	0.883699345006521
9.767267	0.8824227057482193
9.782282	0.8819251309537449
9.7972975	0.8817201004376818
9.812312	0.8834149592287528
9.827328	0.8835352953398559
9.842342	0.8857146006475412
9.857358	0.8868624659218745
9.872372	0.8876190463466178
9.887388	0.8837031560122952
9.902402	0.8819796214501574
9.917418	0.8824958056037597
9.932432	0.8835705828192658
9.947448	0.8836268947649792
9.962462	0.8842699338723572
9.977478	0.8847286060301167
9.992493	0.8841682401848394
