# Supplementary material for: Peering inside the black box by learning the relevance of many-body functions in neural network potentials
Source: Nat Commun. 2025 Nov 10;16:9898. doi: 10.1038/s41467-025-65863-0 (PMC12603069; doi:10.1038/s41467-025-65863-0)
Supplement: Supplementary file 8 — Source Data Fig S6 [file 41467_2025_65863_MOESM8_ESM.zip › fig_s6_wm_2B_zero_rel_w_inset/cg_rdf_methane_PaiNN.csv]

r	gr
0.0075075077	0.0
0.022522524	0.0
0.037537538	0.0
0.052552555	0.0
0.06756757	0.0
0.08258259	0.0
0.0975976	0.0
0.11261262	0.0
0.12762763	0.0
0.14264265	0.0
0.15765765	0.0
0.17267269	0.0
0.1876877	0.0
0.2027027	0.0
0.21771772	0.0
0.23273274	0.0
0.24774775	0.0
0.26276276	0.0
0.2777778	0.0
0.2927928	0.0
0.3078078	0.0
0.3228228	0.0
0.33783787	0.0
0.35285288	0.0
0.3678679	0.0
0.3828829	0.0
0.3978979	0.0
0.4129129	0.0
0.42792794	0.0
0.44294295	0.0
0.45795795	0.0
0.472973	0.0
0.487988	0.0
0.503003	0.0
0.518018	0.0
0.533033	0.0
0.5480481	0.0
0.5630631	0.0
0.5780781	0.0
0.5930931	0.0
0.6081081	0.0
0.6231231	0.0
0.6381381	0.0
0.6531531	0.0
0.6681681	0.0
0.6831832	0.0
0.6981982	0.0
0.7132132	0.0
0.7282282	0.0
0.7432432	0.0
0.7582582	0.0
0.7732732	0.0
0.78828824	0.0
0.80330324	0.0
0.81831825	0.0
0.8333334	0.0
0.8483484	0.0
0.8633634	0.0
0.8783784	0.0
0.8933934	0.0
0.9084084	0.0
0.9234234	0.0
0.9384385	0.0
0.9534535	0.0
0.9684685	0.0
0.9834835	0.0
0.9984985	0.0
1.0135136	0.0
1.0285285	0.0
1.0435436	0.0
1.0585585	0.0
1.0735736	0.0
1.0885886	0.0
1.1036036	0.0
1.1186186	0.0
1.1336336	0.0
1.1486486	0.0
1.1636636	0.0
1.1786786	0.0
1.1936938	0.0
1.2087088	0.0
1.2237238	0.0
1.2387388	0.0
1.2537538	0.0
1.2687688	0.0
1.2837838	0.0
1.2987988	0.0
1.3138138	0.0
1.3288288	0.0
1.3438438	0.0
1.3588588	0.0
1.373874	0.0
1.388889	0.0
1.403904	0.0
1.418919	0.0
1.433934	0.0
1.448949	0.0
1.463964	0.0
1.478979	0.0
1.493994	0.0
1.509009	0.0
1.524024	0.0
1.539039	0.0
1.554054	0.0
1.569069	0.0
1.584084	0.0
1.599099	0.0
1.614114	0.0
1.629129	0.0
1.6441442	0.0
1.6591592	0.0
1.6741742	0.0
1.6891892	0.0
1.7042042	0.0
1.7192192	0.0
1.7342342	0.0
1.7492492	0.0
1.7642642	0.0
1.7792792	0.0
1.7942942	0.0
1.8093092	0.0
1.8243243	0.0
1.8393393	0.0
1.8543543	0.0
1.8693695	0.0
1.8843844	0.0
1.8993995	0.0
1.9144144	0.0
1.9294295	0.0
1.9444444	0.0
1.9594595	0.0
1.9744744	0.0
1.9894896	0.0
2.0045044	0.0
2.0195196	0.0
2.0345345	0.0
2.0495496	0.0
2.0645645	0.0
2.0795796	0.0
2.0945945	0.0
2.1096096	0.0
2.1246245	0.0
2.1396396	0.0
2.1546547	0.0
2.1696696	0.0
2.1846848	0.0
2.1996996	0.0
2.2147148	0.0
2.2297297	0.0
2.2447448	0.0
2.2597597	0.0
2.2747748	0.0
2.2897897	0.0
2.3048048	0.0
2.3198197	0.0
2.3348348	0.0
2.3498497	0.0
2.3648648	0.0
2.37988	0.0
2.394895	0.0
2.40991	0.0
2.4249249	0.0
2.43994	0.0
2.454955	0.0
2.46997	0.0
2.4849849	0.0
2.5	0.0
2.5150151	0.0
2.53003	0.0
2.545045	0.0
2.56006	0.0
2.5750751	0.0
2.59009	0.0
2.605105	0.0
2.62012	0.0
2.6351352	0.0
2.65015	0.0
2.665165	0.0
2.68018	0.0
2.6951952	0.0
2.71021	0.0
2.725225	0.0
2.74024	0.0
2.7552552	0.0
2.7702703	0.0
2.7852855	0.0
2.8003004	0.0
2.8153155	0.0
2.8303304	0.0
2.8453455	0.0
2.8603604	0.0
2.8753755	0.0
2.8903904	0.0
2.9054055	0.0
2.9204204	0.0
2.9354355	0.0
2.9504504	0.0
2.9654655	0.00014807332598815086
2.9804804	8.55080384713644e-05
2.9954956	0.0002176800203848269
3.0105104	0.0003591882457891492
3.0255256	0.0006875575241335099
3.0405405	0.0009155351850607106
3.0555556	0.001499313677178479
3.0705705	0.003682934579536731
3.0855856	0.004536185212841151
3.1006005	0.006648217228945953
3.1156156	0.008384081040527338
3.1306305	0.013629393431097382
3.1456456	0.018489362028422014
3.1606605	0.025798118689167038
3.1756756	0.034658011802897015
3.1906905	0.045886495210746954
3.2057056	0.05737921094180583
3.2207205	0.07063301782366983
3.2357357	0.08800248287537438
3.250751	0.11051984351130004
3.265766	0.1342825470302574
3.2807808	0.16429964623076188
3.295796	0.19823036034568622
3.310811	0.23207385208592793
3.325826	0.2695087121644109
3.3408408	0.31206794888748607
3.355856	0.359578710537235
3.370871	0.4098435301028159
3.385886	0.4632636391185433
3.4009008	0.5222390527943596
3.415916	0.5839726188728178
3.430931	0.6404336360635129
3.445946	0.7108157907756707
3.4609609	0.7836977257153647
3.475976	0.8506307286342886
3.490991	0.9166205294266552
3.506006	0.9998568914491641
3.521021	1.0729569829239138
3.536036	1.1486733540697613
3.5510511	1.2219935157375301
3.566066	1.2969795568338525
3.581081	1.3674391922278486
3.596096	1.4509815233107526
3.6111112	1.5240322229162582
3.626126	1.585793762385532
3.641141	1.6438045801843018
3.656156	1.7118336535818643
3.6711712	1.7681978109556633
3.686186	1.8233855764637885
3.701201	1.8870720868437663
3.716216	1.9448892440000862
3.7312312	1.9871930297072533
3.746246	2.0427785650515675
3.7612615	2.0755250876789066
3.7762764	2.111909629927667
3.7912915	2.1380717869111385
3.8063064	2.1602487485741415
3.8213215	2.195425948236544
3.8363364	2.20899407018818
3.8513515	2.2276181658150724
3.8663664	2.2471700090601447
3.8813815	2.25357580821459
3.8963964	2.2570914714719543
3.9114115	2.2584018864049864
3.9264264	2.243672974976965
3.9414415	2.2436343113670567
3.9564564	2.239412047408725
3.9714715	2.253770546362923
3.9864864	2.240380327281185
4.0015016	2.230202422650599
4.0165167	2.2137082543425404
4.0315313	2.1941074722272846
4.0465465	2.182226491999724
4.0615616	2.164543946454744
4.0765767	2.1361645930921114
4.0915914	2.1285823507839345
4.1066065	2.0943497524128336
4.1216216	2.075803085485125
4.1366367	2.0543178560759228
4.1516514	2.027845543170665
4.1666665	2.0066217113259275
4.1816816	1.9785137573581528
4.1966968	1.9452247069322544
4.2117114	1.9157857851342048
4.2267265	1.8900451451158087
4.2417417	1.863452434666151
4.256757	1.8204561287120051
4.271772	1.8010111569564125
4.286787	1.7654452414312842
4.3018017	1.7349514161034003
4.316817	1.7033224183466402
4.331832	1.6730545668049541
4.346847	1.6412528546367378
4.361862	1.620136568074568
4.376877	1.5965229194151456
4.391892	1.571816598612475
4.406907	1.5447770869184532
4.4219217	1.5213665208428662
4.436937	1.4905350111098739
4.451952	1.4612028895162859
4.466967	1.4432891088190205
4.481982	1.4136526117635857
4.496997	1.3922850132532034
4.512012	1.381363681147734
4.527027	1.3501102332603299
4.542042	1.333327196757258
4.557057	1.3101491750341139
4.572072	1.287752302916798
4.587087	1.267731593144752
4.6021023	1.257619749208973
4.617117	1.2321659224268369
4.632132	1.2126306633012123
4.647147	1.1955055361145228
4.662162	1.1778683826326157
4.677177	1.1667944092537665
4.692192	1.1486582229817897
4.707207	1.1287446687560196
4.7222223	1.114827181439985
4.737237	1.1024998749601649
4.752252	1.087685332624623
4.767267	1.080255304716981
4.7822824	1.071204292738504
4.7972975	1.0536739727878317
4.8123126	1.0428494857114325
4.8273273	1.0304262934887278
4.8423424	1.012530598346863
4.8573575	1.0034004691050578
4.8723726	0.9882044673269544
4.8873873	0.9847879426758794
4.9024024	0.9718343116118834
4.9174175	0.9670691633954225
4.9324327	0.9596727511502926
4.9474473	0.9449849315583742
4.9624624	0.9302809394248742
4.9774776	0.9160592670964687
4.9924927	0.9121277058023318
5.007508	0.9002355058168496
5.022522	0.8926712402241486
5.0375376	0.8856331832360023
5.052552	0.8774142779842582
5.067568	0.8692092700932869
5.0825825	0.8630907800050814
5.097598	0.8633723105825291
5.1126122	0.8511701763307837
5.127628	0.8441829110952345
5.142642	0.8371550859036052
5.1576576	0.8340963935977256
5.1726723	0.8269725213174387
5.187688	0.819642548994197
5.2027025	0.8171754737313941
5.217718	0.8088916258366541
5.2327323	0.8070057786416337
5.247748	0.8053012777821116
5.262762	0.795825856651439
5.2777777	0.7893665032776811
5.2927923	0.7828291534076933
5.307808	0.7829567051350359
5.3228226	0.7786983119616881
5.337838	0.7760453146313163
5.3528523	0.7705321445017604
5.367868	0.7661524158100069
5.382882	0.7702365618378173
5.3978977	0.7698769351125213
5.4129124	0.7618437408133552
5.427928	0.7539840980218
5.4429426	0.7547452642933677
5.457958	0.7492377687844006
5.4729724	0.7478868739727584
5.487988	0.7415559753495032
5.503003	0.7347583469334624
5.518018	0.7349935589033196
5.5330334	0.738248076851292
5.548048	0.7412471622578727
5.5630636	0.7374720162204291
5.5780783	0.7418119518768739
5.593094	0.7338560382608733
5.608108	0.7337431631536138
5.6231236	0.7360096881311063
5.638138	0.7357040266056541
5.6531534	0.7343506828575894
5.668168	0.7378542361628952
5.6831837	0.7378360666202329
5.6981983	0.7350223652783101
5.713214	0.7361902717761579
5.728228	0.7362512563073735
5.7432437	0.7343609300904473
5.758258	0.7368428373024396
5.7732735	0.7323214405803049
5.788288	0.7382740627645744
5.8033037	0.7353392737179064
5.8183184	0.7404860553634397
5.833334	0.7421406549729072
5.848348	0.7400582805493029
5.8633637	0.7438996230587624
5.878378	0.7497005941013799
5.8933935	0.7457937563474674
5.908408	0.744066624689812
5.923424	0.7484076854792842
5.9384384	0.7544473582787983
5.953454	0.7501367666432902
5.968468	0.7535471499573108
5.983484	0.758026557851655
5.998498	0.7595320553683463
6.0135136	0.7551351999649666
6.028528	0.7557944265494398
6.043544	0.7594062287765596
6.0585585	0.7602567146474608
6.073574	0.7696769010609643
6.088588	0.7714696301798287
6.103604	0.7714737743442414
6.118618	0.7753667303106386
6.1336336	0.785832273188685
6.1486483	0.7887502931946988
6.163664	0.7865020087444136
6.1786785	0.7972217191185885
6.193694	0.7959266386928485
6.2087083	0.8031075571250786
6.223724	0.8059626020690095
6.238738	0.8046950137738863
6.2537537	0.8123642450731978
6.2687683	0.8217813349514752
6.283784	0.8289457581782942
6.2987986	0.828148762403085
6.313814	0.8329867273499342
6.3288283	0.837130358160008
6.343844	0.8396841848041322
6.358858	0.8456778993375258
6.3738737	0.8486366283810933
6.3888884	0.855620034366114
6.403904	0.8633700063496221
6.4189186	0.8674131765781034
6.433934	0.8802937960720315
6.4489484	0.8871187721225526
6.463964	0.8828367481049614
6.478978	0.8863640145738572
6.4939938	0.8970367354237706
6.5090094	0.9044900212057282
6.524024	0.9081272464863888
6.5390396	0.9108591439798571
6.5540543	0.920065011773674
6.56907	0.9243341364401465
6.584084	0.9315121942977322
6.5990996	0.9336920193249385
6.614114	0.9364681770368642
6.6291294	0.9432274864485528
6.644144	0.939628718415762
6.6591597	0.945990755500225
6.6741743	0.9535404077744877
6.68919	0.955108451928849
6.704204	0.9621212761360056
6.7192197	0.9750249834288793
6.734234	0.9781832215175112
6.7492495	0.9835121548214506
6.764264	0.990076878768825
6.7792797	0.9947867719253484
6.7942944	0.9941118550668341
6.80931	1.001006859472418
6.824324	1.0086424690929772
6.8393397	1.0112953483115408
6.854354	1.0183499614431104
6.8693695	1.0234642877418252
6.884384	1.0290669903359977
6.8993998	1.0303028921446824
6.9144144	1.0380982407286894
6.92943	1.0418894126962448
6.944444	1.047528974573424
6.95946	1.0535104353698108
6.974474	1.0519373516313932
6.9894896	1.0603763586740547
7.004504	1.0636078753371125
7.01952	1.073176264223182
7.0345345	1.083177376808279
7.04955	1.0816175800276981
7.064564	1.0826757141495316
7.07958	1.0923796293145192
7.094594	1.1020582476810885
7.1096096	1.1030830232992492
7.1246243	1.1040421321342968
7.13964	1.1070268199029811
7.1546545	1.1129863533783608
7.16967	1.1191597404112108
7.1846843	1.1177522524445962
7.1997	1.121753817786285
7.214714	1.1263223014938613
7.2297297	1.1316362075557176
7.2447443	1.1385557947059872
7.25976	1.1443890530556082
7.2747746	1.1482447103975115
7.28979	1.1502636829647863
7.3048043	1.1498928186288855
7.31982	1.154079681791301
7.334834	1.1548640696698684
7.3498497	1.1591853983208318
7.3648643	1.16107685742326
7.37988	1.1648950987471822
7.3948946	1.1652379974078013
7.40991	1.1650499779670183
7.4249244	1.1627984966340836
7.43994	1.166257967429689
7.454954	1.1632251985330966
7.4699697	1.166429477523913
7.4849844	1.1701075649160932
7.5	1.1710623275911958
7.5150156	1.1716595020208378
7.5300303	1.1741299256974347
7.545046	1.1734450088529187
7.56006	1.1721863058900701
7.5750756	1.1710168456438266
7.59009	1.1701783453557384
7.6051054	1.1716222968237366
7.62012	1.1726583295665713
7.6351357	1.1691982870537934
7.6501503	1.1653497245558
7.665166	1.1681006465866768
7.68018	1.1696890654048397
7.6951957	1.1714776658672037
7.71021	1.1666244358593516
7.7252254	1.1673651103622862
7.74024	1.1604405715516712
7.7552557	1.1605494904006972
7.7702703	1.160373989666814
7.785286	1.1545652366324457
7.8003	1.15047962659817
7.8153157	1.1523020355572393
7.83033	1.1520311058415593
7.8453455	1.1495320017700894
7.86036	1.1456889213316026
7.8753757	1.1437315723811554
7.8903904	1.1441891321457653
7.905406	1.1422072598934372
7.92042	1.1363015512818158
7.935436	1.1296498314968022
7.95045	1.1243868970512796
7.9654655	1.120751469510994
7.98048	1.1184416988964647
7.995496	1.11715137872891
8.01051	1.1154685974866998
8.025526	1.1128467290093578
8.040541	1.1088179455208476
8.055555	1.1045398468309116
8.07057	1.1038112897609802
8.085586	1.0959484592293949
8.1006	1.0927271804604024
8.115616	1.0891672561806292
8.1306305	1.0831630124885994
8.145646	1.0825946234355492
8.16066	1.0751185475319007
8.175676	1.0754766794912198
8.19069	1.0732230042790722
8.205706	1.0674726708986053
8.22072	1.0659132825497524
8.235736	1.0685200413401637
8.250751	1.0586760810455922
8.265766	1.052888538242454
8.280781	1.050187343412745
8.295795	1.0462039140466002
8.31081	1.0403007345152242
8.325826	1.0411227601094708
8.34084	1.0361842727377835
8.355856	1.0301825593747305
8.370871	1.0277771782280134
8.385886	1.026536187986051
8.4009	1.017610813899417
8.415916	1.018846272877975
8.43093	1.01791589544699
8.445946	1.0138987054331268
8.46096	1.009557649961598
8.475976	1.00567899365189
8.490991	1.0022871851969055
8.506006	1.004409195956089
8.521022	1.0008245028766996
8.536036	0.9965971669895692
8.551052	0.9993745681779584
8.566066	0.9907717584234832
8.581081	0.9904536573589972
8.596096	0.985021329853176
8.611112	0.9837770510911625
8.626126	0.9821215341930273
8.641142	0.9750698921508254
8.656157	0.9764595775185869
8.671171	0.9737193789633803
8.686186	0.970680270225472
8.701201	0.9689032915514386
8.716216	0.969863782655008
8.731232	0.9665465369823577
8.746246	0.9648405157039986
8.761262	0.9650054819334751
8.776276	0.9605211646533797
8.791292	0.9567154881311339
8.806306	0.9551493866071522
8.8213215	0.9546141894957688
8.836336	0.9525873278185231
8.851352	0.9488718793561848
8.866366	0.9491737506831671
8.881382	0.9457654784182077
8.896397	0.9438288130570867
8.911411	0.9427412835330354
8.926426	0.9458820801742737
8.941442	0.9362265542794495
8.956456	0.9344551331098729
8.971472	0.935998045114049
8.986486	0.9383132558856507
9.001502	0.9338408844238737
9.016516	0.933748724149826
9.031532	0.9286772490995753
9.046546	0.9263536270278073
9.061562	0.9248541392344026
9.076576	0.9243098417210232
9.091592	0.9238501128271072
9.1066065	0.9213918438425805
9.121622	0.9169791108730584
9.136637	0.9185067496089535
9.151651	0.9164018456226385
9.166666	0.9141790442441763
9.181682	0.9113834437643369
9.196696	0.9100150774194175
9.211712	0.9053458894299627
9.226727	0.9046048996850912
9.241742	0.9050057835423421
9.256756	0.9030941318260468
9.271772	0.9009209069603034
9.286786	0.8976358076703649
9.301802	0.8983222363994169
9.316816	0.8953791485857423
9.331832	0.8968809995119199
9.346847	0.8957561520540746
9.361862	0.8957814604890943
9.376877	0.895278219800546
9.3918915	0.8914604988010485
9.406906	0.8929721631377303
9.421922	0.887688583087642
9.436936	0.8903967021577167
9.451952	0.8884028354567679
9.466967	0.8885033310112082
9.481982	0.8850024730967282
9.496997	0.8850558740711466
9.5120125	0.8849746655884663
9.527027	0.8881108587361689
9.542042	0.8875704895793932
9.557057	0.8871149480823076
9.572072	0.8862058474978367
9.587088	0.8852851885846498
9.602102	0.8848714057461572
9.617118	0.883671111360753
9.632132	0.8817481956297448
9.647148	0.8879712118086327
9.662162	0.8899328666961757
9.677177	0.887811913800343
9.692192	0.8862352401820813
9.707208	0.8827257885544225
9.722222	0.8832265156804651
9.737238	0.8860793737617677
9.752253	0.8843084884483629
9.767267	0.8857761914761993
9.782282	0.8864677896938842
9.7972975	0.8873758971082686
9.812312	0.8866715007281382
9.827328	0.8852881378023246
9.842342	0.8851844863636252
9.857358	0.8831769885580598
9.872372	0.8837374237268133
9.887388	0.8826543510154835
9.902402	0.8841240490333763
9.917418	0.8852883349596369
9.932432	0.8842753307550498
9.947448	0.8850418640393519
9.962462	0.8848568463872577
9.977478	0.8855890423427142
9.992493	0.8832020631022213
