# Supplementary material for: Peering inside the black box by learning the relevance of many-body functions in neural network potentials
Source: Nat Commun. 2025 Nov 10;16:9898. doi: 10.1038/s41467-025-65863-0 (PMC12603069; doi:10.1038/s41467-025-65863-0)
Supplement: Supplementary file 8 — Source Data Fig S6 [file 41467_2025_65863_MOESM8_ESM.zip › fig_s6_wm_2B_zero_rel_w_inset/total_rels_methane_PaiNN.csv]

r_bin_center	hist_value
-0.0737464216724038	2.0
-0.06886131685227156	80.0
-0.0639762120321393	880.0
-0.05909110721200705	1725.0
-0.05420600239187479	1041.0
-0.04932089757174253	792.0
-0.044435792751610276	793.0
-0.03955068793147802	848.0
-0.034665583111345766	1482.0
-0.02978047829121351	4562.0
-0.024895373471081256	2740.0
-0.020010268650948997	4184.0
-0.015125163830816739	5270.0
-0.010240059010684484	7034.0
-0.005354954190552229	11071.0
-0.0004698493704199738	190849.0
0.004415255449712281	4602.0
0.009300360269844536	929.0
0.014185465089976791	714.0
0.019070569910109046	540.0
0.0239556747302413	369.0
0.028840779550373556	260.0
0.03372588437050581	263.0
0.03861098919063807	179.0
0.043496094010770335	164.0
0.04838119883090259	128.0
0.05326630365103484	117.0
0.05815140847116709	100.0
0.06303651329129935	91.0
0.0679216181114316	73.0
0.07280672293156386	72.0
0.07769182775169611	60.0
0.08257693257182838	52.0
0.08746203739196064	45.0
0.09234714221209289	46.0
0.09723224703222515	38.0
0.1021173518523574	39.0
0.10700245667248966	36.0
0.11188756149262191	36.0
0.11677266631275417	23.0
0.12165777113288642	35.0
0.12654287595301866	21.0
0.13142798077315093	18.0
0.1363130855932832	25.0
0.14119819041341544	20.0
0.14608329523354768	11.0
0.15096840005367995	21.0
0.15585350487381222	14.0
0.1607386096939445	19.0
0.16562371451407673	10.0
0.17050881933420897	13.0
0.17539392415434124	7.0
0.1802790289744735	3.0
0.18516413379460575	9.0
0.190049238614738	7.0
0.19493434343487026	1.0
0.19981944825500253	6.0
0.20470455307513477	4.0
0.209589657895267	8.0
0.21447476271539928	5.0
0.21935986753553155	3.0
0.2242449723556638	1.0
0.22913007717579603	4.0
0.2340151819959283	5.0
0.23890028681606057	7.0
0.24378539163619284	1.0
0.24867049645632508	7.0
0.2535556012764573	3.0
0.2584407060965896	2.0
0.26332581091672186	3.0
0.26821091573685407	1.0
0.27309602055698634	2.0
0.2779811253771186	1.0
0.2828662301972509	0.0
0.28775133501738315	0.0
0.29263643983751536	1.0
0.29752154465764763	1.0
0.3024066494777799	0.0
0.3072917542979121	0.0
0.3121768591180444	0.0
0.31706196393817665	0.0
0.3219470687583089	0.0
0.3268321735784412	0.0
0.33171727839857346	0.0
0.33660238321870567	0.0
0.34148748803883794	0.0
0.3463725928589702	0.0
0.3512576976791024	1.0
0.3561428024992347	1.0
0.36102790731936696	0.0
0.3659130121394992	1.0
0.3707981169596315	0.0
0.3756832217797637	1.0
0.380568326599896	0.0
0.38545343142002825	0.0
0.3903385362401605	0.0
0.39522364106029273	0.0
0.400108745880425	1.0
0.40499385070055727	0.0
0.40987895552068954	1.0
