# Supplementary material for: Peering inside the black box by learning the relevance of many-body functions in neural network potentials
Source: Nat Commun. 2025 Nov 10;16:9898. doi: 10.1038/s41467-025-65863-0 (PMC12603069; doi:10.1038/s41467-025-65863-0)
Supplement: Supplementary file 8 — Source Data Fig S6 [file 41467_2025_65863_MOESM8_ESM.zip › fig_s6_wm_2B_zero_rel_w_inset/total_rels_methane_SO3Net.csv]

r_bin_center	hist_value
-0.014546436946839094	62.0
-0.004951657000929118	30511.0
0.004643122944980859	39066.0
0.014237902890890835	2733.0
0.02383268283680081	1403.0
0.03342746278271079	982.0
0.04302224272862076	630.0
0.05261702267453074	537.0
0.062211802620440716	424.0
0.0718065825663507	328.0
0.08140136251226067	235.0
0.09099614245817064	227.0
0.10059092240408063	186.0
0.1101857023499906	153.0
0.11978048229590058	126.0
0.12937526224181056	102.0
0.13897004218772052	102.0
0.1485648221336305	93.0
0.1581596020795405	83.0
0.16775438202545045	66.0
0.17734916197136041	69.0
0.18694394191727043	50.0
0.1965387218631804	52.0
0.20613350180909035	44.0
0.21572828175500036	40.0
0.22532306170091032	33.0
0.23491784164682028	23.0
0.24451262159273027	23.0
0.25410740153864025	23.0
0.2637021814845502	24.0
0.27329696143046023	23.0
0.2828917413763702	13.0
0.29248652132228015	19.0
0.3020813012681901	7.0
0.3116760812141001	18.0
0.3212708611600101	5.0
0.3308656411059201	3.0
0.34046042105183005	13.0
0.35005520099774	9.0
0.35964998094364997	13.0
0.36924476088955993	7.0
0.37883954083546995	9.0
0.3884343207813799	5.0
0.3980291007272899	7.0
0.4076238806731999	4.0
0.41721866061910984	8.0
0.4268134405650198	4.0
0.4364082205109298	5.0
0.44600300045683977	6.0
0.4555977804027498	5.0
0.46519256034865974	5.0
0.4747873402945697	3.0
0.48438212024047966	4.0
0.4939769001863896	4.0
0.5035716801322996	4.0
0.5131664600782097	5.0
0.5227612400241196	1.0
0.5323560199700296	3.0
0.5419507999159395	3.0
0.5515455798618495	5.0
0.5611403598077596	3.0
0.5707351397536695	2.0
0.5803299196995795	2.0
0.5899246996454894	2.0
0.5995194795913994	1.0
0.6091142595373094	0.0
0.6187090394832193	1.0
0.6283038194291293	0.0
0.6378985993750393	3.0
0.6474933793209493	2.0
0.6570881592668593	1.0
0.6666829392127692	0.0
0.6762777191586792	0.0
0.6858724991045893	1.0
0.6954672790504992	1.0
0.7050620589964092	0.0
0.7146568389423191	2.0
0.7242516188882291	0.0
0.733846398834139	1.0
0.743441178780049	0.0
0.753035958725959	0.0
0.762630738671869	0.0
0.772225518617779	0.0
0.781820298563689	0.0
0.7914150785095989	0.0
0.8010098584555089	0.0
0.8106046384014189	0.0
0.8201994183473289	0.0
0.8297941982932389	0.0
0.8393889782391488	1.0
0.8489837581850588	0.0
0.8585785381309687	2.0
0.8681733180768787	2.0
0.8777680980227888	0.0
0.8873628779686987	0.0
0.8969576579146087	1.0
0.9065524378605186	0.0
0.9161472178064286	1.0
0.9257419977523386	0.0
0.9353367776982486	1.0
