# Supplementary material for: Peering inside the black box by learning the relevance of many-body functions in neural network potentials
Source: Nat Commun. 2025 Nov 10;16:9898. doi: 10.1038/s41467-025-65863-0 (PMC12603069; doi:10.1038/s41467-025-65863-0)
Supplement: Supplementary file 8 — Source Data Fig S6 [file 41467_2025_65863_MOESM8_ESM.zip › fig_s6_wm_2B_zero_rel_w_inset/zero_rels_methane_SO3Net.csv]

r_bin_center	hist_value
2.0300000000000002	0.0
2.09	0.0
2.1500000000000004	0.0
2.21	0.0
2.27	0.0
2.33	0.0
2.3899999999999997	0.0
2.45	0.0
2.51	0.0
2.5700000000000003	0.0
2.63	0.0
2.69	0.0
2.75	0.0
2.81	0.0
2.87	0.0
2.9299999999999997	0.0
2.99	0.0
3.05	0.0
3.11	0.0
3.17	0.0
3.23	0.0
3.29	0.0
3.3499999999999996	0.0
3.41	0.0
3.4699999999999998	0.0
3.5300000000000002	0.0
3.59	0.0
3.65	0.0
3.71	0.0
3.77	0.0
3.83	0.0
3.8899999999999997	0.0
3.95	0.0
4.01	0.0
4.07	0.0
4.13	0.0
4.1899999999999995	0.0
4.25	0.0
4.31	0.0
4.37	0.0
4.43	0.0
4.49	0.0
4.55	0.0
4.609999999999999	0.0
4.67	0.0
4.7299999999999995	0.0
4.79	0.0
4.85	0.0
4.91	17.0
4.97	483.0
5.03	0.0
5.09	0.0
5.15	0.0
5.21	0.0
5.27	0.0
5.33	0.0
5.39	0.0
5.45	0.0
5.51	0.0
5.57	0.0
5.63	0.0
5.6899999999999995	0.0
5.75	0.0
5.81	0.0
5.87	0.0
5.93	0.0
5.99	0.0
6.05	0.0
6.109999999999999	0.0
6.17	0.0
6.23	0.0
6.29	0.0
6.35	0.0
6.41	0.0
6.47	0.0
6.529999999999999	0.0
6.59	0.0
6.65	0.0
6.71	0.0
6.77	0.0
6.83	0.0
6.89	0.0
6.949999999999999	0.0
7.01	0.0
7.07	0.0
7.13	0.0
7.1899999999999995	0.0
7.25	0.0
7.31	0.0
7.369999999999999	0.0
7.43	0.0
7.49	0.0
7.55	0.0
7.609999999999999	0.0
7.67	0.0
7.73	0.0
7.789999999999999	0.0
7.85	0.0
7.91	0.0
7.97	0.0
8.03	0.0
8.09	0.0
8.15	0.0
8.21	0.0
8.27	0.0
8.33	0.0
8.39	0.0
8.45	0.0
8.51	0.0
8.57	0.0
8.629999999999999	0.0
8.69	0.0
8.75	0.0
8.809999999999999	0.0
8.87	0.0
8.93	0.0
8.99	0.0
9.05	0.0
9.11	0.0
9.17	0.0
9.23	0.0
9.29	0.0
9.35	0.0
9.41	0.0
9.469999999999999	0.0
9.53	0.0
9.59	0.0
9.65	0.0
9.709999999999999	0.0
9.77	0.0
9.83	0.0
9.89	0.0
9.95	0.0
10.01	0.0
10.07	0.0
10.129999999999999	0.0
10.19	0.0
10.25	0.0
10.309999999999999	0.0
10.370000000000001	0.0
10.43	0.0
10.489999999999998	0.0
10.55	0.0
10.61	0.0
10.67	0.0
10.73	0.0
10.79	0.0
10.85	0.0
10.91	0.0
10.969999999999999	0.0
11.030000000000001	0.0
11.09	0.0
11.149999999999999	0.0
11.21	0.0
11.27	0.0
11.329999999999998	0.0
11.39	0.0
11.45	0.0
11.51	0.0
11.57	0.0
11.629999999999999	0.0
11.69	0.0
11.75	0.0
11.809999999999999	0.0
11.870000000000001	0.0
11.93	0.0
11.989999999999998	0.0
12.05	0.0
12.11	0.0
12.169999999999998	0.0
12.23	0.0
12.29	0.0
12.35	0.0
12.41	0.0
12.469999999999999	0.0
12.53	0.0
12.59	0.0
12.649999999999999	0.0
12.71	0.0
12.77	0.0
12.829999999999998	0.0
12.89	0.0
12.95	0.0
13.01	0.0
13.07	0.0
13.129999999999999	0.0
13.19	0.0
13.25	0.0
13.309999999999999	0.0
13.370000000000001	0.0
13.43	0.0
13.489999999999998	0.0
13.55	0.0
13.61	0.0
13.669999999999998	0.0
13.73	0.0
13.79	0.0
13.85	0.0
13.91	0.0
13.969999999999999	0.0
14.03	0.0
14.09	0.0
14.149999999999999	0.0
14.21	0.0
14.27	0.0
14.329999999999998	0.0
14.39	0.0
14.45	0.0
14.51	0.0
14.57	0.0
14.629999999999999	0.0
14.69	0.0
14.75	0.0
14.809999999999999	0.0
14.870000000000001	0.0
14.93	0.0
14.989999999999998	0.0
15.05	0.0
15.11	0.0
15.169999999999998	0.0
15.23	0.0
15.29	0.0
15.35	0.0
15.41	0.0
15.469999999999999	0.0
15.53	0.0
15.59	0.0
15.649999999999999	0.0
15.71	0.0
15.77	0.0
15.829999999999998	0.0
15.89	0.0
15.95	0.0
16.009999999999998	0.0
16.07	0.0
16.130000000000003	0.0
16.189999999999998	0.0
16.25	0.0
16.310000000000002	0.0
16.369999999999997	0.0
16.43	0.0
16.490000000000002	0.0
16.549999999999997	0.0
16.61	0.0
16.67	0.0
16.729999999999997	0.0
16.79	0.0
16.85	0.0
16.909999999999997	0.0
16.97	0.0
17.03	0.0
17.089999999999996	0.0
17.15	0.0
17.21	0.0
17.27	0.0
17.33	0.0
17.39	0.0
17.45	0.0
17.509999999999998	0.0
17.57	0.0
17.630000000000003	0.0
17.689999999999998	0.0
17.75	0.0
17.810000000000002	0.0
17.869999999999997	0.0
17.93	0.0
17.990000000000002	0.0
18.049999999999997	0.0
18.11	0.0
18.17	0.0
18.229999999999997	0.0
18.29	0.0
18.35	0.0
18.409999999999997	0.0
18.47	0.0
18.53	0.0
18.59	0.0
18.65	0.0
18.71	0.0
18.77	0.0
18.83	0.0
18.89	0.0
18.95	0.0
19.009999999999998	0.0
19.07	0.0
19.13	0.0
19.189999999999998	0.0
19.25	0.0
19.310000000000002	0.0
19.369999999999997	0.0
19.43	0.0
19.490000000000002	0.0
19.549999999999997	0.0
19.61	0.0
19.67	0.0
19.729999999999997	0.0
19.79	0.0
19.85	0.0
19.909999999999997	0.0
19.97	0.0
