# Supplementary material for: Peering inside the black box by learning the relevance of many-body functions in neural network potentials
Source: Nat Commun. 2025 Nov 10;16:9898. doi: 10.1038/s41467-025-65863-0 (PMC12603069; doi:10.1038/s41467-025-65863-0)
Supplement: Supplementary file 8 — Source Data Fig S6 [file 41467_2025_65863_MOESM8_ESM.zip › fig_s6_wm_2B_zero_rel_w_inset/total_rels_water_PaiNN.csv]

r_bin_center	hist_value
-0.3884570824354887	2.0
-0.3825182399898768	0.0
-0.3765793975442648	1.0
-0.37064055509865285	0.0
-0.36470171265304085	1.0
-0.3587628702074289	2.0
-0.352824027761817	1.0
-0.34688518531620505	1.0
-0.3409463428705931	2.0
-0.3350075004249811	3.0
-0.32906865797936913	4.0
-0.3231298155337572	2.0
-0.31719097308814526	3.0
-0.3112521306425333	6.0
-0.3053132881969214	6.0
-0.2993744457513094	3.0
-0.29343560330569746	9.0
-0.28749676086008547	8.0
-0.28155791841447353	12.0
-0.2756190759688616	16.0
-0.26968023352324966	13.0
-0.2637413910776377	17.0
-0.25780254863202573	20.0
-0.2518637061864138	33.0
-0.2459248637408018	34.0
-0.23998602129518987	36.0
-0.23404717884957793	51.0
-0.22810833640396594	52.0
-0.222169493958354	57.0
-0.21623065151274207	68.0
-0.2102918090671301	92.0
-0.20435296662151814	90.0
-0.1984141241759062	99.0
-0.19247528173029424	133.0
-0.18653643928468228	168.0
-0.18059759683907034	160.0
-0.1746587543934584	171.0
-0.1687199119478464	217.0
-0.16278106950223448	226.0
-0.15684222705662254	237.0
-0.15090338461101055	279.0
-0.1449645421653986	272.0
-0.13902569971978668	276.0
-0.1330868572741747	308.0
-0.12714801482856275	340.0
-0.12120917238295081	337.0
-0.11527032993733885	350.0
-0.10933148749172689	413.0
-0.10339264504611495	436.0
-0.09745380260050299	471.0
-0.09151496015489102	487.0
-0.08557611770927909	505.0
-0.07963727526366712	603.0
-0.07369843281805516	698.0
-0.06775959037244322	779.0
-0.06182074792683126	988.0
-0.055881905481219296	1207.0
-0.04994306303560736	1531.0
-0.044004220589995424	1923.0
-0.03806537814438346	2297.0
-0.0321265356987715	2451.0
-0.02618769325315956	2646.0
-0.020248850807547597	2814.0
-0.014310008361935633	3073.0
-0.008371165916323697	6969.0
-0.0024323234707117336	774695.0
0.00350651897490023	152067.0
0.009445361420512166	26306.0
0.01538420386612413	13845.0
0.021323046311736094	7372.0
0.02726188875734803	2715.0
0.033200731202959965	816.0
0.03913957364857193	234.0
0.04507841609418389	85.0
0.05101725853979583	24.0
0.05695610098540779	11.0
0.06289494343101976	13.0
0.06883378587663169	3.0
0.07477262832224366	5.0
0.08071147076785562	3.0
0.08665031321346756	2.0
0.09258915565907952	3.0
0.09852799810469148	2.0
0.10446684055030342	4.0
0.11040568299591536	0.0
0.11634452544152729	3.0
0.12228336788713928	0.0
0.12822221033275127	3.0
0.1341610527783632	1.0
0.14009989522397515	1.0
0.14603873766958708	1.0
0.15197758011519902	0.0
0.157916422560811	2.0
0.163855265006423	2.0
0.16979410745203494	0.0
0.17573294989764687	1.0
0.1816717923432588	0.0
0.18761063478887074	2.0
0.19354947723448268	1.0
0.19948831968009467	1.0
