# Supplementary material for: Peering inside the black box by learning the relevance of many-body functions in neural network potentials
Source: Nat Commun. 2025 Nov 10;16:9898. doi: 10.1038/s41467-025-65863-0 (PMC12603069; doi:10.1038/s41467-025-65863-0)
Supplement: Supplementary file 8 — Source Data Fig S6 [file 41467_2025_65863_MOESM8_ESM.zip › fig_s6_wm_2B_zero_rel_w_inset/cg_rdf_methane_SO3Net.csv]

r	gr
0.0075075077	0.0
0.022522524	0.0
0.037537538	0.0
0.052552555	0.0
0.06756757	0.0
0.08258259	0.0
0.0975976	0.0
0.11261262	0.0
0.12762763	0.0
0.14264265	0.0
0.15765765	0.0
0.17267269	0.0
0.1876877	0.0
0.2027027	0.0
0.21771772	0.0
0.23273274	0.0
0.24774775	0.0
0.26276276	0.0
0.2777778	0.0
0.2927928	0.0
0.3078078	0.0
0.3228228	0.0
0.33783787	0.0
0.35285288	0.0
0.3678679	0.0
0.3828829	0.0
0.3978979	0.0
0.4129129	0.0
0.42792794	0.0
0.44294295	0.0
0.45795795	0.0
0.472973	0.0
0.487988	0.0
0.503003	0.0
0.518018	0.0
0.533033	0.0
0.5480481	0.0
0.5630631	0.0
0.5780781	0.0
0.5930931	0.0
0.6081081	0.0
0.6231231	0.0
0.6381381	0.0
0.6531531	0.0
0.6681681	0.0
0.6831832	0.0
0.6981982	0.0
0.7132132	0.0
0.7282282	0.0
0.7432432	0.0
0.7582582	0.0
0.7732732	0.0
0.78828824	0.0
0.80330324	0.0
0.81831825	0.0
0.8333334	0.0
0.8483484	0.0
0.8633634	0.0
0.8783784	0.0
0.8933934	0.0
0.9084084	0.0
0.9234234	0.0
0.9384385	0.0
0.9534535	0.0
0.9684685	0.0
0.9834835	0.0
0.9984985	0.0
1.0135136	0.0
1.0285285	0.0
1.0435436	0.0
1.0585585	0.0
1.0735736	0.0
1.0885886	0.0
1.1036036	0.0
1.1186186	0.0
1.1336336	0.0
1.1486486	0.0
1.1636636	0.0
1.1786786	0.0
1.1936938	0.0
1.2087088	0.0
1.2237238	0.0
1.2387388	0.0
1.2537538	0.0
1.2687688	0.0
1.2837838	0.0
1.2987988	0.0
1.3138138	0.0
1.3288288	0.0
1.3438438	0.0
1.3588588	0.0
1.373874	0.0
1.388889	0.0
1.403904	0.0
1.418919	0.0
1.433934	0.0
1.448949	0.0
1.463964	0.0
1.478979	0.0
1.493994	0.0
1.509009	0.0
1.524024	0.0
1.539039	0.0
1.554054	0.0
1.569069	0.0
1.584084	0.0
1.599099	0.0
1.614114	0.0
1.629129	0.0
1.6441442	0.0
1.6591592	0.0
1.6741742	0.0
1.6891892	0.0
1.7042042	0.0
1.7192192	0.0
1.7342342	0.0
1.7492492	0.0
1.7642642	0.0
1.7792792	0.0
1.7942942	0.0
1.8093092	0.0
1.8243243	0.0
1.8393393	0.0
1.8543543	0.0
1.8693695	0.0
1.8843844	0.0
1.8993995	0.0
1.9144144	0.0
1.9294295	0.0
1.9444444	0.0
1.9594595	0.0
1.9744744	0.0
1.9894896	0.0
2.0045044	0.0
2.0195196	0.0
2.0345345	0.0
2.0495496	0.0
2.0645645	0.0
2.0795796	0.0
2.0945945	0.0
2.1096096	0.0
2.1246245	0.0
2.1396396	0.0
2.1546547	0.0
2.1696696	0.0
2.1846848	0.0
2.1996996	0.0
2.2147148	0.0
2.2297297	0.0
2.2447448	0.0
2.2597597	0.0
2.2747748	0.0
2.2897897	0.0
2.3048048	0.0
2.3198197	0.0
2.3348348	0.0
2.3498497	0.0
2.3648648	0.0
2.37988	0.0
2.394895	0.0
2.40991	0.0
2.4249249	0.0
2.43994	0.0
2.454955	0.0
2.46997	0.0
2.4849849	0.0
2.5	0.0
2.5150151	0.0
2.53003	0.0
2.545045	0.0
2.56006	0.0
2.5750751	0.0
2.59009	0.0
2.605105	0.0
2.62012	0.0
2.6351352	0.0
2.65015	0.0
2.665165	0.0
2.68018	0.0
2.6951952	0.0
2.71021	0.0
2.725225	0.0
2.74024	0.0
2.7552552	0.0
2.7702703	0.0
2.7852855	0.0
2.8003004	0.0
2.8153155	0.0
2.8303304	0.0
2.8453455	0.0
2.8603604	0.0
2.8753755	0.0
2.8903904	0.0
2.9054055	0.0
2.9204204	0.0
2.9354355	0.0
2.9504504	0.0
2.9654655	4.935777532938362e-05
2.9804804	0.00012215434067337771
2.9954956	6.046667232911859e-05
3.0105104	0.00016762118136826962
3.0255256	0.00046232316277942904
3.0405405	0.0008568470321722035
3.0555556	0.002115310769352583
3.0705705	0.003337659462705162
3.0855856	0.004935095972764368
3.1006005	0.0068513885534298696
3.1156156	0.00917777404569726
3.1306305	0.013950475810871407
3.1456456	0.019904028518141135
3.1606605	0.026123989662082833
3.1756756	0.035669453314686
3.1906905	0.04627021503132463
3.2057056	0.05924820621907848
3.2207205	0.07660627806912532
3.2357357	0.0929462096839427
3.250751	0.1137133463759302
3.265766	0.13541191229168784
3.2807808	0.16690069603916444
3.295796	0.1978807124793304
3.310811	0.23258862580552303
3.325826	0.2687336980314396
3.3408408	0.3208666744698643
3.355856	0.3694454933120388
3.370871	0.4206540174752734
3.385886	0.46658598424104514
3.4009008	0.525119323511661
3.415916	0.5780208316910581
3.430931	0.6454761302544466
3.445946	0.7126525949249289
3.4609609	0.7879464655385103
3.475976	0.8622882485710164
3.490991	0.9348915025325223
3.506006	1.0126661757526114
3.521021	1.0766594000530636
3.536036	1.1578900264181984
3.5510511	1.2452795812961466
3.566066	1.3073301354873572
3.581081	1.3811808539844652
3.596096	1.462410208618609
3.6111112	1.5340263406581576
3.626126	1.6130607596425333
3.641141	1.6702659404303513
3.656156	1.7414471191647976
3.6711712	1.798922052446863
3.686186	1.8511447619361352
3.701201	1.9050139499347014
3.716216	1.9531788096259879
3.7312312	2.0028440854063514
3.746246	2.0463583855531433
3.7612615	2.0703629294912136
3.7762764	2.110159451699599
3.7912915	2.1408650335767594
3.8063064	2.172876701331199
3.8213215	2.191695516515242
3.8363364	2.1960911535760435
3.8513515	2.2227093263834115
3.8663664	2.2525416723566676
3.8813815	2.256399359658869
3.8963964	2.2531102945052432
3.9114115	2.250145927748614
3.9264264	2.26151593449751
3.9414415	2.263143689024327
3.9564564	2.2442021817077396
3.9714715	2.2434851370029856
3.9864864	2.2385503863232397
4.0015016	2.2340788669194063
4.0165167	2.2090132637268463
4.0315313	2.1993618359895333
4.0465465	2.168866570810668
4.0615616	2.137060890050096
4.0765767	2.1172351142159633
4.0915914	2.103277194742933
4.1066065	2.075509561453214
4.1216216	2.066553616716754
4.1366367	2.026244273500632
4.1516514	1.9934273689644644
4.1666665	1.9684630279645763
4.1816816	1.946282260246146
4.1966968	1.917018579007714
4.2117114	1.88434847265279
4.2267265	1.8520643298918977
4.2417417	1.8313915334282465
4.256757	1.8134854916411023
4.271772	1.7694408643772468
4.286787	1.728899362834948
4.3018017	1.7082122232854537
4.316817	1.681159678742908
4.331832	1.654404994615659
4.346847	1.6253334709242069
4.361862	1.6081763680356596
4.376877	1.5854037385271935
4.391892	1.562359685477471
4.406907	1.5357533014386984
4.4219217	1.517559511189811
4.436937	1.4849512649512184
4.451952	1.4590457526706075
4.466967	1.4330380897076336
4.481982	1.4086991178699098
4.496997	1.395719150302604
4.512012	1.3747009582577912
4.527027	1.3508991737965843
4.542042	1.331260047273552
4.557057	1.3027552912684814
4.572072	1.28263393498057
4.587087	1.2584435965974525
4.6021023	1.233118966427664
4.617117	1.2146452145739508
4.632132	1.20230861612469
4.647147	1.1865867028360948
4.662162	1.1750377003077492
4.677177	1.1493140459465632
4.692192	1.1428817863580971
4.707207	1.1301257016979558
4.7222223	1.109440273433027
4.737237	1.1030075895780092
4.752252	1.0831399770419903
4.767267	1.0666665870887935
4.7822824	1.0546167037311918
4.7972975	1.0418579321206833
4.8123126	1.0333328281562566
4.8273273	1.0191573228482236
4.8423424	1.0031732690209765
4.8573575	0.9891245209545402
4.8723726	0.9883461657019654
4.8873873	0.973671611241288
4.9024024	0.9599145070075061
4.9174175	0.9414855842746925
4.9324327	0.934913880157709
4.9474473	0.9246674895367376
4.9624624	0.9154708605239421
4.9774776	0.9085082932668043
4.9924927	0.9042041862685569
5.007508	0.8962714835919813
5.022522	0.885577807967045
5.0375376	0.8788555855215707
5.052552	0.87626233593842
5.067568	0.8745292692719406
5.0825825	0.8645231947285248
5.097598	0.8582066924534331
5.1126122	0.8574969123950473
5.127628	0.8451569222665699
5.142642	0.8394610043785397
5.1576576	0.8404191994805101
5.1726723	0.8368640714105838
5.187688	0.8298962963541651
5.2027025	0.823738021258625
5.217718	0.8133199010314374
5.2327323	0.8148763379607175
5.247748	0.8096751311771213
5.262762	0.806361121776538
5.2777777	0.8057320219362617
5.2927923	0.8073799623099762
5.307808	0.7935412090125963
5.3228226	0.792620326775971
5.337838	0.7960780892598645
5.3528523	0.7877333486712631
5.367868	0.7874941598065234
5.382882	0.7804679836220478
5.3978977	0.7746625267574742
5.4129124	0.770276820373461
5.427928	0.7700165957805812
5.4429426	0.7708799698550223
5.457958	0.7650542941757157
5.4729724	0.7589760449363203
5.487988	0.757138742700363
5.503003	0.7553901580787566
5.518018	0.7511449137053418
5.5330334	0.7530287051454065
5.548048	0.7515305106784593
5.5630636	0.7476790351018582
5.5780783	0.7499936244159802
5.593094	0.7495003300780806
5.608108	0.7433451532462783
5.6231236	0.7447677861061072
5.638138	0.7441015001950023
5.6531534	0.7459734114803095
5.668168	0.7468417905658754
5.6831837	0.7432653338056504
5.6981983	0.7394271188529427
5.713214	0.7441589870057499
5.728228	0.7427629202654975
5.7432437	0.7457040882803986
5.758258	0.7481171034626642
5.7732735	0.7477467532685546
5.788288	0.7470155375544457
5.8033037	0.7469837592613775
5.8183184	0.7500928079777397
5.833334	0.7502183199839993
5.848348	0.7531515754307986
5.8633637	0.7493885739903149
5.878378	0.7505987136635467
5.8933935	0.7505427017476783
5.908408	0.750386077620398
5.923424	0.7545744702956255
5.9384384	0.7600445870505236
5.953454	0.7648109329121106
5.968468	0.7617596334996449
5.983484	0.7632215514947778
5.998498	0.7649815829641193
6.0135136	0.767105088074532
6.028528	0.7699530130943413
6.043544	0.7729153272059728
6.0585585	0.7709258744308035
6.073574	0.7778312490123526
6.088588	0.7800725754591765
6.103604	0.7853241079091722
6.118618	0.7887666562711927
6.1336336	0.7919528396223031
6.1486483	0.7983628635894565
6.163664	0.7988526918085591
6.1786785	0.8006980344552805
6.193694	0.8004129156902217
6.2087083	0.8086897169448407
6.223724	0.8075874419487433
6.238738	0.8126267928072773
6.2537537	0.815702089733882
6.2687683	0.8183710872434041
6.283784	0.8212784262595125
6.2987986	0.822096015055286
6.313814	0.8301966399181211
6.3288283	0.8384470183133611
6.343844	0.842836269875376
6.358858	0.845393433089966
6.3738737	0.8539117942191193
6.3888884	0.8532114321869904
6.403904	0.8548895108690664
6.4189186	0.8578793403480772
6.433934	0.8658238594869546
6.4489484	0.8744876920107717
6.463964	0.8807383051940764
6.478978	0.8881606232810437
6.4939938	0.8871924214735208
6.5090094	0.8949723358653104
6.524024	0.9011493007434543
6.5390396	0.9092933395498137
6.5540543	0.9143911651184741
6.56907	0.9153519132330314
6.584084	0.9210739189317414
6.5990996	0.9213226632894305
6.614114	0.9261616716754815
6.6291294	0.9289847605394637
6.644144	0.9337980421636307
6.6591597	0.9415640402799885
6.6741743	0.9462516732785785
6.68919	0.9527100041901597
6.704204	0.9597552893686316
6.7192197	0.9686316291524036
6.734234	0.9763287845040252
6.7492495	0.9822234103207799
6.764264	0.9855257552620883
6.7792797	0.9939792768004599
6.7942944	0.9955551690002494
6.80931	1.0010653680493
6.824324	1.0023001099995623
6.8393397	1.0088015418683278
6.854354	1.014289578842127
6.8693695	1.0216821062510735
6.884384	1.0258226651147175
6.8993998	1.0351242730884878
6.9144144	1.0375126562773185
6.92943	1.045622746556885
6.944444	1.049108581221554
6.95946	1.0560264483825605
6.974474	1.0619847814843648
6.9894896	1.0670089585772784
7.004504	1.0744607235324284
7.01952	1.0777503657133984
7.0345345	1.079482389258989
7.04955	1.080995274297627
7.064564	1.0856762011171515
7.07958	1.0896581577605071
7.094594	1.0928763153535088
7.1096096	1.0983707914617364
7.1246243	1.0980799065689966
7.13964	1.103097101406854
7.1546545	1.1076719328389308
7.16967	1.1182752344125608
7.1846843	1.1261336127470463
7.1997	1.1260410977284077
7.214714	1.1312339117921906
7.2297297	1.1350575255143995
7.2447443	1.137106506047511
7.25976	1.1376605016803685
7.2747746	1.1390547010725587
7.28979	1.1462226116724987
7.3048043	1.1485974019090746
7.31982	1.1542599298450271
7.334834	1.1538475065872065
7.3498497	1.1582252207683341
7.3648643	1.1540048056442376
7.37988	1.1559750584555772
7.3948946	1.1615947063139156
7.40991	1.1622514959113146
7.4249244	1.1685421014177801
7.43994	1.1641721187806509
7.454954	1.1653651598890749
7.4699697	1.1636855461445612
7.4849844	1.1654745878082442
7.5	1.168760971469357
7.5150156	1.1749201749393292
7.5300303	1.1773986381281885
7.545046	1.1738662700584548
7.56006	1.1686530279797733
7.5750756	1.1700788687734192
7.59009	1.1710221936335132
7.6051054	1.1672826978778204
7.62012	1.163196690388508
7.6351357	1.161849310853154
7.6501503	1.161826857090014
7.665166	1.1669537242942405
7.68018	1.1641608691317962
7.6951957	1.165551384980685
7.71021	1.1602903851917379
7.7252254	1.1588355968545714
7.74024	1.1591074958678163
7.7552557	1.1574715070030437
7.7702703	1.157404897676297
7.785286	1.151763376170244
7.8003	1.1474762895322155
7.8153157	1.1457090872670688
7.83033	1.1443962287087264
7.8453455	1.1390789540958
7.86036	1.1383879935126768
7.8753757	1.1397039727384692
7.8903904	1.140011274724736
7.905406	1.132035847370645
7.92042	1.1335391042155643
7.935436	1.1295516084190533
7.95045	1.1260452645485644
7.9654655	1.1275292151858358
7.98048	1.120194934592829
7.995496	1.1155269608597194
8.01051	1.1135796323218936
8.025526	1.110602644843566
8.040541	1.105774937861087
8.055555	1.1019662650078574
8.07057	1.099639645943393
8.085586	1.0929823585894507
8.1006	1.0927751366829859
8.115616	1.088567548002912
8.1306305	1.0843580113036546
8.145646	1.0843428935894888
8.16066	1.079175789265398
8.175676	1.0769150533495055
8.19069	1.0727345220273954
8.205706	1.0695725579571547
8.22072	1.0668060395169399
8.235736	1.0614342988970624
8.250751	1.058580438862129
8.265766	1.056242885214866
8.280781	1.05111627160349
8.295795	1.0504579868916848
8.31081	1.0457130759891957
8.325826	1.0400081715621028
8.34084	1.038467785065182
8.355856	1.0396163090415576
8.370871	1.031139216713559
8.385886	1.027006826280558
8.4009	1.024998743533039
8.415916	1.018530661772141
8.43093	1.0120201021058435
8.445946	1.0101108979518647
8.46096	1.009924475759797
8.475976	1.0103733817020442
8.490991	1.0053139381333054
8.506006	1.0018341107862154
8.521022	0.9986096380061545
8.536036	0.9974519939369091
8.551052	0.996465841804056
8.566066	0.9900486126952004
8.581081	0.9873280031300753
8.596096	0.982814138178753
8.611112	0.9801126627464858
8.626126	0.975999534798045
8.641142	0.969749550855509
8.656157	0.9727651732521366
8.671171	0.9694547312333852
8.686186	0.9679404781979791
8.701201	0.9667863676983506
8.716216	0.9684154445123303
8.731232	0.9646477110268731
8.746246	0.9642574987847164
8.761262	0.9606089792382758
8.776276	0.9577020403253828
8.791292	0.9598464829705208
8.806306	0.9582347159013395
8.8213215	0.954646263164803
8.836336	0.9521037005304787
8.851352	0.9506793862752225
8.866366	0.9489170049610762
8.881382	0.9498843209189118
8.896397	0.9459703979361538
8.911411	0.9434627629347473
8.926426	0.9448021475406891
8.941442	0.9414887245751972
8.956456	0.9376232361827943
8.971472	0.9388117326861987
8.986486	0.935691672348752
9.001502	0.9339627529326074
9.016516	0.9352009513556443
9.031532	0.9313698345619751
9.046546	0.9271849785259058
9.061562	0.9277535963625954
9.076576	0.9234391945657655
9.091592	0.9228051226181468
9.1066065	0.9211236040695899
9.121622	0.9190501804809026
9.136637	0.9164074110874484
9.151651	0.9147810145094184
9.166666	0.913936260130264
9.181682	0.9121390116123506
9.196696	0.9088065103532068
9.211712	0.9086362380815975
9.226727	0.9077163065490987
9.241742	0.9053170554031356
9.256756	0.9013123115690648
9.271772	0.9032876888918798
9.286786	0.9009008300564498
9.301802	0.9008869865424299
9.316816	0.902672252545914
9.331832	0.8997034058984088
9.346847	0.8991222275097485
9.361862	0.8966035589030341
9.376877	0.8971380836275367
9.3918915	0.896795904212127
9.406906	0.8946779045102129
9.421922	0.8907848627313223
9.436936	0.8933941867381108
9.451952	0.894916882661595
9.466967	0.8923656361990013
9.481982	0.8878846472553906
9.496997	0.888743316135296
9.5120125	0.8895884998352416
9.527027	0.8885914653765208
9.542042	0.8879876207389866
9.557057	0.888076071943804
9.572072	0.8881623661795849
9.587088	0.8864032322915107
9.602102	0.8876525138950586
9.617118	0.8860270013680852
9.632132	0.8841470537452114
9.647148	0.8842296388920123
9.662162	0.8855194500315613
9.677177	0.8848200731419295
9.692192	0.8827847909349178
9.707208	0.8819404063935232
9.722222	0.8861310163721854
9.737238	0.8886327154340906
9.752253	0.8881535907279409
9.767267	0.8862391339676802
9.782282	0.8875983625687393
9.7972975	0.8859616360490735
9.812312	0.8832700946614802
9.827328	0.8844083620271697
9.842342	0.8840609368770043
9.857358	0.8846611582176926
9.872372	0.8853473648348112
9.887388	0.8859887453092736
9.902402	0.8870499778155339
9.917418	0.8877685081580308
9.932432	0.8861331467817655
9.947448	0.8840230985071014
9.962462	0.889411685921346
9.977478	0.8913651514849071
9.992493	0.8891542390744948
