# Supplementary material for: Peering inside the black box by learning the relevance of many-body functions in neural network potentials
Source: Nat Commun. 2025 Nov 10;16:9898. doi: 10.1038/s41467-025-65863-0 (PMC12603069; doi:10.1038/s41467-025-65863-0)
Supplement: Supplementary file 9 — Source Data Fig S5 [file 41467_2025_65863_MOESM9_ESM.zip]

Archive with 19 entries (18 files):
- fig_s5_wm_2B_low_high_rel_w_inset/
- fig_s5_wm_2B_low_high_rel_w_inset/cg_rdf_water_SO3Net.csv
- fig_s5_wm_2B_low_high_rel_w_inset/low_rels_methane_PaiNN.csv
- fig_s5_wm_2B_low_high_rel_w_inset/high_rels_methane_PaiNN.csv
- fig_s5_wm_2B_low_high_rel_w_inset/low_rels_methane_SO3Net.csv
- fig_s5_wm_2B_low_high_rel_w_inset/cg_rdf_water_PaiNN.csv
- fig_s5_wm_2B_low_high_rel_w_inset/aa_rdf_water.csv
- fig_s5_wm_2B_low_high_rel_w_inset/low_rels_water_PaiNN.csv
- fig_s5_wm_2B_low_high_rel_w_inset/high_rels_water_SO3Net.csv
- fig_s5_wm_2B_low_high_rel_w_inset/total_rels_water_SO3Net.csv
- fig_s5_wm_2B_low_high_rel_w_inset/aa_rdf_methane.csv
- fig_s5_wm_2B_low_high_rel_w_inset/high_rels_methane_SO3Net.csv
- fig_s5_wm_2B_low_high_rel_w_inset/cg_rdf_methane_PaiNN.csv
- fig_s5_wm_2B_low_high_rel_w_inset/total_rels_methane_PaiNN.csv
- fig_s5_wm_2B_low_high_rel_w_inset/total_rels_methane_SO3Net.csv
- fig_s5_wm_2B_low_high_rel_w_inset/high_rels_water_PaiNN.csv
- fig_s5_wm_2B_low_high_rel_w_inset/low_rels_water_SO3Net.csv
- fig_s5_wm_2B_low_high_rel_w_inset/total_rels_water_PaiNN.csv
- fig_s5_wm_2B_low_high_rel_w_inset/cg_rdf_methane_SO3Net.csv
