# Supplementary material for: Peering inside the black box by learning the relevance of many-body functions in neural network potentials
Source: Nat Commun. 2025 Nov 10;16:9898. doi: 10.1038/s41467-025-65863-0 (PMC12603069; doi:10.1038/s41467-025-65863-0)
Supplement: Supplementary file 9 — Source Data Fig S5 [file 41467_2025_65863_MOESM9_ESM.zip › fig_s5_wm_2B_low_high_rel_w_inset/low_rels_methane_SO3Net.csv]

r_bin_center	hist_value
2.04	0.0
2.12	0.0
2.2	0.0
2.2800000000000002	0.0
2.36	0.0
2.44	0.0
2.52	0.0
2.6	0.0
2.6799999999999997	0.0
2.76	0.0
2.84	0.0
2.92	0.0
3.0	0.0
3.08	0.0
3.16	8.0
3.24	7.0
3.3200000000000003	17.0
3.4000000000000004	4.0
3.48	3.0
3.56	2.0
3.6399999999999997	4.0
3.7199999999999998	6.0
3.8	15.0
3.88	20.0
3.96	28.0
4.04	35.0
4.12	43.0
4.2	66.0
4.28	65.0
4.36	114.0
4.44	48.0
4.5200000000000005	12.0
4.6000000000000005	2.0
4.680000000000001	1.0
4.760000000000001	0.0
4.84	0.0
4.92	0.0
5.0	0.0
5.08	0.0
5.16	0.0
5.24	0.0
5.32	0.0
5.3999999999999995	0.0
5.4799999999999995	0.0
5.56	0.0
5.64	0.0
5.72	0.0
5.8	0.0
5.88	0.0
5.96	0.0
6.04	0.0
6.12	0.0
6.2	0.0
6.28	0.0
6.36	0.0
6.44	0.0
6.5200000000000005	0.0
6.6	0.0
6.68	0.0
6.76	0.0
6.84	0.0
6.92	0.0
7.0	0.0
7.08	0.0
7.16	0.0
7.24	0.0
7.32	0.0
7.4	0.0
7.48	0.0
7.5600000000000005	0.0
7.640000000000001	0.0
7.72	0.0
7.8	0.0
7.88	0.0
7.96	0.0
8.04	0.0
8.120000000000001	0.0
8.2	0.0
8.280000000000001	0.0
8.36	0.0
8.440000000000001	0.0
8.52	0.0
8.600000000000001	0.0
8.68	0.0
8.76	0.0
8.84	0.0
8.92	0.0
9.0	0.0
9.08	0.0
9.16	0.0
9.24	0.0
9.32	0.0
9.4	0.0
9.48	0.0
9.56	0.0
9.64	0.0
9.719999999999999	0.0
9.8	0.0
9.879999999999999	0.0
9.96	0.0
