# Supplementary material for: Peering inside the black box by learning the relevance of many-body functions in neural network potentials
Source: Nat Commun. 2025 Nov 10;16:9898. doi: 10.1038/s41467-025-65863-0 (PMC12603069; doi:10.1038/s41467-025-65863-0)
Supplement: Supplementary file 10 — Source Data Fig S4 [file 41467_2025_65863_MOESM10_ESM.zip]

Archive with 5 entries (4 files):
- fig_s4_wm_3B_average_mbe_2d/
- fig_s4_wm_3B_average_mbe_2d/fig_s4_wm_3B_average_mbe_2d_water_PaiNN.csv
- fig_s4_wm_3B_average_mbe_2d/fig_s4_wm_3B_average_mbe_2d_water_SO3Net.csv
- fig_s4_wm_3B_average_mbe_2d/fig_s4_wm_3B_average_mbe_2d_methane_PaiNN.csv
- fig_s4_wm_3B_average_mbe_2d/fig_s4_wm_3B_average_mbe_2d_methane_SO3Net.csv
