# Supplementary material for: Peering inside the black box by learning the relevance of many-body functions in neural network potentials
Source: Nat Commun. 2025 Nov 10;16:9898. doi: 10.1038/s41467-025-65863-0 (PMC12603069; doi:10.1038/s41467-025-65863-0)
Supplement: Supplementary file 10 — Source Data Fig S4 [file 41467_2025_65863_MOESM10_ESM.zip › fig_s4_wm_3B_average_mbe_2d/fig_s4_wm_3B_average_mbe_2d_water_PaiNN.csv]

L	theta	3b_mbe
0.15	61.2
0.15	63.599999999999994
0.15	66.0
0.15	68.4
0.15	70.8
0.15	73.2
0.15	75.6
0.15	78.0
0.15	80.4
0.15	82.8
0.15	85.2
0.15	87.6
0.15	90.0
0.15	92.4
0.15	94.8
0.15	97.2
0.15	99.6
0.15	102.0
0.15	104.39999999999999
0.15	106.8
0.15	109.2
0.15	111.6
0.15	114.0
0.15	116.39999999999999
0.15	118.8
0.15	121.2
0.15	123.6
0.15	126.0
0.15	128.4
0.15	130.8
0.15	133.2
0.15	135.6
0.15	138.0
0.15	140.39999999999998
0.15	142.8
0.15	145.2
0.15	147.6
0.15	150.0
0.15	152.39999999999998
0.15	154.8
0.15	157.2
0.15	159.6
0.15	162.0
0.15	164.39999999999998
0.15	166.8
0.15	169.2
0.15	171.6
0.15	174.0
0.15	176.39999999999998
0.15	178.8
0.44999999999999996	61.2
0.44999999999999996	63.599999999999994
0.44999999999999996	66.0
0.44999999999999996	68.4
0.44999999999999996	70.8
0.44999999999999996	73.2
0.44999999999999996	75.6
0.44999999999999996	78.0
0.44999999999999996	80.4
0.44999999999999996	82.8
0.44999999999999996	85.2
0.44999999999999996	87.6
0.44999999999999996	90.0
0.44999999999999996	92.4
0.44999999999999996	94.8
0.44999999999999996	97.2
0.44999999999999996	99.6
0.44999999999999996	102.0
0.44999999999999996	104.39999999999999
0.44999999999999996	106.8
0.44999999999999996	109.2
0.44999999999999996	111.6
0.44999999999999996	114.0
0.44999999999999996	116.39999999999999
0.44999999999999996	118.8
0.44999999999999996	121.2
0.44999999999999996	123.6
0.44999999999999996	126.0
0.44999999999999996	128.4
0.44999999999999996	130.8
0.44999999999999996	133.2
0.44999999999999996	135.6
0.44999999999999996	138.0
0.44999999999999996	140.39999999999998
0.44999999999999996	142.8
0.44999999999999996	145.2
0.44999999999999996	147.6
0.44999999999999996	150.0
0.44999999999999996	152.39999999999998
0.44999999999999996	154.8
0.44999999999999996	157.2
0.44999999999999996	159.6
0.44999999999999996	162.0
0.44999999999999996	164.39999999999998
0.44999999999999996	166.8
0.44999999999999996	169.2
0.44999999999999996	171.6
0.44999999999999996	174.0
0.44999999999999996	176.39999999999998
0.44999999999999996	178.8
0.75	61.2
0.75	63.599999999999994
0.75	66.0
0.75	68.4
0.75	70.8
0.75	73.2
0.75	75.6
0.75	78.0
0.75	80.4
0.75	82.8
0.75	85.2
0.75	87.6
0.75	90.0
0.75	92.4
0.75	94.8
0.75	97.2
0.75	99.6
0.75	102.0
0.75	104.39999999999999
0.75	106.8
0.75	109.2
0.75	111.6
0.75	114.0
0.75	116.39999999999999
0.75	118.8
0.75	121.2
0.75	123.6
0.75	126.0
0.75	128.4
0.75	130.8
0.75	133.2
0.75	135.6
0.75	138.0
0.75	140.39999999999998
0.75	142.8
0.75	145.2
0.75	147.6
0.75	150.0
0.75	152.39999999999998
0.75	154.8
0.75	157.2
0.75	159.6
0.75	162.0
0.75	164.39999999999998
0.75	166.8
0.75	169.2
0.75	171.6
0.75	174.0
0.75	176.39999999999998
0.75	178.8
1.0499999999999998	61.2
1.0499999999999998	63.599999999999994
1.0499999999999998	66.0
1.0499999999999998	68.4
1.0499999999999998	70.8
1.0499999999999998	73.2
1.0499999999999998	75.6
1.0499999999999998	78.0
1.0499999999999998	80.4
1.0499999999999998	82.8
1.0499999999999998	85.2
1.0499999999999998	87.6
1.0499999999999998	90.0
1.0499999999999998	92.4
1.0499999999999998	94.8
1.0499999999999998	97.2
1.0499999999999998	99.6
1.0499999999999998	102.0
1.0499999999999998	104.39999999999999
1.0499999999999998	106.8
1.0499999999999998	109.2
1.0499999999999998	111.6
1.0499999999999998	114.0
1.0499999999999998	116.39999999999999
1.0499999999999998	118.8
1.0499999999999998	121.2
1.0499999999999998	123.6
1.0499999999999998	126.0
1.0499999999999998	128.4
1.0499999999999998	130.8
1.0499999999999998	133.2
1.0499999999999998	135.6
1.0499999999999998	138.0
1.0499999999999998	140.39999999999998
1.0499999999999998	142.8
1.0499999999999998	145.2
1.0499999999999998	147.6
1.0499999999999998	150.0
1.0499999999999998	152.39999999999998
1.0499999999999998	154.8
1.0499999999999998	157.2
1.0499999999999998	159.6
1.0499999999999998	162.0
1.0499999999999998	164.39999999999998
1.0499999999999998	166.8
1.0499999999999998	169.2
1.0499999999999998	171.6
1.0499999999999998	174.0
1.0499999999999998	176.39999999999998
1.0499999999999998	178.8
1.35	61.2
1.35	63.599999999999994
1.35	66.0
1.35	68.4
1.35	70.8
1.35	73.2
1.35	75.6
1.35	78.0
1.35	80.4
1.35	82.8
1.35	85.2
1.35	87.6
1.35	90.0
1.35	92.4
1.35	94.8
1.35	97.2
1.35	99.6
1.35	102.0
1.35	104.39999999999999
1.35	106.8
1.35	109.2
1.35	111.6
1.35	114.0
1.35	116.39999999999999
1.35	118.8
1.35	121.2
1.35	123.6
1.35	126.0
1.35	128.4
1.35	130.8
1.35	133.2
1.35	135.6
1.35	138.0
1.35	140.39999999999998
1.35	142.8
1.35	145.2
1.35	147.6
1.35	150.0
1.35	152.39999999999998
1.35	154.8
1.35	157.2
1.35	159.6
1.35	162.0
1.35	164.39999999999998
1.35	166.8
1.35	169.2
1.35	171.6
1.35	174.0
1.35	176.39999999999998
1.35	178.8
1.65	61.2
1.65	63.599999999999994
1.65	66.0
1.65	68.4
1.65	70.8
1.65	73.2
1.65	75.6
1.65	78.0
1.65	80.4
1.65	82.8
1.65	85.2
1.65	87.6
1.65	90.0
1.65	92.4
1.65	94.8
1.65	97.2
1.65	99.6
1.65	102.0
1.65	104.39999999999999
1.65	106.8
1.65	109.2
1.65	111.6
1.65	114.0
1.65	116.39999999999999
1.65	118.8
1.65	121.2
1.65	123.6
1.65	126.0
1.65	128.4
1.65	130.8
1.65	133.2
1.65	135.6
1.65	138.0
1.65	140.39999999999998
1.65	142.8
1.65	145.2
1.65	147.6
1.65	150.0
1.65	152.39999999999998
1.65	154.8
1.65	157.2
1.65	159.6
1.65	162.0
1.65	164.39999999999998
1.65	166.8
1.65	169.2
1.65	171.6
1.65	174.0
1.65	176.39999999999998
1.65	178.8
1.95	61.2
1.95	63.599999999999994
1.95	66.0
1.95	68.4
1.95	70.8
1.95	73.2
1.95	75.6
1.95	78.0
1.95	80.4
1.95	82.8
1.95	85.2
1.95	87.6
1.95	90.0
1.95	92.4
1.95	94.8
1.95	97.2
1.95	99.6
1.95	102.0
1.95	104.39999999999999
1.95	106.8
1.95	109.2
1.95	111.6
1.95	114.0
1.95	116.39999999999999
1.95	118.8
1.95	121.2
1.95	123.6
1.95	126.0
1.95	128.4
1.95	130.8
1.95	133.2
1.95	135.6
1.95	138.0
1.95	140.39999999999998
1.95	142.8
1.95	145.2
1.95	147.6
1.95	150.0
1.95	152.39999999999998
1.95	154.8
1.95	157.2
1.95	159.6
1.95	162.0
1.95	164.39999999999998
1.95	166.8
1.95	169.2
1.95	171.6
1.95	174.0
1.95	176.39999999999998
1.95	178.8
2.25	61.2
2.25	63.599999999999994
2.25	66.0
2.25	68.4
2.25	70.8
2.25	73.2
2.25	75.6
2.25	78.0
2.25	80.4
2.25	82.8
2.25	85.2
2.25	87.6
2.25	90.0
2.25	92.4
2.25	94.8
2.25	97.2
2.25	99.6
2.25	102.0
2.25	104.39999999999999
2.25	106.8
2.25	109.2
2.25	111.6
2.25	114.0
2.25	116.39999999999999
2.25	118.8
2.25	121.2
2.25	123.6
2.25	126.0
2.25	128.4
2.25	130.8
2.25	133.2
2.25	135.6
2.25	138.0
2.25	140.39999999999998
2.25	142.8
2.25	145.2
2.25	147.6
2.25	150.0
2.25	152.39999999999998
2.25	154.8
2.25	157.2
2.25	159.6
2.25	162.0
2.25	164.39999999999998
2.25	166.8
2.25	169.2
2.25	171.6
2.25	174.0
2.25	176.39999999999998
2.25	178.8
2.55	61.2
2.55	63.599999999999994
2.55	66.0
2.55	68.4
2.55	70.8
2.55	73.2
2.55	75.6
2.55	78.0
2.55	80.4
2.55	82.8
2.55	85.2
2.55	87.6
2.55	90.0
2.55	92.4
2.55	94.8
2.55	97.2
2.55	99.6
2.55	102.0
2.55	104.39999999999999
2.55	106.8
2.55	109.2
2.55	111.6
2.55	114.0
2.55	116.39999999999999
2.55	118.8
2.55	121.2
2.55	123.6
2.55	126.0
2.55	128.4
2.55	130.8
2.55	133.2
2.55	135.6
2.55	138.0
2.55	140.39999999999998
2.55	142.8
2.55	145.2
2.55	147.6
2.55	150.0
2.55	152.39999999999998
2.55	154.8
2.55	157.2
2.55	159.6
2.55	162.0
2.55	164.39999999999998
2.55	166.8
2.55	169.2
2.55	171.6
2.55	174.0
2.55	176.39999999999998
2.55	178.8
2.8499999999999996	61.2	8.465283754948592
2.8499999999999996	63.599999999999994	9.634907784739738
2.8499999999999996	66.0	10.025878600178574
2.8499999999999996	68.4	10.022415253774271
2.8499999999999996	70.8
2.8499999999999996	73.2
2.8499999999999996	75.6
2.8499999999999996	78.0
2.8499999999999996	80.4
2.8499999999999996	82.8
2.8499999999999996	85.2
2.8499999999999996	87.6
2.8499999999999996	90.0
2.8499999999999996	92.4
2.8499999999999996	94.8
2.8499999999999996	97.2
2.8499999999999996	99.6
2.8499999999999996	102.0
2.8499999999999996	104.39999999999999
2.8499999999999996	106.8
2.8499999999999996	109.2
2.8499999999999996	111.6
2.8499999999999996	114.0
2.8499999999999996	116.39999999999999
2.8499999999999996	118.8
2.8499999999999996	121.2
2.8499999999999996	123.6
2.8499999999999996	126.0
2.8499999999999996	128.4
2.8499999999999996	130.8
2.8499999999999996	133.2
2.8499999999999996	135.6
2.8499999999999996	138.0
2.8499999999999996	140.39999999999998
2.8499999999999996	142.8
2.8499999999999996	145.2
2.8499999999999996	147.6
2.8499999999999996	150.0
2.8499999999999996	152.39999999999998
2.8499999999999996	154.8
2.8499999999999996	157.2
2.8499999999999996	159.6
2.8499999999999996	162.0
2.8499999999999996	164.39999999999998
2.8499999999999996	166.8
2.8499999999999996	169.2
2.8499999999999996	171.6
2.8499999999999996	174.0
2.8499999999999996	176.39999999999998
2.8499999999999996	178.8
3.15	61.2	6.888221404262266
3.15	63.599999999999994	7.068647409513889
3.15	66.0	7.388018606616722
3.15	68.4	7.692982427010803
3.15	70.8	8.146275910774182
3.15	73.2	8.72610337578843
3.15	75.6	9.056102535988114
3.15	78.0	9.186345970984323
3.15	80.4
3.15	82.8
3.15	85.2
3.15	87.6
3.15	90.0
3.15	92.4
3.15	94.8
3.15	97.2
3.15	99.6
3.15	102.0
3.15	104.39999999999999
3.15	106.8
3.15	109.2
3.15	111.6
3.15	114.0
3.15	116.39999999999999
3.15	118.8
3.15	121.2
3.15	123.6
3.15	126.0
3.15	128.4
3.15	130.8
3.15	133.2
3.15	135.6
3.15	138.0
3.15	140.39999999999998
3.15	142.8
3.15	145.2
3.15	147.6
3.15	150.0
3.15	152.39999999999998
3.15	154.8
3.15	157.2
3.15	159.6
3.15	162.0
3.15	164.39999999999998
3.15	166.8
3.15	169.2
3.15	171.6
3.15	174.0
3.15	176.39999999999998
3.15	178.8
3.4499999999999997	61.2	4.370964064523176
3.4499999999999997	63.599999999999994	5.084013172269938
3.4499999999999997	66.0	5.38071373346816
3.4499999999999997	68.4	5.6697308321832
3.4499999999999997	70.8	5.9617186407292735
3.4499999999999997	73.2	6.164582531600258
3.4499999999999997	75.6	6.267559374235165
3.4499999999999997	78.0	6.573045177015624
3.4499999999999997	80.4	6.838979807330178
3.4499999999999997	82.8	7.126891942014873
3.4499999999999997	85.2	7.483514452195931
3.4499999999999997	87.6
3.4499999999999997	90.0
3.4499999999999997	92.4
3.4499999999999997	94.8
3.4499999999999997	97.2
3.4499999999999997	99.6
3.4499999999999997	102.0
3.4499999999999997	104.39999999999999
3.4499999999999997	106.8
3.4499999999999997	109.2
3.4499999999999997	111.6
3.4499999999999997	114.0
3.4499999999999997	116.39999999999999
3.4499999999999997	118.8
3.4499999999999997	121.2
3.4499999999999997	123.6
3.4499999999999997	126.0
3.4499999999999997	128.4
3.4499999999999997	130.8
3.4499999999999997	133.2
3.4499999999999997	135.6
3.4499999999999997	138.0
3.4499999999999997	140.39999999999998
3.4499999999999997	142.8
3.4499999999999997	145.2
3.4499999999999997	147.6
3.4499999999999997	150.0
3.4499999999999997	152.39999999999998
3.4499999999999997	154.8
3.4499999999999997	157.2
3.4499999999999997	159.6
3.4499999999999997	162.0
3.4499999999999997	164.39999999999998
3.4499999999999997	166.8
3.4499999999999997	169.2
3.4499999999999997	171.6
3.4499999999999997	174.0
3.4499999999999997	176.39999999999998
3.4499999999999997	178.8
3.75	61.2	6.141516989431728
3.75	63.599999999999994	5.533787536773882
3.75	66.0	5.680225146100887
3.75	68.4	6.039096509293697
3.75	70.8	6.154136125863812
3.75	73.2	6.1201004795800324
3.75	75.6	6.221709899572083
3.75	78.0	6.419099348935005
3.75	80.4	6.516636276974785
3.75	82.8	6.625352207259489
3.75	85.2	6.694911269960994
3.75	87.6	6.821276118452027
3.75	90.0	6.858620304212047
3.75	92.4	6.764264367650782
3.75	94.8	6.8431671959967755
3.75	97.2
3.75	99.6
3.75	102.0
3.75	104.39999999999999
3.75	106.8
3.75	109.2
3.75	111.6
3.75	114.0
3.75	116.39999999999999
3.75	118.8
3.75	121.2
3.75	123.6
3.75	126.0
3.75	128.4
3.75	130.8
3.75	133.2
3.75	135.6
3.75	138.0
3.75	140.39999999999998
3.75	142.8
3.75	145.2
3.75	147.6
3.75	150.0
3.75	152.39999999999998
3.75	154.8
3.75	157.2
3.75	159.6
3.75	162.0
3.75	164.39999999999998
3.75	166.8
3.75	169.2
3.75	171.6
3.75	174.0
3.75	176.39999999999998
3.75	178.8
4.05	61.2	1.7625300146867235
4.05	63.599999999999994	2.6629117311196944
4.05	66.0	3.205030032104074
4.05	68.4	3.6559059038501838
4.05	70.8	3.740961427512896
4.05	73.2	4.107186377953184
4.05	75.6	4.297245763645075
4.05	78.0	4.385638498327041
4.05	80.4	4.451632248590289
4.05	82.8	4.500136180201451
4.05	85.2	4.574560403514116
4.05	87.6	4.5662656538729784
4.05	90.0	4.721137801808984
4.05	92.4	4.65590248853675
4.05	94.8	4.638276778839804
4.05	97.2	4.476703427790981
4.05	99.6	4.223539276756014
4.05	102.0	4.0837048868969275
4.05	104.39999999999999	3.713614315513029
4.05	106.8	3.486687402067525
4.05	109.2	3.471755468540407
4.05	111.6
4.05	114.0
4.05	116.39999999999999
4.05	118.8
4.05	121.2
4.05	123.6
4.05	126.0
4.05	128.4
4.05	130.8
4.05	133.2
4.05	135.6
4.05	138.0
4.05	140.39999999999998
4.05	142.8
4.05	145.2
4.05	147.6
4.05	150.0
4.05	152.39999999999998
4.05	154.8
4.05	157.2
4.05	159.6
4.05	162.0
4.05	164.39999999999998
4.05	166.8
4.05	169.2
4.05	171.6
4.05	174.0
4.05	176.39999999999998
4.05	178.8
4.35	61.2	1.2189676260230624
4.35	63.599999999999994	1.1874322901922858
4.35	66.0	1.3496381449172556
4.35	68.4	1.5769094901349636
4.35	70.8	1.683244814139121
4.35	73.2	1.9059782671211811
4.35	75.6	2.2679750162372123
4.35	78.0	2.6365689302034885
4.35	80.4	2.9790675926653076
4.35	82.8	3.1370164956046347
4.35	85.2	3.1843573863818837
4.35	87.6	3.2060976699355694
4.35	90.0	3.180488422000783
4.35	92.4	3.250568242290884
4.35	94.8	3.278101153254034
4.35	97.2	3.2864515630904685
4.35	99.6	3.294492910178309
4.35	102.0	3.2914416948782255
4.35	104.39999999999999	3.3156984705246875
4.35	106.8	3.3072908892245403
4.35	109.2	3.2737843308374384
4.35	111.6	3.2490476566007325
4.35	114.0	3.204997930613761
4.35	116.39999999999999	2.992049046369398
4.35	118.8	2.7778387568145817
4.35	121.2
4.35	123.6
4.35	126.0
4.35	128.4
4.35	130.8
4.35	133.2
4.35	135.6
4.35	138.0
4.35	140.39999999999998
4.35	142.8
4.35	145.2
4.35	147.6
4.35	150.0
4.35	152.39999999999998
4.35	154.8
4.35	157.2
4.35	159.6
4.35	162.0
4.35	164.39999999999998
4.35	166.8
4.35	169.2
4.35	171.6
4.35	174.0
4.35	176.39999999999998
4.35	178.8
4.65	61.2	1.4704908236165464
4.65	63.599999999999994	1.3838604855497032
4.65	66.0	1.4625204650929835
4.65	68.4	1.5752204030512977
4.65	70.8	1.7236193582769541
4.65	73.2	1.8449127310744424
4.65	75.6	1.9438816041884017
4.65	78.0	2.075810350317567
4.65	80.4	2.3035073489026323
4.65	82.8	2.586200622266582
4.65	85.2	2.9006742293625294
4.65	87.6	3.152606475838894
4.65	90.0	3.3297284609074804
4.65	92.4	3.339092547792317
4.65	94.8	3.3230844238453456
4.65	97.2	3.321852399983625
4.65	99.6	3.35709421070594
4.65	102.0	3.380225628690254
4.65	104.39999999999999	3.3848249750499715
4.65	106.8	3.3793227899715164
4.65	109.2	3.379853662155575
4.65	111.6	3.390316348951925
4.65	114.0	3.4062906750600614
4.65	116.39999999999999	3.4604047127508095
4.65	118.8	3.458806480379255
4.65	121.2	3.4586021518077055
4.65	123.6	3.4339424816891118
4.65	126.0	3.5279655133738936
4.65	128.4	3.597025831539354
4.65	130.8	3.7551914808908444
4.65	133.2	3.631630762303816
4.65	135.6
4.65	138.0
4.65	140.39999999999998
4.65	142.8
4.65	145.2
4.65	147.6
4.65	150.0
4.65	152.39999999999998
4.65	154.8
4.65	157.2
4.65	159.6
4.65	162.0
4.65	164.39999999999998
4.65	166.8
4.65	169.2
4.65	171.6
4.65	174.0
4.65	176.39999999999998
4.65	178.8
4.949999999999999	61.2	1.2422297942877167
4.949999999999999	63.599999999999994	1.2371397009430927
4.949999999999999	66.0	1.1955439481145236
4.949999999999999	68.4	1.370074536025049
4.949999999999999	70.8	1.595035976039223
4.949999999999999	73.2	1.8296780298201492
4.949999999999999	75.6	1.9108354929239297
4.949999999999999	78.0	1.9531598884488248
4.949999999999999	80.4	2.0429102798751293
4.949999999999999	82.8	2.156420954812164
4.949999999999999	85.2	2.2850581096731823
4.949999999999999	87.6	2.5101765565617726
4.949999999999999	90.0	2.78105078967998
4.949999999999999	92.4	3.008139042347775
4.949999999999999	94.8	3.240443409227939
4.949999999999999	97.2	3.373976992594457
4.949999999999999	99.6	3.4016897269657203
4.949999999999999	102.0	3.3412399356091242
4.949999999999999	104.39999999999999	3.3259582788931166
4.949999999999999	106.8	3.3217527411303474
4.949999999999999	109.2	3.303320448781627
4.949999999999999	111.6	3.3029064166849675
4.949999999999999	114.0	3.3162235234969972
4.949999999999999	116.39999999999999	3.3106718509534576
4.949999999999999	118.8	3.3285691216671456
4.949999999999999	121.2	3.371205022241182
4.949999999999999	123.6	3.4226638389516997
4.949999999999999	126.0	3.4660808283442344
4.949999999999999	128.4	3.5785000934748576
4.949999999999999	130.8	3.6539459061171238
4.949999999999999	133.2	3.7960416437944806
4.949999999999999	135.6	3.8644614237868873
4.949999999999999	138.0	4.012095580292605
4.949999999999999	140.39999999999998	3.995797167128933
4.949999999999999	142.8	4.0473486766689675
4.949999999999999	145.2	4.3236799690788095
4.949999999999999	147.6	4.201089611669703
4.949999999999999	150.0	3.6451966718441184
4.949999999999999	152.39999999999998	3.682015490261068
4.949999999999999	154.8
4.949999999999999	157.2	4.1651833085180145
4.949999999999999	159.6
4.949999999999999	162.0
4.949999999999999	164.39999999999998
4.949999999999999	166.8
4.949999999999999	169.2
4.949999999999999	171.6
4.949999999999999	174.0
4.949999999999999	176.39999999999998
4.949999999999999	178.8
5.25	61.2	0.8045810961154506
5.25	63.599999999999994	0.9881035013085311
5.25	66.0	1.0338721650714686
5.25	68.4	1.1002671928079322
5.25	70.8	1.330770311413851
5.25	73.2	1.5559338545030348
5.25	75.6	1.6924976533472675
5.25	78.0	1.7967340005897445
5.25	80.4	1.8812194246046197
5.25	82.8	1.9439844807290938
5.25	85.2	2.027653053512942
5.25	87.6	2.1077418836675754
5.25	90.0	2.21540156463184
5.25	92.4	2.41936545764023
5.25	94.8	2.5386073780321374
5.25	97.2	2.8266136072366193
5.25	99.6	3.019831942496485
5.25	102.0	3.162502600832988
5.25	104.39999999999999	3.2822241132778602
5.25	106.8	3.3281646155699653
5.25	109.2	3.2776229415303626
5.25	111.6	3.219861919521996
5.25	114.0	3.1792014676890146
5.25	116.39999999999999	3.1438432574295616
5.25	118.8	3.1068485270961723
5.25	121.2	3.12995122623556
5.25	123.6	3.1318173478728166
5.25	126.0	3.1462198866688134
5.25	128.4	3.170945524265527
5.25	130.8	3.220881723515186
5.25	133.2	3.3119192616100808
5.25	135.6	3.402004232380918
5.25	138.0	3.4547992603443154
5.25	140.39999999999998	3.7105333360503723
5.25	142.8	3.763771370233883
5.25	145.2	3.8723712621757347
5.25	147.6	4.014644194356002
5.25	150.0	3.956977844669129
5.25	152.39999999999998	4.050039223441963
5.25	154.8	4.210380071179868
5.25	157.2	4.054464927298496
5.25	159.6	4.16654704059034
5.25	162.0	4.150625106259532
5.25	164.39999999999998	4.007583766657954
5.25	166.8	3.768162259708357
5.25	169.2	3.7738786904104202
5.25	171.6
5.25	174.0	5.200383531984624
5.25	176.39999999999998
5.25	178.8
5.55	61.2	0.5702443230306797
5.55	63.599999999999994	0.694017714569013
5.55	66.0	0.8527171008677443
5.55	68.4	0.9031469691475168
5.55	70.8	1.048961718714546
5.55	73.2	1.2340510780024987
5.55	75.6	1.3648529606267035
5.55	78.0	1.467908745491148
5.55	80.4	1.5662299814408693
5.55	82.8	1.6544948210569617
5.55	85.2	1.7212627653258554
5.55	87.6	1.7991565120599247
5.55	90.0	1.8489467267970212
5.55	92.4	1.901457826121691
5.55	94.8	2.0279232771605553
5.55	97.2	2.0814436106531313
5.55	99.6	2.2108083630764725
5.55	102.0	2.3492441793367544
5.55	104.39999999999999	2.5356006714778103
5.55	106.8	2.67134810204339
5.55	109.2	2.7739295926062835
5.55	111.6	2.880347519743417
5.55	114.0	3.0036073467733377
5.55	116.39999999999999	2.9968934283238733
5.55	118.8	2.9541766997664594
5.55	121.2	2.9135334864120175
5.55	123.6	2.836877504684289
5.55	126.0	2.8034739253408145
5.55	128.4	2.786993117013496
5.55	130.8	2.8021949960621155
5.55	133.2	2.79770731992602
5.55	135.6	2.8351271447795963
5.55	138.0	2.8740938700065723
5.55	140.39999999999998	2.9298051609667044
5.55	142.8	2.9895213936119496
5.55	145.2	3.101921037672507
5.55	147.6	3.168754500992458
5.55	150.0	3.282662698350656
5.55	152.39999999999998	3.36222950620908
5.55	154.8	3.402668125559257
5.55	157.2	3.445007911579453
5.55	159.6	3.5838122802217587
5.55	162.0	3.524947516778175
5.55	164.39999999999998	3.6941230453430247
5.55	166.8	3.7350311349611376
5.55	169.2	3.856325702661113
5.55	171.6	3.9845947375739974
5.55	174.0	3.935510241331617
5.55	176.39999999999998	4.046755079238659
5.55	178.8	4.599997383060026
5.85	61.2	0.5853064721271903
5.85	63.599999999999994	0.6425542563133847
5.85	66.0	0.7729075727072006
5.85	68.4	0.8453095279984937
5.85	70.8	0.8899354409535842
5.85	73.2	1.018296281632191
5.85	75.6	1.119265024425917
5.85	78.0	1.1866304648756625
5.85	80.4	1.2798924399805256
5.85	82.8	1.3700136484350243
5.85	85.2	1.4474974470940736
5.85	87.6	1.5131967571480858
5.85	90.0	1.5535120886437421
5.85	92.4	1.593581710937036
5.85	94.8	1.6281792635585348
5.85	97.2	1.6396520532872692
5.85	99.6	1.6820839292592076
5.85	102.0	1.6884470834051397
5.85	104.39999999999999	1.7633012646688946
5.85	106.8	1.7645442616739102
5.85	109.2	1.9157569370261494
5.85	111.6	1.9167621619956692
5.85	114.0	2.0385282699018887
5.85	116.39999999999999	2.2224643993068325
5.85	118.8	2.3305353612534243
5.85	121.2	2.4019773144888354
5.85	123.6	2.5304057760411602
5.85	126.0	2.5068421410362896
5.85	128.4	2.559063970499871
5.85	130.8	2.498747604971673
5.85	133.2	2.509724235420211
5.85	135.6	2.482575129713694
5.85	138.0	2.486279779121314
5.85	140.39999999999998	2.444529678732856
5.85	142.8	2.419669522257281
5.85	145.2	2.4609352214958036
5.85	147.6	2.474613424297787
5.85	150.0	2.581261261872773
5.85	152.39999999999998	2.51997961097657
5.85	154.8	2.6550392815508848
5.85	157.2	2.6888830022175783
5.85	159.6	2.640279336675511
5.85	162.0	2.7563122701969105
5.85	164.39999999999998	2.735289996179838
5.85	166.8	2.7509969913875882
5.85	169.2	2.801393182582085
5.85	171.6	2.820782344157283
5.85	174.0	2.9581356633817104
5.85	176.39999999999998	2.78950502981104
5.85	178.8	2.810276030488918
6.15	61.2	0.5665222054598968
6.15	63.599999999999994	0.6058791906372782
6.15	66.0	0.7124543482315219
6.15	68.4	0.7890739771697921
6.15	70.8	0.7942670939497324
6.15	73.2	0.8593533290256551
6.15	75.6	0.9223612051231252
6.15	78.0	0.9719692885122605
6.15	80.4	1.0383918934055762
6.15	82.8	1.1137333186549099
6.15	85.2	1.1960229754142175
6.15	87.6	1.2612780437729476
6.15	90.0	1.337515384949118
6.15	92.4	1.3846740661942432
6.15	94.8	1.410213547311722
6.15	97.2	1.4396810653820489
6.15	99.6	1.454098175729825
6.15	102.0	1.4470230086702418
6.15	104.39999999999999	1.442993732226762
6.15	106.8	1.4036980811591802
6.15	109.2	1.4465738301805378
6.15	111.6	1.4578649930644652
6.15	114.0	1.5416974279382123
6.15	116.39999999999999	1.5437290688042418
6.15	118.8	1.5693404178083905
6.15	121.2	1.6279673059617568
6.15	123.6	1.7155062414565738
6.15	126.0	1.8113550988520721
6.15	128.4	1.880463361850666
6.15	130.8	2.0291432365911426
6.15	133.2	2.0423021349279837
6.15	135.6	2.0880005541168556
6.15	138.0	2.134178614474077
6.15	140.39999999999998	2.124608573317999
6.15	142.8	2.178825016007143
6.15	145.2	2.1732004621601955
6.15	147.6	2.1672900668698425
6.15	150.0	2.147657812685782
6.15	152.39999999999998	2.165916371270667
6.15	154.8	2.197824830683436
6.15	157.2	2.12112453602655
6.15	159.6	2.1519167127481587
6.15	162.0	2.0484892840308384
6.15	164.39999999999998	2.0835045802178183
6.15	166.8	2.134229571139431
6.15	169.2	2.1166099170970667
6.15	171.6	2.133589159130404
6.15	174.0	2.1068650395102635
6.15	176.39999999999998	2.1999397812808574
6.15	178.8	2.440175873946025
6.449999999999999	61.2	0.5129478635847369
6.449999999999999	63.599999999999994	0.5571387570428837
6.449999999999999	66.0	0.623957224699318
6.449999999999999	68.4	0.7074139157640512
6.449999999999999	70.8	0.7394914648718941
6.449999999999999	73.2	0.7735828160411273
6.449999999999999	75.6	0.8227480801011201
6.449999999999999	78.0	0.8547219384261049
6.449999999999999	80.4	0.8922043863951498
6.449999999999999	82.8	0.9363485550438467
6.449999999999999	85.2	0.9954826650251891
6.449999999999999	87.6	1.0565802628660983
6.449999999999999	90.0	1.1343220404384342
6.449999999999999	92.4	1.1943715739225336
6.449999999999999	94.8	1.2619714283580044
6.449999999999999	97.2	1.3243891876427558
6.449999999999999	99.6	1.3478859776254186
6.449999999999999	102.0	1.380811635813491
6.449999999999999	104.39999999999999	1.3963364167158474
6.449999999999999	106.8	1.3936853826866011
6.449999999999999	109.2	1.4102289413697884
6.449999999999999	111.6	1.392835013741091
6.449999999999999	114.0	1.3861419121153855
6.449999999999999	116.39999999999999	1.4262759716954836
6.449999999999999	118.8	1.4361811090790895
6.449999999999999	121.2	1.454492191463527
6.449999999999999	123.6	1.5422300670750957
6.449999999999999	126.0	1.5348944599215963
6.449999999999999	128.4	1.5354274893291293
6.449999999999999	130.8	1.5939675863583864
6.449999999999999	133.2	1.634489770020885
6.449999999999999	135.6	1.7587179451550454
6.449999999999999	138.0	1.697508254249702
6.449999999999999	140.39999999999998	1.817973024968176
6.449999999999999	142.8	1.8056204503094724
6.449999999999999	145.2	1.8829243349717235
6.449999999999999	147.6	1.9061334129987677
6.449999999999999	150.0	1.9750095592505967
6.449999999999999	152.39999999999998	1.919682790837933
6.449999999999999	154.8	1.9489767971181966
6.449999999999999	157.2	1.9834346376514749
6.449999999999999	159.6	1.9520036817719333
6.449999999999999	162.0	2.032169407203649
6.449999999999999	164.39999999999998	2.0094740472564014
6.449999999999999	166.8	2.0755186714594083
6.449999999999999	169.2	2.0362318836019804
6.449999999999999	171.6	1.9244931716959466
6.449999999999999	174.0	2.036808882467601
6.449999999999999	176.39999999999998	2.05419714764491
6.449999999999999	178.8	1.9855670708537119
6.75	61.2	0.42395163128522523
6.75	63.599999999999994	0.4633046429077616
6.75	66.0	0.5267140962124378
6.75	68.4	0.5842034926826337
6.75	70.8	0.6257204863422581
6.75	73.2	0.6625504884053386
6.75	75.6	0.708978728130763
6.75	78.0	0.7426723834418046
6.75	80.4	0.7676808689935325
6.75	82.8	0.7930883521650104
6.75	85.2	0.820834709402142
6.75	87.6	0.8623343094350918
6.75	90.0	0.9080929655405295
6.75	92.4	0.9628530279457057
6.75	94.8	1.0236017833138116
6.75	97.2	1.0848182425069148
6.75	99.6	1.1356058671480365
6.75	102.0	1.1914593408574374
6.75	104.39999999999999	1.2332885026578158
6.75	106.8	1.263790445986018
6.75	109.2	1.2861776104753018
6.75	111.6	1.3076030601359323
6.75	114.0	1.3281185066640664
6.75	116.39999999999999	1.318033387454744
6.75	118.8	1.3436341760836472
6.75	121.2	1.3204925436507244
6.75	123.6	1.3393269910389802
6.75	126.0	1.384866233511091
6.75	128.4	1.366746102417705
6.75	130.8	1.421609482601451
6.75	133.2	1.4188939468464978
6.75	135.6	1.4108168513010968
6.75	138.0	1.5243842729593975
6.75	140.39999999999998	1.5249747237767597
6.75	142.8	1.5330893631751263
6.75	145.2	1.565173990258913
6.75	147.6	1.565888277748463
6.75	150.0	1.6353881914957564
6.75	152.39999999999998	1.6213274826158788
6.75	154.8	1.7696916585871734
6.75	157.2	1.6809811473085914
6.75	159.6	1.6859792165600442
6.75	162.0	1.7513749975083297
6.75	164.39999999999998	1.7581414573575471
6.75	166.8	1.78373941318477
6.75	169.2	1.7271167012681283
6.75	171.6	1.789500262061547
6.75	174.0	1.8794097704144894
6.75	176.39999999999998	1.69978827556163
6.75	178.8	1.7746476772192006
7.049999999999999	61.2	0.2763875935206406
7.049999999999999	63.599999999999994	0.29163594714345603
7.049999999999999	66.0	0.33112121312201903
7.049999999999999	68.4	0.3735100358987594
7.049999999999999	70.8	0.40196644659942604
7.049999999999999	73.2	0.42396516101360254
7.049999999999999	75.6	0.46103080425635096
7.049999999999999	78.0	0.492967477774715
7.049999999999999	80.4	0.5170870734285269
7.049999999999999	82.8	0.5441125800120038
7.049999999999999	85.2	0.5681746916331685
7.049999999999999	87.6	0.5952475848117412
7.049999999999999	90.0	0.6194051532751264
7.049999999999999	92.4	0.6441735332986057
7.049999999999999	94.8	0.6810676737627471
7.049999999999999	97.2	0.7267892884246869
7.049999999999999	99.6	0.7735650208688406
7.049999999999999	102.0	0.8250713639976401
7.049999999999999	104.39999999999999	0.8682885237087044
7.049999999999999	106.8	0.9238659302027558
7.049999999999999	109.2	0.9529816535936806
7.049999999999999	111.6	0.9905636270233079
7.049999999999999	114.0	1.0259497453048132
7.049999999999999	116.39999999999999	1.0492317460420386
7.049999999999999	118.8	1.065461819804161
7.049999999999999	121.2	1.075559265615154
7.049999999999999	123.6	1.1019314434827479
7.049999999999999	126.0	1.088787687050759
7.049999999999999	128.4	1.0958709760643737
7.049999999999999	130.8	1.11268332874831
7.049999999999999	133.2	1.095547834925601
7.049999999999999	135.6	1.0989083735260532
7.049999999999999	138.0	1.110702996060407
7.049999999999999	140.39999999999998	1.1731997823124023
7.049999999999999	142.8	1.1376525598520213
7.049999999999999	145.2	1.2085463343629204
7.049999999999999	147.6	1.2037860379198009
7.049999999999999	150.0	1.2093028755314361
7.049999999999999	152.39999999999998	1.206839071791844
7.049999999999999	154.8	1.316230917067042
7.049999999999999	157.2	1.3911208442031642
7.049999999999999	159.6	1.3238434993531354
7.049999999999999	162.0	1.3732299570333883
7.049999999999999	164.39999999999998	1.315463452559008
7.049999999999999	166.8	1.3850264555572518
7.049999999999999	169.2	1.325615668773745
7.049999999999999	171.6	1.4224375771336102
7.049999999999999	174.0	1.3858991896553792
7.049999999999999	176.39999999999998	1.3967171656063495
7.049999999999999	178.8	1.4766152052390022
7.35	61.2	0.06497749808146885
7.35	63.599999999999994	0.09363155140589761
7.35	66.0	0.12903574511050322
7.35	68.4	0.1609731517961949
7.35	70.8	0.18212954595414405
7.35	73.2	0.1963934564082836
7.35	75.6	0.21526386325769226
7.35	78.0	0.23578948390784446
7.35	80.4	0.2529618455928974
7.35	82.8	0.2883132931831544
7.35	85.2	0.31904507790743347
7.35	87.6	0.34445076692222265
7.35	90.0	0.3674649079585063
7.35	92.4	0.38706897691160624
7.35	94.8	0.40772670293699226
7.35	97.2	0.43227618595811457
7.35	99.6	0.4630279117754574
7.35	102.0	0.493347715119079
7.35	104.39999999999999	0.5334792314774288
7.35	106.8	0.5774923730261315
7.35	109.2	0.624989655092334
7.35	111.6	0.6652217871502812
7.35	114.0	0.692606260137402
7.35	116.39999999999999	0.7273132926750014
7.35	118.8	0.7684146133785844
7.35	121.2	0.7834223717334547
7.35	123.6	0.8240675526002303
7.35	126.0	0.838929775573239
7.35	128.4	0.8539874254909291
7.35	130.8	0.8804582961015769
7.35	133.2	0.8777586611277575
7.35	135.6	0.8995285636960964
7.35	138.0	0.893302369253346
7.35	140.39999999999998	0.9075001328676431
7.35	142.8	0.9033951112771673
7.35	145.2	0.8681088864231303
7.35	147.6	0.8931204947797158
7.35	150.0	0.9177074751436332
7.35	152.39999999999998	0.9388495199460436
7.35	154.8	0.9479445890317719
7.35	157.2	1.0023440946113245
7.35	159.6	0.995422431212665
7.35	162.0	0.9157766363530218
7.35	164.39999999999998	0.984403994041654
7.35	166.8	1.0786035732968178
7.35	169.2	1.0625792075010958
7.35	171.6	0.9753127184411347
7.35	174.0	1.0928546282055958
7.35	176.39999999999998	1.0150043706847305
7.35	178.8	1.1033851606604304
7.65	61.2	0.0036021448005300037
7.65	63.599999999999994	0.017437341398076275
7.65	66.0	0.044841188797529324
7.65	68.4	0.07769132999971955
7.65	70.8	0.10529050722482328
7.65	73.2	0.12663168543938066
7.65	75.6	0.14172290612251856
7.65	78.0	0.1550779744779261
7.65	80.4	0.1718344840041193
7.65	82.8	0.18738212861379888
7.65	85.2	0.2110746243555552
7.65	87.6	0.24020197089637355
7.65	90.0	0.26896035162647375
7.65	92.4	0.29692645702718545
7.65	94.8	0.3196673735212275
7.65	97.2	0.3418427205435665
7.65	99.6	0.365772330463454
7.65	102.0	0.3867487471882814
7.65	104.39999999999999	0.4147576551960687
7.65	106.8	0.4462705222738687
7.65	109.2	0.47532769469907554
7.65	111.6	0.5118030539750503
7.65	114.0	0.5516238317656215
7.65	116.39999999999999	0.5864309707120302
7.65	118.8	0.6208870116136596
7.65	121.2	0.6644678360282711
7.65	123.6	0.6916095636912347
7.65	126.0	0.717184533130015
7.65	128.4	0.7448940399532114
7.65	130.8	0.760081382228996
7.65	133.2	0.7855391010826612
7.65	135.6	0.813156376673976
7.65	138.0	0.8253445021620962
7.65	140.39999999999998	0.8379708668207003
7.65	142.8	0.8677195185864617
7.65	145.2	0.854862972440752
7.65	147.6	0.8961966661594951
7.65	150.0	0.8626372860250936
7.65	152.39999999999998	0.895938540247976
7.65	154.8	0.9188073514185415
7.65	157.2	0.8793768526126728
7.65	159.6	0.9204997599605071
7.65	162.0	0.9158590798224223
7.65	164.39999999999998	0.9215868383910801
7.65	166.8	0.9261978178792468
7.65	169.2	0.9309635657359518
7.65	171.6	0.8862202320811072
7.65	174.0	0.9697853100502059
7.65	176.39999999999998	0.8550787444463667
7.65	178.8	0.8775440426360925
7.949999999999999	61.2
7.949999999999999	63.599999999999994	0.00236297639148738
7.949999999999999	66.0	0.012477221296944637
7.949999999999999	68.4	0.0399807041902182
7.949999999999999	70.8	0.0733368653630523
7.949999999999999	73.2	0.10151413260599926
7.949999999999999	75.6	0.1240318245983458
7.949999999999999	78.0	0.13994264919924237
7.949999999999999	80.4	0.15223639839127603
7.949999999999999	82.8	0.16681257148555206
7.949999999999999	85.2	0.18401938924152328
7.949999999999999	87.6	0.19817162462173535
7.949999999999999	90.0	0.21264924310764882
7.949999999999999	92.4	0.23580597401626816
7.949999999999999	94.8	0.25824000238912886
7.949999999999999	97.2	0.28354121995936743
7.949999999999999	99.6	0.3102803381497648
7.949999999999999	102.0	0.33721935733425473
7.949999999999999	104.39999999999999	0.3650579152207817
7.949999999999999	106.8	0.38784665372089844
7.949999999999999	109.2	0.4097743169702983
7.949999999999999	111.6	0.4375658251069282
7.949999999999999	114.0	0.4649229924587451
7.949999999999999	116.39999999999999	0.49398370199292285
7.949999999999999	118.8	0.5216517428207774
7.949999999999999	121.2	0.5610837229578916
7.949999999999999	123.6	0.5983765637541595
7.949999999999999	126.0	0.6379647084236258
7.949999999999999	128.4	0.6625410892213888
7.949999999999999	130.8	0.6828563380330788
7.949999999999999	133.2	0.710507140534439
7.949999999999999	135.6	0.7287971388696028
7.949999999999999	138.0	0.7517930147809879
7.949999999999999	140.39999999999998	0.7709073918392475
7.949999999999999	142.8	0.7998351737355349
7.949999999999999	145.2	0.8150862127023926
7.949999999999999	147.6	0.8399506518235138
7.949999999999999	150.0	0.8406894842956686
7.949999999999999	152.39999999999998	0.877887192386998
7.949999999999999	154.8	0.8796345024854111
7.949999999999999	157.2	0.9269449134464302
7.949999999999999	159.6	0.9096191806334616
7.949999999999999	162.0	0.9304421099582313
7.949999999999999	164.39999999999998	0.9452340622188372
7.949999999999999	166.8	0.9288521358363001
7.949999999999999	169.2	0.9078536636159481
7.949999999999999	171.6	0.9432098846939464
7.949999999999999	174.0	0.9637970646628672
7.949999999999999	176.39999999999998	0.8890020659312026
7.949999999999999	178.8	0.998164326815319
8.25	61.2
8.25	63.599999999999994
8.25	66.0	0.0016460010134480632
8.25	68.4	0.010698961172441672
8.25	70.8	0.03338777574296708
8.25	73.2	0.06531648462444879
8.25	75.6	0.09822010877250947
8.25	78.0	0.11993687052569575
8.25	80.4	0.13602549207245357
8.25	82.8	0.15211887529260168
8.25	85.2	0.16144695686079438
8.25	87.6	0.1788873460926327
8.25	90.0	0.1920565739663991
8.25	92.4	0.20966885639591457
8.25	94.8	0.22129111615146582
8.25	97.2	0.2314356612737304
8.25	99.6	0.24894866303430377
8.25	102.0	0.270986468979808
8.25	104.39999999999999	0.2983688905797606
8.25	106.8	0.32002604358290293
8.25	109.2	0.3524253101939637
8.25	111.6	0.3768417937891841
8.25	114.0	0.401509847325693
8.25	116.39999999999999	0.429746864741027
8.25	118.8	0.45069887478418147
8.25	121.2	0.4755419477771623
8.25	123.6	0.504438668898119
8.25	126.0	0.540379993244153
8.25	128.4	0.5706276549410936
8.25	130.8	0.6082608598958673
8.25	133.2	0.6377489070536936
8.25	135.6	0.6630445288694594
8.25	138.0	0.6747931237933523
8.25	140.39999999999998	0.6998958226112185
8.25	142.8	0.7303761116603925
8.25	145.2	0.7277553529485884
8.25	147.6	0.7657605348553936
8.25	150.0	0.7717266134038684
8.25	152.39999999999998	0.7908674486825585
8.25	154.8	0.7906749452409091
8.25	157.2	0.8165823755041242
8.25	159.6	0.8380796230628297
8.25	162.0	0.8687040347017575
8.25	164.39999999999998	0.8571237789416991
8.25	166.8	0.8755439456562183
8.25	169.2	0.8802296467986735
8.25	171.6	0.8840711725118803
8.25	174.0	0.8919613217285358
8.25	176.39999999999998	0.9411598407603899
8.25	178.8	0.8465701847677936
8.55	61.2
8.55	63.599999999999994
8.55	66.0
8.55	68.4	0.001058802210310731
8.55	70.8	0.007349648937130741
8.55	73.2	0.027558013089156282
8.55	75.6	0.05948262381768694
8.55	78.0	0.09105585515415932
8.55	80.4	0.1148410333510905
8.55	82.8	0.13300007090239865
8.55	85.2	0.14795211411763998
8.55	87.6	0.16020150763706
8.55	90.0	0.17235294249551558
8.55	92.4	0.18779339599764647
8.55	94.8	0.20388527146736085
8.55	97.2	0.22083286023964221
8.55	99.6	0.22956017584415828
8.55	102.0	0.23677225393354545
8.55	104.39999999999999	0.24310921179772277
8.55	106.8	0.26080716237059925
8.55	109.2	0.27883118080555375
8.55	111.6	0.30711930990965586
8.55	114.0	0.33561588153634275
8.55	116.39999999999999	0.3609797095569536
8.55	118.8	0.39300835080838137
8.55	121.2	0.41474481726909723
8.55	123.6	0.4362750071684548
8.55	126.0	0.45955249799909564
8.55	128.4	0.48901556664965473
8.55	130.8	0.5215574588700413
8.55	133.2	0.5412274564705245
8.55	135.6	0.5779908009217063
8.55	138.0	0.5957562908672906
8.55	140.39999999999998	0.6236058389686159
8.55	142.8	0.6480807892911076
8.55	145.2	0.6702432295112531
8.55	147.6	0.6828166600061158
8.55	150.0	0.7060699952320044
8.55	152.39999999999998	0.7230441542076599
8.55	154.8	0.7472521908831965
8.55	157.2	0.7608789764593618
8.55	159.6	0.7691956015860035
8.55	162.0	0.7716290956078969
8.55	164.39999999999998	0.7824746450934508
8.55	166.8	0.8278756899762704
8.55	169.2	0.8151506780584293
8.55	171.6	0.803676519752033
8.55	174.0	0.8008266676436103
8.55	176.39999999999998	0.8360302175970129
8.55	178.8	0.8112509294836449
8.85	61.2
8.85	63.599999999999994
8.85	66.0
8.85	68.4
8.85	70.8	0.00045852299730204775
8.85	73.2	0.00609717729240358
8.85	75.6	0.02237078886437785
8.85	78.0	0.05062503686413951
8.85	80.4	0.08532477715292837
8.85	82.8	0.10919846777030275
8.85	85.2	0.12869598589989237
8.85	87.6	0.14360106940028672
8.85	90.0	0.15482875816205843
8.85	92.4	0.16487031280297335
8.85	94.8	0.17853296271619695
8.85	97.2	0.19549706550334406
8.85	99.6	0.212402521432783
8.85	102.0	0.22449266066353424
8.85	104.39999999999999	0.2389625575215548
8.85	106.8	0.24771838961081633
8.85	109.2	0.25348478266920826
8.85	111.6	0.2593436026128278
8.85	114.0	0.2709957191774534
8.85	116.39999999999999	0.2871784899739519
8.85	118.8	0.31579478443051506
8.85	121.2	0.33700275309785377
8.85	123.6	0.36045165238296567
8.85	126.0	0.39171434044328657
8.85	128.4	0.42439042642508035
8.85	130.8	0.4432054317082612
8.85	133.2	0.4665164329961161
8.85	135.6	0.4883127462096236
8.85	138.0	0.5117738254323
8.85	140.39999999999998	0.5363676439434176
8.85	142.8	0.5549119552026421
8.85	145.2	0.5947854118031526
8.85	147.6	0.6153047186668138
8.85	150.0	0.6492270521965274
8.85	152.39999999999998	0.6422272806632516
8.85	154.8	0.6637365842833776
8.85	157.2	0.684536846015166
8.85	159.6	0.7102448327822339
8.85	162.0	0.7260692800925435
8.85	164.39999999999998	0.7069152390485072
8.85	166.8	0.7529555614436192
8.85	169.2	0.7471898883786794
8.85	171.6	0.764972591420509
8.85	174.0	0.7658935870485187
8.85	176.39999999999998	0.788838289170418
8.85	178.8	0.7497004945448231
9.149999999999999	61.2
9.149999999999999	63.599999999999994
9.149999999999999	66.0
9.149999999999999	68.4
9.149999999999999	70.8
9.149999999999999	73.2	0.00016736558625686607
9.149999999999999	75.6	0.0039962734940083705
9.149999999999999	78.0	0.0165895405093777
9.149999999999999	80.4	0.04107433662396461
9.149999999999999	82.8	0.0737642769779785
9.149999999999999	85.2	0.10474895083064209
9.149999999999999	87.6	0.12643259818064226
9.149999999999999	90.0	0.13997879191346738
9.149999999999999	92.4	0.14830525783238802
9.149999999999999	94.8	0.1628334483504314
9.149999999999999	97.2	0.17147991786083178
9.149999999999999	99.6	0.18514190188298912
9.149999999999999	102.0	0.20225044442751708
9.149999999999999	104.39999999999999	0.21800642027296455
9.149999999999999	106.8	0.23344646388987797
9.149999999999999	109.2	0.2482333222372192
9.149999999999999	111.6	0.2550190705954843
9.149999999999999	114.0	0.2644982034250716
9.149999999999999	116.39999999999999	0.2671486229690828
9.149999999999999	118.8	0.2761553405448136
9.149999999999999	121.2	0.2793757314963235
9.149999999999999	123.6	0.29229409008653057
9.149999999999999	126.0	0.31324203805870404
9.149999999999999	128.4	0.3425004153098507
9.149999999999999	130.8	0.36689610016494867
9.149999999999999	133.2	0.3924956083393408
9.149999999999999	135.6	0.4258199265845196
9.149999999999999	138.0	0.4345605280721003
9.149999999999999	140.39999999999998	0.4652712683465629
9.149999999999999	142.8	0.4840784856021104
9.149999999999999	145.2	0.5027460280471904
9.149999999999999	147.6	0.5271840617072057
9.149999999999999	150.0	0.5595293510247268
9.149999999999999	152.39999999999998	0.5592966960788242
9.149999999999999	154.8	0.5860287445305168
9.149999999999999	157.2	0.6096232710556002
9.149999999999999	159.6	0.6137595629450185
9.149999999999999	162.0	0.6319476438061343
9.149999999999999	164.39999999999998	0.6323317380620251
9.149999999999999	166.8	0.6593708487213793
9.149999999999999	169.2	0.6838708457912428
9.149999999999999	171.6	0.7117600553059683
9.149999999999999	174.0	0.688918755573756
9.149999999999999	176.39999999999998	0.6755602668392262
9.149999999999999	178.8	0.6624856303132127
9.45	61.2
9.45	63.599999999999994
9.45	66.0
9.45	68.4
9.45	70.8
9.45	73.2
9.45	75.6
9.45	78.0	0.0023060877113113697
9.45	80.4	0.011962541679684571
9.45	82.8	0.0332351719671187
9.45	85.2	0.06314709365470021
9.45	87.6	0.0971892707394974
9.45	90.0	0.11839004416841616
9.45	92.4	0.1337798642449361
9.45	94.8	0.1451197741618392
9.45	97.2	0.15430039329450884
9.45	99.6	0.16657210827708432
9.45	102.0	0.17585638542829968
9.45	104.39999999999999	0.19133259519119916
9.45	106.8	0.20943397380583711
9.45	109.2	0.22340997873824633
9.45	111.6	0.24104850427735375
9.45	114.0	0.25666218642008115
9.45	116.39999999999999	0.26344961917311793
9.45	118.8	0.2776976834930187
9.45	121.2	0.2844431772008974
9.45	123.6	0.28986246703079105
9.45	126.0	0.29102447709433577
9.45	128.4	0.295379159892301
9.45	130.8	0.30397461997931435
9.45	133.2	0.3121498743531492
9.45	135.6	0.33327849122162206
9.45	138.0	0.3565475251436817
9.45	140.39999999999998	0.3858480159776796
9.45	142.8	0.3930113287990792
9.45	145.2	0.4151490302382006
9.45	147.6	0.4362431747852423
9.45	150.0	0.4523690655952229
9.45	152.39999999999998	0.49407233538774536
9.45	154.8	0.4972084050089543
9.45	157.2	0.5080704922687133
9.45	159.6	0.5498578578401456
9.45	162.0	0.5510721480283918
9.45	164.39999999999998	0.5668456983190701
9.45	166.8	0.5532303781066591
9.45	169.2	0.5924033696180903
9.45	171.6	0.6056923745606915
9.45	174.0	0.6146826743792904
9.45	176.39999999999998	0.6533752265309877
9.45	178.8	0.6389078217603015
9.75	61.2
9.75	63.599999999999994
9.75	66.0
9.75	68.4
9.75	70.8
9.75	73.2
9.75	75.6
9.75	78.0
9.75	80.4	0.001389551538393694
9.75	82.8	0.008560351674614441
9.75	85.2	0.025272799475376542
9.75	87.6	0.05186833216571379
9.75	90.0	0.0842578317132122
9.75	92.4	0.10903160776260286
9.75	94.8	0.12863085815101755
9.75	97.2	0.1419627633046799
9.75	99.6	0.15252950957865435
9.75	102.0	0.16020879030209703
9.75	104.39999999999999	0.16926261847381563
9.75	106.8	0.17864496523352072
9.75	109.2	0.19280901128439662
9.75	111.6	0.20854997857306426
9.75	114.0	0.2245361910085612
9.75	116.39999999999999	0.24432727150196737
9.75	118.8	0.2520720727680879
9.75	121.2	0.26679842939426074
9.75	123.6	0.27675341489285016
9.75	126.0	0.29462233221960493
9.75	128.4	0.2921181204808388
9.75	130.8	0.3023926652646867
9.75	133.2	0.30145177259430395
9.75	135.6	0.31179555567611594
9.75	138.0	0.3115233170088009
9.75	140.39999999999998	0.3223729516554795
9.75	142.8	0.3346354233882605
9.75	145.2	0.3502002861309196
9.75	147.6	0.35355593740125457
9.75	150.0	0.3825162426710803
9.75	152.39999999999998	0.3929548741159975
9.75	154.8	0.4114023457484026
9.75	157.2	0.41221021905299915
9.75	159.6	0.44838746796728846
9.75	162.0	0.457875329018964
9.75	164.39999999999998	0.47629150781309953
9.75	166.8	0.48409463495602323
9.75	169.2	0.49377265207216225
9.75	171.6	0.5313298457808225
9.75	174.0	0.5425214293257596
9.75	176.39999999999998	0.5334101774818721
9.75	178.8	0.5041951749513
10.05	61.2
10.05	63.599999999999994
10.05	66.0
10.05	68.4
10.05	70.8
10.05	73.2
10.05	75.6
10.05	78.0
10.05	80.4
10.05	82.8	0.00048366257353849794
10.05	85.2	0.004904341139947685
10.05	87.6	0.018752018846104807
10.05	90.0	0.04095819836017
10.05	92.4	0.07119094999764831
10.05	94.8	0.10169514885042495
10.05	97.2	0.12366309298983683
10.05	99.6	0.13658855986781493
10.05	102.0	0.14897270014592182
10.05	104.39999999999999	0.1553371996808423
10.05	106.8	0.16408432952182403
10.05	109.2	0.17260435978470856
10.05	111.6	0.18095391871725316
10.05	114.0	0.19519954830478126
10.05	116.39999999999999	0.21101574734406622
10.05	118.8	0.22438976665705637
10.05	121.2	0.24314780046349246
10.05	123.6	0.25393045026626776
10.05	126.0	0.2712179644464377
10.05	128.4	0.28047642026847575
10.05	130.8	0.2954205101927537
10.05	133.2	0.2996491210335294
10.05	135.6	0.3156969496484872
10.05	138.0	0.3171731867325583
10.05	140.39999999999998	0.33424542890396675
10.05	142.8	0.3409413684278943
10.05	145.2	0.33342817287735305
10.05	147.6	0.3455118255779277
10.05	150.0	0.3464271222285493
10.05	152.39999999999998	0.35539885048497755
10.05	154.8	0.35709016302535124
10.05	157.2	0.3655489120239648
10.05	159.6	0.3508329285577247
10.05	162.0	0.3617153708459341
10.05	164.39999999999998	0.39073609952494587
10.05	166.8	0.38706631985631784
10.05	169.2	0.4100114882130453
10.05	171.6	0.41867711949799996
10.05	174.0	0.3806352007948046
10.05	176.39999999999998	0.414666816747088
10.05	178.8	0.35347160607861744
10.35	61.2
10.35	63.599999999999994
10.35	66.0
10.35	68.4
10.35	70.8
10.35	73.2
10.35	75.6
10.35	78.0
10.35	80.4
10.35	82.8
10.35	85.2	8.732237741841213e-06
10.35	87.6	0.003017157845033283
10.35	90.0	0.01308968489541346
10.35	92.4	0.03149649566506293
10.35	94.8	0.05884863876126811
10.35	97.2	0.08986783696641555
10.35	99.6	0.11501559711237958
10.35	102.0	0.13307546902639136
10.35	104.39999999999999	0.14460888114411127
10.35	106.8	0.15450615810074025
10.35	109.2	0.15983984002130847
10.35	111.6	0.16584614162359504
10.35	114.0	0.17604323642139583
10.35	116.39999999999999	0.1820806072984959
10.35	118.8	0.19531873666904645
10.35	121.2	0.2114084901880207
10.35	123.6	0.22796051379331908
10.35	126.0	0.23902352443526995
10.35	128.4	0.25438961881850664
10.35	130.8	0.2676192441162501
10.35	133.2	0.2771356744913981
10.35	135.6	0.2892865407724496
10.35	138.0	0.2966348005387203
10.35	140.39999999999998	0.3098057954845705
10.35	142.8	0.3204653131786352
10.35	145.2	0.3257107003293147
10.35	147.6	0.3313265883146738
10.35	150.0	0.34715054954551855
10.35	152.39999999999998	0.35027562638360854
10.35	154.8	0.36002033198072403
10.35	157.2	0.377602998796935
10.35	159.6	0.37055001555284783
10.35	162.0	0.3853671979580277
10.35	164.39999999999998	0.39365119799617115
10.35	166.8	0.3837083674677116
10.35	169.2	0.40829264410815636
10.35	171.6	0.3983607074841768
10.35	174.0	0.3977345076081435
10.35	176.39999999999998	0.3536806893229276
10.35	178.8	0.3587520274329928
10.649999999999999	61.2
10.649999999999999	63.599999999999994
10.649999999999999	66.0
10.649999999999999	68.4
10.649999999999999	70.8
10.649999999999999	73.2
10.649999999999999	75.6
10.649999999999999	78.0
10.649999999999999	80.4
10.649999999999999	82.8
10.649999999999999	85.2
10.649999999999999	87.6
10.649999999999999	90.0	0.001898798829611991
10.649999999999999	92.4	0.008203279846327712
10.649999999999999	94.8	0.023174876386208118
10.649999999999999	97.2	0.04590951783223172
10.649999999999999	99.6	0.07438195102065635
10.649999999999999	102.0	0.1015259091202686
10.649999999999999	104.39999999999999	0.12747494900114856
10.649999999999999	106.8	0.13972533144935534
10.649999999999999	109.2	0.15114169146156775
10.649999999999999	111.6	0.1597485657659989
10.649999999999999	114.0	0.1661269304669131
10.649999999999999	116.39999999999999	0.17168596788598656
10.649999999999999	118.8	0.17702589511119057
10.649999999999999	121.2	0.18927686596727883
10.649999999999999	123.6	0.19918637785227947
10.649999999999999	126.0	0.21065319905409444
10.649999999999999	128.4	0.21940034564652897
10.649999999999999	130.8	0.23574914651659637
10.649999999999999	133.2	0.25359232007824256
10.649999999999999	135.6	0.25886360235177125
10.649999999999999	138.0	0.2794059323004557
10.649999999999999	140.39999999999998	0.2907643041425456
10.649999999999999	142.8	0.3035175435661607
10.649999999999999	145.2	0.315696878922974
10.649999999999999	147.6	0.31705543770102
10.649999999999999	150.0	0.3201583983004847
10.649999999999999	152.39999999999998	0.33755222793209516
10.649999999999999	154.8	0.33538299768457563
10.649999999999999	157.2	0.34194770443455474
10.649999999999999	159.6	0.3686999641244208
10.649999999999999	162.0	0.3576495886084382
10.649999999999999	164.39999999999998	0.3755488968745496
10.649999999999999	166.8	0.36980359318830375
10.649999999999999	169.2	0.39445285565799265
10.649999999999999	171.6	0.3896736055719329
10.649999999999999	174.0	0.4194491420653825
10.649999999999999	176.39999999999998	0.40376999534324776
10.649999999999999	178.8	0.39681620964426295
10.95	61.2
10.95	63.599999999999994
10.95	66.0
10.95	68.4
10.95	70.8
10.95	73.2
10.95	75.6
10.95	78.0
10.95	80.4
10.95	82.8
10.95	85.2
10.95	87.6
10.95	90.0
10.95	92.4	0.00025795218735200076
10.95	94.8	0.0042810090040675194
10.95	97.2	0.01505917860637597
10.95	99.6	0.03430651390368494
10.95	102.0	0.06115268844530536
10.95	104.39999999999999	0.0890557783515118
10.95	106.8	0.11468527668032283
10.95	109.2	0.1348085049669966
10.95	111.6	0.14829800427685463
10.95	114.0	0.15863023636169724
10.95	116.39999999999999	0.16169968972951812
10.95	118.8	0.17312990403151657
10.95	121.2	0.1734717077328511
10.95	123.6	0.17828139181995753
10.95	126.0	0.18904461660359154
10.95	128.4	0.1971381195591569
10.95	130.8	0.2064738454649907
10.95	133.2	0.22335644403949084
10.95	135.6	0.22987197001170986
10.95	138.0	0.24544920820645547
10.95	140.39999999999998	0.2572253656562602
10.95	142.8	0.2632162142091924
10.95	145.2	0.28139612949176124
10.95	147.6	0.2893476393051273
10.95	150.0	0.3020716879328601
10.95	152.39999999999998	0.29980669571742796
10.95	154.8	0.31644899493390716
10.95	157.2	0.33369734703993414
10.95	159.6	0.3354770441040169
10.95	162.0	0.34946250386715544
10.95	164.39999999999998	0.35197675412477447
10.95	166.8	0.3350524462437555
10.95	169.2	0.36438862143623335
10.95	171.6	0.3378589175580482
10.95	174.0	0.3775041932083952
10.95	176.39999999999998	0.37753333844501785
10.95	178.8	0.4501992987747896
11.25	61.2
11.25	63.599999999999994
11.25	66.0
11.25	68.4
11.25	70.8
11.25	73.2
11.25	75.6
11.25	78.0
11.25	80.4
11.25	82.8
11.25	85.2
11.25	87.6
11.25	90.0
11.25	92.4
11.25	94.8	1.5240177411612876e-05
11.25	97.2	0.0026062431856284755
11.25	99.6	0.009265995608783353
11.25	102.0	0.023964880299408502
11.25	104.39999999999999	0.04506690024504952
11.25	106.8	0.07345701201560052
11.25	109.2	0.10014293919648423
11.25	111.6	0.12437990323373957
11.25	114.0	0.14181050406763832
11.25	116.39999999999999	0.1538312609325712
11.25	118.8	0.16469113583850767
11.25	121.2	0.16903678695171204
11.25	123.6	0.17476012659757537
11.25	126.0	0.17845202558714077
11.25	128.4	0.18271082521631626
11.25	130.8	0.1923911715803825
11.25	133.2	0.19850331043456415
11.25	135.6	0.20428018834952377
11.25	138.0	0.21390981718969498
11.25	140.39999999999998	0.22274005260699348
11.25	142.8	0.23564298179674278
11.25	145.2	0.25182209577854914
11.25	147.6	0.25773904514277074
11.25	150.0	0.2732570532605697
11.25	152.39999999999998	0.28197702932566887
11.25	154.8	0.2872658946880467
11.25	157.2	0.29568549646781106
11.25	159.6	0.31883461307798966
11.25	162.0	0.30645253025508457
11.25	164.39999999999998	0.3222064368674027
11.25	166.8	0.3203920882950879
11.25	169.2	0.33606422111404155
11.25	171.6	0.3459214660544499
11.25	174.0	0.35121660062613835
11.25	176.39999999999998	0.3376294954743216
11.25	178.8	0.34625835785804016
11.55	61.2
11.55	63.599999999999994
11.55	66.0
11.55	68.4
11.55	70.8
11.55	73.2
11.55	75.6
11.55	78.0
11.55	80.4
11.55	82.8
11.55	85.2
11.55	87.6
11.55	90.0
11.55	92.4
11.55	94.8
11.55	97.2
11.55	99.6	0.000608020554007993
11.55	102.0	0.004887388123167554
11.55	104.39999999999999	0.014729337785262243
11.55	106.8	0.033125285836657074
11.55	109.2	0.056050510223680725
11.55	111.6	0.08204100431841087
11.55	114.0	0.10722746209916299
11.55	116.39999999999999	0.1315741509629952
11.55	118.8	0.146101158638208
11.55	121.2	0.16062408316195742
11.55	123.6	0.16686127853556496
11.55	126.0	0.1732701107277063
11.55	128.4	0.18201950023464902
11.55	130.8	0.182897511123068
11.55	133.2	0.1880376203457511
11.55	135.6	0.1877126250607511
11.55	138.0	0.19714551102707628
11.55	140.39999999999998	0.20061970152815914
11.55	142.8	0.2073934521363402
11.55	145.2	0.220134329491988
11.55	147.6	0.23201037662018958
11.55	150.0	0.240222088820995
11.55	152.39999999999998	0.24283239195350614
11.55	154.8	0.25411630661992546
11.55	157.2	0.26920055291348677
11.55	159.6	0.2792946625172741
11.55	162.0	0.2835033015415458
11.55	164.39999999999998	0.2783665762728309
11.55	166.8	0.2948854780797478
11.55	169.2	0.29935876189373295
11.55	171.6	0.3035684111649104
11.55	174.0	0.29479508912839525
11.55	176.39999999999998	0.29634765038882604
11.55	178.8	0.29032954914460374
11.85	61.2
11.85	63.599999999999994
11.85	66.0
11.85	68.4
11.85	70.8
11.85	73.2
11.85	75.6
11.85	78.0
11.85	80.4
11.85	82.8
11.85	85.2
11.85	87.6
11.85	90.0
11.85	92.4
11.85	94.8
11.85	97.2
11.85	99.6
11.85	102.0	1.8624510645004478e-05
11.85	104.39999999999999	0.001960095974243234
11.85	106.8	0.008324318463740469
11.85	109.2	0.02142741204005655
11.85	111.6	0.040255506180850234
11.85	114.0	0.0635327566132246
11.85	116.39999999999999	0.090655256386296
11.85	118.8	0.11750259532517685
11.85	121.2	0.13650441656348036
11.85	123.6	0.14743066237957214
11.85	126.0	0.16254056853474827
11.85	128.4	0.1709637907538234
11.85	130.8	0.1743265864109658
11.85	133.2	0.18327063260202714
11.85	135.6	0.1890073620123324
11.85	138.0	0.188796998166704
11.85	140.39999999999998	0.1919022638688957
11.85	142.8	0.19263236135277187
11.85	145.2	0.1944535649768157
11.85	147.6	0.2052067210800938
11.85	150.0	0.21880080973159757
11.85	152.39999999999998	0.2135422486970201
11.85	154.8	0.2186722162887872
11.85	157.2	0.23648603725065945
11.85	159.6	0.2443334278244809
11.85	162.0	0.2524417687116833
11.85	164.39999999999998	0.2534975957563488
11.85	166.8	0.2568504950191945
11.85	169.2	0.2603810549810142
11.85	171.6	0.26433645522090177
11.85	174.0	0.2835771493362001
11.85	176.39999999999998	0.2843629573015247
[truncated: 501 more rows]
