# Supplementary material for: Peering inside the black box by learning the relevance of many-body functions in neural network potentials
Source: Nat Commun. 2025 Nov 10;16:9898. doi: 10.1038/s41467-025-65863-0 (PMC12603069; doi:10.1038/s41467-025-65863-0)
Supplement: Supplementary file 10 — Source Data Fig S4 [file 41467_2025_65863_MOESM10_ESM.zip › fig_s4_wm_3B_average_mbe_2d/fig_s4_wm_3B_average_mbe_2d_methane_PaiNN.csv]

L	theta	3b_mbe
0.15	61.2
0.15	63.599999999999994
0.15	66.0
0.15	68.4
0.15	70.8
0.15	73.2
0.15	75.6
0.15	78.0
0.15	80.4
0.15	82.8
0.15	85.2
0.15	87.6
0.15	90.0
0.15	92.4
0.15	94.8
0.15	97.2
0.15	99.6
0.15	102.0
0.15	104.39999999999999
0.15	106.8
0.15	109.2
0.15	111.6
0.15	114.0
0.15	116.39999999999999
0.15	118.8
0.15	121.2
0.15	123.6
0.15	126.0
0.15	128.4
0.15	130.8
0.15	133.2
0.15	135.6
0.15	138.0
0.15	140.39999999999998
0.15	142.8
0.15	145.2
0.15	147.6
0.15	150.0
0.15	152.39999999999998
0.15	154.8
0.15	157.2
0.15	159.6
0.15	162.0
0.15	164.39999999999998
0.15	166.8
0.15	169.2
0.15	171.6
0.15	174.0
0.15	176.39999999999998
0.15	178.8
0.44999999999999996	61.2
0.44999999999999996	63.599999999999994
0.44999999999999996	66.0
0.44999999999999996	68.4
0.44999999999999996	70.8
0.44999999999999996	73.2
0.44999999999999996	75.6
0.44999999999999996	78.0
0.44999999999999996	80.4
0.44999999999999996	82.8
0.44999999999999996	85.2
0.44999999999999996	87.6
0.44999999999999996	90.0
0.44999999999999996	92.4
0.44999999999999996	94.8
0.44999999999999996	97.2
0.44999999999999996	99.6
0.44999999999999996	102.0
0.44999999999999996	104.39999999999999
0.44999999999999996	106.8
0.44999999999999996	109.2
0.44999999999999996	111.6
0.44999999999999996	114.0
0.44999999999999996	116.39999999999999
0.44999999999999996	118.8
0.44999999999999996	121.2
0.44999999999999996	123.6
0.44999999999999996	126.0
0.44999999999999996	128.4
0.44999999999999996	130.8
0.44999999999999996	133.2
0.44999999999999996	135.6
0.44999999999999996	138.0
0.44999999999999996	140.39999999999998
0.44999999999999996	142.8
0.44999999999999996	145.2
0.44999999999999996	147.6
0.44999999999999996	150.0
0.44999999999999996	152.39999999999998
0.44999999999999996	154.8
0.44999999999999996	157.2
0.44999999999999996	159.6
0.44999999999999996	162.0
0.44999999999999996	164.39999999999998
0.44999999999999996	166.8
0.44999999999999996	169.2
0.44999999999999996	171.6
0.44999999999999996	174.0
0.44999999999999996	176.39999999999998
0.44999999999999996	178.8
0.75	61.2
0.75	63.599999999999994
0.75	66.0
0.75	68.4
0.75	70.8
0.75	73.2
0.75	75.6
0.75	78.0
0.75	80.4
0.75	82.8
0.75	85.2
0.75	87.6
0.75	90.0
0.75	92.4
0.75	94.8
0.75	97.2
0.75	99.6
0.75	102.0
0.75	104.39999999999999
0.75	106.8
0.75	109.2
0.75	111.6
0.75	114.0
0.75	116.39999999999999
0.75	118.8
0.75	121.2
0.75	123.6
0.75	126.0
0.75	128.4
0.75	130.8
0.75	133.2
0.75	135.6
0.75	138.0
0.75	140.39999999999998
0.75	142.8
0.75	145.2
0.75	147.6
0.75	150.0
0.75	152.39999999999998
0.75	154.8
0.75	157.2
0.75	159.6
0.75	162.0
0.75	164.39999999999998
0.75	166.8
0.75	169.2
0.75	171.6
0.75	174.0
0.75	176.39999999999998
0.75	178.8
1.0499999999999998	61.2
1.0499999999999998	63.599999999999994
1.0499999999999998	66.0
1.0499999999999998	68.4
1.0499999999999998	70.8
1.0499999999999998	73.2
1.0499999999999998	75.6
1.0499999999999998	78.0
1.0499999999999998	80.4
1.0499999999999998	82.8
1.0499999999999998	85.2
1.0499999999999998	87.6
1.0499999999999998	90.0
1.0499999999999998	92.4
1.0499999999999998	94.8
1.0499999999999998	97.2
1.0499999999999998	99.6
1.0499999999999998	102.0
1.0499999999999998	104.39999999999999
1.0499999999999998	106.8
1.0499999999999998	109.2
1.0499999999999998	111.6
1.0499999999999998	114.0
1.0499999999999998	116.39999999999999
1.0499999999999998	118.8
1.0499999999999998	121.2
1.0499999999999998	123.6
1.0499999999999998	126.0
1.0499999999999998	128.4
1.0499999999999998	130.8
1.0499999999999998	133.2
1.0499999999999998	135.6
1.0499999999999998	138.0
1.0499999999999998	140.39999999999998
1.0499999999999998	142.8
1.0499999999999998	145.2
1.0499999999999998	147.6
1.0499999999999998	150.0
1.0499999999999998	152.39999999999998
1.0499999999999998	154.8
1.0499999999999998	157.2
1.0499999999999998	159.6
1.0499999999999998	162.0
1.0499999999999998	164.39999999999998
1.0499999999999998	166.8
1.0499999999999998	169.2
1.0499999999999998	171.6
1.0499999999999998	174.0
1.0499999999999998	176.39999999999998
1.0499999999999998	178.8
1.35	61.2
1.35	63.599999999999994
1.35	66.0
1.35	68.4
1.35	70.8
1.35	73.2
1.35	75.6
1.35	78.0
1.35	80.4
1.35	82.8
1.35	85.2
1.35	87.6
1.35	90.0
1.35	92.4
1.35	94.8
1.35	97.2
1.35	99.6
1.35	102.0
1.35	104.39999999999999
1.35	106.8
1.35	109.2
1.35	111.6
1.35	114.0
1.35	116.39999999999999
1.35	118.8
1.35	121.2
1.35	123.6
1.35	126.0
1.35	128.4
1.35	130.8
1.35	133.2
1.35	135.6
1.35	138.0
1.35	140.39999999999998
1.35	142.8
1.35	145.2
1.35	147.6
1.35	150.0
1.35	152.39999999999998
1.35	154.8
1.35	157.2
1.35	159.6
1.35	162.0
1.35	164.39999999999998
1.35	166.8
1.35	169.2
1.35	171.6
1.35	174.0
1.35	176.39999999999998
1.35	178.8
1.65	61.2
1.65	63.599999999999994
1.65	66.0
1.65	68.4
1.65	70.8
1.65	73.2
1.65	75.6
1.65	78.0
1.65	80.4
1.65	82.8
1.65	85.2
1.65	87.6
1.65	90.0
1.65	92.4
1.65	94.8
1.65	97.2
1.65	99.6
1.65	102.0
1.65	104.39999999999999
1.65	106.8
1.65	109.2
1.65	111.6
1.65	114.0
1.65	116.39999999999999
1.65	118.8
1.65	121.2
1.65	123.6
1.65	126.0
1.65	128.4
1.65	130.8
1.65	133.2
1.65	135.6
1.65	138.0
1.65	140.39999999999998
1.65	142.8
1.65	145.2
1.65	147.6
1.65	150.0
1.65	152.39999999999998
1.65	154.8
1.65	157.2
1.65	159.6
1.65	162.0
1.65	164.39999999999998
1.65	166.8
1.65	169.2
1.65	171.6
1.65	174.0
1.65	176.39999999999998
1.65	178.8
1.95	61.2
1.95	63.599999999999994
1.95	66.0
1.95	68.4
1.95	70.8
1.95	73.2
1.95	75.6
1.95	78.0
1.95	80.4
1.95	82.8
1.95	85.2
1.95	87.6
1.95	90.0
1.95	92.4
1.95	94.8
1.95	97.2
1.95	99.6
1.95	102.0
1.95	104.39999999999999
1.95	106.8
1.95	109.2
1.95	111.6
1.95	114.0
1.95	116.39999999999999
1.95	118.8
1.95	121.2
1.95	123.6
1.95	126.0
1.95	128.4
1.95	130.8
1.95	133.2
1.95	135.6
1.95	138.0
1.95	140.39999999999998
1.95	142.8
1.95	145.2
1.95	147.6
1.95	150.0
1.95	152.39999999999998
1.95	154.8
1.95	157.2
1.95	159.6
1.95	162.0
1.95	164.39999999999998
1.95	166.8
1.95	169.2
1.95	171.6
1.95	174.0
1.95	176.39999999999998
1.95	178.8
2.25	61.2
2.25	63.599999999999994
2.25	66.0
2.25	68.4
2.25	70.8
2.25	73.2
2.25	75.6
2.25	78.0
2.25	80.4
2.25	82.8
2.25	85.2
2.25	87.6
2.25	90.0
2.25	92.4
2.25	94.8
2.25	97.2
2.25	99.6
2.25	102.0
2.25	104.39999999999999
2.25	106.8
2.25	109.2
2.25	111.6
2.25	114.0
2.25	116.39999999999999
2.25	118.8
2.25	121.2
2.25	123.6
2.25	126.0
2.25	128.4
2.25	130.8
2.25	133.2
2.25	135.6
2.25	138.0
2.25	140.39999999999998
2.25	142.8
2.25	145.2
2.25	147.6
2.25	150.0
2.25	152.39999999999998
2.25	154.8
2.25	157.2
2.25	159.6
2.25	162.0
2.25	164.39999999999998
2.25	166.8
2.25	169.2
2.25	171.6
2.25	174.0
2.25	176.39999999999998
2.25	178.8
2.55	61.2
2.55	63.599999999999994
2.55	66.0
2.55	68.4
2.55	70.8
2.55	73.2
2.55	75.6
2.55	78.0
2.55	80.4
2.55	82.8
2.55	85.2
2.55	87.6
2.55	90.0
2.55	92.4
2.55	94.8
2.55	97.2
2.55	99.6
2.55	102.0
2.55	104.39999999999999
2.55	106.8
2.55	109.2
2.55	111.6
2.55	114.0
2.55	116.39999999999999
2.55	118.8
2.55	121.2
2.55	123.6
2.55	126.0
2.55	128.4
2.55	130.8
2.55	133.2
2.55	135.6
2.55	138.0
2.55	140.39999999999998
2.55	142.8
2.55	145.2
2.55	147.6
2.55	150.0
2.55	152.39999999999998
2.55	154.8
2.55	157.2
2.55	159.6
2.55	162.0
2.55	164.39999999999998
2.55	166.8
2.55	169.2
2.55	171.6
2.55	174.0
2.55	176.39999999999998
2.55	178.8
2.8499999999999996	61.2
2.8499999999999996	63.599999999999994
2.8499999999999996	66.0
2.8499999999999996	68.4
2.8499999999999996	70.8
2.8499999999999996	73.2
2.8499999999999996	75.6
2.8499999999999996	78.0
2.8499999999999996	80.4
2.8499999999999996	82.8
2.8499999999999996	85.2
2.8499999999999996	87.6
2.8499999999999996	90.0
2.8499999999999996	92.4
2.8499999999999996	94.8
2.8499999999999996	97.2
2.8499999999999996	99.6
2.8499999999999996	102.0
2.8499999999999996	104.39999999999999
2.8499999999999996	106.8
2.8499999999999996	109.2
2.8499999999999996	111.6
2.8499999999999996	114.0
2.8499999999999996	116.39999999999999
2.8499999999999996	118.8
2.8499999999999996	121.2
2.8499999999999996	123.6
2.8499999999999996	126.0
2.8499999999999996	128.4
2.8499999999999996	130.8
2.8499999999999996	133.2
2.8499999999999996	135.6
2.8499999999999996	138.0
2.8499999999999996	140.39999999999998
2.8499999999999996	142.8
2.8499999999999996	145.2
2.8499999999999996	147.6
2.8499999999999996	150.0
2.8499999999999996	152.39999999999998
2.8499999999999996	154.8
2.8499999999999996	157.2
2.8499999999999996	159.6
2.8499999999999996	162.0
2.8499999999999996	164.39999999999998
2.8499999999999996	166.8
2.8499999999999996	169.2
2.8499999999999996	171.6
2.8499999999999996	174.0
2.8499999999999996	176.39999999999998
2.8499999999999996	178.8
3.15	61.2
3.15	63.599999999999994
3.15	66.0
3.15	68.4
3.15	70.8
3.15	73.2
3.15	75.6
3.15	78.0
3.15	80.4
3.15	82.8
3.15	85.2
3.15	87.6
3.15	90.0
3.15	92.4
3.15	94.8
3.15	97.2
3.15	99.6
3.15	102.0
3.15	104.39999999999999
3.15	106.8
3.15	109.2
3.15	111.6
3.15	114.0
3.15	116.39999999999999
3.15	118.8
3.15	121.2
3.15	123.6
3.15	126.0
3.15	128.4
3.15	130.8
3.15	133.2
3.15	135.6
3.15	138.0
3.15	140.39999999999998
3.15	142.8
3.15	145.2
3.15	147.6
3.15	150.0
3.15	152.39999999999998
3.15	154.8
3.15	157.2
3.15	159.6
3.15	162.0
3.15	164.39999999999998
3.15	166.8
3.15	169.2
3.15	171.6
3.15	174.0
3.15	176.39999999999998
3.15	178.8
3.4499999999999997	61.2	0.4169157773674761
3.4499999999999997	63.599999999999994	0.5591238696806515
3.4499999999999997	66.0
3.4499999999999997	68.4
3.4499999999999997	70.8
3.4499999999999997	73.2
3.4499999999999997	75.6
3.4499999999999997	78.0
3.4499999999999997	80.4
3.4499999999999997	82.8
3.4499999999999997	85.2
3.4499999999999997	87.6
3.4499999999999997	90.0
3.4499999999999997	92.4
3.4499999999999997	94.8
3.4499999999999997	97.2
3.4499999999999997	99.6
3.4499999999999997	102.0
3.4499999999999997	104.39999999999999
3.4499999999999997	106.8
3.4499999999999997	109.2
3.4499999999999997	111.6
3.4499999999999997	114.0
3.4499999999999997	116.39999999999999
3.4499999999999997	118.8
3.4499999999999997	121.2
3.4499999999999997	123.6
3.4499999999999997	126.0
3.4499999999999997	128.4
3.4499999999999997	130.8
3.4499999999999997	133.2
3.4499999999999997	135.6
3.4499999999999997	138.0
3.4499999999999997	140.39999999999998
3.4499999999999997	142.8
3.4499999999999997	145.2
3.4499999999999997	147.6
3.4499999999999997	150.0
3.4499999999999997	152.39999999999998
3.4499999999999997	154.8
3.4499999999999997	157.2
3.4499999999999997	159.6
3.4499999999999997	162.0
3.4499999999999997	164.39999999999998
3.4499999999999997	166.8
3.4499999999999997	169.2
3.4499999999999997	171.6
3.4499999999999997	174.0
3.4499999999999997	176.39999999999998
3.4499999999999997	178.8
3.75	61.2	0.11844069560591176
3.75	63.599999999999994	0.1480753270107738
3.75	66.0	0.15840250891448976
3.75	68.4	0.27413468195156865
3.75	70.8
3.75	73.2
3.75	75.6
3.75	78.0
3.75	80.4
3.75	82.8
3.75	85.2
3.75	87.6
3.75	90.0
3.75	92.4
3.75	94.8
3.75	97.2
3.75	99.6
3.75	102.0
3.75	104.39999999999999
3.75	106.8
3.75	109.2
3.75	111.6
3.75	114.0
3.75	116.39999999999999
3.75	118.8
3.75	121.2
3.75	123.6
3.75	126.0
3.75	128.4
3.75	130.8
3.75	133.2
3.75	135.6
3.75	138.0
3.75	140.39999999999998
3.75	142.8
3.75	145.2
3.75	147.6
3.75	150.0
3.75	152.39999999999998
3.75	154.8
3.75	157.2
3.75	159.6
3.75	162.0
3.75	164.39999999999998
3.75	166.8
3.75	169.2
3.75	171.6
3.75	174.0
3.75	176.39999999999998
3.75	178.8
4.05	61.2	-0.027367267323784517
4.05	63.599999999999994	-0.006300214837569751
4.05	66.0	0.01893004663048339
4.05	68.4	0.055602631292517225
4.05	70.8	0.1303304574772907
4.05	73.2	0.15323161593253254
4.05	75.6	0.29554583044934146
4.05	78.0	0.326414194976425
4.05	80.4
4.05	82.8
4.05	85.2
4.05	87.6
4.05	90.0
4.05	92.4
4.05	94.8
4.05	97.2
4.05	99.6
4.05	102.0
4.05	104.39999999999999
4.05	106.8
4.05	109.2
4.05	111.6
4.05	114.0
4.05	116.39999999999999
4.05	118.8
4.05	121.2
4.05	123.6
4.05	126.0
4.05	128.4
4.05	130.8
4.05	133.2
4.05	135.6
4.05	138.0
4.05	140.39999999999998
4.05	142.8
4.05	145.2
4.05	147.6
4.05	150.0
4.05	152.39999999999998
4.05	154.8
4.05	157.2
4.05	159.6
4.05	162.0
4.05	164.39999999999998
4.05	166.8
4.05	169.2
4.05	171.6
4.05	174.0
4.05	176.39999999999998
4.05	178.8
4.35	61.2	-0.04175026535815782
4.35	63.599999999999994	-0.0416232945606334
4.35	66.0	-0.03453424231113464
4.35	68.4	-0.024321122012090204
4.35	70.8	-0.010033198859350587
4.35	73.2	0.014450872024140825
4.35	75.6	0.04533469488859245
4.35	78.0	0.07944172357179993
4.35	80.4	0.10748280413726477
4.35	82.8	0.11150309071628861
4.35	85.2
4.35	87.6
4.35	90.0
4.35	92.4
4.35	94.8
4.35	97.2
4.35	99.6
4.35	102.0
4.35	104.39999999999999
4.35	106.8
4.35	109.2
4.35	111.6
4.35	114.0
4.35	116.39999999999999
4.35	118.8
4.35	121.2
4.35	123.6
4.35	126.0
4.35	128.4
4.35	130.8
4.35	133.2
4.35	135.6
4.35	138.0
4.35	140.39999999999998
4.35	142.8
4.35	145.2
4.35	147.6
4.35	150.0
4.35	152.39999999999998
4.35	154.8
4.35	157.2
4.35	159.6
4.35	162.0
4.35	164.39999999999998
4.35	166.8
4.35	169.2
4.35	171.6
4.35	174.0
4.35	176.39999999999998
4.35	178.8
4.65	61.2	-0.03489579599810685
4.65	63.599999999999994	-0.039565985676209725
4.65	66.0	-0.04263225743068276
4.65	68.4	-0.04022458995691073
4.65	70.8	-0.03773415780719987
4.65	73.2	-0.03273053445875481
4.65	75.6	-0.022921984839197086
4.65	78.0	-0.011104141518758432
4.65	80.4	0.006212888485201014
4.65	82.8	0.023196493354830164
4.65	85.2	0.04321548145499004
4.65	87.6	0.055840917714981564
4.65	90.0
4.65	92.4
4.65	94.8
4.65	97.2
4.65	99.6
4.65	102.0
4.65	104.39999999999999
4.65	106.8
4.65	109.2
4.65	111.6
4.65	114.0
4.65	116.39999999999999
4.65	118.8
4.65	121.2
4.65	123.6
4.65	126.0
4.65	128.4
4.65	130.8
4.65	133.2
4.65	135.6
4.65	138.0
4.65	140.39999999999998
4.65	142.8
4.65	145.2
4.65	147.6
4.65	150.0
4.65	152.39999999999998
4.65	154.8
4.65	157.2
4.65	159.6
4.65	162.0
4.65	164.39999999999998
4.65	166.8
4.65	169.2
4.65	171.6
4.65	174.0
4.65	176.39999999999998
4.65	178.8
4.949999999999999	61.2	-0.031952862253108706
4.949999999999999	63.599999999999994	-0.030491438639312807
4.949999999999999	66.0	-0.03365371927428336
4.949999999999999	68.4	-0.03543806228579305
4.949999999999999	70.8	-0.03466412731480134
4.949999999999999	73.2	-0.03445692213705739
4.949999999999999	75.6	-0.03482954959419105
4.949999999999999	78.0	-0.03224136188780138
4.949999999999999	80.4	-0.02777040012430332
4.949999999999999	82.8	-0.01873986387203942
4.949999999999999	85.2	-0.013988704687760848
4.949999999999999	87.6	-0.010789550118853837
4.949999999999999	90.0	-0.008250661903686543
4.949999999999999	92.4	-0.025394398620155967
4.949999999999999	94.8	-0.02860449174979296
4.949999999999999	97.2
4.949999999999999	99.6
4.949999999999999	102.0
4.949999999999999	104.39999999999999
4.949999999999999	106.8
4.949999999999999	109.2
4.949999999999999	111.6
4.949999999999999	114.0
4.949999999999999	116.39999999999999
4.949999999999999	118.8
4.949999999999999	121.2
4.949999999999999	123.6
4.949999999999999	126.0
4.949999999999999	128.4
4.949999999999999	130.8
4.949999999999999	133.2
4.949999999999999	135.6
4.949999999999999	138.0
4.949999999999999	140.39999999999998
4.949999999999999	142.8
4.949999999999999	145.2
4.949999999999999	147.6
4.949999999999999	150.0
4.949999999999999	152.39999999999998
4.949999999999999	154.8
4.949999999999999	157.2
4.949999999999999	159.6
4.949999999999999	162.0
4.949999999999999	164.39999999999998
4.949999999999999	166.8
4.949999999999999	169.2
4.949999999999999	171.6
4.949999999999999	174.0
4.949999999999999	176.39999999999998
4.949999999999999	178.8
5.25	61.2	-0.016431477739331807
5.25	63.599999999999994	-0.022419376351105066
5.25	66.0	-0.023162705014532364
5.25	68.4	-0.02653260466200356
5.25	70.8	-0.028395085657053284
5.25	73.2	-0.02961950717299901
5.25	75.6	-0.03161466837817986
5.25	78.0	-0.0332893298947017
5.25	80.4	-0.03304865022373806
5.25	82.8	-0.03125764238763258
5.25	85.2	-0.03203058465026696
5.25	87.6	-0.029914775328816905
5.25	90.0	-0.03141414491694431
5.25	92.4	-0.03220597366219028
5.25	94.8	-0.0458696910932636
5.25	97.2	-0.066433265979999
5.25	99.6	-0.07633127633617542
5.25	102.0	-0.10635370936303268
5.25	104.39999999999999
5.25	106.8
5.25	109.2
5.25	111.6
5.25	114.0
5.25	116.39999999999999
5.25	118.8
5.25	121.2
5.25	123.6
5.25	126.0
5.25	128.4
5.25	130.8
5.25	133.2
5.25	135.6
5.25	138.0
5.25	140.39999999999998
5.25	142.8
5.25	145.2
5.25	147.6
5.25	150.0
5.25	152.39999999999998
5.25	154.8
5.25	157.2
5.25	159.6
5.25	162.0
5.25	164.39999999999998
5.25	166.8
5.25	169.2
5.25	171.6
5.25	174.0
5.25	176.39999999999998
5.25	178.8
5.55	61.2	-0.007787941588483911
5.55	63.599999999999994	-0.010866171239067074
5.55	66.0	-0.014473675384271724
5.55	68.4	-0.018062979263058804
5.55	70.8	-0.021452908711067246
5.55	73.2	-0.02334291703511348
5.55	75.6	-0.02677775405330645
5.55	78.0	-0.02949972792823058
5.55	80.4	-0.03163224857236617
5.55	82.8	-0.034503144390737074
5.55	85.2	-0.033936074634366514
5.55	87.6	-0.03408906866254676
5.55	90.0	-0.035729698670504316
5.55	92.4	-0.03916604171474905
5.55	94.8	-0.0421024897747149
5.55	97.2	-0.046998463554407406
5.55	99.6	-0.05833185954618175
5.55	102.0	-0.07152206254635811
5.55	104.39999999999999	-0.09732021287275301
5.55	106.8	-0.12544228672011964
5.55	109.2	-0.17853666826614056
5.55	111.6	-0.18617525223210318
5.55	114.0
5.55	116.39999999999999
5.55	118.8
5.55	121.2
5.55	123.6
5.55	126.0
5.55	128.4
5.55	130.8
5.55	133.2
5.55	135.6
5.55	138.0
5.55	140.39999999999998
5.55	142.8
5.55	145.2
5.55	147.6
5.55	150.0
5.55	152.39999999999998
5.55	154.8
5.55	157.2
5.55	159.6
5.55	162.0
5.55	164.39999999999998
5.55	166.8
5.55	169.2
5.55	171.6
5.55	174.0
5.55	176.39999999999998
5.55	178.8
5.85	61.2	-0.008244042469903881
5.85	63.599999999999994	-0.008979355354397861
5.85	66.0	-0.011811337646192504
5.85	68.4	-0.013090149453349671
5.85	70.8	-0.016211939670834192
5.85	73.2	-0.018406962962616253
5.85	75.6	-0.01998700105473324
5.85	78.0	-0.022612471023603833
5.85	80.4	-0.024473720789819707
5.85	82.8	-0.025984224037293162
5.85	85.2	-0.028754640132117364
5.85	87.6	-0.03052752467515657
5.85	90.0	-0.03220924897822586
5.85	92.4	-0.033824667863778114
5.85	94.8	-0.0357296001541941
5.85	97.2	-0.03906235906295404
5.85	99.6	-0.042484067903421456
5.85	102.0	-0.048694130353188474
5.85	104.39999999999999	-0.05587989769023898
5.85	106.8	-0.06868587358232164
5.85	109.2	-0.08696751190481576
5.85	111.6	-0.11284756221992359
5.85	114.0	-0.13532128545850086
5.85	116.39999999999999	-0.15503989767864043
5.85	118.8	-0.14344022977426643
5.85	121.2	-0.16852919085578266
5.85	123.6	-0.1616794027729962
5.85	126.0
5.85	128.4
5.85	130.8
5.85	133.2
5.85	135.6
5.85	138.0
5.85	140.39999999999998
5.85	142.8
5.85	145.2
5.85	147.6
5.85	150.0
5.85	152.39999999999998
5.85	154.8
5.85	157.2
5.85	159.6
5.85	162.0
5.85	164.39999999999998
5.85	166.8
5.85	169.2
5.85	171.6
5.85	174.0
5.85	176.39999999999998
5.85	178.8
6.15	61.2	-0.006963938577131413
6.15	63.599999999999994	-0.008672303473260633
6.15	66.0	-0.010482572471276937
6.15	68.4	-0.012421364873814608
6.15	70.8	-0.01318929401236664
6.15	73.2	-0.01582666384567767
6.15	75.6	-0.016833457590638652
6.15	78.0	-0.017869477812538847
6.15	80.4	-0.01875619803787395
6.15	82.8	-0.020980341142403852
6.15	85.2	-0.02277597439070039
6.15	87.6	-0.024450447390584246
6.15	90.0	-0.026130397735221713
6.15	92.4	-0.027991784739623642
6.15	94.8	-0.03023033336037447
6.15	97.2	-0.032447887401832874
6.15	99.6	-0.036133177551983926
6.15	102.0	-0.03762221790162509
6.15	104.39999999999999	-0.046722504321399516
6.15	106.8	-0.046149227297464776
6.15	109.2	-0.05692584405982638
6.15	111.6	-0.06565131097057281
6.15	114.0	-0.07542046568117852
6.15	116.39999999999999	-0.08925703685587999
6.15	118.8	-0.08633713280092693
6.15	121.2	-0.0983393100661015
6.15	123.6	-0.09569073825472334
6.15	126.0	-0.10169981734072245
6.15	128.4	-0.08992360983212266
6.15	130.8	-0.07243192665865505
6.15	133.2	-0.04171047476793799
6.15	135.6
6.15	138.0
6.15	140.39999999999998
6.15	142.8
6.15	145.2
6.15	147.6
6.15	150.0
6.15	152.39999999999998
6.15	154.8
6.15	157.2
6.15	159.6
6.15	162.0
6.15	164.39999999999998
6.15	166.8
6.15	169.2
6.15	171.6
6.15	174.0
6.15	176.39999999999998
6.15	178.8
6.449999999999999	61.2	-0.001380492869612067
6.449999999999999	63.599999999999994	-0.0020001304886564535
6.449999999999999	66.0	-0.00208406892346055
6.449999999999999	68.4	-0.002671836588555021
6.449999999999999	70.8	-0.002673853671789506
6.449999999999999	73.2	-0.004593938751546598
6.449999999999999	75.6	-0.006691851194539441
6.449999999999999	78.0	-0.007315804299576033
6.449999999999999	80.4	-0.008118876363685782
6.449999999999999	82.8	-0.009476681865486102
6.449999999999999	85.2	-0.009796647530600439
6.449999999999999	87.6	-0.010707910354205138
6.449999999999999	90.0	-0.012972274982051977
6.449999999999999	92.4	-0.014735123433465593
6.449999999999999	94.8	-0.017318274892154983
6.449999999999999	97.2	-0.019727846496149445
6.449999999999999	99.6	-0.022409791755428024
6.449999999999999	102.0	-0.024220703664662335
6.449999999999999	104.39999999999999	-0.026369989783083844
6.449999999999999	106.8	-0.02998488557387976
6.449999999999999	109.2	-0.0329701643314747
6.449999999999999	111.6	-0.0399325349377806
6.449999999999999	114.0	-0.041545107442836446
6.449999999999999	116.39999999999999	-0.04562588853988942
6.449999999999999	118.8	-0.05115699848001005
6.449999999999999	121.2	-0.0525140582256921
6.449999999999999	123.6	-0.05528876258739793
6.449999999999999	126.0	-0.05690888581080173
6.449999999999999	128.4	-0.05670786003485033
6.449999999999999	130.8	-0.047621340520798194
6.449999999999999	133.2	-0.03399164843120228
6.449999999999999	135.6	-0.015008107510297242
6.449999999999999	138.0	0.011691834175061255
6.449999999999999	140.39999999999998	0.060199702565953084
6.449999999999999	142.8
6.449999999999999	145.2	0.11794674556138318
6.449999999999999	147.6	0.14989081453653963
6.449999999999999	150.0	0.2401481867492321
6.449999999999999	152.39999999999998
6.449999999999999	154.8
6.449999999999999	157.2
6.449999999999999	159.6
6.449999999999999	162.0
6.449999999999999	164.39999999999998
6.449999999999999	166.8
6.449999999999999	169.2
6.449999999999999	171.6
6.449999999999999	174.0
6.449999999999999	176.39999999999998
6.449999999999999	178.8
6.75	61.2	0.0015603454838321706
6.75	63.599999999999994	0.0006624103160290603
6.75	66.0	0.001320626220449723
6.75	68.4	0.0013194526798517726
6.75	70.8	0.0016277911594109276
6.75	73.2	0.0014830469513531172
6.75	75.6	0.0001778473934936226
6.75	78.0	-0.0015954587778808794
6.75	80.4	-0.003014445934202515
6.75	82.8	-0.0037235872391281374
6.75	85.2	-0.00432203646869774
6.75	87.6	-0.0047853316646744104
6.75	90.0	-0.005424314479087945
6.75	92.4	-0.006802820714917942
6.75	94.8	-0.008657186273062754
6.75	97.2	-0.010378679178675505
6.75	99.6	-0.012224799556523553
6.75	102.0	-0.013666530788481313
6.75	104.39999999999999	-0.01548479148967005
6.75	106.8	-0.01733274910785713
6.75	109.2	-0.01973901736105974
6.75	111.6	-0.023067528392537107
6.75	114.0	-0.026809960677423073
6.75	116.39999999999999	-0.027987977975765927
6.75	118.8	-0.032958264472803915
6.75	121.2	-0.03878200243581619
6.75	123.6	-0.04063786115120375
6.75	126.0	-0.04053186361782237
6.75	128.4	-0.04159051348704444
6.75	130.8	-0.04279981324914866
6.75	133.2	-0.04127227945277674
6.75	135.6	-0.033574332435001776
6.75	138.0	-0.025699925098660446
6.75	140.39999999999998	-0.01874701569441626
6.75	142.8	-0.015764826720759073
6.75	145.2	0.009332242363100004
6.75	147.6	0.019376561801210057
6.75	150.0	0.04219405018213307
6.75	152.39999999999998	0.06434119058472802
6.75	154.8	0.047986901047471164
6.75	157.2	0.1301311050384797
6.75	159.6
6.75	162.0	0.2870384264876056
6.75	164.39999999999998
6.75	166.8
6.75	169.2
6.75	171.6
6.75	174.0
6.75	176.39999999999998
6.75	178.8
7.049999999999999	61.2	-0.00018000733208861194
7.049999999999999	63.599999999999994	-0.0011862814206350476
7.049999999999999	66.0	-0.0012580463833916046
7.049999999999999	68.4	-0.0007168190818881809
7.049999999999999	70.8	-0.0007508481109175331
7.049999999999999	73.2	-0.0006352759569957142
7.049999999999999	75.6	-0.0007516314800249533
7.049999999999999	78.0	-0.0016000908714314053
7.049999999999999	80.4	-0.0026820481849120894
7.049999999999999	82.8	-0.004644700011997491
7.049999999999999	85.2	-0.0062585941913076955
7.049999999999999	87.6	-0.007688480604282912
7.049999999999999	90.0	-0.008681285560521567
7.049999999999999	92.4	-0.009619608134214192
7.049999999999999	94.8	-0.010742063239783127
7.049999999999999	97.2	-0.0117400460925419
7.049999999999999	99.6	-0.01387209988904926
7.049999999999999	102.0	-0.01594528563928031
7.049999999999999	104.39999999999999	-0.017501842378687946
7.049999999999999	106.8	-0.018954312189828744
7.049999999999999	109.2	-0.020737744101258514
7.049999999999999	111.6	-0.022553255731859106
7.049999999999999	114.0	-0.025414265363887852
7.049999999999999	116.39999999999999	-0.026390522144249504
7.049999999999999	118.8	-0.031099852374990543
7.049999999999999	121.2	-0.032384131490859835
7.049999999999999	123.6	-0.03703888804112537
7.049999999999999	126.0	-0.03808613956290088
7.049999999999999	128.4	-0.04206404957942011
7.049999999999999	130.8	-0.04453045228077926
7.049999999999999	133.2	-0.04702196823715819
7.049999999999999	135.6	-0.04716292919654523
7.049999999999999	138.0	-0.0481746705828923
7.049999999999999	140.39999999999998	-0.04684521272734897
7.049999999999999	142.8	-0.04794634692492786
7.049999999999999	145.2	-0.049222947603250786
7.049999999999999	147.6	-0.0421966481215762
7.049999999999999	150.0	-0.03698362957736032
7.049999999999999	152.39999999999998	-0.02203393261693374
7.049999999999999	154.8	-0.031177265164108126
7.049999999999999	157.2	-0.031061190693988827
7.049999999999999	159.6	-0.003422238776797672
7.049999999999999	162.0	-0.008164743001363606
7.049999999999999	164.39999999999998	0.015615355872263592
7.049999999999999	166.8	0.006017108344697153
7.049999999999999	169.2	0.05523836142338512
7.049999999999999	171.6	0.07959470408907832
7.049999999999999	174.0	-0.029888638883400098
7.049999999999999	176.39999999999998	-0.009379222150760036
7.049999999999999	178.8	0.03312949491487771
7.35	61.2	-0.00040541161272358254
7.35	63.599999999999994	-0.00038754446143609455
7.35	66.0	-0.0006391224061296896
7.35	68.4	-0.0006732423848463725
7.35	70.8	-0.0002862999428375
7.35	73.2	-0.00030546176153637176
7.35	75.6	-0.0005696236660834463
7.35	78.0	-0.000975411904396786
7.35	80.4	-0.001370101866756125
7.35	82.8	-0.002111542487145891
7.35	85.2	-0.0034472472353025124
7.35	87.6	-0.005155123346819899
7.35	90.0	-0.006974043428105311
7.35	92.4	-0.008379751156019018
7.35	94.8	-0.009736824989866704
7.35	97.2	-0.010881908256679276
7.35	99.6	-0.012303812510392798
7.35	102.0	-0.013230953530786805
7.35	104.39999999999999	-0.015761919991910265
7.35	106.8	-0.01749138255228975
7.35	109.2	-0.0200594902623572
7.35	111.6	-0.021447338823485363
7.35	114.0	-0.02242986247304949
7.35	116.39999999999999	-0.024553011894344452
7.35	118.8	-0.02764054950066541
7.35	121.2	-0.028689259714574287
7.35	123.6	-0.03207074564682079
7.35	126.0	-0.034131502362844145
7.35	128.4	-0.037391554444328255
7.35	130.8	-0.041572907082698514
7.35	133.2	-0.04497443644296409
7.35	135.6	-0.04747781050130076
7.35	138.0	-0.050948510586775686
7.35	140.39999999999998	-0.05496238064243906
7.35	142.8	-0.056147723507742754
7.35	145.2	-0.05972833167577449
7.35	147.6	-0.06324982871000491
7.35	150.0	-0.06412156536154658
7.35	152.39999999999998	-0.06556566708721352
7.35	154.8	-0.06481724759297165
7.35	157.2	-0.06592946963812683
7.35	159.6	-0.06460742887074673
7.35	162.0	-0.06771129893778202
7.35	164.39999999999998	-0.06898672971704431
7.35	166.8	-0.06914238204309196
7.35	169.2	-0.06844414267173313
7.35	171.6	-0.05827744471728017
7.35	174.0	-0.07615762417795188
7.35	176.39999999999998	-0.07614361751450627
7.35	178.8	-0.059548847294288665
7.65	61.2	-1.9274603343763997e-05
7.65	63.599999999999994	-0.00011976726202959021
7.65	66.0	-0.00016924261787569514
7.65	68.4	-0.0002392876104326914
7.65	70.8	-0.00039389690627548047
7.65	73.2	-0.00014477471893368732
7.65	75.6	-6.25568893741631e-05
7.65	78.0	-0.00037000259913921553
7.65	80.4	-0.0008618093049639514
7.65	82.8	-0.0012097052459345205
7.65	85.2	-0.0020419070380530676
7.65	87.6	-0.002640789877375881
7.65	90.0	-0.003666255025075229
7.65	92.4	-0.005350127934323544
7.65	94.8	-0.006670870524465214
7.65	97.2	-0.008311976111425826
7.65	99.6	-0.009794105819062326
7.65	102.0	-0.010278667674763186
7.65	104.39999999999999	-0.011964342101858191
7.65	106.8	-0.013207329346427045
7.65	109.2	-0.015042706295614952
7.65	111.6	-0.016986725187463612
7.65	114.0	-0.01933851095092104
7.65	116.39999999999999	-0.02185448864993007
7.65	118.8	-0.023128737739815594
7.65	121.2	-0.025138394696454354
7.65	123.6	-0.0269779919967858
7.65	126.0	-0.029353105787671786
7.65	128.4	-0.031102331893956524
7.65	130.8	-0.03437919267530693
7.65	133.2	-0.03724278223827863
7.65	135.6	-0.03919162385133215
7.65	138.0	-0.04394427652924724
7.65	140.39999999999998	-0.046191559949607434
7.65	142.8	-0.04782247939397226
7.65	145.2	-0.05327590279943273
7.65	147.6	-0.055985250875478405
7.65	150.0	-0.05856153967151449
7.65	152.39999999999998	-0.060900015045204495
7.65	154.8	-0.06471855710503327
7.65	157.2	-0.06697488894167444
7.65	159.6	-0.07394358922155639
7.65	162.0	-0.07757392254712159
7.65	164.39999999999998	-0.07166115666544462
7.65	166.8	-0.0757557925630417
7.65	169.2	-0.08303011962230719
7.65	171.6	-0.0775591622554894
7.65	174.0	-0.0864147313597701
7.65	176.39999999999998	-0.08541700692725766
7.65	178.8	-0.08790182303366123
7.949999999999999	61.2
7.949999999999999	63.599999999999994	-1.3766821775361242e-05
7.949999999999999	66.0	-0.00010437077435906834
7.949999999999999	68.4	-0.00016580036661864505
7.949999999999999	70.8	-0.0001515512113986781
7.949999999999999	73.2	-0.00034564036564691604
7.949999999999999	75.6	-0.0002967084402129261
7.949999999999999	78.0	-0.00010942629204091992
7.949999999999999	80.4	-0.0003669403263479924
7.949999999999999	82.8	-0.0007846297764944457
7.949999999999999	85.2	-0.0012311303932228109
7.949999999999999	87.6	-0.001834598385082527
7.949999999999999	90.0	-0.0024792311250401646
7.949999999999999	92.4	-0.0030386758265951793
7.949999999999999	94.8	-0.0041096258414794855
7.949999999999999	97.2	-0.005029333277501344
7.949999999999999	99.6	-0.00668471328021932
7.949999999999999	102.0	-0.00794336093654731
7.949999999999999	104.39999999999999	-0.009698617129235067
7.949999999999999	106.8	-0.010573108594663358
7.949999999999999	109.2	-0.01128690561767882
7.949999999999999	111.6	-0.0132572997968113
7.949999999999999	114.0	-0.014220821726181505
7.949999999999999	116.39999999999999	-0.01593141984249627
7.949999999999999	118.8	-0.0181660155899933
7.949999999999999	121.2	-0.020704741993522752
7.949999999999999	123.6	-0.02345234997881778
7.949999999999999	126.0	-0.02444703924629392
7.949999999999999	128.4	-0.025837417369536635
7.949999999999999	130.8	-0.026038137975148916
7.949999999999999	133.2	-0.030720039128078334
7.949999999999999	135.6	-0.030870332079754054
7.949999999999999	138.0	-0.03521273241110401
7.949999999999999	140.39999999999998	-0.03677140964591764
7.949999999999999	142.8	-0.04075284912189245
7.949999999999999	145.2	-0.04280126422138518
7.949999999999999	147.6	-0.04522445997663168
7.949999999999999	150.0	-0.0468087044414732
7.949999999999999	152.39999999999998	-0.051145407708481916
7.949999999999999	154.8	-0.053377483722285776
7.949999999999999	157.2	-0.05717778843201406
7.949999999999999	159.6	-0.05861012431083589
7.949999999999999	162.0	-0.060952798605042345
7.949999999999999	164.39999999999998	-0.06279230592045269
7.949999999999999	166.8	-0.06541679448481834
7.949999999999999	169.2	-0.06618734890062745
7.949999999999999	171.6	-0.0714122082444709
7.949999999999999	174.0	-0.07725333778656986
7.949999999999999	176.39999999999998	-0.07230164356345256
7.949999999999999	178.8	-0.0693276578243684
8.25	61.2
8.25	63.599999999999994
8.25	66.0	-1.3709176605049124e-05
8.25	68.4	-9.445075170048439e-05
8.25	70.8	-0.00017736523294229368
8.25	73.2	-0.00012920814215677148
8.25	75.6	-0.00023703003637007798
8.25	78.0	-0.00040251519638591083
8.25	80.4	-0.00021495668870559356
8.25	82.8	-0.00028773222304849923
8.25	85.2	-0.0007602755159187693
8.25	87.6	-0.0009574850160662165
8.25	90.0	-0.0015419065602987516
8.25	92.4	-0.0022026055617628
8.25	94.8	-0.002774690104917153
8.25	97.2	-0.0035351008349928416
8.25	99.6	-0.004263018814735341
8.25	102.0	-0.0050937710578277074
8.25	104.39999999999999	-0.006072886186048459
8.25	106.8	-0.008101617651590391
8.25	109.2	-0.00892670855394691
8.25	111.6	-0.01002908014311774
8.25	114.0	-0.01097780342348977
8.25	116.39999999999999	-0.011680705120127123
8.25	118.8	-0.014184879355573098
8.25	121.2	-0.015155438946249622
8.25	123.6	-0.016616270439762493
8.25	126.0	-0.018714810569412113
8.25	128.4	-0.020729842694477838
8.25	130.8	-0.022015641761284867
8.25	133.2	-0.024538294120849007
8.25	135.6	-0.027400799102390922
8.25	138.0	-0.027291253764507355
8.25	140.39999999999998	-0.03049490044298458
8.25	142.8	-0.032137648165534084
8.25	145.2	-0.0342448289182619
8.25	147.6	-0.03668179334149353
8.25	150.0	-0.038537992656128055
8.25	152.39999999999998	-0.039847684545678407
8.25	154.8	-0.04170208255872428
8.25	157.2	-0.04355329867514459
8.25	159.6	-0.045891948363366755
8.25	162.0	-0.047883471583479
8.25	164.39999999999998	-0.049582095192390506
8.25	166.8	-0.05291325550140236
8.25	169.2	-0.05508135934139745
8.25	171.6	-0.05414177275600054
8.25	174.0	-0.053789955211995526
8.25	176.39999999999998	-0.05233714939201014
8.25	178.8	-0.06371015550004544
8.55	61.2
8.55	63.599999999999994
8.55	66.0
8.55	68.4	-4.036125122267957e-06
8.55	70.8	-6.794832773183183e-05
8.55	73.2	-0.0001778850217369408
8.55	75.6	-0.00013203191310685582
8.55	78.0	-9.714653439873098e-05
8.55	80.4	-0.0003772270737886168
8.55	82.8	-0.00037661218551859253
8.55	85.2	-0.00035164630818243395
8.55	87.6	-0.00046726276845848703
8.55	90.0	-0.0009346944517004248
8.55	92.4	-0.0014346876280101131
8.55	94.8	-0.0018839863324072116
8.55	97.2	-0.002610872533280757
8.55	99.6	-0.0032738359610250574
8.55	102.0	-0.003629096423637584
8.55	104.39999999999999	-0.004205001860909517
8.55	106.8	-0.005250781315948746
8.55	109.2	-0.006384970593362424
8.55	111.6	-0.007444371679320347
8.55	114.0	-0.00834068742695693
8.55	116.39999999999999	-0.00974463967822993
8.55	118.8	-0.01041428807791882
8.55	121.2	-0.011248961868840899
8.55	123.6	-0.013068013876003053
8.55	126.0	-0.013431177697754624
8.55	128.4	-0.015993888471489196
8.55	130.8	-0.017384770155242604
8.55	133.2	-0.019163306247993256
8.55	135.6	-0.022128675826239345
8.55	138.0	-0.021876031373095586
8.55	140.39999999999998	-0.02557077589141557
8.55	142.8	-0.0276084576511794
8.55	145.2	-0.028261250783928535
8.55	147.6	-0.029784720368334457
8.55	150.0	-0.03207313961217976
8.55	152.39999999999998	-0.03284870162463612
8.55	154.8	-0.03517536571857775
8.55	157.2	-0.03499129621805245
8.55	159.6	-0.04028084539823187
8.55	162.0	-0.03876925064075525
8.55	164.39999999999998	-0.039168058517859795
8.55	166.8	-0.04295456192596296
8.55	169.2	-0.044237875746979356
8.55	171.6	-0.04153743876716119
8.55	174.0	-0.04170372716929472
8.55	176.39999999999998	-0.04414189410416439
8.55	178.8	-0.049445908197642385
8.85	61.2
8.85	63.599999999999994
8.85	66.0
8.85	68.4
8.85	70.8	-4.22324187326401e-06
8.85	73.2	-4.65923015521424e-05
8.85	75.6	-0.00016221232057245458
8.85	78.0	-0.00017342050715123898
8.85	80.4	-6.538023796391099e-05
8.85	82.8	-0.000246660481650714
8.85	85.2	-0.0004341386296604316
8.85	87.6	-0.00040463066801760874
8.85	90.0	-0.0004840522713921755
8.85	92.4	-0.0007947263891398877
8.85	94.8	-0.0012270805805937443
8.85	97.2	-0.001712227457319415
8.85	99.6	-0.002270180282865501
8.85	102.0	-0.002794874284347162
8.85	104.39999999999999	-0.0033478631049068553
8.85	106.8	-0.004214190735278966
8.85	109.2	-0.004679381684365533
8.85	111.6	-0.00563488853100135
8.85	114.0	-0.005989687886759774
8.85	116.39999999999999	-0.00693471087186395
8.85	118.8	-0.008058325259211937
8.85	121.2	-0.00915351558842432
8.85	123.6	-0.010039951594871298
8.85	126.0	-0.010600192262052426
8.85	128.4	-0.011170134974966385
8.85	130.8	-0.013189867693746717
8.85	133.2	-0.013787924181614461
8.85	135.6	-0.016243877753818192
8.85	138.0	-0.016267494505144746
8.85	140.39999999999998	-0.017139989970464044
8.85	142.8	-0.02035648913780599
8.85	145.2	-0.017908483368391223
8.85	147.6	-0.023677467198985884
8.85	150.0	-0.026739928482937065
8.85	152.39999999999998	-0.02711558373833534
8.85	154.8	-0.02949630435625205
8.85	157.2	-0.029942424999419407
8.85	159.6	-0.030430407848846937
8.85	162.0	-0.03359710257688869
8.85	164.39999999999998	-0.034037588898468744
8.85	166.8	-0.03404329616895996
8.85	169.2	-0.03261716310817757
8.85	171.6	-0.03439212905096981
8.85	174.0	-0.03232236431835685
8.85	176.39999999999998	-0.039871268316705344
8.85	178.8	-0.0449168939891087
9.149999999999999	61.2
9.149999999999999	63.599999999999994
9.149999999999999	66.0
9.149999999999999	68.4
9.149999999999999	70.8
9.149999999999999	73.2	1.5023720563907736e-07
9.149999999999999	75.6	-3.1014549049610056e-05
9.149999999999999	78.0	-0.00013450967152251635
9.149999999999999	80.4	-0.00019650085597655361
9.149999999999999	82.8	-6.433730535691811e-05
9.149999999999999	85.2	-9.04268023709384e-05
9.149999999999999	87.6	-0.0003705769739447533
9.149999999999999	90.0	-0.00048632712772695704
9.149999999999999	92.4	-0.0004077406745687605
9.149999999999999	94.8	-0.0007669348474853941
9.149999999999999	97.2	-0.001165636772275957
9.149999999999999	99.6	-0.0015186390830467013
9.149999999999999	102.0	-0.002049813208705861
9.149999999999999	104.39999999999999	-0.0024270521620928485
9.149999999999999	106.8	-0.002982325158821827
9.149999999999999	109.2	-0.0037162356622789062
9.149999999999999	111.6	-0.004256099574476899
9.149999999999999	114.0	-0.0047339974782972735
9.149999999999999	116.39999999999999	-0.00541433044659236
9.149999999999999	118.8	-0.005819546175904366
9.149999999999999	121.2	-0.006561166765364197
9.149999999999999	123.6	-0.007506049202847355
9.149999999999999	126.0	-0.008099107048149513
9.149999999999999	128.4	-0.008961061894764102
9.149999999999999	130.8	-0.010318231465852963
9.149999999999999	133.2	-0.010846398185080175
9.149999999999999	135.6	-0.011282117229556417
9.149999999999999	138.0	-0.012752452653339337
9.149999999999999	140.39999999999998	-0.014101887238100071
9.149999999999999	142.8	-0.015168128126470701
9.149999999999999	145.2	-0.01564913240835139
9.149999999999999	147.6	-0.015866139717659534
9.149999999999999	150.0	-0.018482749057010524
9.149999999999999	152.39999999999998	-0.01880222410581135
9.149999999999999	154.8	-0.021604586580772606
9.149999999999999	157.2	-0.022317844733957138
9.149999999999999	159.6	-0.022801855841217692
9.149999999999999	162.0	-0.024392345861140387
9.149999999999999	164.39999999999998	-0.02536346823014797
9.149999999999999	166.8	-0.029544424417498983
9.149999999999999	169.2	-0.026372200584955766
9.149999999999999	171.6	-0.0303937079214348
9.149999999999999	174.0	-0.021793692824437154
9.149999999999999	176.39999999999998	-0.026439666347009717
9.149999999999999	178.8	-0.02198366894519943
9.45	61.2
9.45	63.599999999999994
9.45	66.0
9.45	68.4
9.45	70.8
9.45	73.2
9.45	75.6
9.45	78.0	-2.2427201693454395e-05
9.45	80.4	-0.00010544689924873675
9.45	82.8	-0.00022817476979541897
9.45	85.2	-0.00010995296794932876
9.45	87.6	6.058552092343955e-05
9.45	90.0	-0.00021837585146536779
9.45	92.4	-0.00046386503526680797
9.45	94.8	-0.00044207841006694334
9.45	97.2	-0.0006097536404742094
9.45	99.6	-0.0010308848506615734
9.45	102.0	-0.0014522986887898688
9.45	104.39999999999999	-0.001819882005517037
9.45	106.8	-0.002391869617502903
9.45	109.2	-0.002616981722406327
9.45	111.6	-0.0031566487852023248
9.45	114.0	-0.0038860813125346713
9.45	116.39999999999999	-0.004278459627924288
9.45	118.8	-0.005012576273459233
9.45	121.2	-0.005527957622044531
9.45	123.6	-0.005904881572122842
9.45	126.0	-0.006264739722404409
9.45	128.4	-0.006575047276148025
9.45	130.8	-0.007913033494239139
9.45	133.2	-0.008556571150958722
9.45	135.6	-0.009184415266835238
9.45	138.0	-0.010016324500965835
9.45	140.39999999999998	-0.01072291720043038
9.45	142.8	-0.011733036381489887
9.45	145.2	-0.01243085701042081
9.45	147.6	-0.015184821434472211
9.45	150.0	-0.014100515235874344
9.45	152.39999999999998	-0.01722723162641154
9.45	154.8	-0.015055710882801759
9.45	157.2	-0.015108809916959332
9.45	159.6	-0.017115738047248048
9.45	162.0	-0.019630230506278094
9.45	164.39999999999998	-0.0195759883812313
9.45	166.8	-0.01719288515487433
9.45	169.2	-0.02196381361963297
9.45	171.6	-0.02109177101201706
9.45	174.0	-0.018191249777689458
9.45	176.39999999999998	-0.023593364589231263
9.45	178.8	-0.030971187569330223
9.75	61.2
9.75	63.599999999999994
9.75	66.0
9.75	68.4
9.75	70.8
9.75	73.2
9.75	75.6
9.75	78.0
9.75	80.4	-1.087860606272756e-05
9.75	82.8	-7.724529031996192e-05
9.75	85.2	-0.000196046695299449
9.75	87.6	-0.000206411898593779
9.75	90.0	2.030406351062882e-05
9.75	92.4	2.7558108730692797e-05
9.75	94.8	-0.0002609926779943334
9.75	97.2	-0.0005188531026964551
9.75	99.6	-0.0006258740386225034
9.75	102.0	-0.0007745339219146693
9.75	104.39999999999999	-0.0010589543807423827
9.75	106.8	-0.0014311364465283527
9.75	109.2	-0.0019768242848319955
9.75	111.6	-0.002334883564517384
9.75	114.0	-0.0027487822929435084
9.75	116.39999999999999	-0.003312138772421384
9.75	118.8	-0.00380896744025298
9.75	121.2	-0.004342985946287836
9.75	123.6	-0.004841223858575571
9.75	126.0	-0.005321435984465547
9.75	128.4	-0.0062197223940886025
9.75	130.8	-0.006817300850966054
9.75	133.2	-0.00647196333067347
9.75	135.6	-0.007536041442570277
9.75	138.0	-0.007905266093896312
9.75	140.39999999999998	-0.007791879470875644
9.75	142.8	-0.00886845277402437
9.75	145.2	-0.008992231321599091
9.75	147.6	-0.010593997784223154
9.75	150.0	-0.010748691717819768
9.75	152.39999999999998	-0.011368131877497332
9.75	154.8	-0.012487037341708489
9.75	157.2	-0.012626211696076922
9.75	159.6	-0.011970880918552706
9.75	162.0	-0.01653061383072149
9.75	164.39999999999998	-0.012294943900496593
9.75	166.8	-0.01516505393153579
9.75	169.2	-0.013805046622770517
9.75	171.6	-0.014650897120026112
9.75	174.0	-0.018392287501482224
9.75	176.39999999999998	-0.01868891761250951
9.75	178.8	-0.024748756377153302
10.05	61.2
10.05	63.599999999999994
10.05	66.0
10.05	68.4
10.05	70.8
10.05	73.2
10.05	75.6
10.05	78.0
10.05	80.4
10.05	82.8	-1.8860377407469782e-06
10.05	85.2	-3.946353948679438e-05
10.05	87.6	-0.00016867936031561488
10.05	90.0	-0.00025888965604540533
10.05	92.4	-7.14199627676251e-05
10.05	94.8	7.382372078969174e-05
10.05	97.2	-4.9635422815607906e-05
10.05	99.6	-0.00039306295065314183
10.05	102.0	-0.0006106307596684241
10.05	104.39999999999999	-0.0005859337024221768
10.05	106.8	-0.000831626359474133
10.05	109.2	-0.0011894157913174355
10.05	111.6	-0.0016962929335295255
10.05	114.0	-0.001966992981382945
10.05	116.39999999999999	-0.0025501054871313374
10.05	118.8	-0.003340567188238321
10.05	121.2	-0.0033711848074600404
10.05	123.6	-0.0038821400561566987
10.05	126.0	-0.004411993283270869
10.05	128.4	-0.0048642548058230005
10.05	130.8	-0.005594451689356592
10.05	133.2	-0.005976295546414776
10.05	135.6	-0.006352175347701721
10.05	138.0	-0.006939787939859919
10.05	140.39999999999998	-0.0075575222877800234
10.05	142.8	-0.007726419824654881
10.05	145.2	-0.008158729149584685
10.05	147.6	-0.008646639782950235
10.05	150.0	-0.008598619460661183
10.05	152.39999999999998	-0.008652018876134288
10.05	154.8	-0.009029390841040144
10.05	157.2	-0.010483863055205671
10.05	159.6	-0.012744269772815791
10.05	162.0	-0.009158295222098522
10.05	164.39999999999998	-0.010263590640525799
10.05	166.8	-0.01558352361360987
10.05	169.2	-0.011770714688679362
10.05	171.6	-0.012550589472277036
10.05	174.0	-0.010486081611232864
10.05	176.39999999999998	-0.01595531110629487
10.05	178.8	-0.008235698311447503
10.35	61.2
10.35	63.599999999999994
10.35	66.0
10.35	68.4
10.35	70.8
10.35	73.2
10.35	75.6
10.35	78.0
10.35	80.4
10.35	82.8
10.35	85.2	6.376017047671212e-09
10.35	87.6	-3.111631054443787e-05
10.35	90.0	-0.00011425212814664572
10.35	92.4	-0.00026852620319102016
10.35	94.8	-0.00021107284460209302
10.35	97.2	3.418148076457096e-05
10.35	99.6	0.0001254992648585352
10.35	102.0	-0.00014732674832765045
10.35	104.39999999999999	-0.0005500660274797334
10.35	106.8	-0.000640073380282402
10.35	109.2	-0.0008081321570409219
10.35	111.6	-0.0010241226577712968
10.35	114.0	-0.0014001542337740863
10.35	116.39999999999999	-0.0018512534643936932
10.35	118.8	-0.00210486292745247
10.35	121.2	-0.0025268291898160886
10.35	123.6	-0.00307763066523771
10.35	126.0	-0.0036533347459963626
10.35	128.4	-0.004188730867894805
10.35	130.8	-0.004615863124285536
10.35	133.2	-0.004891782782444208
10.35	135.6	-0.005376576302860722
10.35	138.0	-0.005638305582359819
10.35	140.39999999999998	-0.0059910176404085165
10.35	142.8	-0.006683342635379266
10.35	145.2	-0.007180467837622084
10.35	147.6	-0.007249214021448739
10.35	150.0	-0.007565295068547239
10.35	152.39999999999998	-0.007449536431493264
10.35	154.8	-0.007906311041084456
10.35	157.2	-0.007732452060840092
10.35	159.6	-0.009660736978318426
10.35	162.0	-0.00974846664698013
10.35	164.39999999999998	-0.008194897748879418
10.35	166.8	-0.008828079598303448
10.35	169.2	-0.00984180154562748
10.35	171.6	-0.01086279040120032
10.35	174.0	-0.013176302779692846
10.35	176.39999999999998	-0.005617207656937351
10.35	178.8	-0.01411125828511058
10.649999999999999	61.2
10.649999999999999	63.599999999999994
10.649999999999999	66.0
10.649999999999999	68.4
10.649999999999999	70.8
10.649999999999999	73.2
10.649999999999999	75.6
10.649999999999999	78.0
10.649999999999999	80.4
10.649999999999999	82.8
10.649999999999999	85.2
10.649999999999999	87.6
10.649999999999999	90.0	-1.063138036491321e-05
10.649999999999999	92.4	-7.525482005437333e-05
10.649999999999999	94.8	-0.00019119754800700712
10.649999999999999	97.2	-0.0002796732084370907
10.649999999999999	99.6	-0.00010910786594614305
10.649999999999999	102.0	0.0001630485321383161
10.649999999999999	104.39999999999999	4.513240924524264e-05
10.649999999999999	106.8	-0.00032719673894814603
10.649999999999999	109.2	-0.0005860167002410206
10.649999999999999	111.6	-0.0007016083882769009
10.649999999999999	114.0	-0.0007329263336522841
10.649999999999999	116.39999999999999	-0.0010275624543708535
10.649999999999999	118.8	-0.0015078446792665123
10.649999999999999	121.2	-0.0018063306202096825
10.649999999999999	123.6	-0.0024366331280277734
10.649999999999999	126.0	-0.0030559000846225115
10.649999999999999	128.4	-0.0031051634000158583
10.649999999999999	130.8	-0.003641854757738405
10.649999999999999	133.2	-0.0039269727623703924
10.649999999999999	135.6	-0.004515244670201132
10.649999999999999	138.0	-0.005035983650814475
10.649999999999999	140.39999999999998	-0.005420219009195542
10.649999999999999	142.8	-0.0053963634111847255
10.649999999999999	145.2	-0.00594778241186261
10.649999999999999	147.6	-0.005568222434106325
10.649999999999999	150.0	-0.0061757856294715014
10.649999999999999	152.39999999999998	-0.0060922637908422455
10.649999999999999	154.8	-0.007160278445246966
10.649999999999999	157.2	-0.007643591575392352
10.649999999999999	159.6	-0.007804432092009567
10.649999999999999	162.0	-0.008401761552011958
10.649999999999999	164.39999999999998	-0.008119126129341007
10.649999999999999	166.8	-0.008414242254870767
10.649999999999999	169.2	-0.009487596445994503
10.649999999999999	171.6	-0.008727970372954466
10.649999999999999	174.0	-0.009087912232304122
10.649999999999999	176.39999999999998	-0.010370483752427313
10.649999999999999	178.8	-0.008011177760034256
10.95	61.2
10.95	63.599999999999994
10.95	66.0
10.95	68.4
10.95	70.8
10.95	73.2
10.95	75.6
10.95	78.0
10.95	80.4
10.95	82.8
10.95	85.2
10.95	87.6
10.95	90.0
10.95	92.4	-1.2814868875221652e-05
10.95	94.8	-3.294034642438186e-05
10.95	97.2	-0.0001468987759297686
10.95	99.6	-0.00027359034570254855
10.95	102.0	-0.00026784625813350933
10.95	104.39999999999999	4.0563690166255646e-05
10.95	106.8	0.0002508264557497495
10.95	109.2	0.0001082593457637709
10.95	111.6	-0.00037930202873184815
10.95	114.0	-0.0005700164510410394
10.95	116.39999999999999	-0.0007558386269510157
10.95	118.8	-0.000933434821124244
10.95	121.2	-0.0012523653629959405
10.95	123.6	-0.0016777961016757042
10.95	126.0	-0.0017882687034849654
10.95	128.4	-0.002333134007128242
10.95	130.8	-0.002649514519898
10.95	133.2	-0.0030608276878181665
10.95	135.6	-0.0032168930517464567
10.95	138.0	-0.003936482249732841
10.95	140.39999999999998	-0.004175470450387081
10.95	142.8	-0.004579879520024988
10.95	145.2	-0.004420145527315079
10.95	147.6	-0.005127335588608457
10.95	150.0	-0.005507498548482852
10.95	152.39999999999998	-0.005307188656274059
10.95	154.8	-0.0058852201457391205
10.95	157.2	-0.006637402049950128
10.95	159.6	-0.005753181734294468
10.95	162.0	-0.006690001120091809
10.95	164.39999999999998	-0.00676426095096667
10.95	166.8	-0.007268437006610536
10.95	169.2	-0.006872754189390689
10.95	171.6	-0.0075336924015615555
10.95	174.0	-0.006466144432872634
10.95	176.39999999999998	-0.008647322329256685
10.95	178.8	-0.007860258512273077
11.25	61.2
11.25	63.599999999999994
11.25	66.0
11.25	68.4
11.25	70.8
11.25	73.2
11.25	75.6
11.25	78.0
11.25	80.4
11.25	82.8
11.25	85.2
11.25	87.6
11.25	90.0
11.25	92.4
11.25	94.8
11.25	97.2	-2.8109615209264633e-05
11.25	99.6	-8.216824538232819e-05
11.25	102.0	-0.0002306267553890715
11.25	104.39999999999999	-0.0003303999571844941
11.25	106.8	-0.00020083057885809315
11.25	109.2	0.00011654887529412292
11.25	111.6	0.00031730257220233103
11.25	114.0	0.0001485663142142615
11.25	116.39999999999999	-0.00023865849742395746
11.25	118.8	-0.0005317867926677266
11.25	121.2	-0.000829008402056658
11.25	123.6	-0.0008270589185608002
11.25	126.0	-0.0010643746939454257
11.25	128.4	-0.001303968916741382
11.25	130.8	-0.0017131786202069664
11.25	133.2	-0.002191111697699487
11.25	135.6	-0.0025212132226910653
11.25	138.0	-0.0027265966544803366
11.25	140.39999999999998	-0.0030951244777570565
11.25	142.8	-0.003528395588595502
11.25	145.2	-0.0039052823428341534
11.25	147.6	-0.004354999544728823
11.25	150.0	-0.004314282734983288
11.25	152.39999999999998	-0.0049824159637732865
11.25	154.8	-0.005059928501761244
11.25	157.2	-0.00520046926254615
11.25	159.6	-0.006058827433014829
11.25	162.0	-0.005347987536992725
11.25	164.39999999999998	-0.006253523472769776
11.25	166.8	-0.005288523383070602
11.25	169.2	-0.006083290384582929
11.25	171.6	-0.005487930245602745
11.25	174.0	-0.006681861271925123
11.25	176.39999999999998	-0.006669903429575796
11.25	178.8	-0.007454929459305204
11.55	61.2
11.55	63.599999999999994
11.55	66.0
11.55	68.4
11.55	70.8
11.55	73.2
11.55	75.6
11.55	78.0
11.55	80.4
11.55	82.8
11.55	85.2
11.55	87.6
11.55	90.0
11.55	92.4
11.55	94.8
11.55	97.2
11.55	99.6	-6.7270241955655985e-06
11.55	102.0	-3.979331567183854e-05
11.55	104.39999999999999	-0.00013594737669532248
11.55	106.8	-0.00028412883503137226
11.55	109.2	-0.00036057139500325896
11.55	111.6	-0.00014986892050241233
11.55	114.0	0.00022213793204649035
11.55	116.39999999999999	0.0003463222401655422
11.55	118.8	4.334846921064954e-05
11.55	121.2	-0.0003126237371727273
11.55	123.6	-0.000636574332032071
11.55	126.0	-0.0008037731649488936
11.55	128.4	-0.0009115942344048289
11.55	130.8	-0.001078262890320249
11.55	133.2	-0.0011663421365365806
11.55	135.6	-0.00159752027068172
11.55	138.0	-0.0016108125154752316
11.55	140.39999999999998	-0.0022914489089938535
11.55	142.8	-0.002804741636859967
11.55	145.2	-0.0029926693413814486
11.55	147.6	-0.0037463483566026056
11.55	150.0	-0.0036723316094071437
11.55	152.39999999999998	-0.003556516589440947
11.55	154.8	-0.004144978761953501
11.55	157.2	-0.0041168001463063675
11.55	159.6	-0.005097968414370455
11.55	162.0	-0.004669404373240958
11.55	164.39999999999998	-0.004616839631549402
11.55	166.8	-0.00464805746808115
11.55	169.2	-0.0047095989940605315
11.55	171.6	-0.005089194602411935
11.55	174.0	-0.004540454381740265
11.55	176.39999999999998	-0.006446543136144234
11.55	178.8	-0.006587128658532191
11.85	61.2
11.85	63.599999999999994
11.85	66.0
11.85	68.4
11.85	70.8
11.85	73.2
11.85	75.6
11.85	78.0
11.85	80.4
11.85	82.8
11.85	85.2
11.85	87.6
11.85	90.0
11.85	92.4
11.85	94.8
11.85	97.2
11.85	99.6
11.85	102.0	-3.7002604447167187e-07
11.85	104.39999999999999	-1.8387979884079912e-05
11.85	106.8	-6.58530875272075e-05
11.85	109.2	-0.00022898682874828585
11.85	111.6	-0.0003123342472705343
11.85	114.0	-0.0003925423247653416
11.85	116.39999999999999	-0.00010328980564131942
11.85	118.8	0.00022550177173725995
11.85	121.2	0.00044403427415485295
11.85	123.6	0.00037191140554272185
11.85	126.0	-5.7783592076839615e-05
11.85	128.4	-0.0005904616821118832
11.85	130.8	-0.0007012391553499097
11.85	133.2	-0.0009978434964376818
11.85	135.6	-0.0010966696626501181
11.85	138.0	-0.0009712390843470343
11.85	140.39999999999998	-0.0011006898524799488
11.85	142.8	-0.0013653670858699116
11.85	145.2	-0.001704916284810463
11.85	147.6	-0.0021737527756926544
11.85	150.0	-0.001801581779822136
11.85	152.39999999999998	-0.0029154842813119437
11.85	154.8	-0.002772203176045153
11.85	157.2	-0.003781425566413731
11.85	159.6	-0.0034827812934134883
11.85	162.0	-0.0034229052710847588
11.85	164.39999999999998	-0.0033003249425617043
11.85	166.8	-0.004195413965192652
11.85	169.2	-0.0039815470150504064
11.85	171.6	-0.004810764608338456
11.85	174.0	-0.004531344572920827
11.85	176.39999999999998	-0.0029578959071636973
[truncated: 501 more rows]
