# Supplementary material for: Peering inside the black box by learning the relevance of many-body functions in neural network potentials
Source: Nat Commun. 2025 Nov 10;16:9898. doi: 10.1038/s41467-025-65863-0 (PMC12603069; doi:10.1038/s41467-025-65863-0)
Supplement: Supplementary file 11 — Source Data Fig S3 [file 41467_2025_65863_MOESM11_ESM.zip › fig_s3_wm_2B_mb/2b_mbe_methane_SO3Net.csv]

r	2b_mbe
3.1501624584198	3.664476474793259
3.164365291595459	3.481291721222467
3.177520990371704	3.319704849123127
3.1794118881225586	3.2970899040479074
3.2245476245880127	2.8002752324652223
3.231062412261963	2.7349279153347803
3.239110231399536	2.65626820351138
3.247607469558716	2.5756156576145672
3.262660026550293	2.438566385231763
3.275043487548828	2.331154601307955
3.2782504558563232	2.3040943873006663
3.2837226390838623	2.2586202254084915
3.284081220626831	2.2556705624397484
3.285674810409546	2.242607789964712
3.286067008972168	2.239404120283271
3.286074638366699	2.2393453678836575
3.291259527206421	2.197400248927738
3.29400634765625	2.1754844284167874
3.299811363220215	2.1298689850993013
3.300179958343506	2.1270032794558418
3.3034567832946777	2.101690489005403
3.304276943206787	2.095400396137568
3.3049352169036865	2.090363926051148
3.3063883781433105	2.079292334105337
3.3092386722564697	2.0577267595966697
3.311671257019043	2.039493876866553
3.3153603076934814	2.0121363158011563
3.3170840740203857	1.9994720593379767
3.3192598819732666	1.9835971368659402
3.319960594177246	1.9785100174439236
3.3213279247283936	1.9686171020021934
3.329025983810425	1.9137944826121958
3.3293251991271973	1.9116934618700459
3.32999587059021	1.9069911557026977
3.33254337310791	1.8892286085638075
3.3364880084991455	1.862030868467106
3.3373043537139893	1.8564482596019443
3.3382885456085205	1.8497418305315438
3.3398096561431885	1.8394131943883323
3.3400888442993164	1.8375239357879554
3.34344744682312	1.8149377662667179
3.3492319583892822	1.7766456614755057
3.3494462966918945	1.7752421754904828
3.3500595092773438	1.7712292110313328
3.3512682914733887	1.7633453316388077
3.3537299633026123	1.7473914958341483
3.3552160263061523	1.7378234986017587
3.3593761920928955	1.7113007243737084
3.3594417572021484	1.7108856680387214
3.360468864440918	1.7043964332448565
3.361262798309326	1.6993951792802935
3.363135576248169	1.6876542355707145
3.36328387260437	1.6867281354521757
3.364143133163452	1.6813669255302246
3.3698136806488037	1.6463888286407373
3.3745155334472656	1.6178914364522534
3.376465082168579	1.6062085512420576
3.3788297176361084	1.5921410518100805
3.3795692920684814	1.5877638555817164
3.3802859783172607	1.5835337535412135
3.380296230316162	1.583473133176406
3.383493185043335	1.5647245835672172
3.383683204650879	1.5636192311719597
3.3860361576080322	1.5499561602381
3.388721227645874	1.5345004596699758
3.3887293338775635	1.5344522721131528
3.3936808109283447	1.5063131824380873
3.394932746887207	1.499272540113881
3.396096706390381	1.4927527220340706
3.4020447731018066	1.4598291756800459
3.4024581909179688	1.4575668203635281
3.402919054031372	1.4550457124067284
3.4042859077453613	1.44759368062115
3.4058022499084473	1.439367504548737
3.4063291549682617	1.4365205937390284
3.4078598022460938	1.4282676016852087
3.4087061882019043	1.4237277542657365
3.4097671508789062	1.4180519646942926
3.4132773876190186	1.3994123807861334
3.413299083709717	1.3992990082954802
3.4133715629577637	1.3989170630806003
3.414490222930908	1.3930238861615498
3.4145758152008057	1.3925746093683748
3.41572642326355	1.3865373762223208
3.4170687198638916	1.3795257449800922
3.417954683303833	1.374914516310537
3.4207820892333984	1.3602874752712009
3.4218599796295166	1.3547484214490337
3.425715923309326	1.3350913048124151
3.426907777786255	1.3290653049873047
3.4287943840026855	1.3195761688779064
3.4303431510925293	1.3118295676341813
3.4306299686431885	1.3104005656457562
3.431159257888794	1.3077644704720353
3.4350361824035645	1.2885969593168376
3.4354963302612305	1.286339051281625
3.4358372688293457	1.2846680832860653
3.43912672996521	1.2686386522299031
3.4393532276153564	1.2675416730358606
3.4420268535614014	1.2546503483857645
3.4434282779693604	1.24793576363764
3.445661783218384	1.237303213406478
3.4460673332214355	1.2353800492201947
3.446169853210449	1.23489474774142
3.446315050125122	1.2342077524971957
3.4475226402282715	1.2285017674127419
3.4478673934936523	1.2268779595947747
3.4489786624908447	1.2216524717799024
3.4491775035858154	1.220720942341412
3.4500298500061035	1.2167285001066332
3.4519588947296143	1.2077342672267624
3.4522464275360107	1.2064005473017558
3.4538087844848633	1.1991640612859844
3.456137180328369	1.188450658619272
3.4589884281158447	1.175440044435784
3.45908522605896	1.1750002947601723
3.4594266414642334	1.1734506637463897
3.4610185623168945	1.1662499222475393
3.461331605911255	1.1648382525008214
3.461886167526245	1.1623402474137754
3.462106704711914	1.161350069192467
3.4662511348724365	1.142839492608642
3.466946601867676	1.1397582047256767
3.4677891731262207	1.1360340000720872
3.4692671298980713	1.129526481171883
3.4698493480682373	1.1269723452105123
3.4705610275268555	1.123854763058522
3.470944881439209	1.1221767681868395
3.471409559249878	1.120147003646517
3.472572088241577	1.1150859630335686
3.474419116973877	1.1070829199427203
3.475499153137207	1.1024253834583155
3.4755284786224365	1.102298770946811
3.477649450302124	1.093201180973189
3.4777913093566895	1.0925953549923646
3.4811360836029053	1.0783790922171825
3.4817006587982178	1.0759956015078336
3.4818880558013916	1.075203901208074
3.4820055961608887	1.074708282768765
3.482961893081665	1.0706843118386407
3.4830970764160156	1.070116354781686
3.484349489212036	1.0648661232598204
3.485551595687866	1.0598462462334202
3.486140251159668	1.0573963109414675
3.486372232437134	1.056431393684728
3.4865260124206543	1.0557929620877422
3.4887890815734863	1.0464246419811944
3.489917039871216	1.0417817263869376
3.4906201362609863	1.038895872513688
3.4910848140716553	1.0369920379875763
3.4923255443573	1.0319233507513246
3.4923996925354004	1.0316212877993545
3.492811679840088	1.029942883163597
3.493309736251831	1.0279171634680282
3.494602918624878	1.0226727472586896
3.4946444034576416	1.0225051411752908
3.495398998260498	1.019454895517598
3.496260404586792	1.0159821149373638
3.497727155685425	1.010090709923236
3.498239040374756	1.0080403031050862
3.498321533203125	1.0077118083448107
3.498488664627075	1.0070416069167423
3.4991304874420166	1.004480253256582
3.499897003173828	1.001426805565296
3.5003387928009033	0.9996713030804497
3.5004124641418457	0.9993776818528494
3.5031065940856934	0.9887226262110662
3.503506898880005	0.9871465778006805
3.503950595855713	0.9854025798415348
3.5052437782287598	0.9803344841932845
3.505385160446167	0.9797813896940731
3.5056815147399902	0.9786234266020628
3.505855083465576	0.977946238484471
3.5078017711639404	0.9703710595866037
3.5078694820404053	0.9701079934305115
3.5082499980926514	0.9686358720973458
3.5095081329345703	0.963770169798084
3.509709358215332	0.9629937655189522
3.510075807571411	0.9615825087470026
3.5126311779022217	0.9517824549788033
3.512791633605957	0.9511699415047313
3.5128839015960693	0.9508178222242618
3.51308274269104	0.9500588862304231
3.5132641792297363	0.9493673385395214
3.5133445262908936	0.9490618623381485
3.514047384262085	0.9463862353633808
3.5146355628967285	0.9441516666934194
3.515177011489868	0.94209870861678
3.5161237716674805	0.9385185407466172
3.516305446624756	0.9378324829745347
3.5165116786956787	0.937053835804802
3.51718807220459	0.9345066548629123
3.517240524291992	0.9343086062219312
3.517470359802246	0.9334437985429065
3.5176503658294678	0.932767661956324
3.5177664756774902	0.9323305993051129
3.5180246829986572	0.9313613247956608
3.518115520477295	0.9310203420589818
3.518740653991699	0.9286764880392122
3.518782377243042	0.9285204112340366
3.519310712814331	0.9265437614538938
3.5197086334228516	0.9250556184519578
3.5200741291046143	0.9236936303733563
3.520664691925049	0.9214931424070516
3.521561622619629	0.9181603257141354
3.521986484527588	0.9165853529857934
3.523625135421753	0.9105264241707731
3.523768424987793	0.9099984218869042
3.5257527828216553	0.9027110546899537
3.525895595550537	0.9021882275785646
3.526015043258667	0.9017512794871158
3.5266928672790527	0.8992745026560298
3.527660608291626	0.8957474370058034
3.527885675430298	0.8949282574910389
3.528454065322876	0.8928629439279352
3.5287458896636963	0.8918045971796323
3.5293116569519043	0.8897547603629502
3.530505657196045	0.8854410296732088
3.5311672687530518	0.8830583538217889
3.532851219177246	0.8770160618378681
3.53312087059021	0.8760508679347763
3.533698558807373	0.8739871225841572
3.533738374710083	0.8738447566594392
3.533771514892578	0.8737268467323931
3.5343267917633057	0.8717471974385111
3.5349106788635254	0.8696705029547949
3.535062313079834	0.8691307719210954
3.537304401397705	0.8611923621014848
3.537407636642456	0.8608289798535163
3.538763999938965	0.8560552655270818
3.539216995239258	0.8544666855595404
3.539729595184326	0.8526704041304751
3.5399417877197266	0.8519284854161616
3.541173219680786	0.8476288315409151
3.5424180030822754	0.8433010860626486
3.542536973953247	0.8428888486462832
3.5428719520568848	0.8417277020963031
3.543180227279663	0.8406603392285963
3.5437161922454834	0.8388056944920852
3.5438756942749023	0.8382572236677209
3.5438921451568604	0.8381987231892507
3.545821189880371	0.8315565836098313
3.546287775039673	0.8299569748739464
3.5463063716888428	0.8298930161336056
3.546454668045044	0.8293850527430324
3.546816825866699	0.8281446817891376
3.546921968460083	0.8277853258232721
3.5475635528564453	0.8255951796632678
3.547646999359131	0.8253088047854719
3.5477383136749268	0.8249978394367483
3.547765016555786	0.8249060068797891
3.548919916152954	0.8209744130510352
3.5490827560424805	0.8204207532608541
3.549420118331909	0.8192756846135527
3.5497360229492188	0.8182051466356067
3.5498180389404297	0.8179276230719148
3.550100803375244	0.8169694325021752
3.551403284072876	0.8125701912572741
3.551490545272827	0.8122754182137057
3.5515027046203613	0.8122353869103393
3.551633596420288	0.8117938240939292
3.5517587661743164	0.8113722883981838
3.5519039630889893	0.8108840233364396
3.5526418685913086	0.8084037157449774
3.553652048110962	0.8050170969948018
3.553922653198242	0.8041121484966891
3.556023120880127	0.7971134036915958
3.5561091899871826	0.796827727536223
3.5563483238220215	0.7960345993488849
3.557180404663086	0.7932775022419862
3.5574896335601807	0.7922553725430077
3.557753324508667	0.7913858611099246
3.5579662322998047	0.7906806921130626
3.5579674243927	0.790677586197374
3.5588529109954834	0.7877598358064506
3.5599167346954346	0.7842653151833338
3.560450792312622	0.78251606982847
3.5604777336120605	0.7824271870196087
3.560594081878662	0.782046868110497
3.5613327026367188	0.7796329160874935
3.562120199203491	0.777067296266855
3.563272476196289	0.7733216905065523
3.563603162765503	0.7722494701658514
3.5640010833740234	0.7709612425267671
3.564951181411743	0.7678906407642089
3.5656344890594482	0.7656892040069081
3.5659890174865723	0.7645487295120132
3.566108465194702	0.7641651635152024
3.566877841949463	0.761694599221393
3.5673158168792725	0.76029247811347
3.56754469871521	0.7595589437878646
3.567972421646118	0.7581923336086427
3.5680508613586426	0.7579416316483187
3.5683279037475586	0.7570576245268674
3.568826675415039	0.7554675413635494
3.569068670272827	0.7546968228323255
3.5691468715667725	0.7544480359669288
3.569544553756714	0.7531834579228862
3.5698630809783936	0.7521713961813629
3.570192337036133	0.7511271206475586
3.571253538131714	0.7477670648708101
3.5721628665924072	0.7448977872898754
3.5727181434631348	0.7431493995898434
3.573054075241089	0.7420933437091157
3.5744540691375732	0.7377045731202962
3.5748941898345947	0.7363294697577062
3.5763092041015625	0.731921048067882
3.578953504562378	0.7237362380136692
3.579047679901123	0.72344585848373
3.5792503356933594	0.7228221309936932
3.579420566558838	0.7222980395072638
3.579929828643799	0.720732263426791
3.5808708667755127	0.7178449533033778
3.580982208251953	0.7175053362246113
3.581571578979492	0.7157018623132145
3.5816259384155273	0.7155362625686721
3.581737756729126	0.7151945783067442
3.5824050903320312	0.7131594490551905
3.5824103355407715	0.7131430165350168
3.583042860031128	0.7112181457531241
3.5831236839294434	0.7109720157393425
3.5835933685302734	0.709544861902666
3.5844151973724365	0.7070532573560007
3.584829568862915	0.7058003110307058
3.585157632827759	0.7048094478870247
3.58536696434021	0.7041775058406021
3.585430383682251	0.7039866978840383
3.5861668586730957	0.7017674056637417
3.5865275859832764	0.7006820884033881
3.5866923332214355	0.7001863145721872
3.587273359298706	0.6984433659740853
3.587327003479004	0.6982822835916208
3.5881917476654053	0.6956935001567078
3.589909791946411	0.6905712580425155
3.590099573135376	0.6900074079419533
3.5904340744018555	0.6890136820333763
3.5907599925994873	0.6880468575382337
3.590801477432251	0.6879243269490867
3.590853691101074	0.6877692652257468
3.591076612472534	0.6871090428014325
3.5911052227020264	0.6870243618948272
3.5915751457214355	0.685635047210703
3.5916006565093994	0.6855586675212487
3.591728687286377	0.6851798005678345
3.592266082763672	0.683593550348961
3.592945098876953	0.6815908743405446
3.5936355590820312	0.6795632519181984
3.5944952964782715	0.6770421030081486
3.5947213172912598	0.676380454610422
3.5948545932769775	0.6759907179148825
3.595048427581787	0.6754242520591427
3.595349073410034	0.6745461143226851
3.596438407897949	0.671371325272001
3.596717119216919	0.6705599516054329
3.5967705249786377	0.6704048001631314
3.596808433532715	0.6702942919528687
3.597323179244995	0.6687999962539586
3.5977988243103027	0.6674215491660089
3.5981979370117188	0.6662662264081618
3.5983474254608154	0.6658348199609982
3.5985519886016846	0.6652433173746128
3.5987629890441895	0.664633961483318
3.5995395183563232	0.6623948101201191
3.599574565887451	0.6622940420351571
3.59987473487854	0.6614300901524035
3.6007378101348877	0.6589509327116689
3.6008174419403076	0.6587228929991716
3.6017541885375977	0.6560408829377995
3.602174758911133	0.6548398740577481
3.602194309234619	0.6547839222607889
3.602703332901001	0.6533324395253844
3.603363513946533	0.6514531725036735
3.603426933288574	0.6512728843469926
3.6035356521606445	0.6509635681358155
3.6040854454040527	0.6494034265305447
3.604200839996338	0.6490757776501608
3.604273557662964	0.6488697553041282
3.6043853759765625	0.6485532453265817
3.6045024394989014	0.6482211772369799
3.6050877571105957	0.6465667672746657
3.605241060256958	0.6461323116609818
3.6060640811920166	0.6438094051890786
3.60642409324646	0.6427960708531799
3.6065540313720703	0.642430504292959
3.6066911220550537	0.6420447986644191
3.6074600219726562	0.6398862055284222
3.607924699783325	0.6385836646960541
3.608097553253174	0.6380997292494786
3.608529806137085	0.6368907054517872
3.608764410018921	0.6362352447517664
3.6088743209838867	0.635928840325362
3.6094045639038086	0.6344498378536079
3.6099536418914795	0.6329213288456552
3.61053466796875	0.6313072078079551
3.6109588146209717	0.6301304138519914
3.61234712600708	0.6262915375813738
3.6133005619049072	0.6236652579392057
3.613417387008667	0.6233441362030203
3.6139180660247803	0.6219685587319881
3.613927125930786	0.6219436056920701
3.614319086074829	0.6208685452227933
3.614469528198242	0.6204571097027198
3.6155855655670166	0.6174053372044621
3.6159000396728516	0.6165469741847993
3.6162238121032715	0.6156649867245125
3.6164255142211914	0.615115945326437
3.6168160438537598	0.6140539719442721
3.6176984310150146	0.6116595548868746
3.617767333984375	0.6114731339604551
3.6178126335144043	0.6113505768055707
3.6181256771087646	0.6105021280130805
3.6187686920166016	0.6087643467419432
3.6188032627105713	0.6086708564374106
3.6194841861724854	0.6068349053934978
3.6195292472839355	0.6067138054488634
3.6197781562805176	0.6060435288953256
3.619929313659668	0.60563705625333
3.620358467102051	0.6044837542126678
3.6208279132843018	0.603224284616531
3.6208465099334717	0.6031739922151003
3.620891571044922	0.6030538082049597
3.6209514141082764	0.6028926202572994
3.621027708053589	0.6026882980468311
3.6211283206939697	0.6024187445793734
3.6211721897125244	0.602302066986155
3.6212501525878906	0.6020931692533094
3.622053384780884	0.5999448694477821
3.6221096515655518	0.5997946969103007
3.6226837635040283	0.59826426138216
3.622760534286499	0.5980591917862276
3.6229965686798096	0.5974304826990217
3.6240041255950928	0.5947533246418697
3.6240835189819336	0.5945431633128688
3.6262433528900146	0.5888366877763217
3.6269664764404297	0.586934655512865
3.6283116340637207	0.5834106469752802
3.628391742706299	0.5832015597473879
3.6300623416900635	0.5788485742075801
3.630406141281128	0.577955775785129
3.6305296421051025	0.5776368684059221
3.6309237480163574	0.5766133362251868
3.63146710395813	0.575207271416337
3.6325955390930176	0.572294641454023
3.633159875869751	0.5708426217226021
3.6334388256073	0.5701258142083343
3.6335577964782715	0.5698201242288592
3.6348624229431152	0.5664777168515918
3.635347843170166	0.5652383790933351
3.635453462600708	0.5649687014243985
3.6357808113098145	0.5641342022080336
3.635862112045288	0.5639276529280528
3.636185884475708	0.5631010334166909
3.636298179626465	0.5628175195118652
3.636519432067871	0.5622549608451762
3.636969804763794	0.5611112383045676
3.637073278427124	0.5608482313588443
3.6374073028564453	0.5600017860090648
3.6377835273742676	0.5590500701633905
3.6380441188812256	0.5583894921825387
3.6393158435821533	0.5551816061566273
3.639338731765747	0.5551236104399144
3.6393775939941406	0.5550259424799887
3.639543294906616	0.5546097405606341
3.6396069526672363	0.5544491129314884
3.63987398147583	0.5537783389825843
3.639948606491089	0.5535908107263521
3.640174627304077	0.5530246523047628
3.6404919624328613	0.5522272032723612
3.6413345336914062	0.5501176442165172
3.6415858268737793	0.5494900637232066
3.642245054244995	0.5478454433470228
3.643326997756958	0.5451535530624978
3.6434762477874756	0.544783924494089
3.64420747756958	0.5429719219854968
3.644609212875366	0.541978177986896
3.644968271255493	0.5410911557741573
3.645540714263916	0.5396795274801354
3.6457271575927734	0.5392207240258293
3.6464731693267822	0.5373863613104599
3.646535873413086	0.537232125631824
3.6467092037200928	0.5368068138123513
3.6471755504608154	0.5356635662394142
3.6478235721588135	0.5340780491738997
3.648031711578369	0.5335692341123037
3.6482174396514893	0.5331159684281033
3.648310661315918	0.5328886518356
3.6488535404205322	0.5315652816655134
3.6489768028259277	0.5312650391093168
3.6489787101745605	0.5312598204288128
3.6492481231689453	0.530604780867713
3.6493051052093506	0.5304661622832363
3.64935302734375	0.5303495046445236
3.6498515605926514	0.5291392190556399
3.649937629699707	0.5289298427512763
3.6502182483673096	0.5282491296381842
3.650552749633789	0.5274393166584709
3.650716543197632	0.527042324676964
3.650886297225952	0.5266318079536179
3.651320219039917	0.5255831840245926
3.652346611022949	0.5231097572974577
3.653123378753662	0.5212433756941939
3.654019832611084	0.5190958114645841
3.6543381214141846	0.5183352928024217
3.654568910598755	0.5177840443173269
3.6548895835876465	0.517018603498725
3.6553542613983154	0.5159118616440548
3.655378818511963	0.5158534845541307
3.6554040908813477	0.5157928675757614
3.655529499053955	0.5154949848221994
3.6558868885040283	0.5146452811917848
3.656071424484253	0.5142065028955195
3.656379222869873	0.5134762135984824
3.656444787979126	0.5133204278712602
3.657057762145996	0.5118671243380208
3.657620906829834	0.5105368895535816
3.658139705657959	0.5093136850534363
3.658597707748413	0.5082337913109313
3.658712863922119	0.5079628350071503
3.6588950157165527	0.5075347645365872
3.659325361251831	0.5065237749409119
3.6594128608703613	0.5063178621084798
3.659420967102051	0.5062985296787259
3.659464120864868	0.5061974260165725
3.6597416400909424	0.5055472024758139
3.660273551940918	0.504301228878864
3.6602911949157715	0.5042597245172675
3.6607539653778076	0.5031782698385383
3.660769462585449	0.5031418942516754
3.660787343978882	0.5031003556650457
3.6622610092163086	0.4996672931562607
3.662320137023926	0.49952971948685254
3.662367582321167	0.4994195565868451
3.6627840995788574	0.4984527380992958
3.6629927158355713	0.4979689413305197
3.663625955581665	0.4965033735165104
3.6636831760406494	0.49637183167874555
3.664003610610962	0.49563031488540943
3.664097785949707	0.4954128692983344
3.664109468460083	0.49538606396986684
3.666411876678467	0.4900930940291508
3.666435956954956	0.4900383922733571
3.6665093898773193	0.4898699969444541
3.666736125946045	0.4893508927572372
3.6676623821258545	0.4872363309423149
3.6685712337493896	0.4851683293377431
3.668672561645508	0.4849381137651918
3.6687560081481934	0.4847486044309449
3.6690971851348877	0.4839745271165721
3.6691465377807617	0.4838622756085411
3.6692540645599365	0.48361887703209705
3.6699047088623047	0.48214604115639137
3.669959783554077	0.48202102795325574
3.6702826023101807	0.48129192247251495
3.6706595420837402	0.48044100945156964
3.670717716217041	0.48030978295332405
3.670766830444336	0.4801994690786532
3.6709697246551514	0.47974167360301356
3.671003580093384	0.47966718916381046
3.671158790588379	0.47931626904893776
3.671213150024414	0.4791938279388923
3.671417713165283	0.4787338464723996
3.6715548038482666	0.4784258171886453
3.6715614795684814	0.4784102818619883
3.672431707382202	0.476457014890612
3.6726608276367188	0.4759437632774717
3.6733527183532715	0.47439608062696714
3.6738855838775635	0.47320880562394596
3.675046682357788	0.4706244892740483
3.675544500350952	0.4695190686199531
3.6756339073181152	0.46932199238480576
3.6766154766082764	0.4671522173799396
3.6767354011535645	0.46688686181765093
3.677110433578491	0.46606058017092433
3.677443504333496	0.46532619201692005
3.677699089050293	0.4647642699715143
3.6778087615966797	0.4645226104768515
3.6780827045440674	0.46392079721560164
3.678314447402954	0.4634123117563307
3.6796631813049316	0.4604600469505109
3.6796910762786865	0.46039754910468333
3.679720640182495	0.46033469618597334
3.680480480194092	0.45867819085832684
3.6819427013397217	0.4555032992863708
3.6820011138916016	0.4553768633285382
3.6822986602783203	0.4547327203487037
3.6824374198913574	0.4544331583716541
3.6826157569885254	0.4540476584766906
3.682871103286743	0.4534963352892645
3.6832242012023926	0.4527345633164743
3.6836190223693848	0.45188382296180984
3.6837518215179443	0.4515978725214087
3.6837706565856934	0.45155781494945746
3.683809280395508	0.4514747942505244
3.6841211318969727	0.45080450702985875
3.684377908706665	0.4502532894267801
3.6845028400421143	0.44998506016543427
3.6847448348999023	0.44946555640631436
3.6849637031555176	0.4489968553494277
3.685253143310547	0.4483772627944522
3.6855692863464355	0.4477008483196532
3.6869213581085205	0.44481817516413136
3.6869311332702637	0.44479763445760234
3.686997652053833	0.44465606598392027
3.6886837482452393	0.44108247890115027
3.6887824535369873	0.4408738962808241
3.6889562606811523	0.440507227103909
3.689208507537842	0.4399745617726656
3.689291000366211	0.43980110339773093
3.6894304752349854	0.4395064628772536
3.6897494792938232	0.43883445692712386
3.6900196075439453	0.43826624266653824
3.690077781677246	0.43814399506176094
3.6902008056640625	0.4378862096243936
3.6903228759765625	0.4376288847338534
3.6903412342071533	0.4375902302263728
3.690486431121826	0.43728491335755204
3.6907551288604736	0.4367218333506617
3.69106388092041	0.43607459069005894
3.6911985874176025	0.4357926974235522
3.6925084590911865	0.43305634033939766
3.6926462650299072	0.4327690315075772
3.693014144897461	0.4320035730007272
3.693608283996582	0.4307691517672212
3.6940221786499023	0.42991099750100314
3.694394826889038	0.4291401905931045
3.6947333812713623	0.428439565917067
3.6950948238372803	0.4276922393556397
3.695486545562744	0.4268842192229534
3.695704460144043	0.4264352289439559
3.6960244178771973	0.4257765888099141
3.6961119174957275	0.4255968834460244
3.696354627609253	0.4250975967107484
3.6969380378723145	0.4239002934075653
3.697110652923584	0.423546709332113
3.697408676147461	0.42293652502927936
3.6974165439605713	0.4229201080926803
3.6980082988739014	0.4217108283938811
3.6982507705688477	0.4212146883952701
3.6982851028442383	0.42114564409012134
3.698439121246338	0.42083180337344883
3.6985347270965576	0.4206365278333153
3.699009418487549	0.41967016887148745
3.6992647647857666	0.41915048691237566
3.699604034423828	0.4184606063653973
3.6998839378356934	0.4178932964086275
3.7009129524230957	0.41581103062676306
3.7010061740875244	0.41562244491427913
3.701103687286377	0.41542378204795627
3.7011375427246094	0.41535711900347483
3.7017264366149902	0.41416963284869635
3.703172445297241	0.41126488127854866
3.7034199237823486	0.4107693805881041
3.70389986038208	0.40980793147926775
3.704317331314087	0.4089759011248266
3.7045459747314453	0.408520361580053
3.7046875953674316	0.4082380846007321
3.704885959625244	0.40784299541637026
3.704972743988037	0.4076700161006048
3.7054996490478516	0.4066213441925588
3.7055466175079346	0.4065294434431572
3.7058205604553223	0.4059854114943757
3.7058475017547607	0.40593201527105927
3.706160068511963	0.4053126716096298
3.7064340114593506	0.40476993136878514
3.7067995071411133	0.404047012114517
3.706918716430664	0.4038113178012481
3.7070162296295166	0.40361877605216323
3.707568883895874	0.40252865206059063
3.708425521850586	0.40084292726799187
3.708784341812134	0.4001384715602705
3.7088327407836914	0.40004357971712556
3.7090001106262207	0.39971526840558447
3.709099769592285	0.3995197543258462
3.7093122005462646	0.3991038816597605
3.709451913833618	0.3988303477962343
3.7096457481384277	0.39845135054437053
3.7096986770629883	0.398347826983557
3.7100021839141846	0.39775467570576684
3.71046781539917	0.39684590679617826
3.7109181880950928	0.395968608642721
3.711209535598755	0.3954014576612639
3.7113473415374756	0.3951337292436279
3.7115254402160645	0.39478776682334993
3.7126967906951904	0.3925190859141927
3.712738513946533	0.39243735237809596
3.7132177352905273	0.39151184481970835
3.7137415409088135	0.3905021412217038
3.713784694671631	0.39041941071161723
3.7141273021698	0.3897596373187868
3.714550018310547	0.3889474342858914
3.7147977352142334	0.3884721835493188
3.715287685394287	0.3875328290580837
3.7152888774871826	0.38753086799821657
3.715670347213745	0.38680089074662183
3.715791702270508	0.3865689295403614
3.716550827026367	0.3851195839118424
3.7170660495758057	0.3841395085171957
3.7173264026641846	0.3836447468287447
3.71755313873291	0.38321396318636936
3.7179040908813477	0.3825482911653735
3.7189793586730957	0.38051379228609905
3.719376802444458	0.3797637648750287
3.7194600105285645	0.3796066921123886
3.7196619510650635	0.3792264310716811
3.7201430797576904	0.37832112791964545
3.7204055786132812	0.37782817463210616
3.7207555770874023	0.37717133622486365
3.7214033603668213	0.375957938693388
3.721688985824585	0.3754235920635607
3.7217679023742676	0.3752764630109713
3.721980094909668	0.3748800865275559
3.722017765045166	0.37480999316613395
3.7220566272735596	0.3747376746831603
3.7220699787139893	0.3747120366554293
3.722224712371826	0.3744233200568068
3.7224066257476807	0.37408437626429847
3.7228002548217773	0.3733508765270923
3.7234435081481934	0.37215541382137185
3.723736524581909	0.37161206967348837
3.7238781452178955	0.3713491098481585
3.724057912826538	0.37101634669950956
3.7240936756134033	0.3709499551641362
3.7241361141204834	0.37087130903151855
3.72461199760437	0.36999111850180477
3.7246484756469727	0.3699235474377014
3.7246785163879395	0.36986842163150824
3.7249951362609863	0.36928341284643684
3.7256951332092285	0.3679935999987807
3.7258946895599365	0.36762634162468455
3.725909948348999	0.367598012554889
3.7260289192199707	0.36737917676466436
3.727135181427002	0.36535031879015123
3.7281248569488525	0.3635419414009087
3.728771686553955	0.3623637611130679
3.7289915084838867	0.36196320073181054
3.729703187942505	0.3606722868894099
3.729708671569824	0.3606624846497859
3.7297961711883545	0.3605042069234381
3.730055570602417	0.3600339950093874
3.7309722900390625	0.35837763454624727
3.731257438659668	0.35786378003825403
3.731377124786377	0.3576479618422048
3.7315099239349365	0.35740895310839726
3.731640338897705	0.35717399001304373
3.731903076171875	0.356701737349991
3.731919765472412	0.3566715669338949
3.7335970401763916	0.35366695953537497
3.7337100505828857	0.35346525989499833
3.7337470054626465	0.353399711035125
3.7341015338897705	0.35276713794166437
3.7345523834228516	0.3519643585947332
3.7347347736358643	0.35164019403941227
3.7348082065582275	0.35150955627115943
3.7350046634674072	0.3511604600855416
3.7350711822509766	0.3510421679715454
3.735273838043213	0.3506825441734862
3.7357425689697266	0.34985153935613145
3.735837936401367	0.3496829059255602
3.7358880043029785	0.34959446339958333
3.7362639904022217	0.3489291082156585
3.7364795207977295	0.34854844796202844
3.736541748046875	0.3484386887748703
3.736668348312378	0.34821536311789947
3.7369279861450195	0.3477576459548668
3.7371280193328857	0.3474049572447593
3.737236499786377	0.3472136369827725
3.737562894821167	0.3466395949406036
3.7377395629882812	0.34632878310714243
3.7378861904144287	0.3460709035476959
3.7379956245422363	0.34587890850359204
3.7380664348602295	0.34575472557541675
3.738243579864502	0.34544333906763147
3.7384424209594727	0.3450950910469801
3.739311933517456	0.34357413647311486
3.739598274230957	0.34307415943890884
3.739985466003418	0.34239907741248476
3.7403008937835693	0.3418502826127492
3.740532398223877	0.3414473657114092
3.740778684616089	0.3410193695590227
3.740798234939575	0.34098513720555035
3.7407989501953125	0.3409844400105815
3.7407994270324707	0.3409831446749281
3.740812301635742	0.3409616963090907
3.741117477416992	0.3404314621457796
3.7414333820343018	0.3398837643520314
3.7415802478790283	0.33962962555295584
3.7418272495269775	0.3392021615479073
3.7420716285705566	0.3387795907985338
3.742541790008545	0.33796807160695197
3.743281841278076	0.3366931463485907
3.7435851097106934	0.3361720556905403
3.7436702251434326	0.3360258528501603
3.7437825202941895	0.3358329837852876
3.7439539432525635	0.33553884317743154
3.7443039417266846	0.33493862685025144
3.744539976119995	0.33453516025557706
3.7447776794433594	0.3341280845389196
3.744810104370117	0.3340712623011619
3.7452404499053955	0.3333371979933859
3.746284008026123	0.33156019838545925
3.7465174198150635	0.3311631780002371
3.74661922454834	0.3309904053853454
3.747122287750244	0.33013708619730897
3.7476274967193604	0.32928224298952724
3.7478299140930176	0.32893987328370233
3.7479279041290283	0.3287746630536563
3.7480874061584473	0.3285053334991521
3.748090982437134	0.32849927687719704
3.7486376762390137	0.32757735701344304
3.74874210357666	0.32740168810934667
3.748791217803955	0.32731880604525343
3.7488176822662354	0.3272745206638219
3.7489750385284424	0.3270096897171153
3.749965190887451	0.32534745746138705
3.7503044605255127	0.32477946968621474
3.7503395080566406	0.3247205352825162
3.7504892349243164	0.32447006519314603
3.7511417865753174	0.32338068285282806
3.751210927963257	0.32326529416845706
3.751380205154419	0.3229829859013418
3.751561403274536	0.322681094678944
3.751584053039551	0.32264362915374756
3.7517149448394775	0.32242547987621606
3.751739025115967	0.32238553548483195
3.7520196437835693	0.32191903568791114
3.75203537940979	0.3218928510883323
3.752366065979004	0.3213435980904584
3.752589464187622	0.32097390317951224
3.7527551651000977	0.32069810375044594
3.753157138824463	0.3200326529613613
3.753216505050659	0.3199347148375642
3.753464698791504	0.31952401571354905
3.7540640830993652	0.3185349770756669
3.7541027069091797	0.3184709876008911
3.754265069961548	0.31820352835091903
3.754556655883789	0.3177239986255931
3.7547948360443115	0.3173319001895196
3.755439519882202	0.31627323159042975
3.7557663917541504	0.31573780893295367
3.7558329105377197	0.3156285534947678
3.756032705307007	0.31530176106465624
3.7563583850860596	0.31476943017943193
3.756385087966919	0.31472569726542954
3.756516695022583	0.31451082082058424
3.7565529346466064	0.31445141690596135
3.7566490173339844	0.31429435958980734
3.7569773197174072	0.31375965608171996
3.7571024894714355	0.313555355622261
3.7571842670440674	0.3134222241164464
3.7573347091674805	0.31317738450232957
3.757441520690918	0.3130036262387672
3.757542610168457	0.31283896349228435
3.757589340209961	0.3127631775381712
3.757880449295044	0.3122898742222797
3.7581958770751953	0.31177839883274006
3.7583889961242676	0.31146507307536164
3.7589731216430664	0.3105196267628034
3.759197235107422	0.31015756700336494
3.7592878341674805	0.31001066898515095
3.759650945663452	0.30942469317810994
3.7597129344940186	0.30932510897835375
3.7599081993103027	0.3090104843212069
3.7602810859680176	0.3084099614991014
3.7608232498168945	0.30753874978824625
3.7611396312713623	0.3070315692133201
3.761274814605713	0.3068147439758766
3.761427164077759	0.3065706460216946
3.7614524364471436	0.3065300415086176
3.7614824771881104	0.3064819990300993
3.7617640495300293	0.3060313763975204
3.7617998123168945	0.3059742841515596
3.7627451419830322	0.30446591627606034
3.7629554271698	0.3041311379758589
3.7632575035095215	0.3036506913650343
3.763643503189087	0.3030372367775809
3.7643678188323975	0.3018895181618819
3.7643721103668213	0.30188241040238983
3.7648074626922607	0.3011944636029458
3.764832019805908	0.30115548413640725
3.764972448348999	0.30093387947045835
3.7651193141937256	0.3007021038887847
3.765657424926758	0.29985370170965053
3.76598858833313	0.29933285607695126
3.7660984992980957	0.2991600929458027
3.7663092613220215	0.2988289605045069
3.7663562297821045	0.2987551094316929
3.7664408683776855	0.2986222383673667
3.766969680786133	0.2977931151384301
3.767056465148926	0.297657812349021
3.767552614212036	0.29688080628858327
3.7677104473114014	0.2966348046754317
3.767765522003174	0.29654894970492496
3.768127918243408	0.2959831636771404
3.7687289714813232	0.29504765008450984
3.7692437171936035	0.2942478517749678
3.7694594860076904	0.2939130073680145
3.769759178161621	0.29344850500118413
3.770617723464966	0.29212120724954427
3.7708699703216553	0.2917322644199001
3.7714688777923584	0.2908095711200791
3.771488904953003	0.2907793346383136
3.771768569946289	0.29034944639242033
3.772003412246704	0.2899882113046486
3.7721433639526367	0.2897739104953576
3.7722620964050293	0.2895917003177524
3.7724008560180664	0.28937884182074614
3.772671699523926	0.28896426872391157
3.772787570953369	0.28878685641528934
3.773149013519287	0.28823431591725646
3.7734742164611816	0.28773748560738066
3.7735185623168945	0.2876702318684947
3.7738871574401855	0.28710822711423045
3.7744455337524414	0.28625864070873863
3.7745370864868164	0.2861198632193376
3.7748515605926514	0.2856417537873748
3.774857997894287	0.28563189022512003
3.774858236312866	0.28563194955927096
3.7759101390838623	0.2840393450436076
3.776252508163452	0.28352254163955104
3.776559829711914	0.2830590283855978
3.776563882827759	0.2830527620643306
3.7766242027282715	0.2829619662300482
3.7767715454101562	0.2827399035329412
3.776846408843994	0.2826274170275964
3.7776527404785156	0.2814154673024607
3.7780144214630127	0.2808737392245606
3.778728485107422	0.27980515531546746
3.778745651245117	0.2797798004383396
3.779280662536621	0.2789816195659145
3.779620885848999	0.27847484870431427
3.7797203063964844	0.2783268320724184
3.7797703742980957	0.27825228518647194
3.779834270477295	0.27815745493917765
3.77995228767395	0.27798175184978824
3.7799673080444336	0.2779603078632875
3.78007435798645	0.2778007443958952
3.7803897857666016	0.2773321778971076
3.781325578689575	0.27594652941388853
3.7813973426818848	0.2758404542179109
3.7815940380096436	0.2755496890057576
3.7816872596740723	0.27541236029245586
3.781708002090454	0.275381895746563
3.7827651500701904	0.27382529747671125
3.7829174995422363	0.27360141773040314
3.7832162380218506	0.2731630937009901
3.783438205718994	0.2728375116157611
3.7835028171539307	0.27274303093475893
3.7837977409362793	0.2723111473130517
3.783870220184326	0.2722049096611874
3.783980369567871	0.2720439765165499
3.7839856147766113	0.27203627523951845
3.7841739654541016	0.2717609627622597
3.784266233444214	0.27162587817848305
3.7843093872070312	0.27156428786599074
3.7847561836242676	0.27091177465553073
3.784832715988159	0.2708002289965534
3.784919261932373	0.2706737887104158
3.7856147289276123	0.2696624984686802
3.785771369934082	0.269434674862167
3.785926580429077	0.2692103257466196
3.786015033721924	0.26908171980175455
3.7861011028289795	0.2689565066798456
3.7866575717926025	0.26815098479432553
3.7871365547180176	0.2674592838646057
3.787294626235962	0.26723100318857607
3.7875492572784424	0.26686404915367845
3.7876675128936768	0.2666933292185336
3.7881810665130615	0.26595478353130075
3.7885098457336426	0.2654825401369443
3.7887794971466064	0.26509544753539327
3.7888782024383545	0.2649540897395919
3.789085626602173	0.2646578019257422
3.790177345275879	0.26309747082471824
3.790203809738159	0.26305976287839083
3.790213108062744	0.26304642547800827
3.7902779579162598	0.2629541544240144
3.790598154067993	0.26249830437836397
3.790759563446045	0.2622686245041659
3.790933132171631	0.26202174709201187
3.7909367084503174	0.2620166909427806
3.791524648666382	0.2611820459740144
3.7917323112487793	0.2608880016522268
3.791926622390747	0.26061377325814417
3.7920327186584473	0.2604630442703253
3.792689085006714	0.259535648060246
3.7928876876831055	0.25925595035519833
3.793008804321289	0.259084915711004
3.793102502822876	0.2589530670740261
3.7932417392730713	0.25875677199675406
3.7935876846313477	0.25826996565474447
3.7939157485961914	0.25780961616800635
3.794156551361084	0.2574714740811881
3.794182300567627	0.25743567492845787
3.7952539920806885	0.25593614826287703
3.795509099960327	0.2555804506103643
3.795788288116455	0.25519101403273936
3.795804023742676	0.2551691875241082
3.796079635620117	0.25478575079266186
3.7962019443511963	0.25461523034967715
3.7963807582855225	0.2543670936331415
3.7964556217193604	0.2542622736494309
3.796478509902954	0.2542311094981844
3.796827554702759	0.253746833008186
3.796848773956299	0.25371719042573826
3.79691743850708	0.2536223758679539
3.797161102294922	0.253284289310191
3.7972240447998047	0.2531975307007359
3.7976491451263428	0.25260919935374293
3.7979538440704346	0.2521882484825009
3.7979538440704346	0.25218824401799966
3.7983298301696777	0.25166987453486067
3.798513889312744	0.25141630293436834
3.798516035079956	0.2514130335051712
3.79870343208313	0.25115522181026084
3.798839807510376	0.25096746436917483
3.798851251602173	0.2509518330660989
3.79915714263916	0.2505314499563578
3.799251079559326	0.25040261321154555
3.799405097961426	0.25019133241649705
3.7998313903808594	0.24960657544401066
3.8003170490264893	0.24894195466221758
3.8005359172821045	0.2486432988012519
3.800929307937622	0.248105082804698
3.8015389442443848	0.24727593948940907
3.8017683029174805	0.2469645178425981
3.8022234439849854	0.24634645965024382
3.8025028705596924	0.24596811413425312
3.8025307655334473	0.24593012126205016
3.8025779724121094	0.24586692104353602
3.802724599838257	0.24566757304335507
3.804133653640747	0.2437664567802158
3.8043053150177	0.2435356220367666
3.8046112060546875	0.2431243810130932
3.805142641067505	0.2424111813812284
3.8053507804870605	0.24213326015223302
3.8054885864257812	0.24194848023254534
3.8055853843688965	0.24181906073465487
3.8058550357818604	0.24145871160057508
3.8065946102142334	0.2404719518115308
3.8071019649505615	0.2397971848035243
3.8071305751800537	0.23975861882597305
3.807359457015991	0.23945515346394552
3.8076729774475098	0.23903944146806122
3.8080894947052	0.23848758549856064
3.808314800262451	0.2381898689262405
3.808678388595581	0.23770942171028486
3.808745861053467	0.23762049795299478
3.80932879447937	0.23685226423939132
3.809454917907715	0.23668590443786752
3.809623956680298	0.2364637555809841
3.8101091384887695	0.23582649727084504
3.810366630554199	0.23548894263234832
3.8108344078063965	0.2348762628643335
3.81088924407959	0.23480453654137534
3.810988664627075	0.23467454641435803
3.8113415241241455	0.2342136502623946
3.811441659927368	0.23408278847718167
3.811511993408203	0.23399100139991447
3.811718702316284	0.2337215900585452
3.8119449615478516	0.2334270054489791
3.812110424041748	0.23321161721897754
3.8122122287750244	0.23307899562417744
3.8124663829803467	0.23274863791526101
3.812565326690674	0.2326203136932825
3.8128304481506348	0.23227616461031508
3.813905954360962	0.2308838809010212
3.813913583755493	0.23087429635390522
3.8142597675323486	0.2304265965176442
3.8146190643310547	0.22996441997734074
3.8148396015167236	0.22968070114027372
3.814879894256592	0.22962900434485034
3.8154351711273193	0.22891570017297425
3.8156840801239014	0.2285965006040449
3.815922260284424	0.22829121022975785
3.816343069076538	0.2277528730766989
3.816836357116699	0.22712301599102647
3.816931962966919	0.22700124875877403
3.8170526027679443	0.22684737228945906
3.8170580863952637	0.2268406675968473
3.8172128200531006	0.2266432521033328
3.8176867961883545	0.22604045621175595
3.8177103996276855	0.2260105354936921
3.8177218437194824	0.22599578344702387
3.817953109741211	0.22570251055947876
3.81807804107666	0.22554325029065092
3.818298578262329	0.2252637849143564
3.818422555923462	0.22510662410707316
3.8184337615966797	0.22509219361909616
3.818457841873169	0.2250620706665587
3.8186159133911133	0.2248617488397664
3.818706512451172	0.2247471909462624
3.8190555572509766	0.22430557886189484
3.819399356842041	0.22387166897164978
3.8196394443511963	0.22356856169303718
3.819817543029785	0.22334490817770813
3.8199477195739746	0.22318064898547174
3.8199894428253174	0.2231281597091188
3.8200716972351074	0.22302443913257597
3.820183038711548	0.2228847327069614
3.8202695846557617	0.22277575217130807
3.8205862045288086	0.22237809985184187
3.8208582401275635	0.22203670406318432
3.821049928665161	0.22179648625287074
3.8213307857513428	0.2214443426311954
3.8216071128845215	0.22109977339256592
3.822226047515869	0.22032641631525118
3.82222843170166	0.22032362021923646
3.8222529888153076	0.22029294867145777
3.8223652839660645	0.2201530672778973
3.8225417137145996	0.21993286640882026
3.8226261138916016	0.21982803812934915
3.822744846343994	0.2196804143084008
3.8229382038116455	0.21944008868559672
3.8234188556671143	0.2188430572290545
3.823512315750122	0.21872728748391235
3.824384927749634	0.21764730576419478
3.824406862258911	0.21762032267236564
3.8250536918640137	0.2168223027145335
3.8253273963928223	0.21648531313934516
3.8255202770233154	0.2162483100716841
3.825589895248413	0.21616266825993669
3.8261449337005615	0.21548143613740578
3.8261871337890625	0.21542945819926973
3.826669216156006	0.21483918641958755
3.8267695903778076	0.2147172950417131
3.8271656036376953	0.21423287750480857
3.827300786972046	0.21406754094162594
3.827317476272583	0.21404712781481972
3.8273513317108154	0.2140058474865083
3.827577590942383	0.21373012356039078
3.8277640342712402	0.2135022280302814
3.8278989791870117	0.21333855239084842
3.8279335498809814	0.21329683380828324
3.8280558586120605	0.21314816564309425
3.828159809112549	0.21302163297217236
3.828428030014038	0.2126957537678278
3.8287975788116455	0.2122472591882465
3.828962564468384	0.21204742767745777
3.829166889190674	0.21180008491989488
3.829319953918457	0.21161476860175998
3.8293845653533936	0.2115365176631392
3.8297624588012695	0.21108022056099673
3.829838752746582	0.21098817814514503
3.8299808502197266	0.210816670343136
3.8302114009857178	0.21053903098847626
3.830517053604126	0.21017070228210333
3.8308069705963135	0.20982189463986956
3.8310728073120117	0.20950276992778472
3.8311057090759277	0.209463148829514
3.831374168395996	0.20914103820450047
3.831407308578491	0.20910136336876173
3.832026481628418	0.20836003576246176
3.8322203159332275	0.20812852583638586
3.832648992538452	0.20761687899995818
3.8328075408935547	0.20742784717657714
3.833178758621216	0.20698612859304588
3.83335018157959	0.206782019047822
3.8334970474243164	0.20660741883591638
3.833590507507324	0.20649654426379027
3.833599090576172	0.20648616293669386
3.8337507247924805	0.20630631309327407
3.833874225616455	0.206159863312686
3.834094762802124	0.2058983727090813
3.8341097831726074	0.20588038346931747
3.834627389907837	0.20526763885997035
3.8347079753875732	0.20517276030705944
3.834791660308838	0.20507371500761318
3.8349642753601074	0.20486987302470316
3.8350918292999268	0.20471925739297503
3.835252523422241	0.20452967658992205
3.8357248306274414	0.20397341443016348
3.835794448852539	0.20389137650748546
3.8360228538513184	0.20362289353760188
3.8361599445343018	0.20346186684974565
3.837103843688965	0.20235567400325838
3.8371214866638184	0.20233473750898923
3.8375563621520996	0.20182693459097267
3.838186025619507	0.2010927318986906
3.8381969928741455	0.20107973640429977
3.838362693786621	0.200886985582587
3.838714122772217	0.20047852412112888
3.838785409927368	0.20039574245064506
3.83891224861145	0.20024832564252826
3.8389759063720703	0.2001745901987142
3.839064121246338	0.20007242149008753
3.8396148681640625	0.19943408918601668
3.839740037918091	0.1992894052100651
3.8398640155792236	0.19914599210966832
3.8402154445648193	0.1987400861142048
3.840247869491577	0.19870288417431636
3.84147310256958	0.19729256334652168
3.8416147232055664	0.19713015342471207
3.8416764736175537	0.19705926511990546
3.841688871383667	0.1970448428904621
3.8417348861694336	0.19699245625562734
3.842271089553833	0.19637846516694335
3.8425774574279785	0.19602791851551649
3.842848062515259	0.19571901454957108
3.843291997909546	0.19521331701015776
3.84338116645813	0.19511155295470206
3.843780755996704	0.19465696148954859
3.84415602684021	0.19423093628351396
3.844273328781128	0.19409802505359863
3.8443069458007812	0.19406014935392912
3.8444480895996094	0.19389959082646202
3.844810724258423	0.19348923562817788
3.8449623584747314	0.1933177609518919
3.8451180458068848	0.19314188540216515
3.845227003097534	0.19301872151553745
3.845395088195801	0.19282903411391006
3.845601797103882	0.19259585537682122
3.8459644317626953	0.19218716059702445
3.846097946166992	0.1920369891362712
3.8463311195373535	0.1917746338366777
3.8463714122772217	0.19172950545259582
3.846522808074951	0.19155930918102282
3.8467206954956055	0.19133738454262517
3.847475051879883	0.1904924626269926
3.8475751876831055	0.1903805950370594
3.8476288318634033	0.19032043504536578
3.8477518558502197	0.1901828678760913
3.847898244857788	0.19001888250755572
3.848238706588745	0.18963983916992033
3.8486227989196777	0.1892121475088786
3.8487377166748047	0.18908426116991017
3.848785638809204	0.18903082681036798
3.8490424156188965	0.18874551255307148
3.8499648571014404	0.1877232447421091
3.8499882221221924	0.18769731685373015
3.850058078765869	0.1876199615665377
3.850085973739624	0.18758946579970082
3.8501715660095215	0.18749463010543743
3.850374698638916	0.1872700404414407
3.8506550788879395	0.1869610928718599
3.8507895469665527	0.1868124365742614
3.8512792587280273	0.18627313426540582
3.8513526916503906	0.18619244908780375
3.851369619369507	0.18617390668999234
3.8520500659942627	0.18542694279262606
3.8524527549743652	0.1849859030403025
3.8526525497436523	0.18476742519015454
3.8529317378997803	0.18446250337427617
3.853210210800171	0.1841586938518902
3.8532419204711914	0.18412399698651694
3.853748083114624	0.18357270263300518
3.85410475730896	0.18318492820817855
3.8542253971099854	0.18305376971349485
3.8542943000793457	0.18297905289282723
3.8544678688049316	0.1827906289670047
3.8544883728027344	0.1827685110563353
3.854499101638794	0.1827569661032915
3.8545734882354736	0.18267612244922327
3.854724884033203	0.1825121629954738
3.854788303375244	0.1824435076266986
3.854918956756592	0.18230200222115567
3.854966163635254	0.18225096802148388
3.8553383350372314	0.1818486072954697
3.8554580211639404	0.18171978627187024
3.8554694652557373	0.1817068121374108
3.8558249473571777	0.18132320004797875
3.8559741973876953	0.18116224343235032
3.856078624725342	0.18104991849102725
3.8562211990356445	0.18089628268158164
3.8564670085906982	0.18063212302851972
3.856564521789551	0.18052703905708012
3.856989622116089	0.18007087398666277
3.857110023498535	0.1799416201213857
3.8573458194732666	0.17968905076466002
3.857346773147583	0.17968817701408657
3.8573522567749023	0.17968230931876672
3.8578200340270996	0.179181381273529
3.8580074310302734	0.17898139920746492
3.858410596847534	0.17855140387368618
3.8588521480560303	0.17808121171766
3.8588690757751465	0.17806313697804121
3.858983039855957	0.1779420664124971
3.8590588569641113	0.17786126619103593
3.859645128250122	0.17723982344350797
3.860161304473877	0.17669235895229107
3.860707998275757	0.17611495268347088
3.8608012199401855	0.1760164760462386
3.8608601093292236	0.17595442770518188
3.860926866531372	0.1758841659266528
3.861041784286499	0.17576310964069863
3.8612780570983887	0.17551426143209636
3.861368179321289	0.17541881092118072
3.861499786376953	0.17528100890615717
3.8617069721221924	0.17506320748765858
3.8618600368499756	0.17490229405923152
3.8618624210357666	0.17490008863217943
3.862170457839966	0.17457672052706918
3.862250804901123	0.1744926088649179
3.862431049346924	0.17430382051955218
3.8624942302703857	0.17423736874182927
3.8626036643981934	0.1741231674604995
3.862622022628784	0.17410422692194238
3.8626604080200195	0.17406370717703168
3.8631720542907715	0.17352896491455194
3.8634183406829834	0.17327212481698284
3.8634750843048096	0.17321291221310187
3.8638854026794434	0.17278554779798716
3.863973379135132	0.1726941735388161
3.8639817237854004	0.17268546379857064
3.8644626140594482	0.17218599448500527
3.864551305770874	0.17209388128141545
3.8653509616851807	0.17126577345373217
3.8654277324676514	0.17118618666965824
3.8656797409057617	0.17092616454801424
3.8662168979644775	0.17037239452107045
3.86627197265625	0.17031571135162094
3.8670754432678223	0.1694899439838471
3.867478132247925	0.16907712674181652
3.8675432205200195	0.1690104640918293
3.8675525188446045	0.1690008427171763
3.867760419845581	0.16878832360690943
3.86777400970459	0.1687740570799836
3.8678805828094482	0.1686655876940999
3.8680126667022705	0.16853048896849931
3.868239164352417	0.1682992324783268
3.8690712451934814	0.16745168253626241
3.8691630363464355	0.16735859815405418
3.8691935539245605	0.16732736669834747
3.8692028522491455	0.16731798431227385
3.869375228881836	0.16714279204058324
3.8695836067199707	0.16693134875114035
3.8696563243865967	0.16685780110542914
3.869976758956909	0.16653287723833876
3.8700671195983887	0.16644146450120112
3.8701555728912354	0.16635197044914896
3.8704006671905518	0.16610429564450513
3.8709170818328857	0.16558258081428168
3.871072769165039	0.16542548422037529
3.871079921722412	0.16541874718776595
3.8711068630218506	0.1653913208453861
3.8711676597595215	0.16533019123735682
3.8717243671417236	0.16477001978302397
3.8719587326049805	0.16453478686135092
3.872281074523926	0.16421140964468917
3.872459888458252	0.16403230973135563
3.872697114944458	0.16379477779658647
3.8728291988372803	0.16366272645921587
3.8736159801483154	0.16287744706737128
3.873940944671631	0.1625540733663049
3.874011516571045	0.16248375464267517
3.874030828475952	0.16246483567160297
3.874211549758911	0.16228485994568298
3.8742897510528564	0.16220740823139912
3.8742947578430176	0.16220254332846284
3.8744113445281982	0.16208664326837252
3.8745601177215576	0.16193884655451418
3.875103712081909	0.16140093584366322
3.875159978866577	0.16134437010092562
3.8751978874206543	0.1613071508123376
3.875436544418335	0.1610710705096725
3.8754968643188477	0.16101149484319421
3.8755576610565186	0.16095123175334036
3.8756699562072754	0.16084063114455915
3.8757057189941406	0.16080513745259584
3.875903844833374	0.16060981424448295
3.876772403717041	0.15975501912290468
3.8770270347595215	0.1595049521126164
3.8770804405212402	0.15945244428782868
3.8771610260009766	0.1593727687108788
3.877164125442505	0.15937031192038598
3.8774423599243164	0.1590977236070681
3.877539873123169	0.1590024181371137
3.8779122829437256	0.1586378948279501
3.878047227859497	0.158506348166908
3.8781964778900146	0.15836051616675118
3.8782296180725098	0.1583280526586699
3.8786065578460693	0.15796048134797247
3.8790483474731445	0.15753071991728085
3.879117488861084	0.1574632761554522
3.87915301322937	0.1574288648893365
3.879507541656494	0.15708465356235068
3.880589008331299	0.15603712623753263
3.8809401988983154	0.15569907705075892
3.881061553955078	0.155582039127242
3.88152813911438	0.15513292406124557
3.8815793991088867	0.1550837447912976
3.8816044330596924	0.15505855038858307
3.8817474842071533	0.1549222045326748
3.881856679916382	0.1548176983366607
3.8826396465301514	0.15406676792920804
3.882718801498413	0.15399111875061244
3.8827269077301025	0.15398328069439327
3.8828814029693604	0.15383570551864523
3.883148431777954	0.15358078962689325
3.883225440979004	0.1535075536806083
3.8832643032073975	0.15347002430445555
3.8832995891571045	0.15343640866645636
3.883465051651001	0.15327873488155364
3.883784532546997	0.152974324957454
3.8847033977508545	0.152101421293525
3.884761333465576	0.15204662352235987
3.8847830295562744	0.15202639122019868
3.8848392963409424	0.1519730302975082
3.8848824501037598	0.15193208874509279
3.885342836380005	0.15149670729313147
3.8853726387023926	0.1514683304867257
3.8853933811187744	0.15144875405508174
3.88539457321167	0.15144772046267407
3.8858847618103027	0.1509850247005955
3.885894775390625	0.15097552611377574
3.8860561847686768	0.15082400553359632
3.886237859725952	0.1506522945588089
3.8862497806549072	0.15064140668935933
3.8865785598754883	0.15033182273743684
3.8867883682250977	0.15013481337581247
3.8874502182006836	0.14951443461514535
3.887535333633423	0.14943469798110964
3.887596607208252	0.1493774510274044
3.8876330852508545	0.1493434290203226
3.887802839279175	0.14918459842192044
3.8881707191467285	0.1488410169408172
3.888249397277832	0.14876837298498202
3.8882570266723633	0.1487606727410722
3.8886780738830566	0.14836835672023918
3.888749837875366	0.14830140619940968
3.8891303539276123	0.14794774245630582
3.8893778324127197	0.1477178014953413
3.8897595405578613	0.14736397515598276
3.889955520629883	0.14718253481154964
3.8900763988494873	0.14707023919013107
3.89013671875	0.1470150098388281
3.8901844024658203	0.14697086604633247
3.890373468399048	0.14679615228975296
3.8904614448547363	0.14671499672175004
3.890834331512451	0.14637050521622674
3.89103364944458	0.14618737201699328
3.8911685943603516	0.14606305648043238
3.8917572498321533	0.14552189032140217
3.8919947147369385	0.14530417586846545
3.8925838470458984	0.14476483035814702
3.8925862312316895	0.14476248839270922
3.892594575881958	0.14475482616958013
3.8930225372314453	0.14436395523098255
3.8932008743286133	0.1442012593981712
3.8944249153137207	0.14308814571806994
3.894451141357422	0.1430645573630831
3.894632577896118	0.1429000256752786
3.8949413299560547	0.1426205160434073
3.8951046466827393	0.14247287604545478
3.8952407836914062	0.14234964509653292
3.895676612854004	0.14195633151124065
3.8956987857818604	0.1419366381788516
3.895883321762085	0.14177035005561844
3.896207571029663	0.14147837237618144
3.896250009536743	0.14144027257676228
3.89650559425354	0.14121046797456582
3.8970284461975098	0.1407413712658212
3.8971550464630127	0.14062790448813445
3.8973636627197266	0.1404413862006777
3.897860288619995	0.13999734790982865
3.897907257080078	0.13995555834838003
3.898184299468994	0.13970856548207444
3.898242235183716	0.1396568770035358
3.8984196186065674	0.1394990181781013
3.898621082305908	0.13931943400846758
3.898998975753784	0.1389835074069885
3.899144172668457	0.13885474310769164
3.899296998977661	0.13871933830819927
3.8994057178497314	0.1386229825761629
3.8995208740234375	0.13852094206937693
3.8998589515686035	0.1382216674089718
3.9002857208251953	0.13784453175738443
3.9005649089813232	0.13759826577140744
3.9007256031036377	0.13745653822222348
3.900747776031494	0.13743711720519003
3.9008710384368896	0.13732852200035328
3.9012250900268555	0.13701712627005147
3.9012739658355713	0.13697399619563289
3.9014766216278076	0.13679623358183313
3.901517629623413	0.13676029494090836
3.901947498321533	0.13638319805117538
3.9020066261291504	0.13633146382152517
3.9022562503814697	0.13611304238439925
3.9023654460906982	0.13601751764916914
3.902482748031616	0.13591506198812886
3.9038710594177246	0.1347057024418441
3.903989791870117	0.1346025747695665
3.904214382171631	0.1344079040615116
3.9047038555145264	0.13398402960814337
3.905033588409424	0.13369915727143944
3.9051718711853027	0.13357962733528606
3.9054205417633057	0.13336514060973137
3.905738115310669	0.13309161666127878
3.9058473110198975	0.13299762719027397
3.905850410461426	0.13299494331528816
3.9060559272766113	0.13281814513751056
3.9062142372131348	0.13268208865711184
3.906291961669922	0.13261553164713247
3.9063122272491455	0.13259820093889374
3.907259941101074	0.1317862398008669
3.9077606201171875	0.13135884712419266
3.9078621864318848	0.13127231217571111
3.9079127311706543	0.13122904948047265
3.90840482711792	0.13081016644489663
3.908719539642334	0.13054290061731955
3.908924102783203	0.1303694053606117
3.9091694355010986	0.13016141202789977
3.9091827869415283	0.1301501258811779
3.9092512130737305	0.13009214812511471
3.9103243350982666	0.129185573164736
3.9103341102600098	0.12917739401046613
3.910376787185669	0.12914135794331827
3.910390853881836	0.1291295768989944
3.9105730056762695	0.1289762215019865
3.9111502170562744	0.12849096871582577
3.9113800525665283	0.12829824028181047
3.911684513092041	0.12804317943252208
3.9119224548339844	0.1278439568335985
3.911945343017578	0.12782484846606845
3.9119603633880615	0.1278123104522848
3.9126007556915283	0.1272774578888316
3.9126389026641846	0.12724561362013054
3.912684202194214	0.12720804487631043
3.9127707481384277	0.12713582571649584
3.9128098487854004	0.12710316606372984
3.9134387969970703	0.12658019212393046
3.9134652614593506	0.1265581288578519
3.913541316986084	0.1264949388611134
3.9137661457061768	0.12630834924928536
3.914153575897217	0.125987495306215
3.91416597366333	0.1259772669947492
3.9144270420074463	0.1257607068849791
3.9144866466522217	0.12571154553848007
3.9152376651763916	0.12509245345073605
3.915680170059204	0.12472834589778858
3.916086435317993	0.12439477075789585
3.9161252975463867	0.12436289227770847
3.9162211418151855	0.12428442033759834
3.9164645671844482	0.1240849507313273
3.9169888496398926	0.12365621070011357
3.917036771774292	0.12361709808263588
3.9172518253326416	0.12344164908322508
3.917264938354492	0.12343090818030311
3.917529344558716	0.12321524069665535
3.91776442527771	0.12302379375638584
3.918253183364868	0.12262637567670609
3.918430805206299	0.12248227486227137
3.9185421466827393	0.12239197860047968
3.918764352798462	0.12221193031293653
3.9192306995391846	0.12183475092515406
3.9194142818450928	0.12168627782483332
3.9194893836975098	0.12162554947951154
3.9197723865509033	0.12139723225443144
3.919776201248169	0.12139428235956373
3.920085906982422	0.12114490513163623
3.9200897216796875	0.12114124959954564
3.9210383892059326	0.12037965803673445
3.9210848808288574	0.12034195227790101
3.9211721420288086	0.12027248399539836
3.9215762615203857	0.11994905159824443
3.9217417240142822	0.11981698168858701
3.9223999977111816	0.1192919783491273
3.9225916862487793	0.11913931389742727
3.9227256774902344	0.11903296349410941
3.9231395721435547	0.11870404386540145
3.92331600189209	0.11856406535388597
3.9234578609466553	0.11845148999404254
3.9239299297332764	0.1180780750776993
3.9242472648620605	0.11782729720673579
3.924356698989868	0.11774049949041343
3.924657106399536	0.11750422574018682
3.924694061279297	0.11747493923666585
3.925081253051758	0.11717031278732337
3.9251716136932373	0.11709925823757628
3.9253928661346436	0.11692548637464761
3.925400972366333	0.11691898849228322
3.9255056381225586	0.11683708928549574
3.9257209300994873	0.11666798895659003
3.9257595539093018	0.11663774023793527
3.925814151763916	0.11659518608628683
3.9258804321289062	0.11654301976616943
3.926060676574707	0.11640209622691677
3.926215410232544	0.11628097074992194
3.9262189865112305	0.11627818114562638
3.9262752532958984	0.11623406136490577
3.9263319969177246	0.11618938081066621
3.9264352321624756	0.11610911664355417
3.9266762733459473	0.11592091286654727
3.926712989807129	0.11589227252864975
3.9271621704101562	0.11554211378287271
3.927201986312866	0.11551093510176491
3.9274723529815674	0.11530084115737083
3.927588939666748	0.11521013081492182
3.9276301860809326	0.11517827497354038
3.9276530742645264	0.11516035569308225
3.9280242919921875	0.11487241045268282
3.9281058311462402	0.11480910516737741
3.9290661811828613	0.11406637043982504
3.9290969371795654	0.11404259878821543
3.929172992706299	0.1139839521003243
3.929273843765259	0.11390622840272213
3.9295408725738525	0.1137006644547669
3.929706335067749	0.11357323646304351
3.9298055171966553	0.11349705264001142
3.930192232131958	0.11320021524039414
3.930363655090332	0.11306838114777329
3.9304134845733643	0.11303011401454466
3.930651903152466	0.11284750434671342
3.9306704998016357	0.11283331544950781
3.930687665939331	0.11282022075134956
3.931182861328125	0.11244143119112149
3.9313700199127197	0.11229873732368034
3.9314165115356445	0.11226309154630587
3.9314544200897217	0.11223415707673423
3.931528329849243	0.11217782642244378
3.9323079586029053	0.11158442533127055
3.9323699474334717	0.11153725258902236
3.932757616043091	0.11124314507124589
3.932830333709717	0.1111881603209739
3.932856798171997	0.11116812204983728
3.9330031871795654	0.11105710047716011
3.933013439178467	0.11104922910101012
3.9330832958221436	0.11099638915466614
3.9333088397979736	0.11082592385213919
3.9336442947387695	0.1105724444781333
3.933826446533203	0.110434920187094
3.933891534805298	0.11038554913660281
3.933938980102539	0.11035000582730947
3.9340295791625977	0.11028179834730478
3.934162139892578	0.11018192268076543
3.934272050857544	0.11009904773864432
3.9345571994781494	0.10988475327769853
3.9345858097076416	0.10986326772901855
3.934779167175293	0.10971838686465407
3.9348912239074707	0.10963376415006598
3.935173749923706	0.10942201867067558
3.93554949760437	0.10914075213890184
3.9361181259155273	0.10871572589409029
3.9363999366760254	0.10850568414699158
3.936410427093506	0.10849748087908151
3.9365479946136475	0.10839549541317073
3.9375691413879395	0.10763733971507605
3.938138723373413	0.10721586706125286
3.9383983612060547	0.10702416486374
3.938424825668335	0.10700460302758352
3.9384589195251465	0.10697936779504613
3.9384593963623047	0.10697896643570126
3.938570022583008	0.10689750067249437
3.9386370182037354	0.10684785380424922
3.938688039779663	0.10681038094565487
3.9387624263763428	0.10675565964243572
3.9390792846679688	0.1065223548221832
3.9394021034240723	0.10628524390887639
3.9395196437835693	0.10619872660970153
3.939903497695923	0.10591745581958767
3.940215587615967	0.10568927965358199
3.9412381649017334	0.10494289485321229
3.9412755966186523	0.10491562875952476
3.9413414001464844	0.1048677652868446
3.941739320755005	0.10457847647561525
3.941814422607422	0.10452400661189376
3.9420254230499268	0.10437090572325936
3.942065715789795	0.10434165568660259
3.9421353340148926	0.10429125322423127
3.9421892166137695	0.10425226762504214
3.9423418045043945	0.10414193196121468
3.942694664001465	0.1038864078219286
3.9427151679992676	0.10387172886504725
3.9427285194396973	0.10386193248175846
3.9427599906921387	0.10383865518204405
3.9427714347839355	0.10383088954844721
3.9428720474243164	0.1037582467055187
3.943070888519287	0.1036145261196304
3.9432027339935303	0.10351960610093158
3.9432170391082764	0.10350936938028443
3.943439483642578	0.10334905333600863
3.9437713623046875	0.10311026578043747
3.9438834190368652	0.10302964063860665
3.9440102577209473	0.10293845351080422
3.9441325664520264	0.10285083609851431
3.9442169666290283	0.1027901929656645
3.9447150230407715	0.10243326474899361
3.944725275039673	0.10242586736047343
3.9447872638702393	0.10238165224262041
3.944896697998047	0.10230331430778206
3.9449145793914795	0.10229042725621684
3.9456863403320312	0.10173957691250446
3.945950746536255	0.1015513683192868
3.9460818767547607	0.10145809553051377
3.9461114406585693	0.10143697866700707
3.946204662322998	0.10137086369157577
3.9462544918060303	0.10133546221205325
3.947618246078491	0.10036977235742839
3.94765305519104	0.10034530870643432
3.9478931427001953	0.10017587841872633
3.948000907897949	0.10010004792566174
3.948101043701172	0.10002952904481588
3.9481801986694336	0.09997377506458593
3.9485831260681152	0.09969062229952552
3.9487082958221436	0.09960264968280175
3.948709011077881	0.09960200663085783
3.9487504959106445	0.09957302806202528
3.9489102363586426	0.09946098004842385
3.9492716789245605	0.09920770566638093
3.9493367671966553	0.09916222734772107
3.949460983276367	0.09907519506600959
3.949878215789795	0.0987837004490546
3.950075626373291	0.0986456332760477
3.950099229812622	0.09862942058235724
3.9501254558563232	0.09861137303532708
3.95040225982666	0.09841792289516094
3.950709819793701	0.098204329515309
3.950714111328125	0.09820142560761558
3.9510276317596436	0.09798367079329684
3.951192855834961	0.09786913367846006
3.951206922531128	0.09785916275645845
3.9513280391693115	0.09777516014047616
3.951582193374634	0.0975991216644807
3.95166277885437	0.09754349682454677
3.951671838760376	0.09753722387718677
3.951706647872925	0.09751312714615379
3.951730489730835	0.09749657234886566
3.951880931854248	0.09739261182196346
3.952166795730591	0.09719503147814113
3.95218563079834	0.09718213409585474
3.9521870613098145	0.09718109444935763
3.9524717330932617	0.09698487484821272
3.9525034427642822	0.09696295519881071
3.9525251388549805	0.0969478157400292
3.952700614929199	0.09682712486558032
3.9527668952941895	0.09678130591991296
3.9528446197509766	0.09672796953345864
3.953306198120117	0.09641082249194444
3.953409194946289	0.09634026064257739
3.95367693901062	0.09615662360895216
3.9536964893341064	0.0961432966313307
3.9539663791656494	0.0959584627027481
3.953998565673828	0.09593645098104098
3.954378128051758	0.09567703761141244
3.9550230503082275	0.09523723487510583
3.955167055130005	0.09513931332240766
3.955683708190918	0.09478826442297161
3.955866813659668	0.09466424189994904
3.955890655517578	0.09464809221859172
3.9563064575195312	0.0943665589301328
3.956357002258301	0.09433234060435458
3.956467866897583	0.09425735995119955
3.956601619720459	0.09416700795539357
3.9567034244537354	0.09409826073517058
3.9569602012634277	0.09392501574473244
3.956993341445923	0.09390270461741057
3.9569997787475586	0.09389844418497173
3.957286834716797	0.09370499059185011
3.957451343536377	0.09359434401076494
3.957484722137451	0.09357176062889172
3.957935333251953	0.09326910607813144
3.958106279373169	0.09315449990153768
3.9581241607666016	0.0931426549813259
3.9584357738494873	0.092933856804855
3.9587349891662598	0.09273356605652361
3.9588489532470703	0.09265751640324993
3.9593021869659424	0.0923551340305322
3.9594409465789795	0.0922627957085691
3.960522413253784	0.09154427485486716
3.96071195602417	0.09141880591374241
3.961042881011963	0.09120004595352715
3.9610674381256104	0.09118386513215548
3.9611973762512207	0.09109798938208535
3.9614078998565674	0.09095917237005469
3.9615554809570312	0.09086178013686785
3.962188243865967	0.09044527388562384
3.9622037410736084	0.09043519838249381
3.9622271060943604	0.0904198472906137
3.962242841720581	0.09040955268645501
3.9622793197631836	0.0903855072135582
3.962292432785034	0.09037695327622774
3.9628419876098633	0.09001645961922944
3.963121175765991	0.08983369457837265
3.9631638526916504	0.08980588202824702
3.963259220123291	0.08974384208531383
3.9635488986968994	0.08955435643878196
3.963650703430176	0.08948799221530135
3.963881015777588	0.08933790884472304
3.9639010429382324	0.08932472635070199
3.9641473293304443	0.08916444863615003
3.9648568630218506	0.08870361114867653
3.964884042739868	0.08868589810368199
3.9651052951812744	0.08854259087173055
3.9652915000915527	0.08842206469933034
3.9660909175872803	0.08790586557734259
3.9661903381347656	0.08784187776663455
3.966397523880005	0.08770840603824515
3.9666383266448975	0.08755360435409765
3.9668655395507812	0.08740759494629136
3.9669599533081055	0.08734717318477214
3.9671638011932373	0.08721633321115485
3.967424154281616	0.08704956646284145
3.967472553253174	0.0870186227433889
3.968291997909546	0.08649519682467233
3.9683263301849365	0.08647338919508396
3.9683969020843506	0.08642820643485827
3.9685847759246826	0.08630878991709978
3.968773365020752	0.08618882991185228
3.9689130783081055	0.08609993937966198
3.9692459106445312	0.08588867922118615
3.969606637954712	0.08566003415380696
3.969799280166626	0.08553821139547013
3.969881534576416	0.08548612397539035
3.970048666000366	0.085380481824201
3.9700701236724854	0.08536709241438256
3.970282793045044	0.08523257880252655
3.970593214035034	0.0850369326873528
3.970597267150879	0.08503429181222466
3.9707908630371094	0.08491239696555808
3.971142292022705	0.08469149840024315
3.9712560176849365	0.08462002926521972
3.9714691638946533	0.08448619891689413
3.971642017364502	0.08437771850045883
3.971757173538208	0.08430572214733267
3.9721105098724365	0.08408474992917925
3.9722509384155273	0.08399676928254474
3.9723587036132812	0.08392941527950204
3.972529888153076	0.08382250617264697
3.9728589057922363	0.08361744058520659
3.973036527633667	0.08350710010323548
3.9733829498291016	0.0832910483827849
3.9734768867492676	0.08323312285782114
3.9738786220550537	0.08298381895170359
3.974065065383911	0.08286835493195954
3.9740660190582275	0.0828677743239532
3.9741780757904053	0.08279834331325109
3.974297285079956	0.08272465226832137
3.9743099212646484	0.08271681614454374
3.974914073944092	0.08234369136948883
3.975207567214966	0.08216296822539237
3.9754605293273926	0.08200740314136556
3.9759232997894287	0.08172319438184306
3.9759745597839355	0.08169168940063809
3.9765255451202393	0.08135425600981261
3.9765920639038086	0.08131354601902552
3.9767439365386963	0.08122079899321655
3.976851463317871	0.08115511485307936
3.9771180152893066	0.08099243688844693
3.977375030517578	0.08083598351476251
3.977543830871582	0.08073310997985716
3.9784462451934814	0.08018531186139821
3.978455066680908	0.08018005722610244
3.978508949279785	0.08014729707085477
3.9785327911376953	0.0801329521657892
3.9785892963409424	0.08009889466897957
3.9787633419036865	0.07999348720043309
3.978980302810669	0.07986246842611378
3.9791579246520996	0.07975504967418545
3.9800705909729004	0.07920571961967626
3.9802308082580566	0.07910948607363189
3.9803504943847656	0.07903770435683755
3.9806759357452393	0.07884257455025301
3.9808292388916016	0.07875079625765857
3.9813292026519775	0.07845221234913913
3.9819064140319824	0.07810819149426251
3.9820008277893066	0.0780519657710721
3.982091188430786	0.07799827223136346
3.982238531112671	0.07791066108903322
3.9825782775878906	0.07770932234865113
3.9831955432891846	0.0773434229460972
3.9832818508148193	0.07729236782545046
3.983311653137207	0.07727479885967958
3.9833312034606934	0.07726331237093387
3.984328031539917	0.07667598221984129
3.9847524166107178	0.07642680477786268
3.9850754737854004	0.07623757740508608
3.9851319789886475	0.07620436964988109
3.985210657119751	0.0761585183204343
3.9853341579437256	0.07608608601784939
3.985692024230957	0.07587705971428305
3.985886812210083	0.0757633965396729
3.986004590988159	0.07569472877585603
3.9869723320007324	0.07513220642830976
3.987016201019287	0.07510667830363627
3.9872071743011475	0.07499615076082566
3.987290620803833	0.07494781921407401
3.987515687942505	0.07481751330626207
3.9875175952911377	0.07481641097209679
3.9875214099884033	0.07481425252091234
3.9879870414733887	0.07454529616496641
3.9883792400360107	0.074319312725313
3.9883973598480225	0.07430888483640241
3.9885168075561523	0.07424010305940243
3.9886484146118164	0.07416442568688808
3.9888150691986084	0.07406873526214919
3.9890456199645996	0.07393640683352132
3.989370346069336	0.07375021748371235
3.9894702434539795	0.07369301887174884
3.9897027015686035	0.0735599594056151
3.989975929260254	0.0734038829283763
3.9899935722351074	0.07339386927165736
3.990069627761841	0.07335036772850478
3.9901630878448486	0.07329705192466829
3.990633726119995	0.07302909729418605
3.9908571243286133	0.07290190203745106
3.9908998012542725	0.07287770132006766
3.9911811351776123	0.0727179788624559
3.9914324283599854	0.07257554755696671
3.9918951988220215	0.07231342820126718
3.992089033126831	0.07220398637794956
3.9922902584075928	0.07209067892488608
3.992312431335449	0.07207832476879883
3.9926633834838867	0.0718800487374871
3.9927687644958496	0.07182077263522557
3.993103265762329	0.07163260033752872
3.9931867122650146	0.0715857993740232
3.9932026863098145	0.0715767609851432
3.9932870864868164	0.07152936748757655
3.993389368057251	0.07147201073760567
3.9938628673553467	0.07120667541445513
3.9939746856689453	0.07114409530813148
3.9940104484558105	0.07112378519980411
3.9940648078918457	0.07109383309594652
3.994746685028076	0.07071327338948397
3.9948556423187256	0.07065232562694934
3.9949965476989746	0.07057418270618188
3.995061159133911	0.0705383056820239
3.9952809810638428	0.0704159678823979
3.9954283237457275	0.07033431048945848
3.9959001541137695	0.07007260117707137
3.9961671829223633	0.06992479840376609
3.9965760707855225	0.06969911658520078
3.9967408180236816	0.0696085179507091
3.9968161582946777	0.06956667228686575
3.996932029724121	0.06950279934343473
3.9971885681152344	0.06936163328930878
3.9973294734954834	0.0692842344307123
3.9976048469543457	0.06913294369415457
3.9979805946350098	0.06892694709584735
3.9980900287628174	0.06886663269548188
3.998115062713623	0.06885326855781027
3.9982240200042725	0.06879359912466532
3.9985530376434326	0.06861376752199266
3.9987502098083496	0.06850612457306093
3.999159097671509	0.06828336513698186
3.9992475509643555	0.06823516211069958
3.9996793270111084	0.06800051804834428
3.999908685684204	0.06787609929075211
3.999948263168335	0.06785454047607908
4.000514030456543	0.06754811102478153
4.00051736831665	0.06754644031254742
4.001009941101074	0.06728057187740366
4.001315116882324	0.06711629132335761
4.001772880554199	0.06687004578308198
4.002135276794434	0.06667568298360016
4.002377986907959	0.06654571764430495
4.002819538116455	0.06630951496602111
4.002943515777588	0.06624332386178078
4.003293514251709	0.06605700490499022
4.003331184387207	0.06603680052251448
4.003719806671143	0.06582996904881089
4.003756523132324	0.06581034504089533
4.003818988800049	0.06577730485613231
4.003953456878662	0.06570572432356458
4.004397869110107	0.06547012159195065
4.004419803619385	0.06545846747337913
4.004532337188721	0.0653990655237644
4.004545211791992	0.0653921666910755
4.004794120788574	0.06526071834670755
4.00514554977417	0.06507502879727678
4.005303859710693	0.06499159680804212
4.005389213562012	0.06494654049093751
4.005393981933594	0.0649438989385005
4.005593776702881	0.0648388532509161
4.0056610107421875	0.06480361670499701
4.005722522735596	0.06477100566496286
4.00597620010376	0.06463783835079018
4.00639533996582	0.06441787580628633
4.006485939025879	0.06437025595902202
4.0065693855285645	0.0643268697054784
4.007007122039795	0.06409782633927086
4.00734281539917	0.06392265540478226
4.007495403289795	0.0638433529189606
4.00756311416626	0.06380773474034118
4.0075788497924805	0.06379939305229865
4.007618427276611	0.06377901256412666
4.007790565490723	0.0636893179837239
4.007970809936523	0.0635956698803275
4.008121967315674	0.06351723659844843
4.008175373077393	0.0634892153132307
4.008411884307861	0.06336647658598182
4.008719444274902	0.06320742359882647
4.008829116821289	0.06315066609911013
4.009117603302002	0.06300151662554154
4.00937557220459	0.06286823936630737
4.00938081741333	0.06286550422768022
4.010097503662109	0.06249656499086176
4.010196685791016	0.06244576616693709
4.010240077972412	0.06242343166314157
4.010859966278076	0.06210568434596775
4.011013031005859	0.0620272805062394
4.011131763458252	0.06196661588736152
4.012231349945068	0.06140621601990093
4.01226282119751	0.06139029662198903
4.0124077796936035	0.061316697778751594
4.013331413269043	0.06084887748823098
4.013472080230713	0.06077819656359096
4.01458740234375	0.06021675409757554
4.015173435211182	0.05992362255822781
4.0154924392700195	0.05976375774732667
[truncated: 75,501 more rows]
