# Supplementary material for: Peering inside the black box by learning the relevance of many-body functions in neural network potentials
Source: Nat Commun. 2025 Nov 10;16:9898. doi: 10.1038/s41467-025-65863-0 (PMC12603069; doi:10.1038/s41467-025-65863-0)
Supplement: Supplementary file 11 — Source Data Fig S3 [file 41467_2025_65863_MOESM11_ESM.zip › fig_s3_wm_2B_mb/2b_mbe_water_PaiNN.csv]

r	2b_mbe
2.4814839363098145	-1.3529279834025818
2.4873440265655518	-1.615903023968098
2.5054268836975098	-2.356919426776021
2.509042978286743	-2.495401185995007
2.5092227458953857	-2.5021603227228866
2.512458324432373	-2.621785502497522
2.5151731967926025	-2.7170703188173846
2.5227410793304443	-2.9745757708989915
2.5234322547912598	-2.997320340919529
2.5245473384857178	-3.0338115174900206
2.529346227645874	-3.1875909856279776
2.5304744243621826	-3.2227600603730724
2.5318329334259033	-3.2645399494432707
2.5405187606811523	-3.5213921966857997
2.5416719913482666	-3.5542406582884984
2.543646812438965	-3.6097627617821963
2.5436503887176514	-3.6098674588794832
2.5436582565307617	-3.610083131611055
2.5443456172943115	-3.6291987591564796
2.545738458633423	-3.667590356055368
2.5457870960235596	-3.6689262835226293
2.5488717555999756	-3.752213135200029
2.549842357635498	-3.777892254415425
2.549940347671509	-3.7804721533332413
2.550142288208008	-3.7857828704189895
2.5530765056610107	-3.861839206134151
2.5532712936401367	-3.866813722023566
2.553272008895874	-3.8668288623083544
2.5539495944976807	-3.884063393348436
2.5542333126068115	-3.8911775612532766
2.5544626712799072	-3.896916201668493
2.5549428462982178	-3.908871420691808
2.556192636489868	-3.9400118685578613
2.5568034648895264	-3.955161074770595
2.5585925579071045	-3.9989936775187878
2.5586986541748047	-4.001564655096616
2.55884051322937	-4.005007373634937
2.560333728790283	-4.040884651024383
2.5609123706817627	-4.054634466012487
2.5609586238861084	-4.0557334815850075
2.561414957046509	-4.066511247913779
2.5615291595458984	-4.069198357592062
2.5619640350341797	-4.079406409876983
2.5632505416870117	-4.109331143549378
2.563436269760132	-4.113619073569952
2.5636065006256104	-4.117529243412578
2.5638554096221924	-4.123246015026762
2.5639798641204834	-4.126105993411576
2.5641391277313232	-4.12975258023007
2.565229892730713	-4.1545342848196105
2.56612229347229	-4.174578048249499
2.5666041374206543	-4.185315493947218
2.5675854682922363	-4.206989786256733
2.5676767826080322	-4.20899337085247
2.5680861473083496	-4.217951036404268
2.5682802200317383	-4.222185483595357
2.5687544345855713	-4.232476298092193
2.5699691772460938	-4.258573676859719
2.5705819129943848	-4.271363590168033
2.571702003479004	-4.294409998628878
2.5719685554504395	-4.299851280143122
2.5724799633026123	-4.310233559844562
2.573009967803955	-4.320918629799401
2.5753509998321533	-4.367194130493466
2.575836658477783	-4.376639615556688
2.5759081840515137	-4.378041885090038
2.576188325881958	-4.383535792684987
2.5763204097747803	-4.386113740570272
2.576338291168213	-4.386465332771891
2.576498031616211	-4.389572502419473
2.5778608322143555	-4.415880323693459
2.5779612064361572	-4.417808117666553
2.578216791152954	-4.422805891187044
2.5800328254699707	-4.457664291244086
2.580061674118042	-4.458204890554728
2.580385208129883	-4.464231328213044
2.5806097984313965	-4.468394154837432
2.58113956451416	-4.47817378332067
2.5812792778015137	-4.480726947118878
2.5815114974975586	-4.484978236949407
2.581627130508423	-4.487094617371163
2.58183217048645	-4.490814053521998
2.582329750061035	-4.499816284817059
2.5832760334014893	-4.516677185084394
2.583324670791626	-4.517535949599278
2.5840647220611572	-4.530489074065908
2.5847060680389404	-4.5415867023778524
2.585176467895508	-4.549655319747799
2.5855133533477783	-4.555387751701639
2.585768699645996	-4.559721310863237
2.5859885215759277	-4.5634248412586
2.586000680923462	-4.5636269198516635
2.5860538482666016	-4.564520601528524
2.5860888957977295	-4.565122845394056
2.586397409439087	-4.570291483470588
2.5868585109710693	-4.577964703167083
2.5871779918670654	-4.583248732175101
2.5874671936035156	-4.588006470817107
2.588383436203003	-4.602923550325633
2.588488817214966	-4.6046237400350485
2.5885233879089355	-4.605178579234996
2.58913516998291	-4.614980363716386
2.5891408920288086	-4.615073013128319
2.5893731117248535	-4.618763404765932
2.589423894882202	-4.619568721881906
2.589684009552002	-4.623682415959697
2.5897068977355957	-4.624044249998637
2.5898919105529785	-4.62695316871984
2.589949369430542	-4.627856888634275
2.5904157161712646	-4.635149749518836
2.590583562850952	-4.637755620214905
2.5908896923065186	-4.6424943391761015
2.5913004875183105	-4.648806814302415
2.5916950702667236	-4.6548284158465005
2.591951608657837	-4.658718740854663
2.592010736465454	-4.659611841604363
2.5920324325561523	-4.659939403719386
2.592040538787842	-4.66005683444174
2.5921263694763184	-4.661358259630479
2.5930309295654297	-4.674882516066829
2.593593120574951	-4.683166252867245
2.594552755355835	-4.696941102102263
2.5948307514190674	-4.700838789940799
2.5953681468963623	-4.708313073860271
2.5957345962524414	-4.713362378019374
2.595876932144165	-4.715312514481122
2.5966594219207764	-4.725934307001811
2.5967118740081787	-4.726642122691193
2.5970726013183594	-4.7314741127972075
2.5979108810424805	-4.742566083728274
2.5979530811309814	-4.743117905074117
2.598055839538574	-4.744462196789394
2.599325656890869	-4.7610000560331684
2.5993893146514893	-4.761828979601301
2.599501609802246	-4.763292713965362
2.6001343727111816	-4.771456533896322
2.6003305912017822	-4.773967625365808
2.600419282913208	-4.775095764069786
2.600719928741455	-4.778914136776492
2.6014468669891357	-4.788055791162197
2.6015589237213135	-4.789452451213004
2.601573944091797	-4.789638044793651
2.601778030395508	-4.792174429338484
2.602031946182251	-4.795314798446537
2.602128267288208	-4.796501440265102
2.602381467819214	-4.799610222968508
2.6024868488311768	-4.800898963196031
2.6025564670562744	-4.801748692441704
2.602698564529419	-4.803479320075423
2.602947950363159	-4.806501660148131
2.6031601428985596	-4.809064021108418
2.6036388874053955	-4.814796298793791
2.6042184829711914	-4.821657216542201
2.6044209003448486	-4.824035643927336
2.605180501937866	-4.832874420623897
2.6054375171661377	-4.835856980503513
2.6054439544677734	-4.835931886309487
2.605949640274048	-4.841763331673846
2.6065711975097656	-4.848845133485833
2.607590436935425	-4.860252431640662
2.6079280376434326	-4.864075153001387
2.6079318523406982	-4.864119958161206
2.608017921447754	-4.865106660020365
2.608295440673828	-4.868277878245886
2.608682155609131	-4.8727214347297805
2.6093099117279053	-4.8798992860359975
2.609323740005493	-4.880048706799065
2.6093335151672363	-4.880159822429505
2.6093709468841553	-4.88058449891552
2.609377384185791	-4.88066047761046
2.610167980194092	-4.889544316265756
2.610332489013672	-4.891374738452671
2.61055850982666	-4.893877508534825
2.6108710765838623	-4.89732228501971
2.611288547515869	-4.901884005360935
2.6114342212677	-4.903466048114668
2.6117868423461914	-4.907273474497024
2.6121692657470703	-4.91137091664863
2.6130244731903076	-4.920411064777103
2.613154649734497	-4.921771464031129
2.613215208053589	-4.922403842717651
2.613834857940674	-4.928824633041213
2.6141860485076904	-4.9324261126186055
2.6144797801971436	-4.935415039310092
2.6148176193237305	-4.938832760776941
2.615166187286377	-4.942330072346646
2.615463972091675	-4.945296278799965
2.6167190074920654	-4.957597240266813
2.6171770095825195	-4.962000416772723
2.6176981925964355	-4.966958436541734
2.617720365524292	-4.9671693907963235
2.617955446243286	-4.969386544271522
2.618448257446289	-4.973995247741004
2.618790864944458	-4.977172650621762
2.618892192840576	-4.978112050714589
2.6189355850219727	-4.978506985693345
2.619335174560547	-4.982168837956518
2.61938738822937	-4.982642936192657
2.6195709705352783	-4.984313124603886
2.619619369506836	-4.984753316663753
2.6199448108673096	-4.987691787964011
2.620136022567749	-4.989409705492002
2.6203134059906006	-4.990996636403818
2.620870351791382	-4.995935827734943
2.620962619781494	-4.996748664106837
2.6209967136383057	-4.997046778559102
2.6212611198425293	-4.999360550765633
2.621443271636963	-5.000927339284288
2.6216888427734375	-5.002996564438254
2.6219124794006348	-5.004867419733009
2.6220357418060303	-5.005894760351843
2.62241792678833	-5.009058403218438
2.622433662414551	-5.009187288862472
2.6229751110076904	-5.01362065213078
2.6232173442840576	-5.015584204429572
2.6234967708587646	-5.017833850883162
2.6236374378204346	-5.018958603334018
2.623664140701294	-5.019173076091564
2.623708724975586	-5.0195259715057965
2.623903274536133	-5.021065315226777
2.6239585876464844	-5.02149776228911
2.62434983253479	-5.024531196986755
2.6244335174560547	-5.025173667554565
2.624772787094116	-5.027764778443685
2.624915599822998	-5.028848806386186
2.6251420974731445	-5.03056249054484
2.625145673751831	-5.030585933064698
2.625180244445801	-5.030845997625118
2.6255006790161133	-5.0332490975461965
2.6255414485931396	-5.033552339651532
2.625549793243408	-5.033613655328032
2.6258487701416016	-5.0358373321832
2.625854253768921	-5.03587655921643
2.6258676052093506	-5.035976388227274
2.6263837814331055	-5.039771917063877
2.6265687942504883	-5.041118118432458
2.626579523086548	-5.041196290750062
2.6269075870513916	-5.043417107766458
2.6272013187408447	-5.0453092443640655
2.6273691654205322	-5.046389214124936
2.6273796558380127	-5.046452229027223
2.627528190612793	-5.04739932270223
2.6275506019592285	-5.047540441641836
2.6276166439056396	-5.0479613603736855
2.6277613639831543	-5.048878638782556
2.627964496612549	-5.050162068828164
2.628138542175293	-5.051253239877393
2.62831711769104	-5.052370424242649
2.628422260284424	-5.053026118069564
2.628627300262451	-5.054299337647153
2.628648042678833	-5.054426842806079
2.628756284713745	-5.055096561368995
2.6290228366851807	-5.05673592940114
2.6295883655548096	-5.060178525958939
2.629688024520874	-5.060780497587293
2.6298365592956543	-5.0616734110462955
2.629943370819092	-5.062313819411907
2.630134344100952	-5.063455099241047
2.630262851715088	-5.064219972994799
2.6303038597106934	-5.064464107728672
2.630380630493164	-5.064918600094563
2.6307101249694824	-5.066863380333072
2.630995035171509	-5.0685318196061955
2.6314706802368164	-5.071289279961782
2.6314826011657715	-5.07135851513615
2.6316349506378174	-5.072236069677915
2.631758689880371	-5.072961301899767
2.631983757019043	-5.074431949895369
2.6321988105773926	-5.075832269017926
2.632580280303955	-5.078301915513361
2.632810592651367	-5.079783473372914
2.6328699588775635	-5.08016250667972
2.63299560546875	-5.080967148939354
2.633237838745117	-5.082515309794036
2.6333909034729004	-5.083482004314165
2.6335301399230957	-5.084363425965192
2.6337060928344727	-5.085473074490207
2.634390115737915	-5.089747251711619
2.634483575820923	-5.090325898695133
2.634686231613159	-5.091583745827407
2.6346957683563232	-5.091644250181691
2.635082244873047	-5.094083112150735
2.6352035999298096	-5.094849380083028
2.6354405879974365	-5.096210417046644
2.635774612426758	-5.09784332162047
2.6358494758605957	-5.098208082210331
2.6362340450286865	-5.1000705476976425
2.6367785930633545	-5.102689927460704
2.636815071105957	-5.102863292862101
2.6369125843048096	-5.103329462208388
2.6374919414520264	-5.106074174103785
2.637542486190796	-5.106314849563705
2.6377742290496826	-5.107397640876122
2.637784004211426	-5.107443293723319
2.6378166675567627	-5.107595201442058
2.63802433013916	-5.108560794904928
2.638113021850586	-5.10897227590841
2.638216018676758	-5.109447975300965
2.6389596462249756	-5.112849203876493
2.639124870300293	-5.113596708146591
2.6394011974334717	-5.114839511805043
2.639812469482422	-5.116671710509533
2.6398239135742188	-5.116722168680398
2.640084743499756	-5.117873577606286
2.6402573585510254	-5.118631712642425
2.640361785888672	-5.1190895744807134
2.6408820152282715	-5.121349809111791
2.6409475803375244	-5.121630395868945
2.6413705348968506	-5.123440837472874
2.641397714614868	-5.123556612842324
2.641528367996216	-5.124112509265705
2.6417315006256104	-5.1249709757510615
2.6418097019195557	-5.125300751525066
2.6427812576293945	-5.1293412493134545
2.642859935760498	-5.129664437755057
2.6433324813842773	-5.131589393817337
2.6434051990509033	-5.131883676896035
2.643772840499878	-5.13336303490963
2.6438210010528564	-5.133555498290316
2.6438701152801514	-5.133752970647653
2.644289970397949	-5.135421380449064
2.6443402767181396	-5.1356197772293415
2.6445093154907227	-5.13628631357151
2.6445677280426025	-5.136515184707619
2.64471173286438	-5.137077380286929
2.6447765827178955	-5.13733238157421
2.6450979709625244	-5.1385819940847055
2.6453309059143066	-5.139481030894791
2.645463228225708	-5.139989431057871
2.6454696655273438	-5.140015725321199
2.6455414295196533	-5.140286458952637
2.645676374435425	-5.140803917848087
2.6458592414855957	-5.141500142067384
2.645930528640747	-5.141770703932215
2.6459574699401855	-5.141871913384888
2.645968437194824	-5.141913495849707
2.6462981700897217	-5.143152433529888
2.6465396881103516	-5.144051982534926
2.6466801166534424	-5.1445720936143555
2.6467151641845703	-5.144701187088383
2.647052049636841	-5.145924289789643
2.6472842693328857	-5.146608171390772
2.6473426818847656	-5.146770623635645
2.6474225521087646	-5.146991372292135
2.647576093673706	-5.147413515366248
2.647582769393921	-5.147432162661014
2.64772629737854	-5.1478246017641585
2.6479618549346924	-5.148464639848529
2.6480963230133057	-5.148828296052321
2.6481974124908447	-5.149099523993676
2.6485157012939453	-5.149951031868058
2.6486434936523438	-5.150288992655759
2.648690700531006	-5.150414669158382
2.6490838527679443	-5.1514471141390805
2.649413824081421	-5.152302950999707
2.6494972705841064	-5.15251808069343
2.6496267318725586	-5.1528506959152205
2.649648666381836	-5.152906351207979
2.6496689319610596	-5.152958942009295
2.649867057800293	-5.15346374078078
2.6498770713806152	-5.153489512733014
2.650123357772827	-5.154113136392709
2.6503608226776123	-5.154709302263214
2.6504056453704834	-5.154821258472614
2.6506717205047607	-5.155481834738326
2.65081524848938	-5.155818425213308
2.6509854793548584	-5.156202782514994
2.651158571243286	-5.156590238570372
2.651188373565674	-5.156656609971019
2.65138578414917	-5.15709546107531
2.65152645111084	-5.157407335828225
2.651606559753418	-5.157582653797482
2.65171480178833	-5.157818920692691
2.651866912841797	-5.15815070287849
2.6521475315093994	-5.158760951132481
2.6522655487060547	-5.1590170144100345
2.6524815559387207	-5.159482878594848
2.652712821960449	-5.159976062252349
2.6528961658477783	-5.160364935827495
2.6532108783721924	-5.161027027993226
2.6533303260803223	-5.161275728442872
2.6534035205841064	-5.161427525165105
2.6534557342529297	-5.161535874139358
2.6534852981567383	-5.161596882428687
2.6537458896636963	-5.162132160538265
2.653754234313965	-5.162149470563831
2.6537771224975586	-5.162196267131632
2.6537997722625732	-5.162242065007964
2.653952121734619	-5.162551826100568
2.654026985168457	-5.162703694401228
2.6540374755859375	-5.162724640019672
2.6544625759124756	-5.163576666920412
2.654531240463257	-5.163713229198695
2.654710292816162	-5.164066657474516
2.654996395111084	-5.16462684738854
2.6551177501678467	-5.164861929285011
2.655350923538208	-5.165311456623135
2.6553971767425537	-5.1654002507559085
2.655404806137085	-5.165414231969711
2.6556313037872314	-5.165846020326374
2.655769109725952	-5.166106596397815
2.6558454036712646	-5.16625045442277
2.6558477878570557	-5.166255198074194
2.6560096740722656	-5.1665580234729545
2.656015396118164	-5.166568962709231
2.6561131477355957	-5.166751278056072
2.6561882495880127	-5.166890472418437
2.65644907951355	-5.167371685003297
2.6564993858337402	-5.167463474257946
2.656649589538574	-5.167737591779634
2.6569101810455322	-5.168208993440893
2.657043695449829	-5.168449106556732
2.6570985317230225	-5.16854666643934
2.657160997390747	-5.168658313654097
2.6575708389282227	-5.169382194504665
2.657594680786133	-5.1694232606299435
2.6577553749084473	-5.1697037509154775
2.657886028289795	-5.169930009492264
2.658048152923584	-5.170208984767581
2.6581666469573975	-5.170411499360861
2.6588399410247803	-5.171525175004571
2.6589977741241455	-5.171780907781395
2.65906023979187	-5.171881435423981
2.6591784954071045	-5.1720714237477665
2.659226655960083	-5.172148360776412
2.659228563308716	-5.172151536689732
2.659245729446411	-5.17217854894475
2.659256935119629	-5.172196698573929
2.659358501434326	-5.172358470018802
2.659360647201538	-5.172361827701238
2.6594765186309814	-5.17254540784287
2.6596908569335938	-5.172883577618554
2.6597201824188232	-5.17292809413785
2.6599836349487305	-5.173337049758149
2.6600608825683594	-5.17345584949153
2.660088300704956	-5.17349815881377
2.6601104736328125	-5.173532337913091
2.660249710083008	-5.173744967823053
2.660583019256592	-5.174248947016302
2.6606273651123047	-5.174315690586376
2.6606616973876953	-5.174366640076268
2.660717248916626	-5.174449380308814
2.661095142364502	-5.175007332924117
2.661252498626709	-5.175236925891103
2.661252975463867	-5.175237261957337
2.661618709564209	-5.175763527624555
2.661686420440674	-5.17586003272565
2.6617276668548584	-5.175918687073801
2.6617722511291504	-5.1759817854561065
2.6618223190307617	-5.176052652307134
2.6619796752929688	-5.176273902498328
2.6620471477508545	-5.176368055770858
2.6626768112182617	-5.1772336995640345
2.6629955768585205	-5.177661518893318
2.663036584854126	-5.177716123457653
2.663076877593994	-5.177769174763777
2.6633968353271484	-5.178190067283763
2.663423538208008	-5.178224252861545
2.6634464263916016	-5.178254592412827
2.6634583473205566	-5.1782699577906595
2.663459062576294	-5.178270874028862
2.6634654998779297	-5.178278507580135
2.663600206375122	-5.178453386790245
2.663602352142334	-5.178456565506634
2.663717746734619	-5.1786046010876845
2.663803815841675	-5.178714757436845
2.6639018058776855	-5.178838947607716
2.6639695167541504	-5.178924418786341
2.663985013961792	-5.178944156871618
2.6640117168426514	-5.178978475040697
2.6640632152557373	-5.1790432026946265
2.6640748977661133	-5.179057801694498
2.664334297180176	-5.179381074251716
2.6644372940063477	-5.179507310358423
2.664815902709961	-5.1799462679283526
2.66481614112854	-5.179946638356628
2.664869546890259	-5.180005945068936
2.665137529373169	-5.1803001261392385
2.6651899814605713	-5.180357331818478
2.6653454303741455	-5.180525346199811
2.665550708770752	-5.180744820427869
2.665550947189331	-5.1807448350822725
2.665584087371826	-5.180780116984225
2.666041374206543	-5.181258883267381
2.6661198139190674	-5.1813398311929495
2.6663031578063965	-5.181527433241258
2.6663694381713867	-5.181594707920909
2.666386365890503	-5.181611941810809
2.6668453216552734	-5.182070575735299
2.666961431503296	-5.182184520199334
2.6670048236846924	-5.182226925592274
2.6670796871185303	-5.182299822563321
2.667205572128296	-5.182421865667248
2.667302131652832	-5.182514541818545
2.667323350906372	-5.1825350983107725
2.667386770248413	-5.182595579029302
2.6674177646636963	-5.182625293643012
2.667510747909546	-5.182713467870773
2.667564630508423	-5.18276449369822
2.667576789855957	-5.182776049446707
2.6675796508789062	-5.182778530519739
2.6680850982666016	-5.1832492236418215
2.668086528778076	-5.183250576118745
2.6682071685791016	-5.183375735381546
2.668402671813965	-5.1836232775168565
2.668611764907837	-5.183887741997131
2.6686151027679443	-5.18389195199998
2.6688268184661865	-5.18415758518268
2.669187307357788	-5.1846047941848985
2.6692147254943848	-5.184638364354122
2.6692960262298584	-5.1847384479422765
2.669311285018921	-5.1847572938836635
2.6694297790527344	-5.184903160845506
2.6694576740264893	-5.184938116776429
2.6695778369903564	-5.185093471437542
2.6697332859039307	-5.185310929792554
2.6701271533966064	-5.185869902631769
2.670182466506958	-5.185948191996293
2.6702914237976074	-5.186101554246665
2.670316696166992	-5.186137135797397
2.6703429222106934	-5.186173435806524
2.6708338260650635	-5.186855167560234
2.6708757877349854	-5.18691258703522
2.6710991859436035	-5.187217953516857
2.6712093353271484	-5.187367859092276
2.6712403297424316	-5.1874095097123725
2.671678304672241	-5.187997214424602
2.671757459640503	-5.18810222663766
2.6718177795410156	-5.188182073936829
2.6721057891845703	-5.188560949600621
2.672290086746216	-5.188800807984898
2.6724188327789307	-5.188967278924499
2.6724276542663574	-5.188978784735916
2.6726315021514893	-5.189240403369038
2.6727473735809326	-5.189388500410217
2.6729657649993896	-5.1896650979117975
2.673215866088867	-5.1899790163078094
2.673229455947876	-5.189996148556465
2.6732499599456787	-5.190021616184353
2.673841953277588	-5.190750225227766
2.674189567565918	-5.191169524256779
2.674215793609619	-5.191201152698133
2.6742360591888428	-5.191225353810002
2.6742844581604004	-5.191282907989842
2.6743922233581543	-5.191411278245616
2.6744015216827393	-5.191423243464655
2.6745307445526123	-5.1915750451386335
2.6746015548706055	-5.1916586236206435
2.674622058868408	-5.1916825535588655
2.6748363971710205	-5.191933361801851
2.6748666763305664	-5.191968571656376
2.675119400024414	-5.192260672116859
2.6752736568450928	-5.1924372497875835
2.675281524658203	-5.192446256820127
2.6752867698669434	-5.192452181750961
2.6753649711608887	-5.192541369988888
2.6755764484405518	-5.19278044452223
2.6756482124328613	-5.192861183391195
2.675793170928955	-5.1930231148117105
2.6758129596710205	-5.19304524507496
2.676330804824829	-5.193614909099867
2.6763486862182617	-5.193634516422282
2.6763761043548584	-5.193664334245067
2.6764822006225586	-5.19377907169569
2.6766481399536133	-5.193957511370417
2.676708459854126	-5.194022178698544
2.676891326904297	-5.194216601220319
2.6769087314605713	-5.1942348930093605
2.6770427227020264	-5.1943763087405035
2.6770758628845215	-5.194411420962542
2.6770920753479004	-5.194428076198732
2.6771411895751953	-5.194479444318672
2.6774420738220215	-5.1947920897994795
2.677518844604492	-5.194871109557175
2.6777029037475586	-5.195059190629858
2.677842378616333	-5.195200754353788
2.677938222885132	-5.195297567981797
2.6780645847320557	-5.195424146265774
2.6783676147460938	-5.1957254077717945
2.6786344051361084	-5.1959878922330525
2.678816080093384	-5.196172333057686
2.6788489818573	-5.196208176204695
2.679158926010132	-5.1965858387766675
2.679286003112793	-5.196772945731769
2.6794323921203613	-5.196987570699152
2.679468870162964	-5.197040937493594
2.6795496940612793	-5.197159728907186
2.6797242164611816	-5.197413102586414
2.6797986030578613	-5.197520764858216
2.6804826259613037	-5.198497456917567
2.6805732250213623	-5.198624828595891
2.6806509494781494	-5.198733594307673
2.6808714866638184	-5.19904056248769
2.680882692337036	-5.199056397933147
2.681020736694336	-5.199247053240784
2.681187391281128	-5.199476133561687
2.6812031269073486	-5.199497580975471
2.6812491416931152	-5.199560702470865
2.6814255714416504	-5.19980050231282
2.6817421913146973	-5.2002272457770005
2.681861400604248	-5.200386380889259
2.6818671226501465	-5.200394118009756
2.6823246479034424	-5.200997577536755
2.682404041290283	-5.201101429497216
2.682631492614746	-5.201396556320493
2.682741641998291	-5.20153923659633
2.6827826499938965	-5.201592540368004
2.683114767074585	-5.202055020998513
2.683170795440674	-5.202134136958386
2.683399200439453	-5.202461725090025
2.6834380626678467	-5.2025225825433
2.6835286617279053	-5.202667463373653
2.6837379932403564	-5.202962657483923
2.6838040351867676	-5.203043798866927
2.6838529109954834	-5.203103314278431
2.6839818954467773	-5.203260279111239
2.683990955352783	-5.203271208025625
2.6842453479766846	-5.203578357052421
2.684298515319824	-5.203641883089654
2.684612512588501	-5.20401610209926
2.6846790313720703	-5.204094513113998
2.684753894805908	-5.204182684321296
2.6847758293151855	-5.204208627454047
2.6850039958953857	-5.2044755372950355
2.6850316524505615	-5.204507910016292
2.6855618953704834	-5.20511704321023
2.6856508255004883	-5.205218601915922
2.685741662979126	-5.205321471848526
2.6861379146575928	-5.205765286200509
2.686267137527466	-5.205908132934785
2.6866488456726074	-5.20632620753076
2.6867189407348633	-5.20640199301873
2.6867644786834717	-5.206451317659495
2.686851978302002	-5.206545561419108
2.6868879795074463	-5.20658439862802
2.687236785888672	-5.206956102805214
2.6873819828033447	-5.20710918946086
2.687425374984741	-5.207154964567394
2.6875133514404297	-5.207246694937826
2.6876673698425293	-5.207407087210498
2.687695264816284	-5.207435804902538
2.687825918197632	-5.207572164658485
2.687946081161499	-5.207701362344782
2.688052177429199	-5.207814858656257
2.6881020069122314	-5.207867034914208
2.6884076595306396	-5.208172731743849
2.6885573863983154	-5.208320157138623
2.6887810230255127	-5.208537760740513
2.6893842220306396	-5.209111290897299
2.6896042823791504	-5.209315792523533
2.689873456954956	-5.209562377145737
2.690091848373413	-5.209759740477953
2.690171003341675	-5.209830532341433
2.690300226211548	-5.209945352401288
2.6904914379119873	-5.210114049266309
2.690636157989502	-5.210240342493432
2.690877914428711	-5.210448946781034
2.6909618377685547	-5.21052063507385
2.690972089767456	-5.210529177198125
2.691042184829712	-5.210588833005314
2.691169500350952	-5.210696390014878
2.6914899349212646	-5.21096293310598
2.691699266433716	-5.211134326811408
2.6918091773986816	-5.211224321901609
2.6919384002685547	-5.2113273630820265
2.691983699798584	-5.211363194419736
2.6921825408935547	-5.211521314306982
2.692190647125244	-5.211527693387998
2.692444086074829	-5.211725518348844
2.692786931991577	-5.211988031178297
2.692826509475708	-5.2120179806469515
2.6929843425750732	-5.21213639467484
2.692986488342285	-5.21213798039848
2.693239688873291	-5.212325179465687
2.6932711601257324	-5.212348247548355
2.6933720111846924	-5.212421698284221
2.6934516429901123	-5.212479476803697
2.69358229637146	-5.212573359734144
2.6937196254730225	-5.2126712263988075
2.6938087940216064	-5.212734220998955
2.69382643699646	-5.212746654872673
2.693894624710083	-5.212794423247152
2.694216728210449	-5.213018179042587
2.694338321685791	-5.213103889337322
2.694486141204834	-5.213217702601463
2.6945154666900635	-5.21324100323994
2.6947028636932373	-5.213390268160033
2.6950747966766357	-5.2136826338966635
2.695272922515869	-5.213835292368783
2.695322275161743	-5.213873034317162
2.6953423023223877	-5.213888289978815
2.6955013275146484	-5.214008723907939
2.6956069469451904	-5.214088053643945
2.695977210998535	-5.214360988074786
2.6960134506225586	-5.214387362166923
2.6960549354553223	-5.2144173863828245
2.6961357593536377	-5.214475580272882
2.696141242980957	-5.214479544845603
2.696772336959839	-5.214922009290362
2.6969172954559326	-5.215020613974739
2.697258472442627	-5.215247856608253
2.697627067565918	-5.215486684550571
2.6979403495788574	-5.215683602160205
2.6980032920837402	-5.21572252340932
2.69808030128479	-5.215770258324817
2.6981987953186035	-5.215841939674765
2.6982929706573486	-5.215898902426334
2.6983001232147217	-5.215903117540171
2.6983494758605957	-5.215933002095132
2.69840931892395	-5.215968332742402
2.6985831260681152	-5.216070730163626
2.698610305786133	-5.216086510210213
2.698733329772949	-5.2161573857128944
2.698829412460327	-5.2162057123516
2.6988718509674072	-5.216217160031034
2.6988725662231445	-5.216217255939876
2.698918342590332	-5.216227559048458
2.698927164077759	-5.216229373955452
2.699077844619751	-5.216260684722282
2.6990840435028076	-5.216261968119213
2.699340343475342	-5.216311673020703
2.699446678161621	-5.2163312625278815
2.6995623111724854	-5.216351808862598
2.6996984481811523	-5.216375237623098
2.6998233795166016	-5.216395813260671
2.699864387512207	-5.216402379348178
2.7000293731689453	-5.216427961008005
2.7001426219940186	-5.2164445729173705
2.700329065322876	-5.216470676799768
2.7005465030670166	-5.216498789587741
2.7005693912506104	-5.216501539147214
2.700669765472412	-5.21651354145333
2.7009971141815186	-5.216548987493793
2.701082706451416	-5.216557354278809
2.701307535171509	-5.216577430222014
2.7013580799102783	-5.216581593229548
2.701699733734131	-5.216606190335399
2.701752185821533	-5.21660941873537
2.7018909454345703	-5.2166173092594255
2.702018976211548	-5.216623752531892
2.702324390411377	-5.216645176482778
2.7023932933807373	-5.216657837100984
2.7025375366210938	-5.216684427851512
2.7028255462646484	-5.216734607649396
2.7028794288635254	-5.216743495407286
2.702888011932373	-5.216744926329428
2.702904224395752	-5.216747555681126
2.7029359340667725	-5.216752719675018
2.7031612396240234	-5.2167876309801375
2.7033891677856445	-5.216820179794299
2.7034099102020264	-5.216822985886906
2.7034103870391846	-5.21682304065678
2.7034385204315186	-5.216826823415616
2.703535795211792	-5.216839644275563
2.70367169380188	-5.216856667989063
2.7038259506225586	-5.216874786743775
2.703963279724121	-5.216889857641796
2.7039999961853027	-5.216893709541682
2.704653263092041	-5.216950319281174
2.704700231552124	-5.2169535037665185
2.704780101776123	-5.216958678625439
2.704862356185913	-5.216963637901398
2.7050232887268066	-5.2169723009786475
2.7051875591278076	-5.216979719799822
2.7052652835845947	-5.2169827315035615
2.70530104637146	-5.2169840075867535
2.7054686546325684	-5.216989094406125
2.705483913421631	-5.216989482736668
2.705498695373535	-5.21698984680453
2.705554485321045	-5.216991119424678
2.7056868076324463	-5.216993474148143
2.7058262825012207	-5.21699495095824
2.7058513164520264	-5.216995107274073
2.7061257362365723	-5.2169946386934125
2.7062697410583496	-5.216992795952392
2.7063210010528564	-5.216991873237427
2.7067008018493652	-5.216980722865706
2.7069013118743896	-5.2169717598878265
2.7071521282196045	-5.21695756224986
2.707345724105835	-5.216944333840269
2.707481622695923	-5.216933865738192
2.707655668258667	-5.216919040211324
2.7077040672302246	-5.216914587732136
2.7077784538269043	-5.216907609195674
2.7078795433044434	-5.216897626912764
2.7078824043273926	-5.216897379387244
2.7080607414245605	-5.21687836798142
2.7081410884857178	-5.216869259751858
2.7083451747894287	-5.216844650025253
2.7084429264068604	-5.2168320769388
2.708500623703003	-5.21682440356851
2.7085318565368652	-5.216820175570174
2.7086877822875977	-5.216798390012475
2.7088119983673096	-5.216780065222831
2.708818197250366	-5.216779136717943
2.708953857421875	-5.216758223140624
2.7090258598327637	-5.216746698637754
2.7090487480163574	-5.2167429960886045
2.7092092037200928	-5.216716176614584
2.709284782409668	-5.216703067260881
2.7093257904052734	-5.2166958552573055
2.709455966949463	-5.216672325438723
2.709494113922119	-5.216665246194847
2.709573268890381	-5.216650319915349
2.709643840789795	-5.216636784999203
2.709672451019287	-5.216631227895094
2.709709644317627	-5.216623905678333
2.709735155105591	-5.216618834386535
2.709986448287964	-5.216567219047903
2.7100284099578857	-5.216558254643996
2.710062026977539	-5.21655105293018
2.710081100463867	-5.216546947126297
2.7103912830352783	-5.216476917614454
2.7105488777160645	-5.21643568910406
2.7106218338012695	-5.216404191237739
2.7106504440307617	-5.216391131282242
2.7111103534698486	-5.2161733812257
2.711127758026123	-5.216164995391932
2.7111425399780273	-5.216157849279508
2.7115135192871094	-5.216184623877859
2.711519956588745	-5.216187778347624
2.7116870880126953	-5.216284302117446
2.7124438285827637	-5.216704708329674
2.712574005126953	-5.21677423342997
2.71258807182312	-5.216781672672182
2.712749481201172	-5.216866345197293
2.712908983230591	-5.216948774052934
2.712911605834961	-5.216950108781474
2.7129151821136475	-5.216951717368676
2.7129645347595215	-5.216977176831552
2.7129881381988525	-5.2169892370880175
2.7131409645080566	-5.2170663626495095
2.7133288383483887	-5.2171594735347915
2.7136170864105225	-5.217298956291868
2.7136220932006836	-5.217301280655903
2.7137038707733154	-5.2173401265048005
2.7137157917022705	-5.217345770439038
2.71374773979187	-5.217360571023154
2.713749408721924	-5.217361658555651
2.713749647140503	-5.217361791011176
2.7140214443206787	-5.217487349291517
2.7141196727752686	-5.2175318909810295
2.71413254737854	-5.217537638063174
2.7141902446746826	-5.217563534108532
2.714270830154419	-5.217599403637014
2.7143962383270264	-5.217654562619023
2.7145256996154785	-5.217710535025405
2.7146644592285156	-5.217769703672618
2.714721918106079	-5.217793900141903
2.7147324085235596	-5.217798383169644
2.7148661613464355	-5.217853935041114
2.7149159908294678	-5.2178743646504255
2.714991569519043	-5.217905211220651
2.7150511741638184	-5.217929354633133
2.7150824069976807	-5.217941875744477
2.715348243713379	-5.218046781821565
2.7154996395111084	-5.218104839076739
2.715690851211548	-5.21817651229512
2.715972900390625	-5.2182788529118636
2.7160210609436035	-5.218295939934487
2.716073989868164	-5.2183145426645385
2.716150999069214	-5.218341358247695
2.7163124084472656	-5.21839661886599
2.716493844985962	-5.218457093840199
2.716559648513794	-5.218478713946218
2.716761350631714	-5.218543289090073
2.7168526649475098	-5.218571900616767
2.7168877124786377	-5.218582705573027
2.7169036865234375	-5.218587612513511
2.716946601867676	-5.218600834904535
2.7170045375823975	-5.21861841983138
2.7170908451080322	-5.218644360778956
2.7172086238861084	-5.218679161203729
2.717310905456543	-5.218708833725178
2.7173495292663574	-5.218719888033389
2.717360734939575	-5.218723037246179
2.7173757553100586	-5.2187274750207235
2.717538595199585	-5.2187728082577305
2.7175421714782715	-5.218773863908344
2.7177574634552	-5.218831886581842
2.7177610397338867	-5.218832861968982
2.7177624702453613	-5.218833224373418
2.718064069747925	-5.218910441802862
2.71809983253479	-5.218919341668023
2.718151569366455	-5.218932076185844
2.718186616897583	-5.218940577999244
2.7181947231292725	-5.218942426121199
2.718367099761963	-5.2189835053373255
2.7184033393859863	-5.218991888043711
2.7184042930603027	-5.21899211078202
2.7184596061706543	-5.219004816474458
2.7184715270996094	-5.2190075652081305
2.7185120582580566	-5.219016754627026
2.718552589416504	-5.219025853376571
2.7186713218688965	-5.2190519669452256
2.7187094688415527	-5.219060318124878
2.7187509536743164	-5.2190692164228505
2.7187955379486084	-5.219078680125174
2.718827724456787	-5.219085417047315
2.7188775539398193	-5.21909587645421
2.718959331512451	-5.21911259017458
2.719327449798584	-5.2191838735471165
2.71935772895813	-5.219189419780345
2.719423294067383	-5.2192013164459725
2.7194266319274902	-5.219201919990821
2.7195849418640137	-5.219229774614549
2.7196738719940186	-5.219244955136553
2.719935894012451	-5.219309395015772
2.7199599742889404	-5.219320620407777
2.7200918197631836	-5.219382890020229
2.7201600074768066	-5.219415071243875
2.72029709815979	-5.219479138376309
2.7204089164733887	-5.219530767183736
2.720632314682007	-5.2196317895651605
2.7207391262054443	-5.219679632316667
2.7208499908447266	-5.219727967053488
2.7209935188293457	-5.219789895657448
2.721090078353882	-5.219831190842438
2.721097946166992	-5.219834491416684
2.7211108207702637	-5.219839929952629
2.7211227416992188	-5.219844962371534
2.7214889526367188	-5.2199958555268235
2.7216200828552246	-5.22004800980385
2.721646785736084	-5.220058592470365
2.721771478652954	-5.220107281022758
2.721906900405884	-5.220159272984308
2.7219173908233643	-5.220163258524592
2.7220101356506348	-5.22019821831117
2.7222015857696533	-5.220268955182052
2.722430944442749	-5.220351150245111
2.722561836242676	-5.220396834421662
2.722602605819702	-5.220410859504891
2.722846746444702	-5.220493166623459
2.7230069637298584	-5.2205454475982735
2.723193645477295	-5.220604597643474
2.7235639095306396	-5.220716516700322
2.7237789630889893	-5.220778106384936
2.7238306999206543	-5.220792623137221
2.723907470703125	-5.220813774847574
2.7239129543304443	-5.220815271837354
2.7240002155303955	-5.220838961155912
2.724092483520508	-5.220863547810662
2.724478006362915	-5.2209613069085385
2.724515676498413	-5.2209704667524015
2.7245638370513916	-5.2209820342694915
2.724607467651367	-5.220992372173677
2.7246954441070557	-5.221012930855107
2.725008726119995	-5.221082760153513
2.7250564098358154	-5.221092949667526
2.7251410484313965	-5.221110663519874
2.7251734733581543	-5.221117339228279
2.7253353595733643	-5.221149872819518
2.725518226623535	-5.221184836226973
2.7255313396453857	-5.221187264361339
2.7256062030792236	-5.221200987240135
2.725639581680298	-5.221207047840204
2.7256734371185303	-5.221213067430401
2.725687026977539	-5.221215456224129
2.7256991863250732	-5.221217595191466
2.7257862091064453	-5.221232709115695
2.7258098125457764	-5.221236728161239
2.7261838912963867	-5.22129631201239
2.7262027263641357	-5.221299100588878
2.726475477218628	-5.221337276879166
2.7265403270721436	-5.221345744743665
2.7265944480895996	-5.2213525555495135
2.7268028259277344	-5.221377561331478
2.726832628250122	-5.221380927960565
2.7268571853637695	-5.221383668202728
2.726907968521118	-5.221389266729574
2.7272608280181885	-5.221423960346508
2.72735333442688	-5.2214319273166865
2.7274086475372314	-5.221436478113075
2.7274386882781982	-5.221438864134382
2.7274739742279053	-5.22144164762128
2.7275047302246094	-5.2214439963812165
2.7275617122650146	-5.221448201749753
2.7276318073272705	-5.221453168638208
2.7276954650878906	-5.221457417747338
2.727731943130493	-5.221459776092511
2.727755546569824	-5.221461275689829
2.728142499923706	-5.221481294052559
2.7282261848449707	-5.221484594672065
2.7282607555389404	-5.221485839040582
2.7283987998962402	-5.22149021702492
2.7284305095672607	-5.221491080607514
2.728513240814209	-5.221493082267322
2.7285540103912354	-5.221493939213168
2.729219436645508	-5.22149557331077
2.729269504547119	-5.221494746036935
2.72930908203125	-5.221493990979594
2.7293238639831543	-5.221493700218872
2.729332208633423	-5.221493521078778
2.7293665409088135	-5.221492753504126
2.729518175125122	-5.221488484646656
2.7297425270080566	-5.22147611339018
2.7300870418548584	-5.221440217570349
2.7303240299224854	-5.221411534992945
2.7303457260131836	-5.221408797666576
2.7304110527038574	-5.221400475938966
2.7304575443267822	-5.2213944567845125
2.7304766178131104	-5.2213920008819805
2.7305469512939453	-5.22138314175996
2.7307164669036865	-5.221380092568017
2.730759859085083	-5.221387318582459
2.730794906616211	-5.221393721897263
2.730849027633667	-5.221403909644254
2.731215238571167	-5.221471559692428
2.731255054473877	-5.221478563179452
2.7312588691711426	-5.221479208490315
2.731588363647461	-5.221533805306274
2.731773853302002	-5.221561993698053
2.731828212738037	-5.2215699309939865
2.7319347858428955	-5.221584931181827
2.7319741249084473	-5.221590357854403
2.732069492340088	-5.2216030944837435
2.732196807861328	-5.221619304829169
2.7322046756744385	-5.221620282478704
2.7322092056274414	-5.221620860042027
2.7322120666503906	-5.2216212143201695
2.732450485229492	-5.221649060129556
2.7328245639801025	-5.22168661152837
2.732980966567993	-5.221700053197264
2.73323392868042	-5.22171907531033
2.733350992202759	-5.221726643248997
2.733405351638794	-5.22172991181591
2.733428716659546	-5.221731273528084
2.7334728240966797	-5.22173375625166
2.7335987091064453	-5.221740288378889
2.7336044311523438	-5.22174058531178
2.7337489128112793	-5.221746963368707
2.733936071395874	-5.221753565400725
2.7339885234832764	-5.221755078669538
2.7341203689575195	-5.221758226720154
2.734135150909424	-5.221758520967295
2.734306812286377	-5.221761077001146
2.734311580657959	-5.221761125518372
2.734400749206543	-5.221761804775704
2.7347090244293213	-5.221760852921193
2.73471736907959	-5.221760757126898
2.734811544418335	-5.221759401280238
2.735011100769043	-5.221754954009569
2.735024929046631	-5.2217545628814594
2.7354414463043213	-5.2217380715215
2.735525131225586	-5.221733631616287
2.735671043395996	-5.221724993067034
2.735912561416626	-5.22170815032301
2.7360475063323975	-5.221697385524246
2.7364025115966797	-5.22166438455361
2.736440896987915	-5.221660417167104
2.7365024089813232	-5.221653878140389
2.736521005630493	-5.22165185857518
2.7365219593048096	-5.221651744967148
2.736534357070923	-5.221650416228302
2.736553907394409	-5.221648273352109
2.736567497253418	-5.221646736967784
2.7367260456085205	-5.221628385586048
2.737384080886841	-5.221507705688728
2.73745059967041	-5.221492734156158
2.7377147674560547	-5.221431057194825
2.737854242324829	-5.221397059968468
2.738157272338867	-5.2213195617984525
2.7382314205169678	-5.221299827056914
2.7382419109344482	-5.221296976993077
2.73833966255188	-5.221270389200667
2.738691806793213	-5.2211686540706985
2.738865852355957	-5.221113728651761
2.739062786102295	-5.22104755170869
2.7392032146453857	-5.2209984598513355
2.739290237426758	-5.220967386785544
2.7395105361938477	-5.220887008923333
2.7395660877227783	-5.220866019508616
2.7395713329315186	-5.22086407059697
2.739605188369751	-5.220851338709974
2.73968768119812	-5.220819971852089
2.7397799491882324	-5.22078459731693
2.7399117946624756	-5.22073341998412
2.7399401664733887	-5.220722368455895
2.740020990371704	-5.220690611237618
2.7400858402252197	-5.22066517159997
2.7400896549224854	-5.220663676574807
2.740154504776001	-5.2206382399365125
2.740381956100464	-5.220560126537856
2.7406039237976074	-5.220499782008661
2.740668296813965	-5.220482447940305
2.7407400608062744	-5.220463063759791
2.740859031677246	-5.220430371461728
2.740893602371216	-5.220420757867715
2.7409074306488037	-5.220416848643915
2.741065740585327	-5.220372122373723
2.7412405014038086	-5.2203213346273785
2.7413549423217773	-5.220287302205174
2.7416014671325684	-5.220211897650125
2.741619348526001	-5.220206325518899
2.7416911125183105	-5.220183683232271
2.7418956756591797	-5.220118044015476
2.742070198059082	-5.220060406009541
2.742095947265625	-5.220051767268821
2.742217779159546	-5.220010488729171
2.7425320148468018	-5.219900622180438
2.7425737380981445	-5.2198857492997055
2.742652416229248	-5.219857390028087
2.7427384853363037	-5.219825940158277
2.74280047416687	-5.219803178225523
2.7429988384246826	-5.219728793010665
2.743152141571045	-5.2196699995305185
2.7433245182037354	-5.219602645032656
2.7433485984802246	-5.219593041689876
2.7433784008026123	-5.219581172985431
2.7434699535369873	-5.21954454516467
2.7435662746429443	-5.219505670857751
2.743596076965332	-5.219493482606331
2.743708848953247	-5.219447107240063
2.7437801361083984	-5.219417466086124
2.7440340518951416	-5.219309922235878
2.7442259788513184	-5.21922657503635
2.744326114654541	-5.219182345225635
2.7444522380828857	-5.219125951994844
2.744569778442383	-5.21907274897047
2.7445948123931885	-5.219061295889871
2.744605779647827	-5.219056308902781
2.7446393966674805	-5.219041244188546
2.7446751594543457	-5.219024373275195
2.744709014892578	-5.219008870416182
2.744849920272827	-5.218943241928738
2.7450146675109863	-5.218865147265644
2.74515700340271	-5.218796724659822
2.7452151775360107	-5.218768495407234
2.7452456951141357	-5.218753498508042
2.745290756225586	-5.2187318091177435
2.7453196048736572	-5.218717314929321
2.7454516887664795	-5.218651878217807
2.7454800605773926	-5.2186377474137515
2.7455263137817383	-5.218614448091094
2.7455861568450928	-5.21858435097436
2.745659828186035	-5.218546978843069
2.7457244396209717	-5.218513986080572
2.745798349380493	-5.218475937887641
2.7458479404449463	-5.218450280163725
2.745851516723633	-5.218448434683625
2.7458975315093994	-5.218424548019204
2.746006488800049	-5.218367553220659
2.7461395263671875	-5.218297103531759
2.7461588382720947	-5.218286811871881
2.7461798191070557	-5.218275520057413
2.7464301586151123	-5.218139986506943
2.7464632987976074	-5.218121917481404
2.746497869491577	-5.218102815843967
2.746575117111206	-5.218060147951217
2.7466251850128174	-5.218032298917873
2.746626853942871	-5.218031309738539
2.746673822402954	-5.218005054240287
2.746781349182129	-5.21794453532351
2.7468101978302	-5.217928249696353
2.7470383644104004	-5.217797518204931
2.7470672130584717	-5.21778070127838
2.7471401691436768	-5.217738310970372
2.7471680641174316	-5.217722045054259
2.7471940517425537	-5.217706707339955
2.7472774982452393	-5.217657356347587
2.7474114894866943	-5.217577845730581
2.747417688369751	-5.21757399738625
2.747532844543457	-5.217504729023841
2.747682809829712	-5.217413500805269
2.747741937637329	-5.217377096888125
2.747896194458008	-5.217281515613761
2.748358726501465	-5.216987019699033
2.748387336730957	-5.216968394804857
2.748443603515625	-5.216931775170585
2.748645067214966	-5.216799146780938
2.7487239837646484	-5.216746633685766
2.748764991760254	-5.216719177962861
2.749025583267212	-5.21654295812302
2.7490992546081543	-5.216492489202221
2.7492141723632812	-5.216413232309936
2.749216318130493	-5.216411844402529
2.749321222305298	-5.216338718425692
2.749387741088867	-5.21629232378364
2.749408006668091	-5.216277986424408
2.7494094371795654	-5.216276961709902
2.749459743499756	-5.216241598960936
2.749476671218872	-5.216229816758803
2.749593734741211	-5.216146755080601
2.7496120929718018	-5.216133782444655
2.749729871749878	-5.216049442772967
2.749765396118164	-5.216023947875398
2.749885320663452	-5.215937209430093
2.749886989593506	-5.215935895272088
2.7499918937683105	-5.2158592190368624
2.750235080718994	-5.2156803046901645
2.7502987384796143	-5.215632751323312
2.750366687774658	-5.215582074746312
2.750380277633667	-5.2155718381474125
2.7505698204040527	-5.215428650916553
2.750580072402954	-5.2154208529739465
2.7506191730499268	-5.215391165339368
2.7507197856903076	-5.215314253403535
2.750725030899048	-5.215310700480819
2.7507479190826416	-5.215292537097688
2.7507617473602295	-5.215281898375249
2.75103497505188	-5.215070086886666
2.7512080669403076	-5.214933727457913
2.751225709915161	-5.214919971216512
2.751373291015625	-5.214802586776276
2.7513926029205322	-5.214787146794241
2.75140118598938	-5.2147798291438185
2.751404047012329	-5.2147778723980975
2.7514588832855225	-5.214734053576242
2.751521587371826	-5.214683888303242
2.7515268325805664	-5.2146791668708845
2.7518470287323	-5.214418485906034
2.7518577575683594	-5.2144097343698785
2.7519187927246094	-5.214359351704598
2.751988649368286	-5.214301657143778
2.7522644996643066	-5.2140711668300295
2.7523303031921387	-5.214015741802081
2.752340316772461	-5.21400718575234
2.7523765563964844	-5.213976611309305
2.7523860931396484	-5.213968863571262
2.7524518966674805	-5.213912513553892
2.752473831176758	-5.213894097655356
2.752708673477173	-5.213692456996785
2.7530388832092285	-5.213404486707134
2.753065824508667	-5.213380914009961
2.7530972957611084	-5.213353011412002
2.7531650066375732	-5.213293369211945
2.7532155513763428	-5.213248399876469
2.753239631652832	-5.2132270143015536
2.753373384475708	-5.213107577582683
2.75337815284729	-5.21310270859388
2.7534449100494385	-5.213043426635332
2.7534546852111816	-5.213034697657743
2.7535412311553955	-5.2129567549703815
2.753579616546631	-5.212921829393123
2.7536237239837646	-5.212881909906468
2.7537012100219727	-5.2128115902485375
2.7537670135498047	-5.212751397407635
2.753786087036133	-5.212733879757641
2.7537992000579834	-5.212721975497337
2.7538692951202393	-5.212657596889162
2.7540230751037598	-5.212515679239992
2.7541065216064453	-5.212438143831369
2.7541322708129883	-5.212414276351777
2.754196882247925	-5.212353807811212
2.7542316913604736	-5.212321276431181
2.7542355060577393	-5.212317780060652
2.7544491291046143	-5.212116561084676
2.7545275688171387	-5.212041552041
2.754753589630127	-5.211825595173861
2.7547993659973145	-5.211781690436597
2.754838228225708	-5.211744214378813
2.7549381256103516	-5.211647377370081
2.7551512718200684	-5.211438944422067
2.755308151245117	-5.211285009367179
2.755316734313965	-5.211276393796015
2.755326986312866	-5.211266405453985
2.7553634643554688	-5.21123033900348
2.75539231300354	-5.211201835568509
2.755418300628662	-5.211175863685393
2.755478620529175	-5.211115913279307
2.7555012702941895	-5.211093126566646
2.7555360794067383	-5.21105848063424
2.7555880546569824	-5.211006436323109
2.7560365200042725	-5.210552491618044
2.7560408115386963	-5.21054806598756
2.7560513019561768	-5.21053726982224
2.7561826705932617	-5.210402530691864
2.756220817565918	-5.210363201908397
2.756268262863159	-5.21031395994168
2.7563111782073975	-5.210269744354054
2.756345272064209	-5.210234433176668
2.75636887550354	-5.210209816095784
2.756558656692505	-5.210011889837092
2.7565743923187256	-5.209995377322743
2.756635904312134	-5.209930727507213
2.756852149963379	-5.209702242894619
2.757040500640869	-5.209501326967244
2.7570533752441406	-5.209487644858055
2.757054328918457	-5.209486651785538
2.7571609020233154	-5.209372166484622
2.7572431564331055	-5.2092832744242195
2.757261037826538	-5.209264110754303
2.7572994232177734	-5.209222620506017
2.7573091983795166	-5.2092118857290615
2.7577104568481445	-5.208773330014601
2.7577195167541504	-5.208764056383407
2.7578322887420654	-5.208638758429354
2.757974147796631	-5.2084810295204935
2.758007764816284	-5.208443455068231
2.758056402206421	-5.208389212900795
2.7580764293670654	-5.208366776784841
2.7583327293395996	-5.2080782515721875
2.758373260498047	-5.208032267359861
2.758448362350464	-5.207946925079556
2.758608341217041	-5.207764622363115
2.7586095333099365	-5.207763061155388
2.7586588859558105	-5.207706597060376
2.7586917877197266	-5.207668837059655
2.758765697479248	-5.207583711690726
2.7588324546813965	-5.207506848544867
2.758854866027832	-5.207480838221263
2.758908987045288	-5.207418169352288
2.758937120437622	-5.207385699778426
2.7590489387512207	-5.20725554302236
2.759091854095459	-5.20720556199688
2.759096622467041	-5.20719986018477
2.759117603302002	-5.207175565152058
2.7592225074768066	-5.207052460844152
2.7592592239379883	-5.2070094246553555
2.7593088150024414	-5.206951169318716
2.7593233585357666	-5.206933908211892
2.759474277496338	-5.206755609168742
2.759563446044922	-5.206649909922888
2.7596359252929688	-5.206563410436578
2.7596588134765625	-5.2065358463689275
2.7601006031036377	-5.206003954647508
2.760106086730957	-5.2059974062984296
2.7601170539855957	-5.2059831802584275
2.7601919174194336	-5.205892994106859
2.7602243423461914	-5.205853301305213
2.760246515274048	-5.205826386446984
2.760354518890381	-5.205694151470226
2.7604217529296875	-5.205611580497111
2.760481119155884	-5.205538642858646
2.7605769634246826	-5.205420508682632
2.7605984210968018	-5.20539414265248
2.760646343231201	-5.205335019780093
2.760688304901123	-5.2052832936933005
2.7608020305633545	-5.205143052277102
2.7608776092529297	-5.205052798150241
2.760917901992798	-5.205006075594093
2.7609517574310303	-5.204967649702725
2.7609641551971436	-5.2049538930469295
2.7609920501708984	-5.204922526566694
2.7610292434692383	-5.20488108169056
2.7610409259796143	-5.204868080990861
2.761370897293091	-5.2044995761191535
2.7615668773651123	-5.2042787589874875
2.7617688179016113	-5.204052481226809
2.7619566917419434	-5.203856974125067
2.7619965076446533	-5.2038170606366325
2.7621264457702637	-5.203686227424656
2.76224684715271	-5.203564749229674
2.7624616622924805	-5.20334639513069
2.762493848800659	-5.203313618793952
2.7624993324279785	-5.203307906441438
2.7625961303710938	-5.203208833673069
2.7626068592071533	-5.2031974604724835
2.7628002166748047	-5.202998479132837
2.762822389602661	-5.202975497138699
2.7628588676452637	-5.202938226825045
2.7630536556243896	-5.202735790941142
2.763063669204712	-5.202725587992783
2.763119697570801	-5.202668373576795
2.7632980346679688	-5.202486183705009
2.763315200805664	-5.202468523525336
2.7636353969573975	-5.202137986047584
2.7637217044830322	-5.202048302769287
2.763784408569336	-5.201982827439783
2.7638325691223145	-5.201932382518255
2.763845682144165	-5.2019185903279785
2.763873815536499	-5.201889068870017
2.7641048431396484	-5.201645254771745
2.76421856880188	-5.2015246310160554
2.7642321586608887	-5.201510142323528
2.7642362117767334	-5.201505817249162
2.7644007205963135	-5.201329599640816
2.764432191848755	-5.201296076572086
2.764470100402832	-5.201255487945913
2.764481544494629	-5.20124294852158
2.7645444869995117	-5.201174991972161
2.764658212661743	-5.20105201656915
2.764824867248535	-5.20087070035545
2.764864444732666	-5.200827256703267
2.765001058578491	-5.20067755058358
2.765015125274658	-5.200662181162091
2.765125274658203	-5.200540404771688
2.765159845352173	-5.200502131065329
2.7654528617858887	-5.200175806371429
2.7655465602874756	-5.2000708937860605
2.765566110610962	-5.200048754722388
2.765617847442627	-5.199990506086618
2.765681505203247	-5.199918669410321
2.765692949295044	-5.199905569224503
2.7658417224884033	-5.199736998367854
2.7658848762512207	-5.199687761317823
2.7659106254577637	-5.1996584092698015
2.7659382820129395	-5.199626927892722
2.765979051589966	-5.199580194087876
2.765984058380127	-5.199574476403166
2.7661890983581543	-5.199339184850532
2.7662851810455322	-5.199228189042727
2.766324281692505	-5.199182911263835
2.7663660049438477	-5.199134327922991
2.7664506435394287	-5.1990361069719935
2.7664546966552734	-5.199031204667078
2.766596794128418	-5.19886541265675
2.7666094303131104	-5.198850327536492
2.7666916847229004	-5.198753904268676
2.766710042953491	-5.19873224380823
2.7669076919555664	-5.198498932749885
2.7669358253479004	-5.198465694169723
2.7669713497161865	-5.198423430085954
2.7669837474823	-5.198408665961876
2.7670953273773193	-5.1982757656625065
2.7671120166778564	-5.198255786033246
2.767141103744507	-5.198221180578713
2.7672739028930664	-5.1980620790494125
2.7672786712646484	-5.198056244363201
2.7673113346099854	-5.198016887372283
2.7673988342285156	-5.197911439543195
2.767465353012085	-5.1978312084971545
2.7676119804382324	-5.197653420350812
2.7677249908447266	-5.197516049529011
2.767737865447998	-5.197499890975735
2.7678277492523193	-5.197389737686209
2.7678725719451904	-5.197334736546392
2.7678751945495605	-5.197331550115321
2.767876625061035	-5.197329614560795
2.7679145336151123	-5.197283302655055
2.7680888175964355	-5.19706820441922
2.7681047916412354	-5.197048260897591
2.7682273387908936	-5.1968964955802885
2.768357038497925	-5.1967346451923655
2.7683980464935303	-5.19668329339388
2.7684438228607178	-5.19662591976978
2.768482208251953	-5.196578024470016
2.768484115600586	-5.196575055338564
2.7685182094573975	-5.196532351728896
2.768537998199463	-5.196507640610281
2.768932819366455	-5.196007727949162
2.7689754962921143	-5.195953346268558
2.7690012454986572	-5.195920315652348
2.769019365310669	-5.195897136946043
2.7690269947052	-5.195887784126317
2.7690320014953613	-5.195881167812985
2.769078254699707	-5.195822061221478
2.7695233821868896	-5.195247119498873
2.7695300579071045	-5.195238881155193
2.769536018371582	-5.195230489699391
2.7696592807769775	-5.195069679515393
2.769702911376953	-5.195012548685629
2.7697150707244873	-5.194996910437153
2.769737482070923	-5.194967480020004
2.7698137760162354	-5.194867289271629
2.7698209285736084	-5.194857863585355
2.769895553588867	-5.194759805296251
2.769930839538574	-5.194713338059364
2.7701683044433594	-5.194398521986971
2.770236015319824	-5.1943083681497875
2.770477533340454	-5.193984922660331
2.770545721054077	-5.1938938291063375
2.770613670349121	-5.193802091943205
2.7707836627960205	-5.193572029545509
2.770824670791626	-5.193516614201004
2.7710206508636475	-5.193249350317955
2.7710466384887695	-5.193213981953881
2.771313428878784	-5.192847334362564
2.771379232406616	-5.1927563472435265
2.771472692489624	-5.192627092960124
2.771535634994507	-5.19253947602519
2.771561861038208	-5.19250322780859
2.7715840339660645	-5.192472266641705
2.771714687347412	-5.192290012581326
2.771807909011841	-5.192159464672526
2.771885871887207	-5.192050035868975
2.772383689880371	-5.191345112405298
2.772392749786377	-5.19133122615838
2.7724711894989014	-5.191220094210101
2.7725093364715576	-5.191165474947805
2.7725629806518555	-5.191088880923992
2.7725696563720703	-5.191079284620033
2.7727952003479004	-5.190754520946317
2.772829532623291	-5.190704888202757
2.7728891372680664	-5.190618613437836
2.7729861736297607	-5.190478136801127
2.7730212211608887	-5.190427160429554
2.773195266723633	-5.190176314468268
2.773235321044922	-5.190120567849763
2.773275136947632	-5.1900661479942105
2.77333402633667	-5.189985772282178
2.7733519077301025	-5.189962637155437
2.7733914852142334	-5.189909086568823
2.7734029293060303	-5.189894023747956
2.7734851837158203	-5.189783424392757
2.7735323905944824	-5.189719662207918
2.7736780643463135	-5.189523327041616
2.773770332336426	-5.189398252272151
2.7738358974456787	-5.189309520581232
2.7738475799560547	-5.189292958295068
2.77392578125	-5.18918686867842
2.7739341259002686	-5.189175576093098
2.7739830017089844	-5.189108901822138
2.774155378341675	-5.188872654571449
2.7744181156158447	-5.188510348923776
2.7745513916015625	-5.188325266604902
2.7745869159698486	-5.188276026215318
2.7745931148529053	-5.188267117896871
2.7749013900756836	-5.187835460419685
2.775038957595825	-5.187641517340634
2.775160789489746	-5.187468914975587
2.7754175662994385	-5.187103228278199
2.7754523754119873	-5.187053509401197
2.775474786758423	-5.1870215788237735
2.77549147605896	-5.186997684940934
2.7756333351135254	-5.186793738337307
2.7759177684783936	-5.186382502227122
2.7761645317077637	-5.186022750912999
2.7762277126312256	-5.185930149763367
2.7762980461120605	-5.185826972575036
2.7763054370880127	-5.185816341853873
2.7763965129852295	-5.185682166417877
2.7764313220977783	-5.1856297769612265
2.7764387130737305	-5.185619783278083
2.776501178741455	-5.185527643360319
2.7765774726867676	-5.185414517667651
2.776604652404785	-5.185374381157823
2.7767741680145264	-5.185122219069088
2.776839017868042	-5.185025441498695
2.776843547821045	-5.1850173731822595
2.777078151702881	-5.1846670149328675
2.7775187492370605	-5.183999588678917
2.777531862258911	-5.1839797942600825
2.7776477336883545	-5.18380280857542
2.777651071548462	-5.183797776937738
2.777890205383301	-5.183430654440459
2.777921199798584	-5.183382839064253
2.777944326400757	-5.183347204191792
2.778562545776367	-5.182450900863573
2.7786948680877686	-5.182327949389179
2.778944730758667	-5.182095210469637
2.7790024280548096	-5.182040866960451
2.7790510654449463	-5.181995132666781
2.779111862182617	-5.181937947919624
2.7791359424591064	-5.181915056554336
2.7791855335235596	-5.181868005866823
2.7792019844055176	-5.18185243865152
2.779269218444824	-5.181788594970118
2.7794389724731445	-5.181626549805198
2.7794742584228516	-5.1815924316755835
2.7794806957244873	-5.181586480679674
2.779639720916748	-5.181432787169188
2.7797155380249023	-5.181359244719877
2.779733657836914	-5.181340853744331
2.7799179553985596	-5.181161648320838
2.7799508571624756	-5.1811292464603795
2.7800281047821045	-5.1810531249915535
2.780555486679077	-5.180526167244965
2.780792474746704	-5.180285103354878
2.7809150218963623	-5.180159520413065
2.7810490131378174	-5.1800212022393435
2.781118154525757	-5.179949710647318
2.7812235355377197	-5.179840285039607
2.78147292137146	-5.179578662365023
2.7815747261047363	-5.179471276737009
2.7816219329833984	-5.1794212791838845
2.7816827297210693	-5.179356581698347
2.7816922664642334	-5.179346397611175
2.7817656993865967	-5.179268352456068
2.7819244861602783	-5.179098175367848
2.7819337844848633	-5.1790879870174376
2.7820680141448975	-5.178943353131016
2.782215118408203	-5.178783785248728
2.7822165489196777	-5.1787821411220145
2.782381296157837	-5.178602252680543
2.7825045585632324	-5.178466597327347
2.7825589179992676	-5.178406658849017
2.782635450363159	-5.178321560514965
2.7831614017486572	-5.177733331089393
2.7834086418151855	-5.177452047974131
2.7834739685058594	-5.177377288035161
2.783582925796509	-5.1772520388212975
2.7836551666259766	-5.177168643817801
2.783792734146118	-5.177009241971296
2.783797025680542	-5.177004406156438
2.7842206954956055	-5.176508381500213
2.784268617630005	-5.176451937103023
2.784679889678955	-5.175961665744099
2.7847092151641846	-5.175926592884202
2.785188674926758	-5.175349157769742
2.7852237224578857	-5.175307431917545
2.7852418422698975	-5.175286287808461
2.7855663299560547	-5.174906935956432
2.7856051921844482	-5.174861861871113
2.785644769668579	-5.174815832958727
2.785742998123169	-5.174700486497072
2.7858529090881348	-5.174571237388814
2.7858541011810303	-5.1745698936149624
2.7859222888946533	-5.174489335756321
2.785926342010498	-5.174484414352461
2.7859466075897217	-5.174460428256137
2.786099433898926	-5.1742790452176415
2.786123514175415	-5.174250473088817
2.7861249446868896	-5.174248672076266
2.7862539291381836	-5.17409462895085
2.786306381225586	-5.174031781350526
2.7863564491271973	-5.173971588572641
2.786557197570801	-5.173729289021704
2.786569595336914	-5.173714336027211
2.786628484725952	-5.173642687386396
2.7866971492767334	-5.1735591632198545
2.786700963973999	-5.173554823371168
2.7867326736450195	-5.173515819388705
2.786825180053711	-5.173403076786015
2.786835193634033	-5.173390849403477
2.7870545387268066	-5.173120994492715
2.7872374057769775	-5.17289463313413
2.787311315536499	-5.172802255986946
2.787447214126587	-5.1726326024758915
2.7876203060150146	-5.17241488347862
2.787705898284912	-5.172306887754481
2.787797212600708	-5.172191285677817
2.7878031730651855	-5.172183694758152
2.7878313064575195	-5.172148040492495
2.787874460220337	-5.172092910690579
2.787950277328491	-5.17199624860241
2.78830623626709	-5.171539211179875
2.788480281829834	-5.171313362141582
2.7885897159576416	-5.1711706857966115
2.788747549057007	-5.17096395013989
2.7887864112854004	-5.170913028236113
2.7888216972351074	-5.17086630095551
2.788928985595703	-5.170724996224657
2.7893993854522705	-5.170096713140725
2.789607524871826	-5.169817370303464
2.7896714210510254	-5.169730879697085
2.789724111557007	-5.1696594392393305
2.7897393703460693	-5.169638607657788
2.7898247241973877	-5.1695222748214915
2.7898507118225098	-5.169486736977346
2.7899577617645264	-5.169340696968971
2.790083408355713	-5.169168205190612
2.7902302742004395	-5.168965812652066
2.7905335426330566	-5.1685447032691725
2.7908191680908203	-5.1681440972315
2.790950298309326	-5.167958923689669
2.7911059856414795	-5.167737773239775
2.791271448135376	-5.167501946525293
2.791468381881714	-5.167219523311394
2.7915306091308594	-5.1671300438503245
2.791654109954834	-5.166951630616316
2.7919323444366455	-5.166547128177836
2.7921128273010254	-5.166283116159018
2.7921977043151855	-5.166158060298277
2.792370557785034	-5.165903247756657
2.792494535446167	-5.165719089173968
2.792496919631958	-5.16571580196633
2.7926297187805176	-5.165518155874829
2.7927353382110596	-5.165360203749328
2.7927467823028564	-5.165342973607514
2.7929561138153076	-5.165028409757866
2.7929980754852295	-5.164965337054089
2.7930266857147217	-5.164922000422246
2.793030261993408	-5.164916894780947
2.793268918991089	-5.164555209919208
2.793282985687256	-5.164532965995006
2.793337345123291	-5.16445101584339
2.7933688163757324	-5.1644029673750556
2.7934110164642334	-5.1643386256293065
2.793431282043457	-5.164307698039728
2.7935688495635986	-5.164096902426217
2.7936248779296875	-5.1640111152266295
2.793774127960205	-5.163780861794962
2.7938263416290283	-5.163700384029717
2.7938570976257324	-5.163653016350878
2.793884754180908	-5.163610343546961
2.793916940689087	-5.1635602823454505
2.794095039367676	-5.163283399907384
2.79433536529541	-5.162907631567757
2.7943408489227295	-5.162899333062474
2.794577121734619	-5.1625269926348425
2.794618606567383	-5.16246154366781
2.7948927879333496	-5.162026050718941
2.794923782348633	-5.161976926015166
2.795208215713501	-5.161521190404351
2.7952442169189453	-5.1614633590076915
2.7953639030456543	-5.1612701831011645
2.7954201698303223	-5.1611794055595785
2.7954530715942383	-5.161125952742665
2.7954583168029785	-5.161117710400734
2.7954823970794678	-5.161078556243385
2.795483350753784	-5.161076988813029
2.7955403327941895	-5.160984388093016
2.795564889907837	-5.160944733719427
2.795631170272827	-5.160837113979483
2.795665740966797	-5.160780494962157
2.7958474159240723	-5.1604840760865365
2.7959675788879395	-5.1602871224479285
2.7959821224212646	-5.160263368779142
2.796048641204834	-5.160153794881988
2.796121597290039	-5.160033774034529
2.7961227893829346	-5.160031359167118
2.7961552143096924	-5.159978068881916
2.796196460723877	-5.15991027968345
2.796433687210083	-5.159517060116114
2.796481132507324	-5.159437740322159
2.796483278274536	-5.159434522096824
2.796522378921509	-5.159369227169098
2.7967236042022705	-5.159033757840809
2.796729564666748	-5.1590228233820445
2.7968006134033203	-5.158904114883448
2.7968649864196777	-5.158795674516669
2.796870231628418	-5.158786888757936
2.796922206878662	-5.158698994380456
2.7969608306884766	-5.1586342994602665
2.797187328338623	-5.1582509264386935
2.797327756881714	-5.158012172265331
2.797384262084961	-5.157915996494703
2.7974660396575928	-5.1577766639469145
2.7975051403045654	-5.157709736653324
2.7978053092956543	-5.157194412883504
2.7979209423065186	-5.156994742248608
2.7979965209960938	-5.156863804786822
2.7980306148529053	-5.156804986409976
2.7980833053588867	-5.156713247799951
2.7981085777282715	-5.156669325676594
2.7984559535980225	-5.156063121488864
2.798564910888672	-5.155872445301308
2.7986021041870117	-5.155806944759606
2.7986032962799072	-5.1558044399862535
2.798647165298462	-5.155727369308567
2.79886794090271	-5.155337502697242
2.7990105152130127	-5.1550846786315425
2.7991065979003906	-5.154913935438134
2.799163341522217	-5.154812945098043
2.7992026805877686	-5.1547427671729835
2.79923415184021	-5.154685739238723
2.7992501258850098	-5.154657803407044
2.799274206161499	-5.154614759104052
2.799323081970215	-5.154527571105162
2.7993431091308594	-5.154491440682727
2.7997570037841797	-5.153746254949654
2.799783945083618	-5.153697571096716
2.7997970581054688	-5.153673652867557
2.799840211868286	-5.153595351179671
2.800171375274658	-5.152992718792175
2.8002214431762695	-5.1529012109861965
2.8003225326538086	-5.152715706940104
2.8004181385040283	-5.152540734399057
2.800429344177246	-5.152519733312742
2.8004817962646484	-5.152423325902658
2.8005380630493164	-5.152319888463537
2.800624132156372	-5.152160808017344
2.8006489276885986	-5.1521150404936265
2.8007752895355225	-5.151881227979198
2.800811529159546	-5.151813998620613
2.8008675575256348	-5.151710162370325
2.8009002208709717	-5.151648887262734
2.801046371459961	-5.151376234297478
2.8010494709014893	-5.151371415701754
2.801053524017334	-5.151363534892539
2.801244020462036	-5.1510072835264635
2.8012771606445312	-5.150945255106537
2.8013219833374023	-5.150861169196671
2.8014421463012695	-5.150635366247579
2.8015410900115967	-5.1504489984128154
2.8015499114990234	-5.150433168278003
2.801630735397339	-5.150279649476419
2.801752805709839	-5.150048583641835
2.8018057346343994	-5.149947988702736
2.8018598556518555	-5.149845402503062
2.8019444942474365	-5.149684296671025
2.8020899295806885	-5.149407202999253
2.8021023273468018	-5.149383026778483
2.8021936416625977	-5.149208363362831
2.802243709564209	-5.149112719809832
2.8023085594177246	-5.148988501000137
2.802354335784912	-5.148900720502346
2.8023815155029297	-5.148848269009061
2.8024306297302246	-5.148753549719672
2.8026387691497803	-5.148352003422584
2.802837610244751	-5.147966580203494
2.8028440475463867	-5.147954388513358
2.8028671741485596	-5.14790928360615
2.80287504196167	-5.147894031688596
2.802919864654541	-5.147806491779653
2.8029632568359375	-5.1477225058191145
2.803243637084961	-5.147174937729012
2.803246259689331	-5.1471696325633225
2.8035340309143066	-5.146605946027448
2.8035850524902344	-5.146506889843884
2.803651809692383	-5.146380303351528
2.8036868572235107	-5.146314872916767
2.804182767868042	-5.145412486173608
2.8041927814483643	-5.145394464796657
2.8042995929718018	-5.145199574837054
2.804309606552124	-5.145180927458295
2.804450035095215	-5.144923862251778
2.8045308589935303	-5.144775750356297
2.8045341968536377	-5.144769181848111
2.8045668601989746	-5.1447097454393145
2.804579973220825	-5.144685594166223
2.8046815395355225	-5.144498659609502
2.8047075271606445	-5.1444506379673935
2.8049516677856445	-5.143999505884441
2.8051040172576904	-5.1437164368123796
2.805344820022583	-5.1432610516858634
2.805502414703369	-5.142948727438795
2.805581569671631	-5.142790069929875
2.8055942058563232	-5.142765069050068
2.8057668209075928	-5.142418475412586
2.805816650390625	-5.142318947270338
2.805819511413574	-5.14231246211184
2.805821418762207	-5.1423086973231
2.8058512210845947	-5.142248407319464
2.805856704711914	-5.14223742497811
2.8061084747314453	-5.14172913661691
2.8061282634735107	-5.141688860045678
2.8062734603881836	-5.141393863434535
2.8063087463378906	-5.14132256853498
2.806478261947632	-5.140977074183543
2.8067283630371094	-5.140497453500993
2.806821823120117	-5.140340567463179
2.806910514831543	-5.140192143382071
2.807000160217285	-5.1400414671247
2.807241201400757	-5.139635492651994
2.8072826862335205	-5.139565262488638
2.8072924613952637	-5.139548908182792
2.807344675064087	-5.139460520062298
2.8075194358825684	-5.139164255155824
2.8075406551361084	-5.139128327148091
2.8075549602508545	-5.1391042050802325
2.807636022567749	-5.138966245856997
2.8076984882354736	-5.138859797320714
2.807727098464966	-5.138810633829891
2.8079447746276855	-5.138439007986483
2.808173656463623	-5.138045824637356
2.808192253112793	-5.138013756326415
2.8082144260406494	-5.137975370571592
2.8083605766296387	-5.137723347421306
2.808497428894043	-5.1374869663554374
2.8086066246032715	-5.137297076018492
2.8086836338043213	-5.137163087195627
2.8087072372436523	-5.1371225351154575
2.808870792388916	-5.136837269006892
2.8088982105255127	-5.13678935604886
2.8089234828948975	-5.136745463815983
2.8089261054992676	-5.136740794841431
2.8089852333068848	-5.136637608346037
2.8091604709625244	-5.136330206726896
2.8092801570892334	-5.136119984106353
2.8093504905700684	-5.135995996438482
2.8093760013580322	-5.135951154042737
2.8094797134399414	-5.1357680930702845
2.8096954822540283	-5.135386075274507
2.8098883628845215	-5.135043312316631
2.8101351261138916	-5.134603079134879
2.8101534843444824	-5.13456988670123
2.8101799488067627	-5.134522507321959
2.8107640743255615	-5.1334709561603376
2.810868978500366	-5.133280588272479
2.8109164237976074	-5.133194437813701
2.8110766410827637	-5.132901678449028
2.8110947608947754	-5.132870110417924
2.811333656311035	-5.132433905400582
2.81134295463562	-5.132416736641399
2.8114306926727295	-5.132256336575499
2.8115270137786865	-5.132079648473173
2.8115475177764893	-5.132041740469864
2.8115625381469727	-5.13201427244788
2.8115627765655518	-5.13201365137901
2.8115832805633545	-5.131976002414765
2.811678647994995	-5.131801022719838
2.811690330505371	-5.131779456337294
2.8117127418518066	-5.131738037850896
2.811767339706421	-5.131637619161031
2.8118703365325928	-5.131447748076225
2.8119466304779053	-5.131307505018953
2.8120064735412598	-5.131198414586576
2.8120522499084473	-5.131115697046462
2.8121418952941895	-5.130954766635981
2.812178611755371	-5.130889549495875
2.8124313354492188	-5.1304381326805535
2.8124818801879883	-5.130347660147767
2.8125736713409424	-5.130183206297068
2.812574863433838	-5.130181149825313
2.8125994205474854	-5.130136167191827
2.812615394592285	-5.130108414580155
2.8126866817474365	-5.129980271668567
2.8129968643188477	-5.12942092949204
2.8132498264312744	-5.128963231810417
2.813291311264038	-5.128887858088828
2.813371419906616	-5.128742134345126
2.8134076595306396	-5.128676633716063
2.8134148120880127	-5.128663241737133
2.8134796619415283	-5.128545004545778
2.8137271404266357	-5.12809276546496
2.8138506412506104	-5.127866288773266
2.814021110534668	-5.127553398398033
2.8142449855804443	-5.127140541382263
2.81426739692688	-5.127097867785142
2.8142848014831543	-5.127066792602259
2.8143956661224365	-5.126861346482295
2.814507007598877	-5.126655051878386
2.8147034645080566	-5.126289830013932
2.814946413040161	-5.125835894268501
2.8150203227996826	-5.125698236043508
2.815108299255371	-5.125532750403455
2.8151333332061768	-5.125485801588036
2.8151984214782715	-5.1253636955224176
2.8153328895568848	-5.125110781927953
2.8156168460845947	-5.124574532219363
2.8156464099884033	-5.1245189829124325
2.8156769275665283	-5.124461015562212
2.8157284259796143	-5.124363390238279
2.815812110900879	-5.1242043743429075
2.8160719871520996	-5.123710114571346
2.8162355422973633	-5.123397936683304
2.8162505626678467	-5.123368694564665
2.816293478012085	-5.123286763931656
2.8164143562316895	-5.123055360524109
2.816645622253418	-5.122609683489221
2.81672739982605	-5.1224536630930375
2.81677508354187	-5.122361360377183
2.8168387413024902	-5.122239057522884
2.816920280456543	-5.122081196885772
2.8169291019439697	-5.122064153296308
2.817059278488159	-5.121812295167456
2.8172097206115723	-5.1215210377244995
2.81730580329895	-5.121335392523888
2.817356586456299	-5.121237840006746
2.8175339698791504	-5.1209141425287354
2.8176488876342773	-5.120736293362796
2.8178672790527344	-5.120409535025965
2.8179125785827637	-5.1203420619613755
2.8181731700897217	-5.1199525568529936
2.818282127380371	-5.119789715190466
2.818291187286377	-5.119775401648376
2.8183462619781494	-5.119692799659912
2.818351984024048	-5.119683929930737
2.818354368209839	-5.1196806771229895
2.818380355834961	-5.119641540841933
2.818389654159546	-5.119627327472264
2.8185958862304688	-5.119316519434422
2.818603515625	-5.119304930405588
2.818646192550659	-5.119240270034213
2.818706750869751	-5.119148627697486
2.818714141845703	-5.119137447489898
2.8187479972839355	-5.119086367785566
2.8187923431396484	-5.119019048680773
2.8188395500183105	-5.118947353943413
2.818857431411743	-5.118920149756338
2.818915843963623	-5.118831168372138
2.8189637660980225	-5.118758363907256
2.8191730976104736	-5.118439168352596
2.8192102909088135	-5.1183819804742505
2.819228410720825	-5.118354290237325
2.8193042278289795	-5.1182383825492925
2.8193211555480957	-5.1182121270050756
2.8193845748901367	-5.118115008659433
2.8194496631622314	-5.11801500452287
2.8194961547851562	-5.1179433668268945
2.819580316543579	-5.117813723642946
2.819594383239746	-5.117791105427669
2.819697618484497	-5.117632299899133
2.819709062576294	-5.117614837412722
2.819715976715088	-5.1176039751014715
2.8198306560516357	-5.117427127929458
2.8199665546417236	-5.117215848693484
2.820012092590332	-5.117145027905272
2.8200693130493164	-5.1170559187490765
2.82008957862854	-5.1170242972377515
2.82015323638916	-5.116924988982516
2.820235013961792	-5.11679718406725
2.820286273956299	-5.1167168189171175
2.8203530311584473	-5.116612564407334
2.8204009532928467	-5.116536851180935
2.8204236030578613	-5.116501769829311
2.820533514022827	-5.1163292871064465
2.8205602169036865	-5.116287551850411
2.820560932159424	-5.116286414578135
2.820693016052246	-5.116078502620293
2.820819616317749	-5.115879589814186
2.8208203315734863	-5.115878216680481
2.820824146270752	-5.115872330706142
2.8211488723754883	-5.115371501548742
2.8215396404266357	-5.114779484897427
2.8216140270233154	-5.114667653106375
2.821626663208008	-5.114648671928515
2.821631908416748	-5.114640260855195
2.8217146396636963	-5.114514508405393
2.821835517883301	-5.114330389496232
2.8219363689422607	-5.1141762611913695
2.821946620941162	-5.11416101721273
2.8220770359039307	-5.113961153196624
2.822112798690796	-5.113906412638176
2.822138547897339	-5.113866900489061
2.8222084045410156	-5.113760225920293
2.82234787940979	-5.113544775860739
2.822397470474243	-5.113468140279614
2.822507381439209	-5.113298534480757
2.822605609893799	-5.113146477356118
2.8227758407592773	-5.112882273152966
2.8227880001068115	-5.112863104812398
2.822927236557007	-5.112644829289994
2.8230223655700684	-5.112496830394344
2.823086977005005	-5.1123966412821975
2.823150396347046	-5.112297825363442
2.82334041595459	-5.111999001902479
[truncated: 329,531 more rows]
