# Supplementary material for: Peering inside the black box by learning the relevance of many-body functions in neural network potentials
Source: Nat Commun. 2025 Nov 10;16:9898. doi: 10.1038/s41467-025-65863-0 (PMC12603069; doi:10.1038/s41467-025-65863-0)
Supplement: Supplementary file 11 — Source Data Fig S3 [file 41467_2025_65863_MOESM11_ESM.zip › fig_s3_wm_2B_mb/2b_mbe_methane_PaiNN.csv]

r	2b_mbe
3.142585039138794	3.656292287701646
3.181914806365967	3.1080967211185753
3.2014312744140625	2.8638960701276996
3.239179849624634	2.4417335681078063
3.2467875480651855	2.3643209755433503
3.2585675716400146	2.2481563007310355
3.268629789352417	2.1531777098836145
3.269890308380127	2.1415403626511775
3.2708113193511963	2.1330694842119846
3.272916078567505	2.1138116764387416
3.274836778640747	2.0963507972041198
3.277214765548706	2.074895588173332
3.2799456119537354	2.050565199199385
3.2835094928741455	2.0191873585979314
3.288861036300659	1.9729830145773368
3.289747476577759	1.9654549989893528
3.296098470687866	1.9121586405505973
3.2990026473999023	1.888085488592286
3.3005027770996094	1.8757277097478338
3.300898790359497	1.872475900843888
3.30354905128479	1.8508205800302915
3.308030605316162	1.8146419271521048
3.3115315437316895	1.786642012746407
3.311701774597168	1.7852786382958175
3.3126606941223145	1.7776331076691645
3.3167853355407715	1.7450499337808667
3.3177661895751953	1.737399023327975
3.318476438522339	1.7318766142646873
3.326190710067749	1.672717651891661
3.3271236419677734	1.6656681909750852
3.329694986343384	1.6463726817598703
3.3310186862945557	1.6365102842378674
3.3347902297973633	1.6086647448128897
3.339250326156616	1.576097405160251
3.3393712043762207	1.5752143149781732
3.340178966522217	1.5693245880744109
3.3433926105499268	1.5460723057761343
3.343440055847168	1.5457308171021396
3.346346378326416	1.5249909302333338
3.348146438598633	1.5122567939692564
3.3486835956573486	1.50846784632851
3.34917950630188	1.5049783783390982
3.35091233253479	1.4927489731306478
3.351543426513672	1.488316667471346
3.3534011840820312	1.4753674180482248
3.353651285171509	1.4736357717636617
3.357144832611084	1.449615285405204
3.358116626739502	1.4429814460437527
3.359945058822632	1.4305593161994432
3.3599870204925537	1.430279874847027
3.360382318496704	1.4276032931783345
3.3612895011901855	1.4214833990106222
3.3634207248687744	1.4072092897136712
3.3634817600250244	1.4068012589983456
3.367457151412964	1.380506154413312
3.3676247596740723	1.3794064604925351
3.368560791015625	1.373266350877925
3.3739612102508545	1.3382509780950613
3.3741750717163086	1.336877621912362
3.377178192138672	1.317791389188831
3.379298448562622	1.3044374125002114
3.379944086074829	1.3003887108480572
3.380819797515869	1.2949129683021035
3.3812780380249023	1.29205547248735
3.3820760250091553	1.2870888147779413
3.383366107940674	1.2790865506440694
3.3858320713043213	1.2638908329702296
3.38957142829895	1.2410721380915177
3.389714479446411	1.2402055235503502
3.3901846408843994	1.2373592505107203
3.396005392074585	1.2025138064947307
3.397191286087036	1.1955072469803016
3.3975024223327637	1.1936733809785505
3.399142026901245	1.1840531778423928
3.403650999069214	1.1578855964307309
3.404541492462158	1.1527653582701909
3.404649496078491	1.152144657977935
3.4059829711914062	1.1445111710139573
3.40614652633667	1.1435769147657662
3.4063780307769775	1.1422565603010146
3.4082517623901367	1.1316054884181082
3.4087374210357666	1.128854663115051
3.409956455230713	1.1219782263651727
3.4100351333618164	1.1215371470819315
3.4108476638793945	1.1169801096818714
3.4109089374542236	1.116637752766291
3.4109606742858887	1.1163473153091212
3.4145312309265137	1.0964596002006242
3.4146230220794678	1.095952883956059
3.4149789810180664	1.093983069464751
3.414999485015869	1.0938701225896201
3.4168288707733154	1.0838059472265593
3.4181721210479736	1.0764421526518628
3.421997308731079	1.0556706247484264
3.4232215881347656	1.0490821037173905
3.4236233234405518	1.0469261980824314
3.4238576889038086	1.0456701566696864
3.424910545349121	1.0400447073240793
3.424931764602661	1.0399330267653948
3.4264910221099854	1.031703153015207
3.4265031814575195	1.0316354462266277
3.428539991378784	1.0209408324997966
3.4286463260650635	1.0203845891057188
3.4296720027923584	1.0150343758305187
3.430353879928589	1.0114867030759704
3.4319565296173096	1.0031837361859877
3.436406373977661	0.9803669836866451
3.437131643295288	0.9766832467250524
3.437932014465332	0.9726270916728663
3.4382615089416504	0.9709594136242892
3.4422178268432617	0.9510873903645525
3.4444823265075684	0.939821087009296
3.4446051120758057	0.9392128425203436
3.4447081089019775	0.9387026179094713
3.444824457168579	0.9381225122107031
3.44732666015625	0.9257909554135142
3.4482173919677734	0.9214274448812798
3.448749542236328	0.9188269329026291
3.450482130050659	0.9103992559566247
3.451070785522461	0.9075592139772475
3.4520976543426514	0.9026318725359346
3.4521312713623047	0.9024704005424322
3.452345848083496	0.9014353479095156
3.4537038803100586	0.8949025984553605
3.453908920288086	0.8939195456725222
3.455003023147583	0.8886879410433526
3.4572277069091797	0.8781085074968171
3.4575798511505127	0.8764430979475013
3.4586801528930664	0.871249115221735
3.4596989154815674	0.8664556285464275
3.4603235721588135	0.8635267980233845
3.460740566253662	0.8615740179186244
3.4613916873931885	0.8585327491798873
3.4619076251983643	0.8561260371862467
3.463505506515503	0.848704574610085
3.463693618774414	0.847832553000023
3.4643805027008057	0.8446573547868494
3.465914249420166	0.8375944219324651
3.4672656059265137	0.8314322718261207
3.467735528945923	0.8292979558093001
3.4716532230377197	0.8116452340907103
3.4746458530426025	0.7983222737495574
3.4749374389648438	0.7970319784909492
3.4760661125183105	0.7920469254804345
3.4764301776885986	0.7904449680528343
3.4768171310424805	0.7887431059712502
3.478850841522217	0.7798360020249007
3.479471445083618	0.7771288932454712
3.47971510887146	0.7760663487950734
3.4798266887664795	0.7755806907665121
3.4805164337158203	0.7725814003044489
3.4805448055267334	0.7724571142338128
3.4810233116149902	0.7703808284011009
3.48107647895813	0.7701505416484338
3.483043670654297	0.7616561489868294
3.483447313308716	0.7599228285740884
3.484084129333496	0.7571950798977953
3.484323501586914	0.7561672663279451
3.485024929046631	0.7531629061028831
3.48504900932312	0.7530596723668768
3.4852471351623535	0.7522123403447156
3.485504150390625	0.7511118777953865
3.4856832027435303	0.7503474299504953
3.486870050430298	0.745283723773464
3.487839460372925	0.7411642035647747
3.4884591102600098	0.7385381894826994
3.488999128341675	0.7362538078373717
3.489105224609375	0.7358063036410991
3.4899661540985107	0.7321760630736196
3.490255832672119	0.730956527342967
3.491159200668335	0.7271627964660401
3.492227077484131	0.7226938801846865
3.49261736869812	0.7210654639641643
3.4928805828094482	0.7199686013251121
3.4934682846069336	0.717521318002114
3.494717836380005	0.7123372455645951
3.4969239234924316	0.7032378480038775
3.4974422454833984	0.7011111072775145
3.49763822555542	0.7003079304519799
3.4984395503997803	0.6970290797251852
3.4989402294158936	0.6949853238782473
3.4993155002593994	0.693457212516988
3.4993703365325928	0.6932339245360759
3.499394416809082	0.6931354760208728
3.500741720199585	0.6876648723676353
3.5012309551239014	0.6856850589860484
3.5016658306121826	0.6839277951052836
3.50197172164917	0.6826937695901862
3.5020217895507812	0.6824916403959431
3.50217604637146	0.6818693356283312
3.5023043155670166	0.6813531765941341
3.502971649169922	0.6786675166068497
3.50374698638916	0.6755582276248102
3.5050368309020996	0.6703992367168166
3.507401466369629	0.6610035540202812
3.508697032928467	0.6558899828309626
3.5088276863098145	0.6553748660776488
3.509309768676758	0.6534786747576495
3.509321451187134	0.6534328327082068
3.509342908859253	0.6533487097674904
3.509481430053711	0.6528030177666961
3.510599374771118	0.6484156061596535
3.51068115234375	0.6480955963591426
3.5108284950256348	0.6475191410864238
3.5122621059417725	0.6419227748492906
3.514613628387451	0.6328129587249025
3.515552282333374	0.6291985243279008
3.5165038108825684	0.6255498824828938
3.517073154449463	0.6233690503047438
3.517310380935669	0.6224625553411198
3.517552137374878	0.6215399365192718
3.5182127952575684	0.6190197102895802
3.5208165645599365	0.6091351554684619
3.521153450012207	0.6078616329303275
3.5235142707824707	0.5989692943969209
3.5237274169921875	0.5981701910801736
3.5251498222351074	0.5928523678393458
3.5254828929901123	0.5916124928170108
3.5258595943450928	0.5902118187006469
3.526319980621338	0.5885047015460563
3.52767014503479	0.5835153885462754
3.527688503265381	0.5834480184389879
3.5279526710510254	0.5824748231295933
3.528169870376587	0.5816754262839883
3.529981851577759	0.5750512240512426
3.5300281047821045	0.5748837606898629
3.530571699142456	0.5729111842128107
3.531022548675537	0.5712778390683031
3.531386613845825	0.5699598676342674
3.5317373275756836	0.5686942260561727
3.532250165939331	0.5668411252647925
3.532480478286743	0.5660111933447323
3.533076047897339	0.5638674627359235
3.5332396030426025	0.5632789831807568
3.5337038040161133	0.5616119759016724
3.534350633621216	0.5592943752949835
3.5347578525543213	0.5578376891131804
3.5354831218719482	0.5552463762251643
3.5374906063079834	0.5481093733546945
3.5375654697418213	0.5478440788837489
3.5378592014312744	0.5468050318747162
3.538560390472412	0.544329911957047
3.5397534370422363	0.5401366241247665
3.5401976108551025	0.538580303009843
3.540952444076538	0.5359428051198258
3.541577100753784	0.5337777932415726
3.5418097972869873	0.5329729389432503
3.541959047317505	0.5324567187673725
3.5419740676879883	0.5324056653382323
3.542869806289673	0.5293167935858185
3.542910575866699	0.5291798285536236
3.5451154708862305	0.5216189169819216
3.5455315113067627	0.5201997083224548
3.546510934829712	0.51686842352782
3.5475189685821533	0.5134502194865558
3.5475220680236816	0.5134408558659374
3.5491766929626465	0.5078570690889617
3.5493948459625244	0.5071234108935903
3.549530267715454	0.5066685429597242
3.549787998199463	0.505803042057146
3.5497944355010986	0.5057814603011184
3.5500121116638184	0.5050516637773592
3.550050735473633	0.5049222297576175
3.5500869750976562	0.5048009634960677
3.552234411239624	0.49763029773780953
3.5530219078063965	0.49501599240051597
3.5539495944976807	0.49195060322310624
3.554295539855957	0.49081013755245095
3.555492639541626	0.48686243153611386
3.555647134780884	0.48635207007233383
3.556114673614502	0.4848095815047797
3.5567097663879395	0.48285026667759867
3.556943893432617	0.4820786573156819
3.557626485824585	0.4798402608788823
3.557703971862793	0.47958523796970987
3.557746171951294	0.4794458375011308
3.5578224658966064	0.47919629591043256
3.558173179626465	0.47804716611913367
3.558588743209839	0.4766886551598315
3.5587234497070312	0.47624793126368914
3.5594301223754883	0.4739427052538394
3.5599210262298584	0.4723453140064011
3.5604543685913086	0.4706125385371367
3.5606720447540283	0.46990652302733693
3.560826301574707	0.46940610005595396
3.5613725185394287	0.4676377387706525
3.563340187072754	0.4613000796638893
3.56357479095459	0.46054752839983415
3.5639331340789795	0.4594002844921543
3.564875364303589	0.4563906423149797
3.56534743309021	0.4548870536389886
3.5655934810638428	0.454102969404512
3.566538095474243	0.4511064450899305
3.566739082336426	0.4504692871818947
3.5678000450134277	0.447117594922958
3.5684454441070557	0.44508472492008
3.568995952606201	0.4433550178108612
3.5700576305389404	0.44002862639148566
3.5701191425323486	0.4398361107333173
3.5705273151397705	0.43856144056794744
3.571014881134033	0.43704212457098635
3.5712969303131104	0.43616225784448215
3.5715813636779785	0.43528029938889645
3.5717222690582275	0.4348422005728678
3.5726208686828613	0.43206035455061187
3.57344651222229	0.4295129170346854
3.573469877243042	0.42944138663636533
3.5738420486450195	0.42829654892755364
3.5738608837127686	0.42823819594293955
3.5742640495300293	0.42699998770239045
3.574342966079712	0.42675771706227783
3.5745556354522705	0.4261052297172436
3.574674129486084	0.42574176094730376
3.574791669845581	0.4253815672851573
3.5756349563598633	0.4228021043570376
3.576023817062378	0.4216101551028322
3.5766384601593018	0.4197151295256232
3.5768120288848877	0.41917959747941547
3.5787909030914307	0.4131052198502285
3.5789241790771484	0.4126983667622146
3.5797362327575684	0.41022051834439166
3.5800511837005615	0.4092613524906903
3.5801079273223877	0.4090890158035245
3.5803799629211426	0.40826153495687345
3.580857038497925	0.4068138583637788
3.5810306072235107	0.4062878425951446
3.5814077854156494	0.4051457450890079
3.5821292400360107	0.40296604433532845
3.5828158855438232	0.4008975618658024
3.5829555988311768	0.40047746512235616
3.5831432342529297	0.39991248745744556
3.5837433338165283	0.39811167862084496
3.583815336227417	0.3978954300057813
3.583909511566162	0.39761319579451193
3.5841939449310303	0.39676095253732546
3.584247589111328	0.3965977529011693
3.5844666957855225	0.39594507381586963
3.5845160484313965	0.39579829840174163
3.5850813388824463	0.39410912977544
3.585258960723877	0.3935799051419018
3.5854063034057617	0.3931411612881961
3.586287260055542	0.3905197011828556
3.5863027572631836	0.390474165130434
3.5863747596740723	0.39026025459736235
3.5868513584136963	0.3888464240404197
3.5873637199401855	0.3873286047106812
3.587966203689575	0.3855495110893359
3.588131904602051	0.38506082686403564
3.5891337394714355	0.38211140427580137
3.589477300643921	0.38110299839266926
3.589484930038452	0.38108083866401765
3.5895028114318848	0.38102822529640346
3.590269088745117	0.3787823122063134
3.590317964553833	0.37864019906445723
3.5904510021209717	0.37825065746579867
3.5909435749053955	0.37681232072893955
3.591294288635254	0.3757891358318979
3.5915517807006836	0.37503948063518333
3.5923469066619873	0.3727290389452689
3.592952251434326	0.37097378610883824
3.593325614929199	0.36989348341499273
3.593583106994629	0.3691494777351725
3.594015598297119	0.3679011291224663
3.5958876609802246	0.362521248356769
3.5960886478424072	0.36194590716238384
3.5973291397094727	0.3584047450213963
3.5977163314819336	0.35730235435365376
3.5985028743743896	0.3550685437470018
3.5985753536224365	0.35486369097731174
3.5989391803741455	0.3538325434469929
3.599924325942993	0.3510489930498917
3.600640058517456	0.34903365498462247
3.6007962226867676	0.3485938769168171
3.6013343334198	0.34708283126807515
3.6018199920654297	0.345721417926506
3.6019866466522217	0.34525434576160574
3.6023151874542236	0.34433414831245024
3.602344036102295	0.34425290723828805
3.6031134128570557	0.34209665769692776
3.603430986404419	0.34120769212158786
3.6035075187683105	0.34099365251800995
3.603642463684082	0.3406164892047334
3.603778123855591	0.340236992648304
3.603947162628174	0.33976430449126305
3.6041033267974854	0.33932805253553155
3.6042211055755615	0.33899881048296887
3.604405403137207	0.33848386775969885
3.604895830154419	0.3371150066132147
3.605348587036133	0.3358536404318597
3.6053993701934814	0.3357116221320582
3.607203960418701	0.33070639057549656
3.607347249984741	0.3303101232473953
3.6075358390808105	0.32978974828276275
3.6077334880828857	0.32924431894452955
3.6080305576324463	0.3284245850302927
3.608248710632324	0.3278240933104897
3.608341932296753	0.3275677179460086
3.60878324508667	0.32635389841272433
3.6091859340667725	0.3252485175908286
3.609272003173828	0.32501242619985415
3.6100757122039795	0.3228111455060203
3.611114740371704	0.3199767278935117
3.611539125442505	0.31882075106318863
3.6125552654266357	0.316066574352067
3.6125967502593994	0.31595290738362714
3.6128318309783936	0.31531957361582164
3.613175630569458	0.314396700337217
3.6137747764587402	0.3127955939684832
3.614006280899048	0.312177238923804
3.614166736602783	0.3117475569094341
3.6142916679382324	0.3114171012915383
3.614715337753296	0.31028936584767886
3.6149587631225586	0.30964206499765057
3.6153206825256348	0.30868116307582527
3.6154890060424805	0.30823525276147734
3.61696457862854	0.3043332535244696
3.617262601852417	0.30354847976817023
3.6173453330993652	0.3033303850654283
3.6179001331329346	0.3018707681764461
3.618884563446045	0.2992895746709956
3.619556188583374	0.29753402814669805
3.619699001312256	0.29716148865986103
3.6205575466156006	0.2949260012731991
3.620588541030884	0.2948455401124592
3.6210923194885254	0.29353807366144835
3.6214535236358643	0.29260315340907717
3.622023344039917	0.2911227161709018
3.622424840927124	0.29007702006809755
3.6224589347839355	0.2899883679682409
3.6229095458984375	0.2888175454623254
3.6230387687683105	0.28848342664702553
3.623129367828369	0.2882461547952402
3.6231610774993896	0.28816404658115236
3.6233694553375244	0.28762257128551205
3.623569965362549	0.2871035084737006
3.623596429824829	0.2870329885097642
3.623760223388672	0.28661096402341313
3.623868942260742	0.2863295458799069
3.6241238117218018	0.28567068071617197
3.6245217323303223	0.28464216519176055
3.6247353553771973	0.28409098183154624
3.6249701976776123	0.2834831018925774
3.6252708435058594	0.2827110144871998
3.6257338523864746	0.28151995041023437
3.6267459392547607	0.2789244688097803
3.627004861831665	0.2782626940053179
3.62719464302063	0.27777725220950344
3.627203941345215	0.27775340025589346
3.627506732940674	0.2769805291925347
3.6289777755737305	0.27324347039276864
3.629070281982422	0.27300926865056896
3.6290907859802246	0.272957400921674
3.629159450531006	0.2727839374568357
3.629394769668579	0.27218945579414244
3.6295361518859863	0.27183271324875324
3.6297149658203125	0.27138170877333234
3.6298186779022217	0.2711206284901726
3.629910707473755	0.2708883490757712
3.630018472671509	0.2706173446364257
3.631089210510254	0.2679273251634875
3.631113290786743	0.2678659899233935
3.6311726570129395	0.2677184586145742
3.6314079761505127	0.26712868226275166
3.631838083267212	0.266052288950382
3.632561445236206	0.2642470784622022
3.6327648162841797	0.2637405230007275
3.633060932159424	0.263003641067197
3.633244752883911	0.26254640935701445
3.633463144302368	0.26200373380874664
3.63366961479187	0.2614913934318781
3.6336984634399414	0.2614202459951671
3.6344361305236816	0.2595929209549799
3.6345043182373047	0.259424753652306
3.634800672531128	0.25869237446223003
3.6375186443328857	0.252019720743873
3.637896776199341	0.2510973610040035
3.638277053833008	0.250170602068037
3.6389856338500977	0.24844882260041778
3.639450788497925	0.24732141263706042
3.640026569366455	0.24593093060696836
3.6408920288085938	0.2438826166176673
3.641235113143921	0.24308505586353846
3.641775369644165	0.24183311609596148
3.6418535709381104	0.24165150509179933
3.641941785812378	0.24144799490521374
3.6428494453430176	0.2393528609893374
3.643022298812866	0.2389549562393194
3.643221378326416	0.23849701453853367
3.644167184829712	0.23632754368189812
3.644402265548706	0.23578939021561718
3.6449763774871826	0.23447840670439724
3.645860433578491	0.23246653253730365
3.6465647220611572	0.23086925362612787
3.6473817825317383	0.22902168146937796
3.6475956439971924	0.22853934829652767
3.6478824615478516	0.22789227174291682
3.6481006145477295	0.22740169278883982
3.6481411457061768	0.22731043460342182
3.648300886154175	0.2269511313040069
3.649199962615967	0.22493204671454814
3.6496217250823975	0.2239874181321233
3.6499691009521484	0.22321068989050064
3.6500823497772217	0.222957793139114
3.6501498222351074	0.22280746038219768
3.650184154510498	0.22273038716141436
3.650277614593506	0.2225223963394627
3.6503405570983887	0.22238184107673487
3.650714874267578	0.2215472000284926
3.6508240699768066	0.22130441153676994
3.6510708332061768	0.22075541429622314
3.6511542797088623	0.22056994628475124
3.6511919498443604	0.22048588742775488
3.6515183448791504	0.21976110488850886
3.6515305042266846	0.219734516878477
3.651623010635376	0.2195291297874482
3.6516361236572266	0.2195002209596124
3.651848554611206	0.21902900107418266
3.652381420135498	0.21784995680623553
3.6523830890655518	0.2178466760104345
3.652677297592163	0.2171973011829622
3.653137445449829	0.2161838597405259
3.6536145210266113	0.21513579934197313
3.6536571979522705	0.21504257950084682
3.654081344604492	0.21411333461398097
3.6548855304718018	0.2123557390357913
3.655604839324951	0.21078907173834516
3.6557350158691406	0.2105054497072476
3.6559898853302	0.20995190720819057
3.656318426132202	0.2092393617019277
3.6564249992370605	0.2090083016052242
3.6565544605255127	0.20872802032241244
3.6573429107666016	0.2070229205065217
3.6583240032196045	0.20490945741318178
3.6590797901153564	0.2032866645354301
3.6592350006103516	0.20295508643415716
3.6594064235687256	0.20258778125185484
3.6599860191345215	0.2013488808081556
3.6603405475616455	0.20059291521307365
3.660546064376831	0.20015528860211318
3.6605582237243652	0.20012900077727425
3.6608450412750244	0.19951839106561153
3.660963773727417	0.19926580357966017
3.6612906455993652	0.1985713612226747
3.662266731262207	0.19650219249802126
3.6623218059539795	0.19638583049784297
3.662555456161499	0.19589116242965776
3.6627440452575684	0.19549275618429984
3.663179636001587	0.1945741389177036
3.663271188735962	0.19438095968336278
3.6633005142211914	0.19431919244533313
3.6633710861206055	0.19417051203497815
3.6636300086975098	0.1936254771674759
3.6637542247772217	0.19336419969001728
3.664536237716675	0.19172268602103504
3.665696144104004	0.18929979678040976
3.665876865386963	0.18892381296725524
3.665914535522461	0.1888446426480308
3.666799306869507	0.18700815810329652
3.66683030128479	0.18694389570029712
3.6673264503479004	0.1859175423099355
3.6681551933288574	0.1842075558910936
3.6683061122894287	0.1838965632650984
3.6684324741363525	0.1836365888184306
3.6688196659088135	0.18284186051186957
3.668915271759033	0.18264561347649133
3.6689436435699463	0.18258718440164046
3.669318914413452	0.18181814817594044
3.670452117919922	0.17950614967933087
3.670957565307617	0.17847891313045716
3.67106556892395	0.1782600403418786
3.6711978912353516	0.17799144933704358
3.67254900932312	0.17525454016859832
3.672614336013794	0.17512133756684856
3.6729576587677	0.17442450306960455
3.673238515853882	0.17385411992156996
3.673736333847046	0.1728457900400675
3.674021005630493	0.17226992595707857
3.6744401454925537	0.17142333111689645
3.674816846847534	0.17066404662720847
3.6749117374420166	0.17047307737554407
3.675009250640869	0.1702768320342991
3.675153970718384	0.1699855567170827
3.6755170822143555	0.1692563920325818
3.6757140159606934	0.16886023181226606
3.6760220527648926	0.16824131363572903
3.6761250495910645	0.16803623227701903
3.6765196323394775	0.1672461816367925
3.6765735149383545	0.1671388116103727
3.676645517349243	0.16699396697162472
3.6769297122955322	0.1664249908946216
3.677600860595703	0.1651044504392134
3.6786463260650635	0.1630788210625691
3.679893970489502	0.1606696703303545
3.6805856227874756	0.1593107873784545
3.680853843688965	0.1587835998342917
3.68186616897583	0.15679869587755624
3.6824240684509277	0.15570763609156502
3.682830810546875	0.1549138179917935
3.6830806732177734	0.15442600765343562
3.683161973953247	0.15426808723140573
3.6832387447357178	0.15411825333692386
3.6842169761657715	0.15221620072058117
3.684704065322876	0.15127195213953937
3.6851963996887207	0.1503198131744179
3.6855697631835938	0.1495989093059924
3.685650587081909	0.14944299996798627
3.685734748840332	0.14928062986384383
3.686371088027954	0.14805541639569508
3.68644118309021	0.14792049391277873
3.6867473125457764	0.14733295435634064
3.687166929244995	0.14652782988475432
3.687328577041626	0.14621865787792032
3.6879236698150635	0.14508075269098253
3.6879959106445312	0.14494222266388768
3.688007354736328	0.14492079618795461
3.688270092010498	0.14441969299558144
3.6885621547698975	0.1438630429752843
3.6890201568603516	0.14299139723466814
3.689786434173584	0.1415377183256421
3.6900033950805664	0.1411262734001506
3.6903491020202637	0.1404733051866529
3.6908023357391357	0.1396172746427533
3.6909186840057373	0.13939780574622374
3.691301107406616	0.13867676406205387
3.6917121410369873	0.1379033677536725
3.6917312145233154	0.13786756120894061
3.692103147506714	0.13716874803507184
3.6921615600585938	0.13705928431792214
3.6922342777252197	0.13692458999004375
3.6923816204071045	0.13664686171189366
3.692599296569824	0.13623860491227058
3.693035840988159	0.1354219729273871
3.693350076675415	0.13483513267520153
3.6935081481933594	0.13454030276962592
3.693835496902466	0.13393026598664215
3.694091320037842	0.13345415948610273
3.6946444511413574	0.1324258706061454
3.6963508129119873	0.12927071739566576
3.6964101791381836	0.12916163436151296
3.6965155601501465	0.12896780894476145
3.6971683502197266	0.12776754989847072
3.6974918842315674	0.12717447594774423
3.6976070404052734	0.12696332503487961
3.6978745460510254	0.12647444442399491
3.6978888511657715	0.1264481893022178
3.69795298576355	0.12633120070442527
3.699014186859131	0.12440202228058084
3.6991257667541504	0.12420064801771047
3.6992931365966797	0.12389830304125349
3.699519395828247	0.12349012202676368
3.699892282485962	0.12281888647752481
3.6999619007110596	0.12269367784562313
3.7001049518585205	0.1224369789164228
3.700166940689087	0.12232566874385875
3.7001774311065674	0.12230648738787453
3.700308322906494	0.12207159864070172
3.7006402015686035	0.12147611999105568
3.700779438018799	0.12122702456880097
3.7011544704437256	0.12055535443680787
3.701328992843628	0.12024352242174752
3.701369047164917	0.12017196882376502
3.7014639377593994	0.1200021728705063
3.7017297744750977	0.11952760301061138
3.702174186706543	0.11872782776912905
3.702324151992798	0.11845416336693182
3.70273756980896	0.11769801341172181
3.702881097793579	0.11743576505002284
3.703073501586914	0.11708417786307779
3.7030882835388184	0.11705702634703385
3.7031149864196777	0.11700813959443956
3.70322322845459	0.11681102952723843
3.7033586502075195	0.11656380180464154
3.7038965225219727	0.11558313099312967
3.703955888748169	0.11547493233020001
3.7043471336364746	0.11476345652219999
3.7052297592163086	0.11316225707788652
3.705592632293701	0.11250578782035991
3.7058417797088623	0.11205572244352746
3.7060866355895996	0.11161355598841327
3.706287145614624	0.11125171129842704
3.7063071727752686	0.11121539986953644
3.70661997795105	0.11065219715264396
3.7066938877105713	0.1105188711735745
3.706787109375	0.11035090921756274
3.7069497108459473	0.11005875917574803
3.70707631111145	0.10982954240400034
3.7075605392456055	0.1089565262239951
3.7076027393341064	0.10888093241169394
3.7082126140594482	0.10778335251380344
3.708346366882324	0.10754323720298564
3.708453416824341	0.10735049486345472
3.7087342739105225	0.10684643972209074
3.7087762355804443	0.10677090414188273
3.7089757919311523	0.10641347263951584
3.7091517448425293	0.10609853713094708
3.709153413772583	0.10609576829477563
3.7092485427856445	0.10592523907907703
3.7095487117767334	0.10538772068802071
3.709784746170044	0.10496581753540735
3.7100393772125244	0.10451198095109904
3.7102270126342773	0.10417716797822418
3.711489677429199	0.10193391181095457
3.7119088172912598	0.10118998479820096
3.7128994464874268	0.09944045833706427
3.713688373565674	0.09805248459152738
3.714216470718384	0.0971262463510163
3.7148022651672363	0.09610064751141056
3.714850664138794	0.09601625625180898
3.715193033218384	0.09541815221823025
3.7154593467712402	0.09495365673533374
3.715498685836792	0.09488508450511768
3.7157444953918457	0.09445729101933842
3.715864658355713	0.09424822296337831
3.715935707092285	0.09412453648883856
3.7164652347564697	0.09320416617787508
3.7165889739990234	0.09298960371088927
3.717341184616089	0.09168696668487986
3.717653512954712	0.09114740942893773
3.7181761264801025	0.09024650072981144
3.718283176422119	0.09006277676489427
3.7185370922088623	0.08962423387054441
3.719083070755005	0.08868603450170509
3.719212770462036	0.08846261249134058
3.71927547454834	0.08835497813632331
3.719433069229126	0.08808341688971755
3.7196266651153564	0.08774921834800309
3.7197341918945312	0.08756352177949611
3.720043659210205	0.0870288870586764
3.7206215858459473	0.08603212916140013
3.720828056335449	0.08567634877525743
3.7213222980499268	0.08482651017130594
3.72133207321167	0.0848101145772997
3.721534013748169	0.08446388760720547
3.721930742263794	0.08378774128143074
3.7220370769500732	0.08360809079431686
3.7221615314483643	0.08339820173692303
3.722890853881836	0.08217460670439514
3.7233188152313232	0.08145912374387843
3.7236146926879883	0.08096484252104741
3.7236831188201904	0.0808508059809816
3.7238564491271973	0.0805618190262678
3.7239527702331543	0.08040181075330333
3.724623918533325	0.0792853803395197
3.7249419689178467	0.07875745183024074
3.7249560356140137	0.07873446584196664
3.724982976913452	0.07868964780507359
3.725350856781006	0.07807983819350994
3.7253921031951904	0.0780107483088801
3.725538730621338	0.07776920752999716
3.7256693840026855	0.07755307358453489
3.7257931232452393	0.0773486822602758
3.725799083709717	0.0773389169884966
3.7258734703063965	0.07721574219426164
3.7259323596954346	0.07711854174823296
3.7260897159576416	0.07685878973879712
3.7264621257781982	0.07624494384070735
3.726642608642578	0.07594748718136035
3.7274186611175537	0.07467130593554239
3.7282397747039795	0.073323710509819
3.728551149368286	0.07281378596168286
3.728573799133301	0.07277652463143713
3.7287092208862305	0.07255475211370355
3.728790760040283	0.07242144744327494
3.729106903076172	0.07190413437585619
3.729389190673828	0.07144298499447177
3.7293922901153564	0.07143807781124378
3.729477643966675	0.07129874440208384
3.729609966278076	0.0710810766037786
3.7297942638397217	0.07078228602734904
3.7304527759552	0.06971077647590307
3.7306435108184814	0.0694007327226791
3.731144666671753	0.06858832246478541
3.731330156326294	0.06828808201852521
3.7315213680267334	0.06797861432070462
3.731631278991699	0.06780186767392826
3.73176908493042	0.06757659463652033
3.731851577758789	0.06744501306712936
3.732363224029541	0.06661985599330622
3.732506036758423	0.0663898349366785
3.732512950897217	0.06637867722649027
3.7325661182403564	0.0662927031511873
3.7327585220336914	0.06598342877412033
3.7333638668060303	0.06501110936645871
3.7334272861480713	0.06490940709701265
3.733820676803589	0.06427858974257372
3.734644889831543	0.06296058576326269
3.7348408699035645	0.06264683174802022
3.7351186275482178	0.062201631982439665
3.7351934909820557	0.06208195978683673
3.7356326580047607	0.06137654650270852
3.7360596656799316	0.06069173539301698
3.736077308654785	0.060664424009440054
3.7363717555999756	0.06019229892356659
3.7368664741516113	0.059402799468305734
3.736868381500244	0.05940007460069552
3.736872673034668	0.05939310260251185
3.7371158599853516	0.05900536244406496
3.737168550491333	0.05892135334233117
3.73760724067688	0.0582228328811194
3.738532781600952	0.056754045316550705
3.739389181137085	0.05540023358361479
3.73966121673584	0.05497130718097942
3.739682674407959	0.0549371958422229
3.739708185195923	0.054898018798192894
3.7398624420166016	0.05465420995605319
3.7402467727661133	0.05404947430741336
3.7404329776763916	0.053757093767927255
3.740614414215088	0.05347192912244214
3.7406628131866455	0.053396395495130644
3.7409510612487793	0.05294415260778895
3.7410130500793457	0.05284700859177427
3.741431713104248	0.05219229045776386
3.741630792617798	0.05187945586319209
3.741793394088745	0.05162678169119417
3.7418301105499268	0.05156969388058186
3.7418582439422607	0.051525617305541616
3.7419557571411133	0.0513733328836663
3.7423174381256104	0.05080970929894724
3.7423722743988037	0.050723864372888006
3.742885112762451	0.04992630332845782
3.7429816722869873	0.049777150792842395
3.74301815032959	0.049720474533950565
3.7430357933044434	0.04969299836066843
3.7434659004211426	0.04902670181481028
3.7435202598571777	0.04894233174978746
3.7436161041259766	0.04879418663879509
3.743669033050537	0.04871193178718647
3.7440037727355957	0.04819466593840316
3.744041681289673	0.048136000670548684
3.746110677719116	0.04494283221233886
3.746466636657715	0.04439177407531569
3.746488571166992	0.044357766148812594
3.746706008911133	0.04402179239095583
3.7467806339263916	0.04390611966390656
3.747427225112915	0.04290873638530979
3.747710704803467	0.04247236675026578
3.7479753494262695	0.042065552426814534
3.7480106353759766	0.04201101473821023
3.7486047744750977	0.04109942724875193
3.7486093044281006	0.041092635375463704
3.74922251701355	0.0401541937807135
3.7494871616363525	0.03975041952904812
3.7495553493499756	0.03964619173580841
3.7496509552001953	0.039500154002463095
3.7499470710754395	0.03904889876741224
3.750048875808716	0.038894216528064796
3.7500720024108887	0.03885867058974357
3.7501327991485596	0.038766556213305936
3.7504472732543945	0.038289331082547395
3.7506089210510254	0.03804481786541203
3.7507197856903076	0.03787642630219068
3.7507259845733643	0.03786693560601018
3.750790596008301	0.03776918826813502
3.7508153915405273	0.03773175421248043
3.751314640045166	0.03697770558347013
3.7516515254974365	0.03646926533109962
3.7517054080963135	0.03638829840615587
3.7523434162139893	0.03542856290145879
3.7524213790893555	0.035311419175031666
3.7525062561035156	0.035183350476196695
3.7525827884674072	0.03506938753260025
3.7526092529296875	0.035029378943840284
3.7528011798858643	0.03474155268689216
3.7534241676330566	0.03380852427550618
3.753458261489868	0.033757433704646456
3.7535951137542725	0.033553479588734
3.7536497116088867	0.03347074703761477
3.7538700103759766	0.03313885700317987
3.754058361053467	0.032854056873988124
3.754256010055542	0.032555013301313274
3.7545862197875977	0.0320549961013743
3.7546310424804688	0.03198722019956057
3.7549054622650146	0.031571916527572075
3.7552785873413086	0.031006997065162745
3.755370616912842	0.03086771927764298
3.7562742233276367	0.02949360113761834
3.756417751312256	0.029275463960217074
3.75646710395813	0.029200555320260335
3.7568321228027344	0.028645903012632257
3.7568676471710205	0.02859221672805745
3.7569191455841064	0.028513793900971862
3.7569541931152344	0.028461275583821166
3.7572662830352783	0.027982412344875973
3.7572834491729736	0.02795574540064094
3.7574031352996826	0.027771186562358885
3.757416009902954	0.02775250652151806
3.7582345008850098	0.026491638324262823
3.7584080696105957	0.026225223854324575
3.7587194442749023	0.025747591655363333
3.7589147090911865	0.025448790442364144
3.7590811252593994	0.025194487303600965
3.7591912746429443	0.025026052371305285
3.7592129707336426	0.02499313608860998
3.759243965148926	0.024945901063837983
3.7594714164733887	0.024599090981821004
3.7603862285614014	0.02320816178068541
3.760681629180908	0.022760483355888983
3.7609450817108154	0.022361760899829886
3.761415719985962	0.021650423154443432
3.761845350265503	0.02100246569384634
3.7619292736053467	0.020876031733655154
3.762105941772461	0.020610165617892084
3.7630910873413086	0.019130609415811906
3.7632577419281006	0.018881007862296073
3.7633650302886963	0.018720149932235586
3.763413190841675	0.01864810530115113
3.7634830474853516	0.01854326368368131
3.764009952545166	0.01775464446741415
3.764669179916382	0.016762316211652806
3.764677047729492	0.016750401095236178
3.7651166915893555	0.016086587446642264
3.765174388885498	0.015999729968385168
3.76566219329834	0.01526437036261008
3.766197919845581	0.014458050507859088
3.76633358001709	0.014253867481383686
3.7664942741394043	0.014012582255907402
3.766619920730591	0.013823829423205147
3.7667593955993652	0.01361437225204476
3.7667994499206543	0.013554143529463936
3.7669291496276855	0.013359464039609747
3.767336845397949	0.012748452639216534
3.7687344551086426	0.010660478564676668
3.768836736679077	0.010508160216059048
3.769021511077881	0.010233195105635584
3.7691774368286133	0.01000112656885399
3.769197463989258	0.009971534573022023
3.769221305847168	0.009936100623786137
3.769620895385742	0.00934278064993288
3.770151138305664	0.008557014227428716
3.7702927589416504	0.0083473035309658
3.7703323364257812	0.008288351479160294
3.7707107067108154	0.007729119680516039
3.770779609680176	0.007627778292059961
3.771024227142334	0.007266669323387376
3.7710647583007812	0.007206686666967332
3.7710773944854736	0.0071881444830737
3.7717974185943604	0.0061284869932536346
3.7719833850860596	0.005855022461429549
3.7722456455230713	0.005470138533552271
3.772350311279297	0.0053171625443082515
3.7724223136901855	0.005210319510245309
3.7724781036376953	0.0051297937413745665
3.772873640060425	0.004550502703369652
3.7730660438537598	0.004269514870654412
3.773090124130249	0.0042341550412092754
3.7734615802764893	0.0036902314077709164
3.773477077484131	0.003668878107166318
3.7740182876586914	0.0028807226750084958
3.7740273475646973	0.0028664890585781144
3.7743237018585205	0.002436764220727694
3.7746798992156982	0.0019192363190347894
3.774773120880127	0.001784043788062073
3.7748022079467773	0.0017419514668692848
3.775444746017456	0.0008117274050263301
3.775689125061035	0.0004584489832497596
3.775780200958252	0.0003268598921954968
3.775792360305786	0.00030929594658068993
3.7759368419647217	0.00010083914254765958
3.7759928703308105	1.9970128337210014e-05
3.7761483192443848	-0.00020417628565860824
3.7768912315368652	-0.0012728567821036485
3.7770981788635254	-0.0015705254677329528
3.777421712875366	-0.002034691871276806
3.778006076812744	-0.0028710832311622525
3.778015375137329	-0.0028843227684782757
3.7781596183776855	-0.003091505339742673
3.7783043384552	-0.0032968293787836167
3.7785520553588867	-0.0036507018981408734
3.778918504714966	-0.004172792078703358
3.7789247035980225	-0.004181853704745997
3.7790374755859375	-0.004342211643671545
3.779123544692993	-0.004464510260001386
3.77913236618042	-0.004477114015473349
3.7791717052459717	-0.004532939823961746
3.7794225215911865	-0.004889177950721857
3.7801496982574463	-0.005920649497363595
3.7801830768585205	-0.005968483673454816
3.780208110809326	-0.006003212218456344
3.780832290649414	-0.006885216817415163
3.780996084213257	-0.007115944683929953
3.781075954437256	-0.007228475904442089
3.7812612056732178	-0.0074892110220921015
3.7813916206359863	-0.007672486565172942
3.781865358352661	-0.008338237505088664
3.782231092453003	-0.008850407280069916
3.7823596000671387	-0.009030825521940455
3.7823727130889893	-0.00904897268051208
3.7824783325195312	-0.009196708320647895
3.783048152923584	-0.009992837305877522
3.7838826179504395	-0.011154888834906673
3.784003734588623	-0.011323307021577467
3.784658193588257	-0.012231237253283345
3.7847471237182617	-0.012354262950747152
3.7847635746002197	-0.012377233951623268
3.7849042415618896	-0.012572174084463983
3.7852678298950195	-0.013074707291857557
3.7853548526763916	-0.013194842817630281
3.785402536392212	-0.013260767219437142
3.7856030464172363	-0.013536770791492847
3.786527156829834	-0.01480960036092327
3.786663293838501	-0.014996253402495885
3.7868435382843018	-0.015243459575930984
3.787226676940918	-0.015768808017513347
3.7876360416412354	-0.016329019972414205
3.7879414558410645	-0.016745775712578848
3.7880444526672363	-0.01688659188683106
3.7884132862091064	-0.01738939041135268
3.7889201641082764	-0.01807888798469559
3.7893483638763428	-0.018660149352730748
3.789421558380127	-0.018759621248988445
3.789614200592041	-0.01902062094621093
3.7900121212005615	-0.019558850304788766
3.7904059886932373	-0.020091292911822656
3.7912843227386475	-0.02127411219448261
3.79134202003479	-0.02135187869723465
3.791475296020508	-0.021530991297842306
3.791792154312134	-0.02195634653792422
3.7921080589294434	-0.0223797360268021
3.7921295166015625	-0.02240868260632567
3.7921457290649414	-0.02243007722136592
3.7923038005828857	-0.022641744482482462
3.792343854904175	-0.022695399268421124
3.792372941970825	-0.02273451914127156
3.7923924922943115	-0.022760452577177626
3.7927815914154053	-0.023280319026003804
3.7937076091766357	-0.024514413687354075
3.7940964698791504	-0.025030988114406183
3.7942934036254883	-0.025292741650368544
3.7943038940429688	-0.025306008748117392
3.794675827026367	-0.025798997869139084
3.7947587966918945	-0.025908629823977236
3.7947885990142822	-0.025948074592369696
3.7948784828186035	-0.026067157694477983
3.795090675354004	-0.026347717789708458
3.7957019805908203	-0.027154263219439922
3.79592227935791	-0.02744415347343243
3.7959342002868652	-0.027460243243144777
3.7962419986724854	-0.027865605975187613
3.7964582443237305	-0.028149132844596414
3.7966794967651367	-0.028440405003708147
3.7967700958251953	-0.0285581246940827
3.7967774868011475	-0.02856790623054284
3.7968382835388184	-0.028647464739956163
3.7971291542053223	-0.029028493262665656
3.7981293201446533	-0.030334746552188596
3.7981531620025635	-0.030366087225767613
3.7989394664764404	-0.03138880622931195
3.799551248550415	-0.03218216732045409
3.799935817718506	-0.03267964067306561
3.7999370098114014	-0.03268109308766798
3.800351619720459	-0.03321651337593945
3.80070161819458	-0.03366823948385478
3.8025169372558594	-0.035996268649380214
3.80257511138916	-0.036070676224202236
3.8029751777648926	-0.036580624974615894
3.8039090633392334	-0.03776872314519508
3.804011344909668	-0.037898582353368626
3.8040826320648193	-0.03798882017581917
3.8043620586395264	-0.038343102717419475
3.8046772480010986	-0.03874197676105373
3.8050382137298584	-0.03919841269596036
3.8050479888916016	-0.039210628959559735
3.8051631450653076	-0.0393561844681094
3.8052754402160645	-0.03949773186335692
3.805661201477051	-0.03998436253227022
3.8059890270233154	-0.04039713163323655
3.8060073852539062	-0.04042056588416054
3.8064370155334473	-0.04096096130139126
3.806443929672241	-0.040969683681018054
3.806718349456787	-0.041314616298906426
3.807049512863159	-0.041730080001238345
3.8075695037841797	-0.04238127286817095
3.807739019393921	-0.04259311956812484
3.8079090118408203	-0.04280543252509106
3.807950019836426	-0.04285607563480753
3.808350086212158	-0.04335562560023365
3.808671474456787	-0.043756035616054456
3.8086864948272705	-0.04377441570921459
3.8088736534118652	-0.044007412736759566
3.8094255924224854	-0.04469356117188994
3.8094308376312256	-0.04469913660380698
3.8094825744628906	-0.044763574299038655
3.809490442276001	-0.04477322467624911
3.8096370697021484	-0.0449547091044169
3.810586929321289	-0.04612905584373905
3.810959815979004	-0.04658884153758458
3.8111438751220703	-0.046815119031565544
3.8113138675689697	-0.04702396030252709
3.8117988109588623	-0.04761954443663163
3.81192684173584	-0.04777642534580617
3.812222480773926	-0.04813874552110464
3.812337875366211	-0.048280010528415795
3.8124172687530518	-0.04837729314309325
3.813063144683838	-0.049165694458216835
3.8134546279907227	-0.04964246380668014
3.813474178314209	-0.04966647070538133
3.813688039779663	-0.049926536721143666
3.8139514923095703	-0.0502465862617103
3.8139543533325195	-0.050250351070668664
3.8140878677368164	-0.05041199210153113
3.8147404193878174	-0.051203037695406906
3.81484317779541	-0.05132730127402141
3.8148882389068604	-0.05138147941729643
3.814954996109009	-0.05146252351418279
3.8152661323547363	-0.05183826729218555
3.815751075744629	-0.05242280925758491
3.8164284229278564	-0.053237317356571445
3.8164308071136475	-0.053240200030789886
3.816638469696045	-0.05348962947688696
3.816680431365967	-0.053539723611974566
3.816704034805298	-0.05356808234047605
3.8170390129089355	-0.05397005343906436
3.8170461654663086	-0.05397870807772964
3.817451000213623	-0.054463804769033786
3.8188583850860596	-0.05614378577262258
3.8194339275360107	-0.05682670505067433
3.8198413848876953	-0.05730985521033616
3.820068359375	-0.057578629399224646
3.8210537433624268	-0.058741532912936156
3.821484088897705	-0.05924842337481051
3.821688413619995	-0.059487455333379735
3.82228422164917	-0.06018550520967869
3.82232666015625	-0.06023573743718735
3.822397470474243	-0.06031841098168367
3.822810173034668	-0.06080090349862166
3.822876453399658	-0.06087808657712346
3.8230020999908447	-0.061024879945402954
3.8231287002563477	-0.061172319622778915
3.823413610458374	-0.06150391278715883
3.8236870765686035	-0.06182157762427143
3.823709487915039	-0.0618472505776233
3.824336528778076	-0.06257348786105421
3.8243796825408936	-0.06262321822682004
3.8247718811035156	-0.06307629573305507
3.824934959411621	-0.0632645534073979
3.8251893520355225	-0.06355789725301708
3.8252933025360107	-0.06367774269391857
3.8253161907196045	-0.06370405638536947
3.825390577316284	-0.06378958217283026
3.8259472846984863	-0.06442976324546157
3.826472759246826	-0.06503238483692297
3.82685923576355	-0.06547512530901223
3.8272199630737305	-0.06588475186443743
3.8275551795959473	-0.06626088517282769
3.8276116847991943	-0.06632425007763132
3.828058958053589	-0.06682411340386984
3.8281383514404297	-0.0669126122291046
3.8281521797180176	-0.06692802810979681
3.828355073928833	-0.0671545707079626
3.828808307647705	-0.06765887755715827
3.829305648803711	-0.06821101939032648
3.829486608505249	-0.06841179391081864
3.8296735286712646	-0.06861862205595726
3.830380439758301	-0.06939940339272122
3.8303909301757812	-0.06941128933613272
3.8306069374084473	-0.06964942588866929
3.83121919631958	-0.07032318582620811
3.831453561782837	-0.07058065120477153
3.831630229949951	-0.0707747205793714
3.8322596549987793	-0.07146319361721343
3.832580327987671	-0.07181352442348676
3.832803249359131	-0.07205654378706994
3.8330891132354736	-0.07236798307135439
3.8334970474243164	-0.07281146685416129
3.833590030670166	-0.07291217624488477
3.8336472511291504	-0.07297452238282354
3.8336808681488037	-0.07301084660649759
3.8338639736175537	-0.07320924139236062
3.834123373031616	-0.07348987372928573
3.8344526290893555	-0.07384539265049517
3.8353452682495117	-0.0748055468174047
3.836171865463257	-0.07569090776445364
3.8361804485321045	-0.07569997172153564
3.836400032043457	-0.07593470970801963
3.837029218673706	-0.07660554039333434
3.8373045921325684	-0.07689839581990654
3.8373241424560547	-0.07691908337936315
3.837412118911743	-0.07701274726330332
3.8378899097442627	-0.07751993992265316
3.837902069091797	-0.0775326344555336
3.8379268646240234	-0.0775588497892068
3.8381121158599854	-0.07775511543496871
3.838179349899292	-0.07782645263863452
3.8382608890533447	-0.0779125783310306
3.83860445022583	-0.07827498870009797
3.8389852046966553	-0.0786772268500604
3.839223623275757	-0.07892825723009178
3.8396260738372803	-0.07935147257954811
3.8396449089050293	-0.07937108913185531
3.8396849632263184	-0.07941335222619017
3.83992338180542	-0.07966347903135684
3.8399765491485596	-0.07971923064972875
3.84004545211792	-0.07979135681784011
3.8402609825134277	-0.08001701810466111
3.8403165340423584	-0.080075239017104
3.8404831886291504	-0.08024967344857492
3.8406379222869873	-0.0804114302563459
3.840951919555664	-0.08073937710452439
3.8411216735839844	-0.08091679515375394
3.8413102626800537	-0.08111281965398875
3.8414082527160645	-0.08121478656775527
3.8416860103607178	-0.08150343567019691
3.841686964035034	-0.08150447419941775
3.8417575359344482	-0.0815778648179788
3.8420517444610596	-0.08188322483652066
3.842909574508667	-0.0827716078911176
3.8429348468780518	-0.0827976092788898
3.8430049419403076	-0.0828700870400556
3.8433547019958496	-0.08323092136222465
3.8433759212493896	-0.08325288044495083
3.8436837196350098	-0.0835697321561546
3.8437671661376953	-0.08365592456967308
3.8439130783081055	-0.08380583556248622
3.8440704345703125	-0.08396741844391364
3.8450658321380615	-0.08498656113719716
3.845066547393799	-0.08498748619103424
3.8453030586242676	-0.08522858113449261
3.8461647033691406	-0.08610390045343297
3.8467941284179688	-0.08674020770416879
3.846909284591675	-0.0868563108863094
3.8469412326812744	-0.08688874756648213
3.8471648693084717	-0.08711378055685914
3.8472747802734375	-0.08722368697606475
3.8472952842712402	-0.0872449023888715
3.8474113941192627	-0.08736124884678054
3.847691059112549	-0.08764256919336177
3.8477931022644043	-0.08774506182741137
3.848137140274048	-0.08808983423312333
3.848241090774536	-0.08819412907052859
3.848818063735962	-0.08877056917652038
3.8493800163269043	-0.08933043921283446
3.8497095108032227	-0.08965786085734795
3.850052833557129	-0.089998308242347
3.8505940437316895	-0.09053324405810814
3.850674629211426	-0.09061281659185694
3.8507919311523438	-0.09072809226227907
3.851180076599121	-0.09110818037690449
3.8514468669891357	-0.09136744280691333
3.8516452312469482	-0.0915594192531719
3.8521602153778076	-0.09205590280944964
3.852241277694702	-0.09213374878276337
3.8525941371917725	-0.09247280693886228
3.853038787841797	-0.09289901392923405
3.8530869483947754	-0.09294510065866546
3.8532826900482178	-0.09313237472506741
3.8533473014831543	-0.09319404090574368
3.8535029888153076	-0.09334285952668986
3.853623628616333	-0.09345793678686976
3.8537700176239014	-0.0935975030884213
3.8544669151306152	-0.0942611933840567
3.8544816970825195	-0.09427526063160974
3.8545660972595215	-0.0943555893575232
3.8550095558166504	-0.09477661984255903
3.8551037311553955	-0.09486577949345087
3.8553218841552734	-0.09507323959916225
3.855797529220581	-0.09552293813223534
3.8561575412750244	-0.09586333266629543
3.8562843799591064	-0.09598314881619974
3.8562979698181152	-0.0959958040112654
3.856336832046509	-0.0960326622737826
3.8563449382781982	-0.09604004469497784
3.8564770221710205	-0.09616479042966564
3.856635093688965	-0.09631398706495298
3.8566842079162598	-0.09636061987069833
3.856947898864746	-0.09660885154689902
3.8569555282592773	-0.0966162215767219
3.857076406478882	-0.09673019271564942
3.857457399368286	-0.09708855588019949
3.8575682640075684	-0.09719257585333496
3.857710599899292	-0.09732635912284815
3.8580322265625	-0.09762804508053713
3.858049154281616	-0.09764377394648704
3.858213186264038	-0.097797617849809
3.858788251876831	-0.09833545551542566
3.8590850830078125	-0.09861254262623298
3.859119415283203	-0.09864443069742501
3.859144687652588	-0.09866811870842396
3.859280586242676	-0.09879490547024816
3.8595163822174072	-0.09901427238978777
3.8595824241638184	-0.0990756676541853
3.8595948219299316	-0.09908716260266104
3.8600804805755615	-0.09953931225387347
3.8603713512420654	-0.09980835944850952
3.8604185581207275	-0.09985215601213326
3.8604683876037598	-0.0998981761954365
3.860656976699829	-0.10007271780809335
3.8613154888153076	-0.10068085882199851
3.8614649772644043	-0.10081890867860288
3.8615708351135254	-0.10091627600611242
3.8616442680358887	-0.10098385789703945
3.861699104309082	-0.10103430559065307
3.861816644668579	-0.10114262262777918
3.8620259761810303	-0.1013349906394807
3.8624472618103027	-0.10172152858535899
3.86246919631958	-0.10174128436379437
3.8628742694854736	-0.1021124731085854
3.8631274700164795	-0.10234418315656013
3.863190174102783	-0.10240148428770324
3.8633053302764893	-0.10250659237015602
3.8635900020599365	-0.10276611517182976
3.863713502883911	-0.10287874949497278
3.864316701889038	-0.10342758077567882
3.864328622817993	-0.10343798499924772
3.8643436431884766	-0.1034517319158188
3.8643860816955566	-0.10349067099317022
3.864445686340332	-0.10354454131518676
3.8645339012145996	-0.10362418057082268
3.865164041519165	-0.10419489097413592
3.8652143478393555	-0.10424040341098673
3.8652970790863037	-0.1043154302615592
3.8653013706207275	-0.10431930110414811
3.865347385406494	-0.1043612733312771
3.865513324737549	-0.10451002845146062
3.865727186203003	-0.10470327123854162
3.865736961364746	-0.1047121731712406
3.8658077716827393	-0.10477588355372291
3.865842342376709	-0.10480702385065221
3.865978717803955	-0.10492994471986972
3.866384983062744	-0.10529518606494381
3.867047071456909	-0.10588880187945238
3.867475748062134	-0.10627163113372817
3.8675663471221924	-0.1063522071790668
3.867809534072876	-0.10656891476427188
3.867971658706665	-0.10671256384452388
3.8682193756103516	-0.10693249425111029
3.8685340881347656	-0.10721111774586478
3.8686840534210205	-0.10734379832139851
3.868788480758667	-0.10743600368563744
3.869493246078491	-0.10805746991484377
3.869558095932007	-0.10811426498491317
3.869896650314331	-0.10841173374339297
3.8700554370880127	-0.10855114141621924
3.8701658248901367	-0.10864804380166881
3.870286464691162	-0.10875369215369646
3.87032413482666	-0.1087860789509949
3.8704540729522705	-0.10890036069898312
3.8704967498779297	-0.1089376784525049
3.8708159923553467	-0.10921695757473238
3.8710691928863525	-0.10943784523517142
3.8713855743408203	-0.10971355267551886
3.871737480163574	-0.1100196259897055
3.87211275100708	-0.1103445001846084
3.8726894855499268	-0.11084403361582273
3.8727548122406006	-0.11090032133785743
3.873511791229248	-0.11155167560942081
3.8735837936401367	-0.11161361482924059
3.874067544937134	-0.11202808256841523
3.874607563018799	-0.11248943302295444
3.8749639987945557	-0.11279331531562176
3.875396728515625	-0.1131620620984326
3.8759779930114746	-0.11365487670442409
3.8765015602111816	-0.1140989462824824
3.87654709815979	-0.11413786249319235
3.876563310623169	-0.11415109261089329
3.876677989959717	-0.11424831132973368
3.8771097660064697	-0.11461260266539508
3.877214193344116	-0.11470118072983015
3.8772895336151123	-0.11476458456736949
3.8780910968780518	-0.11543908080299148
3.8781585693359375	-0.11549580791037917
3.8783881664276123	-0.1156885734330837
3.8784682750701904	-0.11575564587212517
3.8784711360931396	-0.11575814359266001
3.8785767555236816	-0.11584645829591045
3.879425525665283	-0.11655602429405487
3.87972092628479	-0.11680236153369661
3.879945755004883	-0.11698926689767797
3.880298137664795	-0.11728311834966165
3.8806073665618896	-0.11753982826031395
3.881091594696045	-0.11794228006269503
3.8812384605407715	-0.11806412922832266
3.881244659423828	-0.11806924268323638
3.881284713745117	-0.11810240475925649
3.8814849853515625	-0.11826884221776202
3.8815441131591797	-0.11831777352306383
3.881624221801758	-0.11838419672098399
3.8819501399993896	-0.11865434837876165
3.8820319175720215	-0.11872215747061543
3.8820323944091797	-0.11872252918813753
3.882150173187256	-0.118819890899448
3.8823513984680176	-0.11898632834626088
3.882352828979492	-0.11898751881939451
3.8823533058166504	-0.11898790415120186
3.8827006816864014	-0.11927476222556166
3.8827595710754395	-0.11932342423597841
3.883126735687256	-0.11962606539157061
3.8834855556488037	-0.11992153579742948
3.8835642337799072	-0.11998611616452437
3.883737325668335	-0.12012837310900859
3.884089231491089	-0.1204169981517742
3.884277582168579	-0.12057135306731093
3.8843939304351807	-0.12066659917682632
3.8844642639160156	-0.1207241107354553
3.8844776153564453	-0.12073497666458688
3.885500907897949	-0.12156962044689656
3.885540008544922	-0.12160148716617569
3.885885238647461	-0.12188211730645993
3.8862860202789307	-0.12220701938697554
3.8863930702209473	-0.12229375512508023
3.886409282684326	-0.12230682562093542
3.88643217086792	-0.1223253990594877
3.886457920074463	-0.12234642026898124
3.8865087032318115	-0.12238732629470883
3.886665105819702	-0.12251374443616347
3.8870766162872314	-0.12284632694683428
3.8872952461242676	-0.12302249496314088
3.8876616954803467	-0.12331745789513793
3.888171911239624	-0.1237273718114158
3.8884036540985107	-0.12391291653538006
3.8887686729431152	-0.12420527745246002
3.889054536819458	-0.1244335322279777
3.8897736072540283	-0.12500665834462943
3.88996958732605	-0.12516232766656543
3.8900787830352783	-0.12524912331454252
3.8901548385620117	-0.1253094886746151
3.890371084213257	-0.1254806572071947
3.8907809257507324	-0.12580546368358347
3.890958547592163	-0.12594594122077707
3.8917641639709473	-0.12658131671938433
3.891827344894409	-0.12663085351283598
3.892099142074585	-0.1268447338539489
3.8922948837280273	-0.12699820166397346
3.892324686050415	-0.12702167736777614
3.8925821781158447	-0.12722360933335608
3.892855167388916	-0.12743723090771608
3.892974853515625	-0.12753092326514182
3.8931403160095215	-0.12766014575497264
3.8931713104248047	-0.12768444020432446
3.8934054374694824	-0.1278671033940051
3.8936002254486084	-0.12801882222376526
3.893613338470459	-0.1280291309117001
3.893669366836548	-0.12807287450922744
3.8943545818328857	-0.12860569213945716
3.894879102706909	-0.1290120728060531
3.8951847553253174	-0.12924826064408923
3.8951849937438965	-0.12924859276056133
3.8952548503875732	-0.12930261528792553
3.8953235149383545	-0.12935554876122612
3.89567232131958	-0.12962493468198222
3.896010160446167	-0.1298847970936765
3.896136522293091	-0.1299819685701631
3.896394968032837	-0.13018038846370605
3.896477460861206	-0.13024362973057135
3.8966846466064453	-0.13040282915847
3.8966970443725586	-0.13041216992951776
3.896745443344116	-0.13044905248275862
3.896808624267578	-0.13049767008831337
3.8970654010772705	-0.1306942877897015
3.89715838432312	-0.13076519411131038
3.8972690105438232	-0.13084949535989088
3.8973004817962646	-0.1308737823788988
3.8973186016082764	-0.13088769764548802
3.8975412845611572	-0.13105775990785684
3.8975791931152344	-0.13108666032857963
3.8976399898529053	-0.1311330106191857
3.8976643085479736	-0.1311515944919841
3.8979554176330566	-0.13137337141529093
3.8985750675201416	-0.13184437024402307
3.898794412612915	-0.13201082898376582
3.898995876312256	-0.13216340331754983
3.8990278244018555	-0.13218760190642387
3.8992409706115723	-0.1323489506549378
3.8992574214935303	-0.1323613479651533
3.8995890617370605	-0.13261192164051705
3.8996822834014893	-0.13268231685103737
3.899850368499756	-0.13280920424033194
3.900068998336792	-0.13297387773980285
3.9001166820526123	-0.13300988197207064
3.9001924991607666	-0.13306696747305136
3.9007458686828613	-0.1334830586935445
3.900869369506836	-0.13357579199186365
3.9018304347991943	-0.1342957448930362
3.9019365310668945	-0.13437510318466428
3.902688980102539	-0.13493670500797927
3.902740240097046	-0.13497425734896074
3.9028491973876953	-0.1350558710530383
3.9029176235198975	-0.13510660908372651
3.9029769897460938	-0.13515121736226732
3.903064727783203	-0.1352163639619759
3.9036741256713867	-0.1356694509299834
3.904160976409912	-0.1360302811141274
3.9043045043945312	-0.13613640148154982
3.9048078060150146	-0.13650846018968066
3.904939651489258	-0.13660570781497183
3.9054646492004395	-0.1369924059065284
3.9055709838867188	-0.13707067217596114
3.905700922012329	-0.13716614740869382
3.906123638153076	-0.13747640451011245
3.906297206878662	-0.13760343000466113
3.9068496227264404	-0.1380078359725756
3.9073269367218018	-0.13835533877338113
3.90756893157959	-0.13853137880647193
3.907904863357544	-0.13877543019926497
3.9079816341400146	-0.13883111551454452
3.9081077575683594	-0.13892264606903604
3.908452033996582	-0.13917214008190637
3.908480167388916	-0.13919232249455815
3.9087014198303223	-0.1393522498105404
3.909231185913086	-0.13973474624479687
3.909261703491211	-0.13975662408854417
3.9093070030212402	-0.1397891634557098
3.909327983856201	-0.13980428571591852
3.910238027572632	-0.14045801604301378
3.9104859828948975	-0.14063557005048533
3.9105634689331055	-0.14069104795401954
3.9106078147888184	-0.14072277918679843
3.911210060119629	-0.1411526944664978
3.911956310272217	-0.14168343615460133
3.912047863006592	-0.141748377541294
3.9125800132751465	-0.14212542300850828
3.9126205444335938	-0.14215414568707785
3.9126856327056885	-0.1422001087032123
3.912912130355835	-0.14236021572140078
3.9130654335021973	-0.1424684598746182
3.9130845069885254	-0.14248173089598737
3.913102865219116	-0.14249515241195043
3.913224458694458	-0.14258053193905829
3.9135661125183105	-0.142821282984541
3.9136815071105957	-0.1429026002080631
3.9138665199279785	-0.14303327258752385
3.9143173694610596	-0.14335537750673133
3.914459228515625	-0.14345712172275227
3.91483998298645	-0.14372919573936915
3.9148755073547363	-0.14375448068995578
3.91499400138855	-0.14383904030364958
3.915043354034424	-0.14387417081962095
3.915348529815674	-0.1440909526369012
3.915461778640747	-0.14417107670030904
3.915820837020874	-0.1444241469301133
3.9165139198303223	-0.1449076727374774
3.916524648666382	-0.1449155588068678
3.916728973388672	-0.14505766950542243
3.9169254302978516	-0.1451944831021501
3.9170632362365723	-0.14529014274397856
3.91725754737854	-0.14542517301862112
3.917314291000366	-0.1454644881770748
3.9177680015563965	-0.14577903317701368
3.917788505554199	-0.14579253507024226
3.918290853500366	-0.14613991151993888
3.919393539428711	-0.14689806150952323
3.9194552898406982	-0.14694036355210338
3.919701337814331	-0.1471088107375882
3.919835090637207	-0.14720033554673817
3.92004132270813	-0.14734124005500604
3.9200899600982666	-0.14737430274302032
3.9204702377319336	-0.14763369505190105
3.921090841293335	-0.14805570838251492
3.9211881160736084	-0.14812174433290037
3.9218952655792236	-0.14860034398734934
3.9221928119659424	-0.14880121112684597
3.9227676391601562	-0.14918828421440833
3.9230778217315674	-0.14939661003291693
3.9231679439544678	-0.14945685937095954
3.923931360244751	-0.14996782503893735
3.9248006343841553	-0.15054685941785761
3.924919605255127	-0.15062576465952504
3.925360918045044	-0.15091836659003066
3.925597667694092	-0.15107501402024348
3.9256303310394287	-0.15109656868501986
3.9257078170776367	-0.151147928611985
3.9261488914489746	-0.1514389297589438
3.9265260696411133	-0.15168712840396714
3.9271678924560547	-0.15210826872826533
3.9272499084472656	-0.1521619303142403
3.9273459911346436	-0.15222475749922038
3.9275400638580322	-0.15235153915313804
3.927577495574951	-0.1523759580551851
3.9275805950164795	-0.15237794084944678
3.9275901317596436	-0.152384386035894
3.9277756214141846	-0.1525052593232079
3.9279747009277344	-0.15263478064704072
3.9280309677124023	-0.15267141770949344
3.9281415939331055	-0.15274332895719533
3.9281787872314453	-0.15276742117531983
3.928267002105713	-0.15282465718086224
3.9284300804138184	-0.15293057282025968
3.928523540496826	-0.15299115009743258
3.929049253463745	-0.15333088577591836
3.929370641708374	-0.15353805869620807
3.9295597076416016	-0.15365917044473942
3.9297103881835938	-0.15375608627048454
3.9298489093780518	-0.15384500953956026
3.9299237728118896	-0.15389345730434867
3.9301018714904785	-0.15400761545233443
3.930137872695923	-0.1540307627237949
3.9303722381591797	-0.15418071073389372
3.930575132369995	-0.15431036481915927
3.9306581020355225	-0.15436342776141165
3.930814743041992	-0.15446349587841057
3.931122064590454	-0.15465938322755024
3.9312875270843506	-0.1547646216505103
3.9314889907836914	-0.15489284056072616
3.931610345840454	-0.15496999009824908
3.931830406188965	-0.15510959620970244
3.9321677684783936	-0.1553233531454412
3.93223237991333	-0.1553647726200187
3.9327635765075684	-0.15569998804966767
3.9330949783325195	-0.15590870057241046
3.933485507965088	-0.15615430598646163
3.93428373336792	-0.15665426194028753
3.9343063831329346	-0.15666881686676204
3.9344418048858643	-0.15675326059625627
3.9347126483917236	-0.1569224670528273
3.9347784519195557	-0.15696348511595826
3.9351770877838135	-0.1572118169204879
3.9352211952209473	-0.1572392572539547
3.935535430908203	-0.15743471864928482
3.935542106628418	-0.15743911319486203
3.9355506896972656	-0.1574440077001289
3.936194658279419	-0.15784480339939355
3.936251163482666	-0.15788024018508562
3.936265230178833	-0.15788894400581555
3.9364371299743652	-0.1579964189970382
3.937281370162964	-0.1585248559205854
3.9373574256896973	-0.15857246391244706
3.9373717308044434	-0.1585813162683667
3.9377408027648926	-0.15881186825407223
3.938082218170166	-0.1590248093364024
3.9384007453918457	-0.15922306127742392
3.9389255046844482	-0.15954892076051386
3.9389469623565674	-0.15956226746626623
3.9391040802001953	-0.1596595834127943
3.939185619354248	-0.15971002951781266
3.9392175674438477	-0.15972977826512436
3.939283847808838	-0.15977087323577432
3.9397661685943604	-0.16006877602280634
3.93979549407959	-0.16008649095626604
3.940026044845581	-0.1602289891571862
3.9402525424957275	-0.16036844320810317
3.940260171890259	-0.16037304818206932
3.9405784606933594	-0.1605687360928174
3.940791130065918	-0.16069914116352413
3.941014528274536	-0.16083617261412786
3.9410970211029053	-0.16088664288230392
3.9412477016448975	-0.16097894979458083
3.9412574768066406	-0.1609848283010482
3.9418563842773438	-0.16135046606900127
3.941920518875122	-0.16138969926309388
3.942444086074829	-0.16170854272743518
3.942777156829834	-0.161911489156648
3.9431142807006836	-0.16211776235876219
3.9433248043060303	-0.16224699555405842
3.9436089992523193	-0.16242161855416626
3.943620443344116	-0.16242880935083326
3.9437448978424072	-0.16250530948073072
3.9441006183624268	-0.16272383793307466
3.9454541206359863	-0.16355269564192065
3.945716142654419	-0.1637124961195351
3.9466311931610107	-0.16426879540976547
3.946655035018921	-0.16428326398253335
3.9467358589172363	-0.16433221832250733
3.946864604949951	-0.16441028469916552
3.9469823837280273	-0.16448150954979224
3.947136640548706	-0.1645749950499913
3.9473042488098145	-0.16467641071225247
3.9473400115966797	-0.1646980563720455
3.947490930557251	-0.16478929974510814
3.9477901458740234	-0.16497022037256182
3.948023796081543	-0.1651115705177948
3.94811749458313	-0.16516809204767835
3.9485480785369873	-0.16542845527906636
3.948791027069092	-0.16557465291744977
3.949186086654663	-0.16581448036813118
3.9496116638183594	-0.16607727612160672
3.9497289657592773	-0.16614995599962912
3.949768543243408	-0.16617443720820413
3.9498653411865234	-0.16623436447801332
3.949873447418213	-0.16623937767462604
3.949895143508911	-0.16625281920857882
3.949904680252075	-0.16625866047454707
3.950092077255249	-0.16637444150890945
3.9504992961883545	-0.16662577455393546
3.9506804943084717	-0.16673715509004872
3.9507598876953125	-0.16678614848047602
3.9507710933685303	-0.16679265550294442
3.950894832611084	-0.1668691362560386
3.951277256011963	-0.1671041421324746
3.9516444206237793	-0.16732912278679324
3.951796770095825	-0.16742235179691178
3.95200252532959	-0.16754820555579952
3.9520411491394043	-0.16757174869290803
3.952143430709839	-0.16763445848618463
3.952404260635376	-0.167793279034528
3.9527077674865723	-0.16797821193846474
3.9534988403320312	-0.16845873737150008
3.9535908699035645	-0.16851499605381326
3.954259157180786	-0.16891943065365078
3.9552204608917236	-0.16949920318968492
3.955271005630493	-0.16952955875993747
3.9554007053375244	-0.16960751367366456
3.9555680751800537	-0.16970811650853412
3.9555776119232178	-0.16971389385255176
3.9556615352630615	-0.1697641432142425
3.9557857513427734	-0.16983867314678536
3.955833911895752	-0.1698676243210202
3.9558403491973877	-0.16987137559655063
3.9558467864990234	-0.1698751712139761
3.955883026123047	-0.16989696139868582
3.9566965103149414	-0.1703830153351391
3.9567909240722656	-0.1704397228422505
3.9568400382995605	-0.1704689710638605
3.956918239593506	-0.17051532395991376
3.9569571018218994	-0.1705387123252884
3.9569590091705322	-0.1705396388569258
3.957529067993164	-0.17087822842171274
3.9576876163482666	-0.1709723557354672
3.957689046859741	-0.17097327387385075
3.958242654800415	-0.1713007630501544
3.9582509994506836	-0.1713056155290178
3.958789110183716	-0.17162297348439393
3.9591879844665527	-0.17185741747280403
3.9597551822662354	-0.1721899629584569
3.9599428176879883	-0.17229961471862598
3.9605324268341064	-0.17264343138196292
3.9606263637542725	-0.17269790688225606
3.96097469329834	-0.17290021242230225
3.961103916168213	-0.1729753592636727
3.96111798286438	-0.17298333455858472
3.9611377716064453	-0.17299466555927623
3.9618892669677734	-0.17342886324861206
3.9621388912200928	-0.17357272360793585
3.962204933166504	-0.17361069722681965
3.9624109268188477	-0.1737290549668713
3.96291446685791	-0.17401783686353145
3.963205575942993	-0.17418432215793755
3.9632363319396973	-0.17420195580728848
3.963505268096924	-0.17435526246489652
3.9635117053985596	-0.17435896640046566
3.9638805389404297	-0.17456845991189973
3.9641499519348145	-0.17472101320225475
3.9641733169555664	-0.1747340398067858
3.96427845954895	-0.17479347652710153
3.964387893676758	-0.17485502418563503
3.9648337364196777	-0.17510547943709387
3.9651308059692383	-0.17527181399702085
3.965205192565918	-0.1753133468582737
3.965219259262085	-0.17532124579664954
3.9653165340423584	-0.17537548525218316
3.965348720550537	-0.17539354596489054
3.965355396270752	-0.17539726371831055
3.9657793045043945	-0.17563347480834812
3.965888261795044	-0.1756941570469399
3.966501474380493	-0.17603435543117274
3.9667582511901855	-0.17617651896402453
3.966830253601074	-0.1762164080158235
3.9674110412597656	-0.1765368493555708
3.96744704246521	-0.1765565735111032
3.9674837589263916	-0.17657686959429575
3.9676811695098877	-0.1766855579049924
3.9681525230407715	-0.17694465998445996
3.968219041824341	-0.17698128056926832
3.9689035415649414	-0.1773585924673211
3.968971014022827	-0.17739610443468967
3.969048500061035	-0.17743906675447407
3.969130754470825	-0.1774846770995384
3.9695160388946533	-0.17769798530943293
3.969709634780884	-0.17780513537443587
3.969710350036621	-0.17780556227437838
3.9699277877807617	-0.17792563864163058
3.9699337482452393	-0.17792836234384568
3.9700732231140137	-0.17800598210972995
3.9706337451934814	-0.17831444078313696
3.9708685874938965	-0.17844336873810862
3.971240997314453	-0.17864723295961893
3.9713985919952393	-0.1787330409078285
3.9716567993164062	-0.1788736652754408
3.9724223613739014	-0.17928856336523502
3.9725754261016846	-0.17937112927894394
3.9728994369506836	-0.1795455805502144
3.9730067253112793	-0.1796031919674399
3.973043918609619	-0.1796234156260641
3.9735255241394043	-0.1798815267092584
3.973588705062866	-0.17991539293887482
3.973735809326172	-0.17999429964083236
3.973912477493286	-0.18008845983813604
3.974090099334717	-0.1801832037608424
3.9744582176208496	-0.18037925247900466
3.9745662212371826	-0.18043658716918043
3.974839687347412	-0.1805818573587814
3.974893093109131	-0.18061032850533776
3.9752025604248047	-0.1807743531950179
3.9754207134246826	-0.18088973698415978
3.975809335708618	-0.18109499378444038
3.975816488265991	-0.18109892922146753
3.9759089946746826	-0.1811475525672146
3.9762797355651855	-0.18134271144794223
3.9765241146087646	-0.18147108522030075
3.9765427112579346	-0.1814808474716556
3.976583480834961	-0.18150228183535955
3.977095127105713	-0.1817703830717472
3.9771406650543213	-0.18179406648607377
3.9773457050323486	-0.1819012502141668
3.977888584136963	-0.1821841639784012
3.978133201599121	-0.1823113807986454
3.978482961654663	-0.18249288299845845
3.9786126613616943	-0.18256011624685287
3.9789745807647705	-0.18274733960747502
3.9790918827056885	-0.18280796811736977
3.9792587757110596	-0.18289410454911215
3.9796528816223145	-0.1830971914357824
3.979792833328247	-0.18316921052177593
3.980133295059204	-0.18334395001236858
3.9805073738098145	-0.18353588700904133
3.981398344039917	-0.18399093291630786
3.9815425872802734	-0.18406449915659984
3.9816200733184814	-0.1841039458260867
3.9819493293762207	-0.1842714969993322
3.982022285461426	-0.18430858359584712
3.9820773601531982	-0.18433654811041622
3.982126474380493	-0.18436159353100523
3.9823992252349854	-0.1845002397137736
3.982466220855713	-0.18453421270473847
3.982638359069824	-0.18462158223142433
3.982898235321045	-0.18475342941129935
3.9839398860931396	-0.1852802575100101
3.9840173721313477	-0.18531944755321472
3.984489679336548	-0.18555718266296095
3.9845430850982666	-0.18558413442814037
3.9851207733154297	-0.18587404650720085
3.985308885574341	-0.18596849207087085
3.9855339527130127	-0.18608074315335799
3.9860823154449463	-0.18635435836503778
3.98638916015625	-0.18650683110907873
3.986448287963867	-0.18653620093211476
3.9864895343780518	-0.186556795205441
3.986572504043579	-0.1865979594213516
3.986619472503662	-0.18662120888568023
3.9866952896118164	-0.18665878053676654
3.9867184162139893	-0.18667027747851206
3.986877202987671	-0.1867490354791208
3.986881971359253	-0.18675135470326998
3.9869489669799805	-0.18678449439442968
3.9874069690704346	-0.18701095084663066
3.987760066986084	-0.18718492065273407
3.987938642501831	-0.18727265715658037
3.9882397651672363	-0.18742072919359476
3.9882924556732178	-0.18744680201068387
3.9889864921569824	-0.18778650072035852
3.9890458583831787	-0.18781515691277728
3.9890966415405273	-0.18783994343926969
3.989614725112915	-0.18809213569190142
3.9897334575653076	-0.18814995575912485
3.9898736476898193	-0.18821801411534156
3.9899351596832275	-0.1882479202967895
3.989957094192505	-0.18825857866888795
3.990272283554077	-0.1884113473741733
3.990299940109253	-0.18842458131007156
3.99100399017334	-0.1887644688635115
3.991008758544922	-0.18876673998036697
3.9913196563720703	-0.1889163342567466
3.9913477897644043	-0.1889298682281919
3.9916722774505615	-0.18908547269696974
3.9917922019958496	-0.18914306804972458
3.9920778274536133	-0.18927971009698652
3.992102861404419	-0.18929169140997626
3.9922173023223877	-0.18934638047231234
3.992574453353882	-0.18951668004419941
3.9928040504455566	-0.18962620843925504
3.9929277896881104	-0.18968477298451347
3.993316173553467	-0.18986912646571064
3.9934887886047363	-0.18995080002271458
3.9935035705566406	-0.1899578844846208
3.993802547454834	-0.19009923035523135
3.9940502643585205	-0.19021613780614688
3.9941601753234863	-0.1902678442528165
3.9941813945770264	-0.19027792767202234
3.994183301925659	-0.1902787747880228
3.994433879852295	-0.19039673409379443
3.9944372177124023	-0.19039834017046342
3.9944446086883545	-0.1904018556413929
3.994568109512329	-0.19045986226438005
3.9949214458465576	-0.19062557248789203
3.9952549934387207	-0.1907817780156602
3.9954349994659424	-0.19086590719246255
3.9954848289489746	-0.19088911882271242
3.9955995082855225	-0.1909426808253576
3.995746374130249	-0.191011113858929
3.995778799057007	-0.19102622470676556
3.9957869052886963	-0.19103003491258574
3.9959614276885986	-0.1911116399475321
3.9959776401519775	-0.19111883068235302
3.996216058731079	-0.19122970763044056
3.9962809085845947	-0.19125975592230393
3.996422052383423	-0.19132526560845786
3.996425151824951	-0.1913266796621158
3.996445894241333	-0.19133645390442755
3.9966728687286377	-0.19144150929242754
3.997708320617676	-0.1919195875095039
3.998075485229492	-0.19208825937476526
3.99810528755188	-0.1921020192484919
3.9982659816741943	-0.19217562714734893
3.9982824325561523	-0.19218322992161196
3.9983699321746826	-0.1922232559411401
3.998392343521118	-0.19223351858337345
3.998446464538574	-0.1922583410891585
3.9988560676574707	-0.19244563636777023
3.9989471435546875	-0.19248709971886835
3.999471664428711	-0.19272611226174985
3.9998724460601807	-0.19290796696499024
4.0000410079956055	-0.19298456182259915
4.000078201293945	-0.1930014335137069
4.000258922576904	-0.19308319313132372
4.000723361968994	-0.19329369686186837
4.000786304473877	-0.1933223484892257
4.000854015350342	-0.19335349070869068
4.001033306121826	-0.19343515095404906
4.001088619232178	-0.19346069067858207
4.001095771789551	-0.19346407529845644
4.001199722290039	-0.19351187612072573
4.001240253448486	-0.19353064883108884
4.00126314163208	-0.19354123401079537
4.001296043395996	-0.19355626623009226
4.001564025878906	-0.19368029671180897
4.001650333404541	-0.19372026058222547
4.001651763916016	-0.19372103914454075
4.001691818237305	-0.19373949403418944
4.001801490783691	-0.19379021892546788
4.001831531524658	-0.1938037906546115
4.001888751983643	-0.1938304998132394
4.002018928527832	-0.193890698944307
4.002131938934326	-0.1939430159054858
4.002141952514648	-0.19394735827298892
4.002289295196533	-0.19401538191753298
4.0024943351745605	-0.19410984984302382
4.002740859985352	-0.19422269412888982
4.002864360809326	-0.194279377524621
4.003170967102051	-0.19441884368236817
4.003625392913818	-0.19462403680678242
4.003690242767334	-0.19465307059216563
4.004135608673096	-0.19485239704972046
4.004547595977783	-0.1950357064885586
4.004601955413818	-0.1950599581100496
4.0051140785217285	-0.1952866606707977
4.005273342132568	-0.19535710789389382
4.005298137664795	-0.1953680027422764
4.005527496337891	-0.1954691858278328
4.00556755065918	-0.19548688510668955
4.005731105804443	-0.195558844056682
4.0061750411987305	-0.19575378840454882
4.006221771240234	-0.19577448713970846
4.006870269775391	-0.1960579668523419
4.00693941116333	-0.19608821631939333
4.0070085525512695	-0.1961183883319606
4.007333755493164	-0.19625993404969644
4.0077643394470215	-0.1964468489376161
4.007967472076416	-0.19653473151549328
4.008065223693848	-0.19657687694963477
4.008782386779785	-0.19688572795365156
4.009097099304199	-0.1970204242791609
4.00913667678833	-0.19703724402305722
4.009742736816406	-0.19729560391265277
4.009834289550781	-0.19733454755479962
4.009853839874268	-0.19734290764979745
4.009903907775879	-0.19736404335300683
4.009917736053467	-0.19737003758007998
4.011576175689697	-0.19806990957392423
4.011850357055664	-0.1981847743167775
4.011872291564941	-0.19819399522808934
4.011985778808594	-0.1982415483509823
4.0122971534729	-0.19837154592281925
4.012598037719727	-0.19849707257763427
4.012724876403809	-0.1985496914562237
4.012892723083496	-0.19861955528768727
4.013278484344482	-0.19877964304774576
4.013337135314941	-0.19880402914729767
4.013504981994629	-0.19887355502853632
4.013665199279785	-0.19893977960064713
4.013734340667725	-0.1989681972087154
4.01376485824585	-0.19898082433952569
4.013953685760498	-0.1990586937755081
4.014096260070801	-0.1991174790578043
4.014192581176758	-0.1991571194019255
4.0142927169799805	-0.19919835550338982
4.014852523803711	-0.19942811831405471
4.0149827003479	-0.19948174639443295
4.014986038208008	-0.1994827603602305
4.015354156494141	-0.19963321974549308
4.016385078430176	-0.20005252972524623
4.016571521759033	-0.20012794414045398
4.0166168212890625	-0.2001460940850346
4.016813278198242	-0.20022548731334888
4.017025947570801	-0.2003113462637276
4.017052173614502	-0.2003218413224639
4.0171427726745605	-0.20035837673931156
4.017165660858154	-0.20036770819154381
4.017600059509277	-0.20054240116095912
4.0178542137146	-0.200644336245706
4.017872333526611	-0.20065157291278246
4.017881870269775	-0.20065546679436475
4.0185418128967285	-0.2009190979608002
4.018600940704346	-0.20094280638446071
4.0187578201293945	-0.2010051831172186
4.018774509429932	-0.201011876461767
4.019607067108154	-0.20134227496620105
4.0199713706970215	-0.2014863401571203
4.020040035247803	-0.20151350130763168
4.020090579986572	-0.20153325641933684
4.020140647888184	-0.20155316251496336
4.020198822021484	-0.2015760150576109
[truncated: 75,501 more rows]
