# Supplementary material for: Peering inside the black box by learning the relevance of many-body functions in neural network potentials
Source: Nat Commun. 2025 Nov 10;16:9898. doi: 10.1038/s41467-025-65863-0 (PMC12603069; doi:10.1038/s41467-025-65863-0)
Supplement: Supplementary file 11 — Source Data Fig S3 [file 41467_2025_65863_MOESM11_ESM.zip › fig_s3_wm_2B_mb/2b_mbe_water_SO3Net.csv]

r	2b_mbe
2.4832961559295654	4.425512454549255
2.4898602962493896	4.3275493646859475
2.4899039268493652	4.326908607291985
2.4957058429718018	4.242992520126819
2.49605655670166	4.238002000324732
2.496943473815918	4.225414954340868
2.502279758453369	4.150904657488328
2.50390887260437	4.128567240497704
2.5154669284820557	3.9754291067642313
2.5169103145599365	3.956943620387552
2.517167091369629	3.953668161809844
2.5215063095092773	3.8989863819602055
2.5264506340026855	3.838133069976588
2.5294418334960938	3.8020427481394847
2.5306389331817627	3.78775058664928
2.5339457988739014	3.74869335955243
2.535470724105835	3.7308939020604797
2.5374276638031006	3.7082402353951824
2.537665843963623	3.7055032909161394
2.5379137992858887	3.7026470387285535
2.539653778076172	3.682724758087769
2.540491819381714	3.67318777534366
2.5427863597869873	3.6472641385728366
2.543123245239258	3.6434803962003706
2.543834924697876	3.635507436370361
2.5487937927246094	3.5806568435437933
2.548860549926758	3.579924303070406
2.548978805541992	3.578630193357168
2.549987316131592	3.5676316289370273
2.5501439571380615	3.565927298198382
2.5506768226623535	3.5601372146079413
2.5517635345458984	3.5483719539311327
2.551981210708618	3.546021281503477
2.5537967681884766	3.526505038669333
2.5541019439697266	3.523239751312504
2.5558712482452393	3.504388357701419
2.5572867393493652	3.4894041447777777
2.5575854778289795	3.486252512826365
2.5579984188079834	3.4819015317396733
2.5580344200134277	3.4815236642732827
2.559007167816162	3.4713074039561063
2.5600438117980957	3.4604625675220824
2.5604310035705566	3.456424215095298
2.561309814453125	3.4472822629357225
2.5630970001220703	3.4287815544772506
2.5634067058563232	3.4255895377957124
2.5636868476867676	3.422702085426172
2.5659193992614746	3.399829129767074
2.567417621612549	3.3845815819801217
2.567880153656006	3.3798915968811283
2.569279670715332	3.365748738141564
2.5696208477020264	3.362313241471254
2.5696496963500977	3.362021326424385
2.5698206424713135	3.360302702553672
2.5705089569091797	3.35338819405112
2.570558786392212	3.3528883862375523
2.5711984634399414	3.346475664845265
2.5717806816101074	3.34065581630521
2.572044610977173	3.3380198308010147
2.5721864700317383	3.336610067569387
2.5726983547210693	3.3315043446596135
2.5738537311553955	3.320024240648335
2.5739545822143555	3.3190215381107366
2.5739691257476807	3.3188765920157666
2.574084758758545	3.3177323826889857
2.57481050491333	3.310548480474381
2.575533628463745	3.3034103624388056
2.5756728649139404	3.30203852791343
2.5757033824920654	3.3017364322588705
2.5757052898406982	3.3017186219531034
2.5760366916656494	3.298454959383367
2.576071262359619	3.29811274065041
2.5770962238311768	3.288043338240648
2.5771470069885254	3.2875464707712307
2.5771796703338623	3.2872263065012923
2.5782554149627686	3.276695339285304
2.578403949737549	3.2752447152262896
2.5800154209136963	3.259549021673487
2.580150604248047	3.2582358459934717
2.5804219245910645	3.25560278132604
2.5805819034576416	3.254050047996861
2.5808215141296387	3.251727431773496
2.5813028812408447	3.247067581032267
2.581601619720459	3.2441776757538445
2.582064390182495	3.2397087602361854
2.5823230743408203	3.237212173085939
2.5826196670532227	3.2343548398471285
2.583065986633301	3.2300570890921323
2.5856831073760986	3.2049807521777165
2.585954427719116	3.202392995487548
2.586195945739746	3.200089700734063
2.586459159851074	3.1975825963981386
2.5865674018859863	3.1965532529273855
2.588839054107666	3.175003586463464
2.589005470275879	3.173431131881454
2.589533567428589	3.168448504746493
2.589611768722534	3.1677098386536073
2.58992600440979	3.164741281512776
2.5900087356567383	3.1639694025749865
2.5902671813964844	3.161534184215258
2.5908477306365967	3.1560719685679803
2.5908961296081543	3.1556165052714293
2.592500686645508	3.1405760296453025
2.593240976333618	3.133659833260042
2.593263626098633	3.13344660093425
2.593280076980591	3.133292824414598
2.5934581756591797	3.1316311586535797
2.5934646129608154	3.1315706105001926
2.5936777591705322	3.129583608522614
2.594754457473755	3.119560283621883
2.5952041149139404	3.115382115400844
2.59523606300354	3.115087075761142
2.5953378677368164	3.114141291531247
2.5963096618652344	3.1051394084746535
2.5965702533721924	3.1027256909362233
2.5966436862945557	3.1020471832302876
2.5966827869415283	3.1016821019422167
2.596954822540283	3.099171603163583
2.5971298217773438	3.0975547071631517
2.5972864627838135	3.0961068775200022
2.5973191261291504	3.095811422165271
2.5975613594055176	3.0935712190637616
2.597805976867676	3.0913145438096947
2.598632335662842	3.083708248683716
2.599546194076538	3.075314976989767
2.599738597869873	3.0735554293945366
2.6001455783843994	3.0698187106129744
2.6004831790924072	3.066729034380746
2.6006481647491455	3.0652167140502007
2.600816011428833	3.0636775778541168
2.6009156703948975	3.062770671205506
2.601011276245117	3.061897499472974
2.60102915763855	3.0617324697868806
2.601407289505005	3.0582813997681253
2.601480722427368	3.057611435546873
2.6015372276306152	3.057095443935564
2.601694345474243	3.055661428283285
2.601867198944092	3.054084714858055
2.6020989418029785	3.051970936457419
2.6021835803985596	3.0512021272888745
2.602383613586426	3.0493796801701993
2.6027181148529053	3.046335309412825
2.602928400039673	3.0444212629159075
2.603097438812256	3.0428839710200766
2.6031055450439453	3.042809871498809
2.6033287048339844	3.040783635093666
2.6034984588623047	3.039240209265511
2.6035330295562744	3.0389281508716994
2.6037938594818115	3.036559792817613
2.6038851737976074	3.035732117415641
2.604386806488037	3.0311839687536466
2.6044020652770996	3.031045568184746
2.604811668395996	3.027337771105799
2.6048872470855713	3.0266536268889705
2.60491681098938	3.026385434490283
2.6049933433532715	3.0256945307847705
2.6051058769226074	3.0246761753092644
2.6056277751922607	3.019959534881141
2.6064913272857666	3.012170575306559
2.6065003871917725	3.0120883557331046
2.6066107749938965	3.0110935984550498
2.606748342514038	3.0098533862463475
2.6068739891052246	3.008720914499575
2.6069188117980957	3.008319849080296
2.607011556625366	3.007485666783616
2.607316255569458	3.0047385867537795
2.6074299812316895	3.003721504375177
2.6074812412261963	3.0032615584758
2.6079742908477783	2.998831252794824
2.6088924407958984	2.9905980174575344
2.6090075969696045	2.989565810685894
2.60937237739563	2.986302246379755
2.609461545944214	2.9855039514635866
2.6097562313079834	2.982868092016437
2.60978364944458	2.982624305249667
2.610065221786499	2.980107301720013
2.6101913452148438	2.978974694561054
2.6105945110321045	2.975382369059729
2.6106667518615723	2.9747394891745156
2.6108438968658447	2.9731601223864406
2.610921859741211	2.972465730912628
2.611391067504883	2.9682850979501056
2.6113953590393066	2.9682479005203994
2.611577272415161	2.966626815100561
2.6117215156555176	2.9653451847636987
2.611727237701416	2.9652952190881265
2.611819267272949	2.9644745576754445
2.6118526458740234	2.9641789945969403
2.612163782119751	2.9614128881916955
2.612579107284546	2.9577262210438313
2.612866163253784	2.9551778064315446
2.6133205890655518	2.9511497460656306
2.6133902072906494	2.9505334547468696
2.613417863845825	2.9502872533427187
2.613452196121216	2.9499834397995635
2.6138789653778076	2.9462040121843023
2.614292621612549	2.942545673088212
2.6148602962493896	2.9375295698825674
2.615037679672241	2.935965513286506
2.615410804748535	2.9326740534888494
2.6165542602539062	2.9226060392727478
2.616621971130371	2.922010899403567
2.6178269386291504	2.911434680328119
2.6179399490356445	2.9104448021267153
2.617992877960205	2.9099807520626886
2.6181328296661377	2.9087555447409663
2.6185333728790283	2.905247853351927
2.6186258792877197	2.9044380732155677
2.618645668029785	2.9042585180958245
2.618748188018799	2.90337113820462
2.618887186050415	2.9021533434055105
2.6191580295562744	2.899786111237468
2.6194236278533936	2.8974631901293177
2.6194894313812256	2.896889213550308
2.6194992065429688	2.8968053282574324
2.6195194721221924	2.8966284054151794
2.6197903156280518	2.894263879836643
2.6198158264160156	2.894041944949281
2.620009183883667	2.892356080800157
2.620359182357788	2.889304886285755
2.620847463607788	2.88505287719296
2.621274709701538	2.8813348751048444
2.6213676929473877	2.880526396017082
2.6219587326049805	2.8753929357936325
2.6222426891326904	2.8729312074727575
2.6223788261413574	2.871748902829774
2.6224477291107178	2.871150936580051
2.6226437091827393	2.869456645670459
2.6228299140930176	2.867839518614794
2.6235857009887695	2.8612980845068305
2.6236438751220703	2.860794134407917
2.623974561691284	2.857937893220331
2.6244850158691406	2.8535287842459294
2.624742031097412	2.8513119822821125
2.6250157356262207	2.8489523896382067
2.6256330013275146	2.8436373557031036
2.6257309913635254	2.842793450241098
2.6261913776397705	2.8388349340141303
2.626218795776367	2.838599757641635
2.626594305038452	2.8353740172685598
2.6266326904296875	2.8350433373836967
2.627000331878662	2.8318894605761695
2.6271286010742188	2.8307885330606632
2.6271724700927734	2.8304114951485175
2.6272459030151367	2.8297827762336807
2.6273200511932373	2.82914671185317
2.6274936199188232	2.827659520062282
2.627530097961426	2.8273496877076054
2.6286683082580566	2.8176083071057647
2.629055976867676	2.8142980216728635
2.6291587352752686	2.8134212230308897
2.6294302940368652	2.811102367513924
2.629838466644287	2.8076237657527443
2.6298999786376953	2.807099400879455
2.6299691200256348	2.806509923320668
2.630286931991577	2.8038057442902202
2.630354166030884	2.8032319050495556
2.6306140422821045	2.8010209579638783
2.6306262016296387	2.800917871078722
2.630873918533325	2.7988112595857695
2.6310837268829346	2.797027112789184
2.6312105655670166	2.7959511440786065
2.6313300132751465	2.7949366469241426
2.6317298412323	2.791542679639644
2.6319942474365234	2.789300520125807
2.6319971084594727	2.789275790646185
2.632294178009033	2.7867574324504325
2.632383108139038	2.7860062732922746
2.6325221061706543	2.7848283552171047
2.632866382598877	2.78191364690195
2.6331729888916016	2.7793227109261567
2.6331801414489746	2.7792610594955125
2.6332931518554688	2.778306513180551
2.633317708969116	2.7780987675322084
2.6336917877197266	2.7749371927692454
2.6338069438934326	2.7739631601912293
2.6344103813171387	2.768876421132103
2.634418487548828	2.768807535094849
2.634469747543335	2.7683761621008767
2.6345417499542236	2.7677677406740884
2.634917974472046	2.764599062478707
2.63492751121521	2.7645201093965426
2.6352508068084717	2.7617995947848453
2.635481595993042	2.7598592934548556
2.6355059146881104	2.7596517696095715
2.635664939880371	2.7583167058935327
2.6358673572540283	2.756615670367843
2.635948896408081	2.755931033922388
2.635951042175293	2.755914152341367
2.6360085010528564	2.7554319902415214
2.636237144470215	2.7535113548884667
2.636326551437378	2.7527599418290736
2.6363911628723145	2.752215506310927
2.636514902114868	2.7511808851841284
2.636604070663452	2.75043376303801
2.636977195739746	2.7473060171133135
2.6374003887176514	2.743762428777476
2.6374597549438477	2.7432647608068983
2.637653112411499	2.741648252926421
2.6379544734954834	2.739135347851791
2.638033628463745	2.73846773436392
2.6381680965423584	2.7373461982782317
2.6382088661193848	2.7370038091769064
2.6383702754974365	2.7356536348751117
2.6384928226470947	2.734631518357852
2.638493776321411	2.73462361099827
2.639061689376831	2.7298854115203754
2.639336585998535	2.7275947057590093
2.6394083499908447	2.726996750105555
2.6394457817077637	2.7266858613622365
2.639524459838867	2.7260315207843604
2.6395370960235596	2.725925352563463
2.6396820545196533	2.7247199246007234
2.639735460281372	2.724275204664875
2.639775514602661	2.7239422844614687
2.6400864124298096	2.721355712124435
2.640191078186035	2.720485528588064
2.6403656005859375	2.719038304446377
2.640576124191284	2.7172804151194914
2.6406826972961426	2.7164020627922074
2.640928268432617	2.7143648550901
2.6409621238708496	2.714081084434918
2.640998363494873	2.7137817828238937
2.6410393714904785	2.7134415453009453
2.641071081161499	2.7131787252115096
2.641164779663086	2.7124009153541273
2.6411855220794678	2.712229443123899
2.6413233280181885	2.7110870502545836
2.64157772064209	2.7089786229583854
2.6416306495666504	2.708541022894371
2.6417181491851807	2.707814260939747
2.6418747901916504	2.7065182261978347
2.641988515853882	2.70557759808057
2.642329454421997	2.702755938627595
2.6423449516296387	2.7026323805984642
2.6423487663269043	2.7025971520598855
2.642812728881836	2.6987634963987563
2.6428287029266357	2.698631031198838
2.6429507732391357	2.6976227459561457
2.6429712772369385	2.697452451672154
2.643327474594116	2.694512830938489
2.6433513164520264	2.694317206305586
2.6434526443481445	2.6934827748861956
2.6435463428497314	2.692708967882604
2.6436073780059814	2.692205263300993
2.6438727378845215	2.6900199919510133
2.6439871788024902	2.689077216030377
2.6440253257751465	2.688764355593703
2.644425868988037	2.685468195455215
2.644829273223877	2.6821499339215897
2.644831418991089	2.6821321071902062
2.6448326110839844	2.682123029614111
2.645130157470703	2.6796783845785708
2.6452395915985107	2.6787790720006655
2.6453464031219482	2.677903479773839
2.6457738876342773	2.6743966948041233
2.6460018157958984	2.672528266354794
2.646122694015503	2.671538644890779
2.6462671756744385	2.6703568079421283
2.6463117599487305	2.66999032586647
2.6463623046875	2.669577845561756
2.6463634967803955	2.669566129299085
2.646467447280884	2.668716699296284
2.646718740463257	2.6666593241951677
2.646968364715576	2.6646193936738056
2.6474392414093018	2.6607742663518756
2.6475648880004883	2.6597471100806587
2.6476714611053467	2.658879333042755
2.647859573364258	2.6573445461502505
2.6479392051696777	2.656695495501987
2.6479642391204834	2.6564910045294656
2.6481523513793945	2.6549567301552877
2.648352861404419	2.653323044915348
2.648425817489624	2.652730570589841
2.6485445499420166	2.65176320540698
2.648989200592041	2.6481468787171245
2.649013042449951	2.647953173883069
2.649059295654297	2.6475757513158875
2.6492233276367188	2.646241957639397
2.6492557525634766	2.6459786157205247
2.6492650508880615	2.6459031878007284
2.6492741107940674	2.6458297619724576
2.6493875980377197	2.6449084984707074
2.649527072906494	2.6437762064172023
2.6496849060058594	2.642494714792271
2.649712085723877	2.6422731449775068
2.6498031616210938	2.6415351346281977
2.650130033493042	2.6388848042003197
2.650242805480957	2.637969110875405
2.650485038757324	2.636007892670242
2.6505537033081055	2.635451640774873
2.6509854793548584	2.631957163621763
2.6510965824127197	2.6310596910016244
2.651125431060791	2.630825391120309
2.651329278945923	2.6291776576342354
2.6513869762420654	2.6287114135033587
2.651698589324951	2.6261953886758533
2.6519100666046143	2.624487652462948
2.651925802230835	2.6243619415614585
2.6519315242767334	2.624314426041357
2.6520066261291504	2.6237095569145907
2.6522281169891357	2.6219233124719654
2.6523146629333496	2.6212256600840043
2.652766466140747	2.6175867609324612
2.652780771255493	2.6174697821324804
2.653123140335083	2.614715248248533
2.653275489807129	2.613491533250844
2.6535232067108154	2.6115000238326846
2.6539971828460693	2.6076954867473106
2.6541330814361572	2.6066048974599827
2.6541717052459717	2.606296121774635
2.654179096221924	2.606235874558962
2.654492139816284	2.6037281034373656
2.6545984745025635	2.602873663304324
2.6547045707702637	2.6020262669367273
2.6554110050201416	2.596373773113159
2.6556289196014404	2.5946336533697494
2.6558241844177246	2.5930740636957754
2.655928134918213	2.5922439730945444
2.6560449600219727	2.5913116143414143
2.6561877727508545	2.590171492821857
2.6564013957977295	2.5884689665967713
2.65643310546875	2.5882168146722773
2.656513214111328	2.58757875290726
2.6565537452697754	2.5872543080483696
2.656590700149536	2.586960246693126
2.6566572189331055	2.58642990230632
2.6567349433898926	2.5858111864793525
2.6568026542663574	2.5852737431652946
2.6571857929229736	2.5822236657988995
2.657212495803833	2.5820117998072307
2.6572535037994385	2.5816846848217203
2.6573684215545654	2.5807659773684613
2.657696485519409	2.5781652257848062
2.657780647277832	2.577497183030488
2.657851219177246	2.576934457527882
2.657867193222046	2.5768104328519676
2.6579947471618652	2.57579653474696
2.6580405235290527	2.5754345649397807
2.658173084259033	2.5743832684281696
2.6582281589508057	2.5739445241048573
2.6584901809692383	2.5718682012512737
2.658541440963745	2.5714626234783573
2.6587488651275635	2.5698192429752194
2.6589367389678955	2.5683327460900713
2.659079074859619	2.567205939491293
2.6594676971435547	2.5641331921393427
2.6597719192504883	2.5617306914907605
2.659851312637329	2.561104097330281
2.659961223602295	2.560235775009673
2.6600043773651123	2.559896000216111
2.6600136756896973	2.5598237214617203
2.660076379776001	2.5593268012258283
2.660163164138794	2.5586421324837048
2.6601667404174805	2.5586162871766973
2.660214424133301	2.5582401881635315
2.6602401733398438	2.5580368120001324
2.660351276397705	2.557160442087042
2.660553455352783	2.5555664466933834
2.6611220836639404	2.551092008072299
2.6614065170288086	2.548854755290064
2.6614725589752197	2.548336898421404
2.6615614891052246	2.547637270447531
2.6617367267608643	2.54626268881297
2.661841630935669	2.545438729400411
2.6624300479888916	2.540823251480166
2.662435531616211	2.5407832561139063
2.6626129150390625	2.539392886455744
2.6626250743865967	2.5392964908175966
2.662707567214966	2.5386513012409058
2.662942409515381	2.5368140733008353
2.6630427837371826	2.536025779155695
2.6631851196289062	2.5349155615100667
2.6632988452911377	2.5340267383886106
2.663419485092163	2.5330842197223546
2.663475513458252	2.5326462329453996
2.6635069847106934	2.53240071699706
2.6638729572296143	2.5295437637144733
2.6639533042907715	2.5289183273633515
2.6640896797180176	2.5278542777605733
2.6641733646392822	2.5272007620858083
2.6642136573791504	2.526885365507222
2.6642682552337646	2.526461275354828
2.6644535064697266	2.5250196383380104
2.664548873901367	2.5242777738977775
2.6647591590881348	2.5226404353193965
2.6649935245513916	2.520816815339307
2.66505765914917	2.5203182558702917
2.6659677028656006	2.513254551021557
2.666179656982422	2.5116126675979675
2.6663856506347656	2.5100173763418763
2.666679620742798	2.5077417752362337
2.666743755340576	2.5072471942900325
2.666959524154663	2.50557885048773
2.667067289352417	2.504745333534748
2.667097568511963	2.5045116356783197
2.66713547706604	2.5042181127130387
2.667171001434326	2.5039450950042053
2.667189836502075	2.503799988447481
2.667243480682373	2.503385236124547
2.667262077331543	2.5032415267040715
2.6675450801849365	2.5010564302295792
2.667664051055908	2.5001397719558955
2.667710781097412	2.499778292807422
2.6679844856262207	2.49767077766691
2.6680495738983154	2.497168593959424
2.6681876182556152	2.4961026767374346
2.6682538986206055	2.4955945317488126
2.6682746410369873	2.495435087909623
2.668292999267578	2.495293383733438
2.6685216426849365	2.493534690775153
2.6685335636138916	2.4934442594231854
2.668675661087036	2.492350440616974
2.668686628341675	2.4922721820548617
2.6688878536224365	2.490715627846015
2.669116258621216	2.4889667270079556
2.6693766117095947	2.4869691772125293
2.669379949569702	2.486943745764629
2.669820547103882	2.4835674413145297
2.669832468032837	2.4834737593756895
2.669875144958496	2.4831473561253468
2.670006275177002	2.4821440629669276
2.6700592041015625	2.481739174903769
2.6700856685638428	2.4815363843981544
2.6700985431671143	2.481438212445598
2.6700990200042725	2.48143375414886
2.670124053955078	2.481244511515701
2.6703031063079834	2.4798742454053535
2.6704607009887695	2.4786676605426727
2.6704788208007812	2.478529643322675
2.6707029342651367	2.476819031298337
2.670722484588623	2.476669660190515
2.670750856399536	2.4764512947543764
2.670985460281372	2.474660567100103
2.6710774898529053	2.473957946615535
2.671175241470337	2.473213101267154
2.6714119911193848	2.47140812615231
2.671849250793457	2.4680798117329186
2.6718814373016357	2.467837257858978
2.672074317932129	2.466367113978505
2.6721057891845703	2.4661290258422603
2.6721506118774414	2.4657876895834807
2.672222137451172	2.465243926956287
2.6723690032958984	2.4641345549009017
2.6723792552948	2.464050520896757
2.67238187789917	2.4640305355529115
2.672388792037964	2.4639771583748704
2.6725242137908936	2.462949389613728
2.6727731227874756	2.461060597237122
2.672869920730591	2.4603254819745892
2.673187494277954	2.457917765610226
2.6731958389282227	2.4578542786079858
2.6732258796691895	2.4576291294437596
2.6733593940734863	2.4566159001537056
2.673370599746704	2.4565319456127295
2.673372507095337	2.4565175429923336
2.673987627029419	2.4518641986235714
2.674288511276245	2.4495939778667504
2.674354076385498	2.4491003882217566
2.6747212409973145	2.4463287698123555
2.6751928329467773	2.4427774367098802
2.675206422805786	2.4426759276283345
2.6758830547332764	2.437589757657191
2.676206350326538	2.4351650284672886
2.676283359527588	2.434587065298386
2.6763100624084473	2.43438614914991
2.676499843597412	2.4329636354008777
2.6765079498291016	2.4329035990931978
2.6765830516815186	2.4323412187955338
2.676624298095703	2.4320314790240243
2.676691770553589	2.4315267476022893
2.6767032146453857	2.431440236643935
2.6773455142974854	2.426637690826002
2.6774063110351562	2.426183780233317
2.6778740882873535	2.4226944768110172
2.678190231323242	2.4203391080404995
2.6782209873199463	2.4201093458499
2.678239345550537	2.4199729430423407
2.678478956222534	2.41818944938135
2.67887282371521	2.415261858814427
2.678892135620117	2.415118107060769
2.679018259048462	2.4141811259783434
2.6792094707489014	2.4127613975680573
2.6796064376831055	2.4098159186612964
2.6796722412109375	2.4093292136517963
2.679718255996704	2.4089888887421775
2.680100917816162	2.406155459895789
2.680126905441284	2.405963044331079
2.6806111335754395	2.4023858977128842
2.6807827949523926	2.4011184068486884
2.680837392807007	2.400720597180152
2.681079626083374	2.398927932702362
2.681112051010132	2.3986892935503796
2.6811773777008057	2.398211922188672
2.6813547611236572	2.39690136676112
2.681459426879883	2.3961305153471475
2.681483030319214	2.395957128178095
2.6815812587738037	2.3952352879795207
2.6816327571868896	2.394855518097481
2.6816422939300537	2.3947863995274385
2.6817610263824463	2.393912806816436
2.6820895671844482	2.3914972951426066
2.682605743408203	2.387709902447403
2.6826226711273193	2.3875856987043376
2.6827218532562256	2.3868590123967763
2.6827447414398193	2.3866927431555176
2.6828954219818115	2.3855874923966276
2.683042526245117	2.384512576686033
2.6830849647521973	2.38420201774122
2.6830894947052	2.3841671070552604
2.683140277862549	2.383796224444813
2.6834003925323486	2.3818961224828765
2.6837069988250732	2.379654394699962
2.6837217807769775	2.3795476995019147
2.683871030807495	2.3784578111478396
2.6839864253997803	2.377615474169616
2.6842305660247803	2.3758367501088635
2.6845338344573975	2.373627411374402
2.6845362186431885	2.373610942400674
2.684675931930542	2.372593891539994
2.6847007274627686	2.3724131487259967
2.684835910797119	2.3714358515255363
2.6849048137664795	2.370930935167115
2.685162305831909	2.3690600347532573
2.685194730758667	2.368822821766046
2.685239791870117	2.3684963106416586
2.6853067874908447	2.3680105138871603
2.6856141090393066	2.365781315197685
2.685811758041382	2.364350923825892
2.6860415935516357	2.3626847928310006
2.686171054840088	2.361749897900504
2.686304807662964	2.3607808958357914
2.686689853668213	2.358000245799065
2.6867289543151855	2.3577181746628213
2.6868443489074707	2.356886088844707
2.6872642040252686	2.3538592311510627
2.687553882598877	2.351773942323442
2.687607526779175	2.351389364026378
2.6878180503845215	2.349875389257786
2.687964916229248	2.3488210653963915
2.6879661083221436	2.348811515224577
2.688023567199707	2.348398808595663
2.6881678104400635	2.347362415350367
2.6881818771362305	2.3472610720088714
2.6882035732269287	2.3471059773489245
2.6882243156433105	2.346957558593383
2.688319683074951	2.3462744729642298
2.688347816467285	2.3460723838058195
2.68845272064209	2.3453197177308827
2.688497304916382	2.344999177756197
2.68851375579834	2.344882575775255
2.6885159015655518	2.3448660176015412
2.6885743141174316	2.3444479569942303
2.6886091232299805	2.3441984657361967
2.6886723041534424	2.3437463986848934
2.689117670059204	2.340558327483314
2.6894893646240234	2.3379039320370882
2.689723014831543	2.3362361901321496
2.689824342727661	2.3355122867662708
2.689951181411743	2.3346052902894048
2.6899845600128174	2.3343707861066214
2.690037250518799	2.3339971542996008
2.690045118331909	2.3339409616646307
2.69018292427063	2.332958520774648
2.6901981830596924	2.3328497827704098
2.690272569656372	2.3323215719236883
2.6904211044311523	2.331263061725716
2.690427303314209	2.331219950637383
2.690626382827759	2.329806813762209
2.690648317337036	2.3296477054564937
2.690915107727051	2.3277531530773743
2.691002607345581	2.3271328135686584
2.6910369396209717	2.3268884696126406
2.6913206577301025	2.324877129847126
2.6914684772491455	2.3238297397461665
2.691528081893921	2.3234074310563786
2.6916935443878174	2.322236269519361
2.691713571548462	2.322093892238758
2.6917550563812256	2.321800494328331
2.691830635070801	2.321265591464302
2.692014694213867	2.3199646625209756
2.692272424697876	2.3181476971177464
2.69234037399292	2.3176646920676305
2.6924941539764404	2.3165805228690264
2.692613124847412	2.315741179033436
2.692694664001465	2.3151661883668986
2.6927175521850586	2.3150049414157774
2.6930646896362305	2.3125601093889507
2.6930689811706543	2.3125305924825295
2.6931517124176025	2.311948411923474
2.693284749984741	2.3110142276582017
2.6933517456054688	2.310542130390541
2.6935102939605713	2.309427589692305
2.6936638355255127	2.308349614808135
2.6936848163604736	2.308202491065714
2.6937615871429443	2.307663611871721
2.693814277648926	2.307294497918539
2.6938729286193848	2.306882259008349
2.6938986778259277	2.306703452286162
2.6944968700408936	2.3025123600471904
2.6945066452026367	2.3024446176413633
2.6946864128112793	2.3011886017186187
2.69484806060791	2.30005911530645
2.69488525390625	2.2997990675314224
2.6949973106384277	2.299016055400285
2.6950738430023193	2.2984828823543726
2.695293664932251	2.2969440042309444
2.695364475250244	2.2964531171435016
2.6955347061157227	2.295269413901444
2.695887327194214	2.292815924665236
2.695911169052124	2.2926497195414477
2.6959681510925293	2.292255505712923
2.696044683456421	2.29172297547545
2.6961019039154053	2.2913249349778706
2.6961276531219482	2.2911452851321252
2.696415901184082	2.2891452452247236
2.696546792984009	2.288236412211747
2.6966543197631836	2.287491566215003
2.696855306625366	2.286098928405216
2.6969380378723145	2.2855256064051686
2.6969802379608154	2.2852342093038915
2.6970200538635254	2.284958903286638
2.6971678733825684	2.283938179236861
2.697256088256836	2.2833268288263238
2.6974265575408936	2.2821480101403306
2.697507381439209	2.281589919887627
2.697615623474121	2.280843741781325
2.697646379470825	2.280630338419787
2.6980443000793457	2.2778880990739783
2.698157548904419	2.277104068887642
2.698354959487915	2.275748843682665
2.6984241008758545	2.275272309088818
2.698997735977173	2.2713322849509545
2.699023485183716	2.2711564080108513
2.699129581451416	2.270429461816743
2.69923996925354	2.269678776430073
2.699263095855713	2.269514476832768
2.6994948387145996	2.267926839805855
2.699565887451172	2.2674416622316453
2.699591875076294	2.2672636868803027
2.699636936187744	2.2669553427349385
2.6999659538269043	2.264705032322718
2.700111150741577	2.263713654124185
2.7001476287841797	2.263465571900415
2.7004740238189697	2.261239885765826
2.7005207538604736	2.2609210520654504
2.700599193572998	2.2603844358032843
2.700721502304077	2.2595536690557037
2.7008769512176514	2.2584949930449465
2.7009990215301514	2.2576660684490806
2.701049566268921	2.2573215839115797
2.7010841369628906	2.2570868104048287
2.7010927200317383	2.2570281592270334
2.7011048793792725	2.2569420595302985
2.701395273208618	2.2549742125645187
2.7016079425811768	2.2535302267588317
2.7016355991363525	2.253343872681299
2.7018377780914307	2.251969661457423
2.7020490169525146	2.2505446456424973
2.7022440433502197	2.2492241182486303
2.702362537384033	2.248424272878248
2.702727794647217	2.245959518833131
2.7027511596679688	2.2457999761006207
2.7029595375061035	2.2443958369421786
2.70297908782959	2.2442625941630823
2.7030189037323	2.2439949014121865
2.7030389308929443	2.243861135628898
2.703082799911499	2.2435651809221326
2.7031521797180176	2.24309732564641
2.7031915187835693	2.242833606137511
2.7032854557037354	2.2422012124880917
2.7034480571746826	2.2411065674857964
2.7035531997680664	2.240399988232248
2.7035953998565674	2.2401168368861875
2.70394229888916	2.23778790989998
2.704160213470459	2.236328658210259
2.704237222671509	2.2358110452610713
2.704387903213501	2.234802874619163
2.7045090198516846	2.233991071833003
2.704514265060425	2.233957378469322
2.704594373703003	2.233419542830389
2.704623222351074	2.233227597655036
2.7050414085388184	2.230434301106081
2.705085515975952	2.2301406324088138
2.705267906188965	2.228923444548437
2.7053589820861816	2.2283161566090257
2.7055160999298096	2.227269339980019
2.705550193786621	2.2270431212501904
2.70559024810791	2.226776520987597
2.706207275390625	2.2226752030390404
2.7064085006713867	2.2213408017649465
2.7067015171051025	2.2193994113096807
2.7071990966796875	2.216105238201566
2.707286834716797	2.215529286246041
2.707315444946289	2.215340331849845
2.707432985305786	2.2145641080357876
2.707566261291504	2.21368643050911
2.70768404006958	2.212909133185848
2.7077043056488037	2.2127763569934533
2.7077152729034424	2.2127044499945603
2.7078418731689453	2.2118696745452366
2.7080254554748535	2.2106621504827286
2.708111047744751	2.210099333999402
2.7081596851348877	2.209779288494099
2.708235025405884	2.2092841370393046
2.7083899974823	2.208265091360131
2.7085318565368652	2.2073339176504714
2.708587646484375	2.2069682092484673
2.708667278289795	2.2064467972971427
2.70871901512146	2.206105781636847
2.7089619636535645	2.2045146032462988
2.7091004848480225	2.2036086402331563
2.7091848850250244	2.2030564458103505
2.709364414215088	2.2018790971253486
2.709717035293579	2.199579510023989
2.7098278999328613	2.1988559633246876
2.7099435329437256	2.198098232521696
2.710092544555664	2.197131709541422
2.7102317810058594	2.1962244423641852
2.71028470993042	2.1958809215420327
2.710305690765381	2.1957445500424253
2.710550546646118	2.194151978431213
2.7106082439422607	2.193777650854809
2.710848331451416	2.1922188269944822
2.7109556198120117	2.1915233559633283
2.711071252822876	2.190773018685599
2.7111380100250244	2.190341156385415
2.7111399173736572	2.190328398075348
2.711200714111328	2.189935336738725
2.711261034011841	2.1895436699962634
2.711297035217285	2.1893112016844825
2.7113213539123535	2.189153326283959
2.7113938331604004	2.18868604128044
2.711529493331909	2.1878081129512985
2.711559295654297	2.1876142690744667
2.71162486076355	2.1871912502780724
2.7118570804595947	2.1856902328877297
2.711881160736084	2.1855344783959376
2.7120611667633057	2.184370914125629
2.712146282196045	2.183824478619802
2.712146520614624	2.1838230224418087
2.7121663093566895	2.18369675022313
2.7122204303741455	2.183346898774749
2.7126173973083496	2.1807914751302837
2.7126946449279785	2.180295535936718
2.7127323150634766	2.1800526255801813
2.713163375854492	2.177287089788855
2.713169574737549	2.1772473192052733
2.7132956981658936	2.1764375451265625
2.7133877277374268	2.1758497442065625
2.7137513160705566	2.173522112114048
2.713787794113159	2.1732880435431507
2.713895797729492	2.1725989332047595
2.714078187942505	2.1714344646578425
2.7142300605773926	2.170465061153598
2.714301586151123	2.170009298171924
2.714569568634033	2.1683024412349035
2.7146358489990234	2.167879858167856
2.7146706581115723	2.1676588547119824
2.7147600650787354	2.167089313002463
2.71476674079895	2.1670471026642097
2.7148308753967285	2.1666390909560977
2.714844226837158	2.16655449520467
2.714876413345337	2.166350386698891
2.715041399002075	2.1653003681577143
2.7150821685791016	2.1650420521408016
2.7152609825134277	2.1639075300657895
2.715418815612793	2.162907173834313
2.715426206588745	2.1628613031412094
2.7156801223754883	2.1612525895458834
2.715693235397339	2.1611703225676626
2.7158329486846924	2.1602846718932582
2.715949296951294	2.159550761760352
2.7159714698791504	2.1594100303497967
2.7160427570343018	2.158959506178883
2.7160532474517822	2.15889249909407
2.716139793395996	2.1583466326649923
2.716291666030884	2.157388300426293
2.7166810035705566	2.1549341750629125
2.716761827468872	2.1544255622422206
2.7167787551879883	2.154319315495629
2.7168478965759277	2.1538840108339325
2.7169432640075684	2.1532844297949616
2.7169814109802246	2.1530445817921624
2.7171149253845215	2.152207150870125
2.7172725200653076	2.1512151715601515
2.7173264026641846	2.1508772816322885
2.717559576034546	2.1494152329424514
2.7175848484039307	2.1492564818232527
2.7179105281829834	2.1472187247979786
2.7180023193359375	2.1466451601818326
2.718400239944458	2.1441585114133463
2.7187082767486572	2.1422397714761434
2.718916654586792	2.1409415862506
2.718956232070923	2.1406950715312743
2.7191410064697266	2.1395468089782383
2.719285726547241	2.138647550224473
2.719534158706665	2.1371061788221137
2.719553232192993	2.1369900185858413
2.7195661067962646	2.136907591155948
2.719666004180908	2.136288318633614
2.7197299003601074	2.1358943539195234
2.7197487354278564	2.1357758604866337
2.7198619842529297	2.1350749232710786
2.7199254035949707	2.1346837703704473
2.720106601715088	2.13356173254372
2.7201106548309326	2.133537015791804
2.7201716899871826	2.1331598108708327
2.7202963829040527	2.1323900061178405
2.7203891277313232	2.131818291203695
2.720400810241699	2.1317448999975914
2.7204082012176514	2.1316982749534032
2.7205612659454346	2.1307548774321674
2.72056245803833	2.1307483026772873
2.7206363677978516	2.130292377936372
2.7206690311431885	2.1300908860473218
2.720700263977051	2.1299006044621773
2.7207584381103516	2.129538782973963
2.720794439315796	2.12931963900367
2.7208666801452637	2.12887374603661
2.7209365367889404	2.12844453334157
2.720937728881836	2.1284365304772113
2.7211220264434814	2.127303333533904
2.7211782932281494	2.126956134535604
2.721251964569092	2.1265050946031643
2.7212765216827393	2.1263536424108036
2.7214605808258057	2.125224042845341
2.7216310501098633	2.1241786555243873
2.7217841148376465	2.123240422042647
2.7218868732452393	2.122612078782959
2.7219293117523193	2.1223525190014687
2.7222089767456055	2.120641240482568
2.7222654819488525	2.120297321983612
2.7223434448242188	2.1198205252464177
2.7225191593170166	2.1187490264875155
2.722625494003296	2.1181009107250173
2.7226552963256836	2.11791795236158
2.722743272781372	2.117381589982064
2.7228386402130127	2.1168014931122965
2.7228662967681885	2.116633770814211
2.7232182025909424	2.1144925020586625
2.7232301235198975	2.114420080055572
2.7232742309570312	2.114152969846163
2.723289966583252	2.114056698071977
2.7233731746673584	2.113552197766646
2.723379373550415	2.1135137514616114
2.7234182357788086	2.113278007806204
2.72343373298645	2.1131841104709252
2.723653554916382	2.111847433618241
2.7236924171447754	2.1116151418352853
2.7236998081207275	2.111572041852021
2.7237305641174316	2.111383933106657
2.723863124847412	2.110583049100714
2.723902940750122	2.110340439529388
2.7240149974823	2.10966680808796
2.72401762008667	2.1096468496582528
2.7240326404571533	2.109554978516721
2.724364995956421	2.1075479195215507
2.724503993988037	2.106708913789557
2.724604606628418	2.106101489047429
2.724698543548584	2.1055367161556067
2.7247066497802734	2.1054891559550253
2.7249035835266113	2.1043028621538813
2.7249197959899902	2.1042044247427683
2.725438117980957	2.1010899979310036
2.725513458251953	2.100638233424995
2.7255494594573975	2.1004229893876314
2.725769281387329	2.099105726091877
2.7258100509643555	2.0988603189359587
2.7260501384735107	2.0974242570676758
2.726130723953247	2.0969431628649016
2.726151943206787	2.0968159132766964
2.7262351512908936	2.0963192244325537
2.72639799118042	2.095347953609039
2.7267024517059326	2.0935323324274187
2.7269163131713867	2.092261242782227
2.726984739303589	2.0918516372565206
2.7270963191986084	2.0911890109563505
2.7271158695220947	2.091072585789913
2.727126359939575	2.091009801454428
2.727203845977783	2.0905501999110765
2.727217197418213	2.090471801837202
2.72739315032959	2.089427417263379
2.727684497833252	2.0876991084526386
2.727794647216797	2.087048203369063
2.7277960777282715	2.0870390495070676
2.727804183959961	2.0869921103461113
2.727977752685547	2.085965348726825
2.7281007766723633	2.085237982783811
2.7282590866088867	2.084302484492989
2.728325366973877	2.0839103082814265
2.728365898132324	2.083672472115005
2.7283990383148193	2.083477382371873
2.728710412979126	2.0816433689226947
2.7289562225341797	2.080197388761607
2.7290103435516357	2.0798779165696777
2.7290191650390625	2.0798268023372106
2.729128122329712	2.0791864987026853
2.729426622390747	2.0774356848102737
2.7294394969940186	2.0773589705047826
2.7294676303863525	2.0771945456905136
2.7294938564300537	2.077041891498239
2.729520797729492	2.0768833094625325
2.729522705078125	2.0768724699140275
2.7295897006988525	2.0764795902923225
2.7296416759490967	2.0761756037593813
2.7299306392669678	2.0744854185467467
2.7299654483795166	2.074282569978294
2.7299842834472656	2.074172295342313
2.730001449584961	2.0740718745729385
2.730133295059204	2.0733023222546256
2.730146884918213	2.0732218658363974
2.730546712875366	2.070892167713529
2.730952739715576	2.068530876398647
2.7309646606445312	2.068461176738232
2.731008529663086	2.068207078069225
2.731027603149414	2.0680952573937557
2.7310309410095215	2.068076292057601
2.731117010116577	2.067576232242512
2.731130838394165	2.067496883092579
2.7311549186706543	2.0673571828322137
2.731332540512085	2.066327622881298
2.731476306915283	2.0654936147273935
2.7315120697021484	2.0652884450908076
2.731534957885742	2.065155340808227
2.7315592765808105	2.0650144062067772
2.731731653213501	2.0640171962449827
2.731778144836426	2.0637484502746872
2.7318077087402344	2.063576014938569
2.7318570613861084	2.0632926589790026
2.7320263385772705	2.062315673626574
2.732111692428589	2.0618225974523146
2.7321174144744873	2.0617888629748844
2.7321207523345947	2.061769299670873
2.7322616577148438	2.06095724736723
2.7327077388763428	2.0583906764058764
2.7328402996063232	2.0576288822476894
2.733017683029175	2.0566127986583176
2.7330358028411865	2.056507849649007
2.7330448627471924	2.056455063012441
2.7330660820007324	2.056332951286983
2.7330782413482666	2.0562645585298664
2.7331061363220215	2.056102493837755
2.7333741188049316	2.0545692050566124
2.7334156036376953	2.054331613542743
2.73357892036438	2.053397057861986
2.7336063385009766	2.0532419036533334
2.7337141036987305	2.0526258208254706
2.7337770462036133	2.0522648954275446
2.7338650226593018	2.0517636169781444
2.7339112758636475	2.0514985663245078
2.7340495586395264	2.0507103955698494
2.7340762615203857	2.050558845077317
2.734117269515991	2.0503221031317374
2.734177350997925	2.0499821773867177
2.734187602996826	2.0499244188910968
2.7342679500579834	2.0494672522937094
2.7342891693115234	2.0493454587321516
2.73435640335083	2.0489627640048704
2.734410524368286	2.048655974942136
2.7344510555267334	2.0484252402927225
2.734469175338745	2.0483222957451757
2.734560251235962	2.047804398375095
2.7348053455352783	2.046413472276675
2.7348101139068604	2.046386238181129
2.7348475456237793	2.0461740896291474
2.7348999977111816	2.0458755171141956
2.73518443107605	2.044265102156402
2.7352614402770996	2.0438289256531554
2.735546588897705	2.042217092208765
2.7355763912200928	2.0420487392728734
2.7357494831085205	2.0410717289525273
2.7359402179718018	2.0399978100796403
2.736008644104004	2.0396113107485565
2.7360143661499023	2.039580178360767
2.7361338138580322	2.0389069049658506
2.7362101078033447	2.0384775867545866
2.736342668533325	2.037732376495268
2.7363579273223877	2.0376462935624513
2.7365241050720215	2.0367149781805063
2.736565351486206	2.036482090169571
2.736616849899292	2.0361940206695266
2.7368338108062744	2.0349771449838254
2.7369325160980225	2.034425313910271
2.737011432647705	2.0339828885941404
2.7370316982269287	2.033870150493833
2.7370946407318115	2.0335171279071655
2.7371199131011963	2.0333763074931284
2.7372310161590576	2.0327545547084327
2.7372655868530273	2.03256120348113
2.7374560832977295	2.031497828436086
2.7374587059020996	2.0314843727069025
2.7375426292419434	2.0310159255654687
2.737558126449585	2.030929430579403
2.737591028213501	2.030745812955333
2.7376492023468018	2.0304214705586716
2.737649917602539	2.0304171808791063
2.7376558780670166	2.0303841092479136
2.737691640853882	2.0301856107596645
2.7376952171325684	2.030164700728979
2.7378430366516113	2.029341873764256
2.7379424571990967	2.028789483828219
2.737963914871216	2.0286683396053693
2.73801851272583	2.0283655217268572
2.738023042678833	2.0283407104510296
2.7380666732788086	2.0280987036450284
2.738333225250244	2.0266183893402516
2.7386953830718994	2.0246102066714418
2.738760471343994	2.024250238020671
2.739041328430176	2.0226974492707033
2.739041328430176	2.0226975060246817
2.7390573024749756	2.0226093224172548
2.739459276199341	2.0203920832248787
2.7395474910736084	2.019906290990395
2.7395782470703125	2.0197361495950403
2.7396743297576904	2.019208419691008
2.7397079467773438	2.0190226140879286
2.739717960357666	2.018968373745487
2.740044116973877	2.0171707262194865
2.74033784866333	2.0155664954393213
2.7406485080718994	2.0138659689271847
2.740931749343872	2.0123192957482505
2.7410202026367188	2.0118362093160442
2.741081953048706	2.0115003911744473
2.7411141395568848	2.0113239301363564
2.7411952018737793	2.0108825693763155
2.7413671016693115	2.0099463470314154
2.741455078125	2.009467454831235
2.7415475845336914	2.008964704959979
2.7416036128997803	2.0086611548289515
2.7417306900024414	2.007965763426327
2.74188232421875	2.0071473138917213
2.7418837547302246	2.0071413606022723
2.741945505142212	2.006804679533518
2.741971015930176	2.006667285059801
2.7421231269836426	2.0058477453863492
2.742615222930908	2.003182937548531
2.742737054824829	2.0025251727638516
2.742915153503418	2.0015665390444575
2.742949962615967	2.001378908753825
2.7430412769317627	2.000886785034327
2.7430942058563232	2.000602218473766
2.743265390396118	1.9996827723876647
2.743278741836548	1.9996105107890825
2.743298053741455	1.999506737504072
2.7433345317840576	1.9993101871403354
2.743370294570923	1.9991187748438086
2.743380308151245	1.999065218187951
2.743425130844116	1.9988239045166283
2.743657350540161	1.9975787130405613
2.7441468238830566	1.994959614450887
2.744203805923462	1.9946545578331596
2.7442257404327393	1.994538117571939
2.744317054748535	1.99404960716764
2.7444498538970947	1.9933429456474216
2.7445170879364014	1.9929842854164759
2.7445743083953857	1.9926777001192162
2.7446484565734863	1.9922844518066858
2.744741678237915	1.9917869593134812
2.7447757720947266	1.9916096062749984
2.744792938232422	1.9915143679209437
2.7449419498443604	1.9907222317609354
2.745009660720825	1.9903628355614875
2.7451281547546387	1.9897363626200073
2.7451858520507812	1.9894262646770995
2.745231866836548	1.9891834993289004
2.745490789413452	1.9878116323602784
2.745807647705078	1.9861359783618207
2.7460503578186035	1.9848557182361117
2.7462167739868164	1.9839781253393924
2.746289014816284	1.9835972171088458
2.746335983276367	1.9833497158104805
2.7465271949768066	1.9823442062648213
2.74653959274292	1.9822789204559121
2.7465903759002686	1.9820111530627285
2.746739625930786	1.9812271750146315
2.7467849254608154	1.980990258353607
2.746903419494629	1.9803660116461044
2.7471187114715576	1.9792400533122654
2.747436285018921	1.9775790350527662
2.747589111328125	1.9767816687449196
2.7476189136505127	1.9766256060855925
2.747713565826416	1.9761322945696624
2.7477505207061768	1.9759391932469652
2.74778151512146	1.975777401958284
2.7478203773498535	1.975575146719822
2.747852087020874	1.9754094921994498
2.748002052307129	1.974628705019496
2.748159885406494	1.9738079542575713
2.74831223487854	1.9730147155627387
2.7483394145965576	1.9728746561189812
2.7484686374664307	1.972204453984295
2.748471975326538	1.9721865952505195
2.748553991317749	1.9717615378650633
2.748561382293701	1.9717230288476795
2.748837471008301	1.9702948410242038
2.7489335536956787	1.9697971455840164
2.7491705417633057	1.9685714234649045
2.7491838932037354	1.9685022163685095
2.7492618560791016	1.968102458460821
2.749283790588379	1.9679869221983555
2.7494354248046875	1.9672056453218223
2.7494442462921143	1.9671590554969078
2.749476194381714	1.9669945884262352
2.7495620250701904	1.9665536250225217
2.7496938705444336	1.965873983963801
2.7497851848602295	1.9654040716083487
2.74983286857605	1.9651601740935891
2.749868869781494	1.9649749849224765
2.7498743534088135	1.9649471005051937
2.749937057495117	1.964621567387631
2.749950647354126	1.9645549793226118
2.749997615814209	1.9643139874450302
2.750164270401001	1.963458705357558
2.750267744064331	1.9629283096427643
2.750274181365967	1.9628945119023251
2.7504422664642334	1.9620341013451712
2.75053071975708	1.9615814621628347
2.7507827281951904	1.9602945680855937
2.7508645057678223	1.9598769250448347
2.7508983612060547	1.9597048224671327
2.750933885574341	1.9595228755152225
2.751102924346924	1.9586613599467755
2.751143455505371	1.958454343983245
2.7511849403381348	1.9582436394192564
2.751253843307495	1.9578928376331441
2.7515785694122314	1.956241436915281
2.751760721206665	1.955318003374783
2.751782178878784	1.955209310883342
2.751934051513672	1.9544399549980154
2.7519493103027344	1.9543629462320078
2.75205135345459	1.953846391443342
2.7521004676818848	1.953600370466609
2.7521183490753174	1.9535069419541313
2.7521238327026367	1.9534799127499765
2.752181053161621	1.9531906247550148
2.7523159980773926	1.9525076753248134
2.7523250579833984	1.9524628102622639
2.752476453781128	1.9516979485673909
2.7525179386138916	1.9514890631080737
2.752563238143921	1.9512619151426331
2.7525789737701416	1.951181504907982
2.7526164054870605	1.9509935701652361
2.752645969390869	1.950843738967112
2.7529101371765137	1.9495129713275101
2.7530128955841064	1.948996967931263
2.7530484199523926	1.9488178526456597
2.7531280517578125	1.9484179574208598
2.753295421600342	1.9475780744015425
2.7533061504364014	1.9475242387384026
2.753614664077759	1.9459786222305835
2.7537333965301514	1.9453845777516496
2.753868818283081	1.944708001222297
2.754077672958374	1.9436659093674054
2.754122257232666	1.943442861306037
2.7541980743408203	1.9430649253027157
2.7544312477111816	1.9419042548148118
2.7545089721679688	1.9415215187362802
2.7547056674957275	1.940540068742315
2.754707098007202	1.9405334301683907
2.754730463027954	1.940416251357626
2.754751443862915	1.940312218264095
2.7547619342803955	1.9402608220415283
2.754791259765625	1.9401156086786109
2.754918098449707	1.939485978371964
2.755096673965454	1.9386012763003337
2.7551398277282715	1.9383877575254773
2.7554144859313965	1.9370316873464668
2.7554526329040527	1.9368451705682295
2.755669355392456	1.9357705895410875
2.7557144165039062	1.9355486310385375
2.755842447280884	1.9349191359553204
2.7558493614196777	1.9348841355957125
2.7559704780578613	1.9342881356444808
2.755984306335449	1.934220275120614
2.7560689449310303	1.9338037093830704
2.756160020828247	1.9333532869855838
2.756208896636963	1.9331159914946399
2.7563793659210205	1.9322789682421566
2.7563893795013428	1.9322294560484303
2.7564022541046143	1.9321670361631396
2.756510019302368	1.9316381348979996
2.756542682647705	1.931479066668176
2.7565743923187256	1.9313231956899093
2.7567567825317383	1.9304290716150916
2.7568085193634033	1.9301773706274739
2.7568845748901367	1.9298052858484949
2.7569518089294434	1.929476741608937
2.756953477859497	1.9294687521464036
2.7570908069610596	1.9287980448926658
2.757113456726074	1.9286876510088964
2.7571780681610107	1.9283725551246655
2.7573790550231934	1.9273918471451583
2.7573962211608887	1.9273095063993864
2.757688045501709	1.9258885418852143
2.7576982975006104	1.9258383272599813
2.757702112197876	1.9258204961378638
2.757965564727783	1.9245420941896183
2.758070707321167	1.9240313888056872
2.7580997943878174	1.9238919947114608
2.7581989765167236	1.923410970738418
2.758260726928711	1.923112952963456
2.758287191390991	1.9229846050090094
2.758302927017212	1.922908233601644
2.758321523666382	1.9228175826404301
2.7583370208740234	1.9227427185409682
2.7584152221679688	1.9223643836406727
2.758423089981079	1.9223264130293864
2.7584898471832275	1.9220042940491833
2.7585015296936035	1.921947362365685
2.7585651874542236	1.9216408578387048
2.758652687072754	1.9212183198440884
2.7590103149414062	1.9194951984429751
2.759087562561035	1.919122354942125
2.7593538761138916	1.917846282023057
2.7594127655029297	1.9175610667815117
2.7594261169433594	1.917495980133406
2.7594380378723145	1.917439310871467
2.7596065998077393	1.9166309633470744
2.759620428085327	1.9165653937293923
2.759636163711548	1.9164897807735135
2.759753942489624	1.91592556488865
2.7598471641540527	1.9154800856775631
2.759948968887329	1.9149932278650341
2.760087728500366	1.914329185965921
2.7601945400238037	1.9138222928516109
2.7602427005767822	1.9135888421866978
2.7603371143341064	1.9131404043310096
2.7605385780334473	1.9121815099530488
2.7605583667755127	1.9120869861475904
2.7606778144836426	1.911519359356676
2.7606899738311768	1.9114612118431056
2.760784149169922	1.9110152689213782
2.7608163356781006	1.9108609411925295
2.7610886096954346	1.9095692255554446
2.7612714767456055	1.9087032237997883
2.7614150047302246	1.9080239415223035
2.761505365371704	1.9075980294616828
2.7615137100219727	1.90755866366457
2.761542797088623	1.9074203968577643
2.761561632156372	1.907331274594579
2.7615725994110107	1.9072796899705755
2.7615811824798584	1.9072390495448166
2.7616348266601562	1.906985704968294
2.7616376876831055	1.9069722255292658
2.761711835861206	1.906623003098481
2.7618353366851807	1.90604004333891
2.7619435787200928	1.9055315397420978
2.7620575428009033	1.9049946440060237
2.7622323036193848	1.9041720059513751
2.7623116970062256	1.9038003847355147
2.7623183727264404	1.9037678951157717
2.7624387741088867	1.9032031240020701
2.762439250946045	1.9032008650312144
2.762479066848755	1.903014450554881
2.7625887393951416	1.902500958971627
2.7628073692321777	1.9014765443450379
2.762922525405884	1.9009387322280948
2.7629756927490234	1.9006912137797831
2.762988328933716	1.9006311247288694
2.763143539428711	1.8999043827340392
2.7631800174713135	1.8997356906298994
2.7631916999816895	1.8996808678965367
2.7631940841674805	1.8996710709686038
2.7633917331695557	1.8987491169695863
2.763429641723633	1.8985721231863033
2.7635083198547363	1.8982059021614182
2.763672113418579	1.8974441429855202
2.7638680934906006	1.8965347808814632
2.763976812362671	1.8960302099923154
2.764256238937378	1.8947358928806526
2.7642769813537598	1.8946392153823532
2.764353036880493	1.8942872152419292
2.764436721801758	1.8939010215840113
2.7644946575164795	1.8936335740858359
2.7645232677459717	1.8935013480647889
2.764688014984131	1.8927416312819145
2.7647151947021484	1.8926160284716775
2.764763832092285	1.892391832944744
2.7648208141326904	1.8921287061394751
2.764895439147949	1.891785347156098
2.764934539794922	1.8916048605089786
2.765451669692993	1.8892288698562447
2.7654712200164795	1.8891398818844427
2.765486001968384	1.8890714258005052
2.765889883041382	1.8872236046802324
2.7660140991210938	1.8866558771392066
2.7661776542663574	1.8859107580277
2.7663140296936035	1.8852878256579124
2.7663373947143555	1.885181327419964
2.7664029598236084	1.8848840503202593
2.766436815261841	1.8847290187940338
2.7664718627929688	1.8845702427427093
2.7665648460388184	1.8841469922513328
2.766655445098877	1.883736117380036
2.7668280601501465	1.8829516143331
2.7669177055358887	1.8825455163749572
2.7669479846954346	1.8824068864460173
2.766958236694336	1.8823615831019083
2.766995668411255	1.8821910452972748
2.7671637535095215	1.881430931317787
2.767165184020996	1.8814234975665316
2.767362117767334	1.8805332390006064
2.7673654556274414	1.8805176379361492
2.7674458026885986	1.8801557822549897
2.767463207244873	1.8800774367636979
2.767508029937744	1.8798749919729152
2.767521619796753	1.8798132746928962
2.7677199840545654	1.8789187560775777
2.767759323120117	1.8787411565660628
2.7677652835845947	1.878714247428128
2.7679219245910645	1.8780099166963724
2.7680301666259766	1.8775232563018613
2.7680413722991943	1.87747268012155
2.7680766582489014	1.8773145464789776
2.768078088760376	1.8773075506442998
2.768181324005127	1.876844440542374
2.7682945728302	1.8763358372093195
2.7683467864990234	1.8761054331424292
2.768404722213745	1.8758416348605704
2.768585681915283	1.8750314847919716
2.7686142921447754	1.874903597536467
2.768641710281372	1.8747805349822195
2.768644094467163	1.8747706648664175
2.768688201904297	1.8745730080394567
2.76872181892395	1.8744226010186258
2.7687368392944336	1.8743549063102358
2.76896595954895	1.8733320708051886
2.7691473960876465	1.8725230703518514
2.769209623336792	1.8722452614725869
2.7692253589630127	1.8721759225936772
2.769399642944336	1.8714009447979547
2.7694411277770996	1.8712129543699747
2.7694714069366455	1.8710805581715382
2.76962947845459	1.8703786252636962
2.769641160964966	1.8703273027885003
2.7696533203125	1.8702731322765798
2.7696993350982666	1.8700688776512935
2.7697370052337646	1.8699028083314742
2.7698323726654053	1.8694797287252134
2.7698400020599365	1.8694444621776396
2.7698419094085693	1.8694373247208451
2.7699100971221924	1.86913507550806
2.7700283527374268	1.8686115144677709
2.770031213760376	1.8685987905259125
2.770031452178955	1.8685973078133153
2.770137071609497	1.8681308332748185
2.7701547145843506	1.8680522116211848
2.770280361175537	1.8674977575420948
2.7703349590301514	1.8672554918076256
2.7703630924224854	1.867131952998436
2.7704358100891113	1.8668077529538
2.7704477310180664	1.8667584052656332
2.770510196685791	1.8664834165710003
2.770801305770874	1.8652013581805933
2.770803689956665	1.865190529453894
2.771003007888794	1.8643143807430238
2.771502733230591	1.8621284181174322
2.771515130996704	1.8620705938626327
2.7715749740600586	1.8618083779350492
2.7715835571289062	1.8617711382489233
2.7721035480499268	1.8595028535449598
2.772258996963501	1.8588266326715208
2.7725040912628174	1.8577612079201111
2.7725613117218018	1.8575130624607359
2.77264404296875	1.8571551305223728
2.7727794647216797	1.8565677251700128
2.772832155227661	1.8563404880889214
2.7729926109313965	1.855646444053013
2.7730026245117188	1.8556032306739387
2.7731757164001465	1.854854090451975
2.7734036445617676	1.8538723806273898
2.7734527587890625	1.853659774215897
2.7735865116119385	1.853085407530649
2.773833751678467	1.8520223820069306
2.774077892303467	1.8509747826943757
2.7743446826934814	1.8498333498706676
2.7747135162353516	1.848258465696328
2.774836301803589	1.8477349888271843
2.7749087810516357	1.8474256524046184
2.77492618560791	1.847351794093086
2.7749381065368652	1.847301562145926
2.7749476432800293	1.8472606809231011
2.77530574798584	1.8457403736511206
2.7753138542175293	1.8457046123790535
2.7755510807037354	1.8446993534667067
2.7755799293518066	1.8445772776897955
2.775704860687256	1.8440485678638667
2.77581524848938	1.843581975636768
2.7758445739746094	1.8434579642953197
2.775853157043457	1.8434211652437573
2.7761282920837402	1.8422601586477432
2.7761640548706055	1.8421090332029821
2.776167154312134	1.8420957807637792
2.7761998176574707	1.8419593685454563
2.7762386798858643	1.84179550233088
2.776312828063965	1.8414821808762356
2.776374340057373	1.8412242925913007
2.7764365673065186	1.8409619911885755
2.776535987854004	1.8405445319960447
2.7766973972320557	1.839866964444388
2.7767183780670166	1.8397789995848919
2.776765823364258	1.8395798695647174
2.776798725128174	1.839442749972967
2.7769381999969482	1.8388573576440075
2.7770512104034424	1.8383862227358125
2.777151107788086	1.8379669715729763
2.7771518230438232	1.8379641650443828
2.7772481441497803	1.837561269118497
2.777369260787964	1.8370562132491342
2.777707815170288	1.8356448875990325
2.7777652740478516	1.835405652919931
2.7777841091156006	1.835327228248868
2.7778842449188232	1.8349105944318154
2.7779083251953125	1.8348111509632543
2.777930736541748	1.8347171796652775
2.7779428958892822	1.8346664903734824
2.7782692909240723	1.8333132660261444
2.7783470153808594	1.8329920290812234
2.7784957885742188	1.8323767215000595
2.778548240661621	1.8321599955201975
2.77862286567688	1.8318506824720957
2.7786877155303955	1.8315832399322962
2.778714418411255	1.831473272724146
2.7787511348724365	1.8313209112690083
2.778837203979492	1.8309695372598813
2.7788684368133545	1.8308378454642555
2.7788827419281006	1.8307791700697231
2.778928518295288	1.830589724210707
2.7789361476898193	1.8305587404710237
2.7790021896362305	1.8302891476562866
2.779114246368408	1.829825854263383
2.7791736125946045	1.829580896269755
2.7792370319366455	1.8293207638835074
2.779275417327881	1.829162803918681
2.779475688934326	1.8283408992742627
2.7795987129211426	1.8278360926154142
2.7796082496643066	1.8277971321785713
2.7796716690063477	1.8275375761758335
2.779691219329834	1.82745827888381
2.7797460556030273	1.827232712622999
2.779869794845581	1.8267271442913218
2.779886245727539	1.8266596881967059
2.780116081237793	1.8257213886755055
2.780183792114258	1.8254440429353485
2.7802629470825195	1.8251217543754394
2.7804338932037354	1.824424922447388
2.7805256843566895	1.824052641847217
2.7807228565216064	1.8232520325149861
2.780761957168579	1.8230927424929122
2.7808258533477783	1.822834201681809
2.7809083461761475	1.822498570227635
2.780914306640625	1.8224754146495543
2.780917167663574	1.822463767449104
2.780928611755371	1.8224172731277422
2.780942678451538	1.822362750873953
2.781035900115967	1.8219820748919824
2.7814581394195557	1.8202755283389302
2.781465768814087	1.820245055932414
2.7814745903015137	1.8202089848449583
2.781564950942993	1.8198444200087474
2.7816736698150635	1.8194067237724878
2.7816834449768066	1.8193669595864603
2.781683921813965	1.8193653250785908
2.781763792037964	1.8190435157443472
2.78190016746521	1.8184950847687114
2.7819411754608154	1.8183303510812185
2.7820005416870117	1.8180922346973822
2.7820792198181152	1.8177756565142313
2.7821619510650635	1.8174438700134663
2.7822132110595703	1.8172387957156466
2.7822930812835693	1.8169186801692188
2.7824225425720215	1.8164001360954243
2.782590389251709	1.8157285889918648
2.7826132774353027	1.8156371689379476
2.782620429992676	1.8156081657011327
2.7826616764068604	1.815443465168508
2.7826900482177734	1.8153294431369174
2.7829484939575195	1.814298186979453
2.7830395698547363	1.8139355220653195
2.7831239700317383	1.8136005657381913
2.783135175704956	1.8135556380994753
2.7832353115081787	1.8131566773581154
2.7832393646240234	1.8131415022043862
2.783329486846924	1.8127828110658226
2.7838118076324463	1.8108698195940673
2.783879280090332	1.8106032926120823
2.783923387527466	1.8104299781993205
2.783930540084839	1.8104023454370173
2.7840967178344727	1.809744056092615
2.7842957973480225	1.808959404135967
2.7843759059906006	1.8086435426586094
2.784457206726074	1.808323270383246
2.7845957279205322	1.8077786274110375
2.784637689590454	1.8076144964918848
2.784656524658203	1.807540158468395
2.784801959991455	1.8069691061174529
2.7849316596984863	1.8064601932359812
2.785064220428467	1.8059411298596337
2.7850818634033203	1.805872452886527
2.7852272987365723	1.8053031205885526
2.7852511405944824	1.8052097124602235
2.7852964401245117	1.805032482537898
2.785383701324463	1.8046920442551302
2.785433769226074	1.8044967340359601
2.78544020652771	1.8044717151067464
2.7855396270751953	1.8040828153729842
2.7855641841888428	1.803988785720893
2.7855756282806396	1.8039428714434267
2.7856502532958984	1.8036524636032636
2.7856547832489014	1.803634753493755
2.7856554985046387	1.8036317355433302
2.785676956176758	1.803548071574397
2.785787343978882	1.803118246985634
2.7858121395111084	1.8030214053698523
2.7858433723449707	1.8028998184190248
2.7859408855438232	1.8025215275934234
2.7859489917755127	1.802490119633372
2.7860004901885986	1.8022893139719753
2.786008596420288	1.8022581408171978
2.7861568927764893	1.801682188680395
2.786306619644165	1.801101912791238
2.7864692211151123	1.8004728078464483
2.7865445613861084	1.800180381484031
2.786674737930298	1.7996773131466666
2.786963939666748	1.798562083290326
2.7869651317596436	1.7985574620446767
2.786990165710449	1.7984612437524914
2.787053108215332	1.7982191199649031
2.7870678901672363	1.7981613319163967
2.787202835083008	1.7976424657022843
2.7872860431671143	1.797322999203624
2.787468910217285	1.7966203298113468
2.7875924110412598	1.7961474609492727
2.7876086235046387	1.7960846922165332
2.7876832485198975	1.7957987455807503
2.7876970767974854	1.7957456761089483
2.787870168685913	1.795084132364696
2.7880547046661377	1.7943785267393488
2.7880966663360596	1.7942187070824465
2.7881171703338623	1.7941408892370612
2.788191795349121	1.793856018013862
2.7881970405578613	1.7938356515094165
2.7882115840911865	1.7937804447038397
2.788236618041992	1.7936845124928718
2.7884697914123535	1.792796209546817
2.7884838581085205	1.7927435173075599
2.7884891033172607	1.792722974375202
2.7885475158691406	1.7925016700751637
2.7886879444122314	1.7919679837640634
2.788745164871216	1.7917508239135225
2.789074659347534	1.790502208667348
2.7892212867736816	1.7899470954545114
2.7892770767211914	1.7897368141251684
2.7893521785736084	1.789452978380371
2.789353132247925	1.7894494417923423
2.789506435394287	1.7888705752452922
2.7896580696105957	1.788299446126678
2.789707899093628	1.7881095081453713
2.7897748947143555	1.787858959803742
2.7898035049438477	1.7877526392372294
2.7898218631744385	1.787682949897772
2.789907932281494	1.7873588579859054
2.7899985313415527	1.7870196957187614
2.790064811706543	1.786770333688464
2.790111780166626	1.786593554998716
2.790205717086792	1.78624231589717
2.790355920791626	1.7856812549036547
2.7903642654418945	1.7856475924258983
2.790477752685547	1.7852248460888533
2.7905678749084473	1.784886673345104
2.790825128555298	1.7839259513216967
2.7908477783203125	1.7838412791976805
2.790879011154175	1.7837252139535698
2.7912065982818604	1.7825061425743678
2.7914044857025146	1.78177169782864
2.7914514541625977	1.7815978988503882
2.7916595935821533	1.7808265830855114
2.7916622161865234	1.7808166992018941
2.7919328212738037	1.7798161095440113
2.7919394969940186	1.779791323597198
2.792193651199341	1.7788539777438144
2.792229413986206	1.7787222336557365
2.7923128604888916	1.7784149669660374
2.7923734188079834	1.7781918654367848
2.7924766540527344	1.7778125390763566
2.792497396469116	1.7777360468135759
2.792599678039551	1.777360427036642
2.792642831802368	1.7772023064619888
2.7928857803344727	1.7763112884157353
2.7929365634918213	1.776125288341724
2.7929632663726807	1.7760284948481402
2.792966604232788	1.77601565138724
2.7930409908294678	1.7757432612956554
2.7931277751922607	1.7754253184168751
2.793189764022827	1.7751991750711136
2.7933638095855713	1.7745644018856994
2.7933907508850098	1.774466253116305
2.7934114933013916	1.7743908511654654
2.7935385704040527	1.773928935032458
2.793541431427002	1.773915941142297
2.7938232421875	1.7728919904099667
2.794013261795044	1.7722037583671273
2.794020414352417	1.772176140533501
2.794132947921753	1.7717682853177654
2.794139862060547	1.771742618758126
2.7941596508026123	1.7716708922414577
2.794409990310669	1.7707651359928762
2.7944579124450684	1.7705918780500027
2.794459819793701	1.7705847316386156
2.7945148944854736	1.7703861649196388
2.79453706741333	1.770306535244284
2.794548749923706	1.770263693866952
2.7946221828460693	1.7699991037877678
2.7946317195892334	1.769965009915391
2.794642925262451	1.7699247311385429
2.7947099208831787	1.7696823613829549
2.7947897911071777	1.769394682732618
2.7950587272644043	1.7684258072821224
2.7950856685638428	1.768329987306364
2.795245409011841	1.7677564126212235
2.795353412628174	1.7673722919411803
2.7954089641571045	1.7671704531692585
2.795450210571289	1.7670223081970684
2.7956385612487793	1.766348079620826
2.795713424682617	1.766080944842807
2.7958319187164307	1.7656569261458068
2.796102285385132	1.7646928393613937
2.7961134910583496	1.7646532023257764
2.7961208820343018	1.7646269564146342
2.7961578369140625	1.7644964970275827
2.7963926792144775	1.7636605525822568
2.796436309814453	1.7635053096446265
2.7964420318603516	1.7634848931448273
2.7965774536132812	1.7630043166868459
2.7965784072875977	1.7630007842778406
2.7966222763061523	1.7628453812892066
2.796660900115967	1.7627088933578976
2.7966809272766113	1.7626372257679959
2.7967212200164795	1.762495190695789
2.7967662811279297	1.7623350799799054
2.796795129776001	1.7622334227613352
2.7968287467956543	1.762114116414718
2.7968783378601074	1.7619388829932452
2.796970844268799	1.7616110387583237
2.797027349472046	1.7614122673390378
2.797149658203125	1.7609801895618238
2.7972943782806396	1.7604691253450893
2.797316312789917	1.7603916816590386
2.797393321990967	1.7601202342735822
2.797438144683838	1.7599633296498263
2.797530174255371	1.7596393121203489
2.7976443767547607	1.759237713741079
2.797667980194092	1.7591550731390215
2.797783374786377	1.7587493410306931
2.797879695892334	1.7584113960119099
2.79793381690979	1.7582212856166757
2.797975540161133	1.7580757374970408
2.7979822158813477	1.7580519456440393
2.7979907989501953	1.7580220938364606
2.798105239868164	1.7576218422592598
2.798504590988159	1.7562255175134707
2.798558235168457	1.7560391396369484
2.798584461212158	1.7559479550030568
2.798598051071167	1.7559008684471722
2.7986254692077637	1.755804946944356
2.798659324645996	1.755686577834857
2.7988104820251465	1.7551608321561714
2.798955202102661	1.7546573701439596
2.798959255218506	1.7546439455493876
2.7989799976348877	1.7545716413848067
2.7990610599517822	1.7542902938232297
2.7990806102752686	1.7542223658304257
2.799112319946289	1.7541128059982627
2.7991302013397217	1.7540479034976426
2.7991325855255127	1.7540418378187395
2.799260377883911	1.7535989341162297
2.7993578910827637	1.7532613177267906
2.7995104789733887	1.7527336498191681
2.7999489307403564	1.7512204989940032
2.7999701499938965	1.7511474012815478
2.8001699447631836	1.750460648227637
2.8002114295959473	1.7503182728238984
2.8002145290374756	1.7503075086348845
2.8003506660461426	1.7498398448950725
2.800391435623169	1.749699708779845
2.800464153289795	1.7494506231012241
2.800588846206665	1.7490229737397305
2.800719738006592	1.7485756145892617
2.8008878231048584	1.7480014536501665
2.8008885383605957	1.7479989520692836
2.800903797149658	1.747946687256652
2.8011293411254883	1.7471775018139153
2.80118465423584	1.7469880802824027
2.801222562789917	1.7468597244438688
2.801642417907715	1.7454329300132014
2.801697254180908	1.7452472496815294
2.8019275665283203	1.7444671693565554
2.801934003829956	1.744444917145607
2.8019845485687256	1.7442733524012162
2.802009105682373	1.7441905172144183
2.802037477493286	1.7440941480190852
2.8023452758789062	1.7430559153270797
2.802363395690918	1.742995149386651
2.8024446964263916	1.7427199623599952
2.802673816680908	1.7419492596529123
2.802743911743164	1.7417141541311751
2.802842140197754	1.7413838334002933
2.802996873855591	1.7408647777301274
2.8031070232391357	1.740495425337812
2.8031299114227295	1.7404172243509668
2.803243637084961	1.7400395368132935
2.803387403488159	1.7395582585972675
2.8036108016967773	1.7388131186671758
2.803713083267212	1.7384717847801168
2.8037216663360596	1.7384438952045291
2.8037643432617188	1.738300983505974
2.8038535118103027	1.7380050682500616
2.803863286972046	1.737972326787652
2.8039181232452393	1.7377916529922766
2.803931951522827	1.7377436761984046
2.804023265838623	1.737438667610922
2.8040859699249268	1.7372320219105768
2.804269552230835	1.7366229754891271
2.804405927658081	1.7361711537337976
2.8044373989105225	1.7360682433651922
2.8046205043792725	1.735461691764321
2.804687738418579	1.7352392654231676
2.8047194480895996	1.73513638686145
2.8047428131103516	1.7350582733735285
2.8047773838043213	1.7349444351654826
2.804853916168213	1.7346913636698973
2.8049821853637695	1.7342683976243662
2.8049914836883545	1.7342386994943622
2.8051984310150146	1.7335576936125026
2.805250883102417	1.7333853130381554
2.8052818775177	1.733282669250112
2.805283784866333	1.733277676637061
2.8053247928619385	1.7331425784054113
2.805422782897949	1.7328209271343888
2.8055779933929443	1.7323115952528256
2.805771827697754	1.7316771994006837
2.805867910385132	1.7313633647482332
2.805912494659424	1.731218056553528
2.8063011169433594	1.7299505401801374
2.806364059448242	1.7297458574497033
2.8065924644470215	1.7290033436504542
2.8068807125091553	1.7280690097714542
2.806905746459961	1.7279884098098088
2.806910514831543	1.7279728282576536
2.806971788406372	1.7277740920972338
2.8070075511932373	1.7276585584946582
2.8070247173309326	1.7276031149160251
2.8071162700653076	1.727307435281572
2.8072726726531982	1.7268021685230044
2.807413101196289	1.7263489073908411
2.8074822425842285	1.7261264384819126
2.8075897693634033	1.7257807476906437
2.8075926303863525	1.7257717706997935
2.8077425956726074	1.7252886859646848
2.807751178741455	1.725261448432654
2.807863235473633	1.7249020467896725
2.8078737258911133	1.7248681406228348
2.8078877925872803	1.7248227295669876
2.80789852142334	1.724788771556329
2.808063507080078	1.7242596618577595
2.8081116676330566	1.7241053895257668
2.8084142208099365	1.7231381017650687
2.8084218502044678	1.7231131346423874
2.808429002761841	1.7230926412366248
2.8084659576416016	1.7229725468175834
2.80846905708313	1.7229618800767408
2.809128522872925	1.7208632555070211
2.809232711791992	1.7205329519879224
2.8093361854553223	1.7202050600049688
2.8095061779022217	1.7196676072742247
2.809525489807129	1.7196059777613752
2.8095695972442627	1.7194672288350323
2.8097100257873535	1.7190224955985582
2.809814453125	1.718693744034711
2.8098385334014893	1.7186177867772263
2.809856414794922	1.7185609092235328
2.8099522590637207	1.7182589481415318
2.8100974559783936	1.7178021509298966
2.8102235794067383	1.7174053116713208
2.810232400894165	1.7173778320763071
2.810253620147705	1.7173107154761291
2.8103408813476562	1.7170373203603508
2.8104124069213867	1.7168122689585654
2.8104403018951416	1.7167250225469208
2.810593366622925	1.7162451461933006
2.8106460571289062	1.716080178611161
2.810687780380249	1.715949552752759
2.810711622238159	1.715875148305045
2.8108394145965576	1.7154754219119457
2.811042308807373	1.7148420460401652
2.811363935470581	1.713840092211688
2.8115248680114746	1.713340340153518
2.811539888381958	1.7132931141139733
2.8116672039031982	1.7128982443846323
2.8116700649261475	1.7128891560106572
2.811819076538086	1.7124277815013433
2.811941385269165	1.7120485725081467
2.812027931213379	1.711780928242822
2.812070608139038	1.711649674416959
2.812199354171753	1.7112514127700462
2.8122458457946777	1.7111079646062952
2.8123703002929688	1.7107242402584635
2.812389373779297	1.7106650461008053
2.8125417232513428	1.7101962448981156
2.812748908996582	1.7095592648954223
2.812772512435913	1.7094863535704332
2.8127989768981934	1.7094051071345644
2.8128180503845215	1.7093473317961176
2.812947988510132	1.7089486180110762
2.812948703765869	1.708946275756883
2.8129642009735107	1.708898562925398
2.8129870891571045	1.7088287458859293
2.8130462169647217	1.70864721803769
2.8131070137023926	1.7084613056365139
2.813124656677246	1.7084071831360716
2.813197374343872	1.7081842879113738
2.8133842945098877	1.707613318750141
2.8133957386016846	1.7075783659381691
2.813551425933838	1.7071030833954024
2.8135643005371094	1.7070635963582939
2.8136796951293945	1.7067121855375704
2.8138537406921387	1.7061820145803368
2.8138935565948486	1.7060611273931554
2.813906669616699	1.7060211790760496
2.81398868560791	1.705771958153292
2.8140363693237305	1.7056273055935909
2.8140783309936523	1.705499366202744
2.8141140937805176	1.7053908950791674
2.814140796661377	1.7053102090303864
2.8141729831695557	1.7052124656414314
2.8143019676208496	1.7048220763097122
2.814398765563965	1.7045289962477381
2.8144195079803467	1.704465879193101
2.814457416534424	1.704350593380546
2.814479112625122	1.7042857599669607
2.8146722316741943	1.7037022288185815
2.8147501945495605	1.703466423463644
2.814771890640259	1.7034013172561957
2.8148558139801025	1.7031483730698722
2.814915895462036	1.7029670401182473
2.8150272369384766	1.7026313000160307
2.815046787261963	1.7025725081874314
2.8151094913482666	1.702384399133568
2.8151941299438477	1.7021298323021072
2.815432071685791	1.7014157294772898
2.8154540061950684	1.7013496822292227
2.8154921531677246	1.7012345552985584
2.8155903816223145	1.7009415111647728
2.815592050552368	1.700935983783651
2.81564998626709	1.7007628680581062
2.815655469894409	1.7007472111108795
2.815737247467041	1.7005018122655977
2.815840005874634	1.7001943968317865
2.8158650398254395	1.700120521281734
2.81588077545166	1.7000736392895728
2.8161025047302246	1.6994117988100805
2.8161137104034424	1.6993781679994189
2.81620454788208	1.6991077671112131
2.816229820251465	1.6990320607172718
2.816286563873291	1.6988633627992396
2.816311836242676	1.6987879820646457
2.8164029121398926	1.698517758979088
2.8165476322174072	1.698087343160119
2.816619396209717	1.69787453038547
2.816758632659912	1.6974617094543765
2.816786527633667	1.6973792834271453
2.816786766052246	1.697378413978458
2.8168413639068604	1.697217060363174
2.816892385482788	1.697066435445613
2.816896438598633	1.6970541979899758
2.8169772624969482	1.6968144292215361
2.8170418739318848	1.6966237463691474
2.817298412322998	1.6958659911110041
2.817432403564453	1.6954711308981716
2.8175055980682373	1.6952557433823559
2.8175618648529053	1.6950905255072841
2.817586660385132	1.6950177357055771
2.8176040649414062	1.6949660553021804
2.817974805831909	1.6938777608104283
2.818056106567383	1.6936397757288046
2.818094491958618	1.6935277327075047
2.818105697631836	1.6934947428104417
2.818159818649292	1.6933363917430186
2.8181726932525635	1.6932985114050447
2.818284511566162	1.6929715725250618
2.818373918533325	1.6927107700262132
2.8185789585113525	1.6921122825032657
2.8186869621276855	1.6917978622054386
2.8189566135406494	1.6910132994556617
2.819019079208374	1.6908325455872733
2.819019079208374	1.690832060710658
2.819060802459717	1.6907108493643663
2.8190813064575195	1.6906518833526005
[truncated: 329,531 more rows]
