# Supplementary material for: Peering inside the black box by learning the relevance of many-body functions in neural network potentials
Source: Nat Commun. 2025 Nov 10;16:9898. doi: 10.1038/s41467-025-65863-0 (PMC12603069; doi:10.1038/s41467-025-65863-0)
Supplement: Supplementary file 12 — Source Data Fig S2 [file 41467_2025_65863_MOESM12_ESM.zip]

Archive with 5 entries (4 files):
- fig_s2_water_painn_cutoffs_results_RDF/
- fig_s2_water_painn_cutoffs_results_RDF/cg_rdf_water_PaiNN_cut_10.csv
- fig_s2_water_painn_cutoffs_results_RDF/aa_rdf_water.csv
- fig_s2_water_painn_cutoffs_results_RDF/cg_rdf_water_PaiNN_cut_5.csv
- fig_s2_water_painn_cutoffs_results_RDF/cg_rdf_water_PaiNN_cut_7.5.csv
