# Supplementary material for: Peering inside the black box by learning the relevance of many-body functions in neural network potentials
Source: Nat Commun. 2025 Nov 10;16:9898. doi: 10.1038/s41467-025-65863-0 (PMC12603069; doi:10.1038/s41467-025-65863-0)
Supplement: Supplementary file 12 — Source Data Fig S2 [file 41467_2025_65863_MOESM12_ESM.zip › fig_s2_water_painn_cutoffs_results_RDF/cg_rdf_water_PaiNN_cut_10.csv]

r	gr
0.00075075077	0.0
0.0022522523	0.0
0.0037537538	0.0
0.0052552554	0.0
0.006756757	0.0
0.008258259	0.0
0.0097597595	0.0
0.011261262	0.0
0.012762763	0.0
0.014264265	0.0
0.015765766	0.0
0.017267268	0.0
0.018768769	0.0
0.02027027	0.0
0.021771772	0.0
0.023273274	0.0
0.024774775	0.0
0.026276276	0.0
0.027777778	0.0
0.02927928	0.0
0.030780781	0.0
0.03228228	0.0
0.033783786	0.0
0.035285287	0.0
0.036786787	0.0
0.038288288	0.0
0.03978979	0.0
0.04129129	0.0
0.042792793	0.0
0.044294294	0.0
0.045795795	0.0
0.0472973	0.0
0.0487988	0.0
0.0503003	0.0
0.0518018	0.0
0.0533033	0.0
0.054804806	0.0
0.056306306	0.0
0.057807807	0.0
0.05930931	0.0
0.06081081	0.0
0.062312312	0.0
0.06381381	0.0
0.06531531	0.0
0.066816814	0.0
0.06831832	0.0
0.06981982	0.0
0.07132132	0.0
0.072822824	0.0
0.074324325	0.0
0.075825825	0.0
0.077327326	0.0
0.07882883	0.0
0.08033033	0.0
0.08183183	0.0
0.083333336	0.0
0.08483484	0.0
0.08633634	0.0
0.08783784	0.0
0.08933934	0.0
0.09084084	0.0
0.09234234	0.0
0.09384385	0.0
0.09534535	0.0
0.09684685	0.0
0.09834835	0.0
0.09984985	0.0
0.10135135	0.0
0.10285285	0.0
0.10435435	0.0
0.10585585	0.0
0.10735736	0.0
0.10885886	0.0
0.11036036	0.0
0.11186186	0.0
0.11336336	0.0
0.11486486	0.0
0.116366364	0.0
0.117867865	0.0
0.11936937	0.0
0.12087087	0.0
0.122372374	0.0
0.123873875	0.0
0.12537538	0.0
0.12687688	0.0
0.12837838	0.0
0.12987988	0.0
0.13138138	0.0
0.13288288	0.0
0.13438438	0.0
0.13588588	0.0
0.1373874	0.0
0.1388889	0.0
0.1403904	0.0
0.1418919	0.0
0.1433934	0.0
0.1448949	0.0
0.1463964	0.0
0.1478979	0.0
0.1493994	0.0
0.1509009	0.0
0.1524024	0.0
0.1539039	0.0
0.1554054	0.0
0.1569069	0.0
0.1584084	0.0
0.1599099	0.0
0.1614114	0.0
0.1629129	0.0
0.16441442	0.0
0.16591592	0.0
0.16741742	0.0
0.16891892	0.0
0.17042042	0.0
0.17192192	0.0
0.17342342	0.0
0.17492492	0.0
0.17642643	0.0
0.17792793	0.0
0.17942943	0.0
0.18093093	0.0
0.18243243	0.0
0.18393393	0.0
0.18543543	0.0
0.18693694	0.0
0.18843845	0.0
0.18993995	0.0
0.19144145	0.0
0.19294295	0.0
0.19444445	0.0
0.19594595	0.0
0.19744745	0.0
0.19894895	0.0
0.20045045	0.0
0.20195195	0.0
0.20345345	0.0
0.20495495	0.0
0.20645645	0.0
0.20795795	0.0
0.20945945	0.0
0.21096095	0.0
0.21246246	0.0
0.21396397	0.0
0.21546547	0.0
0.21696697	0.0
0.21846847	0.0
0.21996997	0.0
0.22147147	0.0
0.22297297	0.0
0.22447447	0.0
0.22597598	0.0
0.22747748	0.0
0.22897898	0.0
0.23048048	0.0
0.23198198	0.0
0.23348348	0.0
0.23498498	0.0
0.23648648	0.0
0.237988	1.4112261570768214e-05
0.2394895	3.251731329182924e-05
0.240991	0.00014221606462343854
0.2424925	0.0003035757585411656
0.243994	0.0006265542356115246
0.2454955	0.0015693921016336114
0.246997	0.004345380801523503
0.2484985	0.010432753798821623
0.25	0.022938872524681415
0.2515015	0.04634236941791139
0.253003	0.08500775401008655
0.2545045	0.1476456967575696
0.256006	0.23445196511418218
0.2575075	0.35240949502771124
0.259009	0.5143156356545343
0.2605105	0.7088933778945974
0.262012	0.9331949172538626
0.2635135	1.190216722386773
0.265015	1.447008127627425
0.2665165	1.702503353883501
0.268018	1.9638847503628472
0.2695195	2.18086429509919
0.271021	2.3906883573181013
0.2725225	2.552233205624424
0.274024	2.674272020618815
0.2755255	2.750108386451743
0.27702704	2.787146520415164
0.27852854	2.793941327742126
0.28003004	2.7483001893662893
0.28153154	2.704193962038437
0.28303304	2.646991497642946
0.28453454	2.578780689223947
0.28603604	2.5040290869302573
0.28753754	2.4140170980108446
0.28903905	2.316650274053465
0.29054055	2.219919840094452
0.29204205	2.126601516228613
0.29354355	2.034836450494533
0.29504505	1.9585564898617849
0.29654655	1.8661549716668808
0.29804805	1.792855633177418
0.29954955	1.7150383776808447
0.30105105	1.6516079341249428
0.30255255	1.583320872158534
0.30405405	1.5209423862153015
0.30555555	1.4598051057193389
0.30705705	1.4211217676632226
0.30855855	1.3774061068480659
0.31006005	1.3324388679504773
0.31156155	1.2930837470603382
0.31306306	1.2563854502972147
0.31456456	1.2298958965375444
0.31606606	1.2012038081864724
0.31756756	1.1667977859026113
0.31906906	1.1407148654470796
0.32057056	1.1193363358273456
0.32207206	1.1006743645164314
0.32357356	1.0839066023123098
0.3250751	1.062884469504176
0.3265766	1.04200407979409
0.3280781	1.0298736651780283
0.3295796	1.0160078834456838
0.3310811	1.0001033021441879
0.3325826	0.9908519825622293
0.3340841	0.9871507515548884
0.3355856	0.9751797381694782
0.3370871	0.9681805931558445
0.3385886	0.9586300669863104
0.3400901	0.9510054851713496
0.3415916	0.9492529909546038
0.3430931	0.9441772349589981
0.3445946	0.9381247086632812
0.3460961	0.9316753443591755
0.3475976	0.9291238786448779
0.3490991	0.9294995426040892
0.3506006	0.9231417405172997
0.3521021	0.9246949315316888
0.3536036	0.9227797281529038
0.3551051	0.91209404975512
0.3566066	0.9160666953525018
0.3581081	0.9138752411550511
0.3596096	0.9155787468840658
0.3611111	0.9175579712166835
0.3626126	0.9212105799928547
0.3641141	0.9227148050932803
0.3656156	0.9223040185244115
0.3671171	0.9221905207644
0.3686186	0.9252115417126562
0.3701201	0.9224335773364636
0.3716216	0.9275100612980446
0.3731231	0.9263819299986359
0.3746246	0.9262690089120367
0.37612614	0.9298994955650807
0.37762764	0.9335418896298125
0.37912914	0.9346754754153589
0.38063064	0.9330389853938245
0.38213214	0.9342393129546838
0.38363364	0.93785845906249
0.38513514	0.9431466257124607
0.38663664	0.9428357009716625
0.38813815	0.9445799901779237
0.38963965	0.945004832681298
0.39114115	0.9523583958928615
0.39264265	0.9515864905463182
0.39414415	0.9514444467788346
0.39564565	0.9569147966873919
0.39714715	0.9651832551661549
0.39864865	0.9698286530034187
0.40015015	0.9680564991928197
0.40165165	0.970102645742183
0.40315315	0.9724544846615264
0.40465465	0.973104956942731
0.40615615	0.9766223949679419
0.40765765	0.9778111963677056
0.40915915	0.9832062951774572
0.41066065	0.9837871676963804
0.41216215	0.9841555793363511
0.41366366	0.983929455075197
0.41516516	0.982845092441656
0.41666666	0.9902245337767508
0.41816816	0.9868377372922142
0.41966966	0.986321844166522
0.42117116	0.9877624289605711
0.42267266	0.9910446481293421
0.42417416	0.9921843070125039
0.4256757	0.9906432035924099
0.4271772	0.993935878713559
0.4286787	0.9933640926651073
0.4301802	0.9929191586928577
0.4316817	0.9913743701365391
0.4331832	0.994351517847104
0.4346847	0.9906806773478223
0.4361862	0.9879560779807781
0.4376877	0.9846253982641966
0.4391892	0.9844202808465731
0.4406907	0.9876690731856553
0.4421922	0.9886086936379009
0.4436937	0.9900874189698861
0.4451952	0.9890654802523141
0.4466967	0.9856412069270841
0.4481982	0.9877745252443815
0.4496997	0.9826447137764013
0.4512012	0.9856561046111448
0.4527027	0.9837741220106916
0.4542042	0.983694859477202
0.4557057	0.9837434640639487
0.4572072	0.9848729055611898
0.4587087	0.9838854465213842
0.4602102	0.9811705391578973
0.4617117	0.9790955553751993
0.4632132	0.9806183998195133
0.4647147	0.9825578033099815
0.4662162	0.9819299653523279
0.4677177	0.9825775272633381
0.4692192	0.983881008827677
0.4707207	0.9838567578948064
0.4722222	0.9852031582446907
0.4737237	0.9818908380778946
0.4752252	0.9800487067939924
0.47672674	0.9839682749143995
0.47822824	0.9849747905180369
0.47972974	0.9828147956269104
0.48123124	0.9853258194994401
0.48273274	0.9846977932065462
0.48423424	0.9891403261211524
0.48573574	0.9864484896580691
0.48723724	0.9874525002339303
0.48873875	0.9872022628341798
0.49024025	0.9881664504215222
0.49174175	0.9873920156020217
0.49324325	0.987318493638713
0.49474475	0.9850904039548843
0.49624625	0.9868151497299792
0.49774775	0.9897233386483109
0.49924925	0.9899866201881832
0.5007508	0.9892531386960588
0.5022522	0.9885857916603158
0.5037538	0.9912452228072651
0.5052552	0.988624766002958
0.5067568	0.9901632175223354
0.5082582	0.9942563330081455
0.5097598	0.9948025186502722
0.5112612	0.9935180785323707
0.5127628	0.9955146612688911
0.5142642	0.9971948103235413
0.5157658	0.9963995712237126
0.5172672	0.9975873066451911
0.5187688	1.000690600256675
0.5202702	1.0009096238896542
0.5217718	1.0018637799556707
0.5232732	1.006122592826687
0.5247748	1.0096426570355792
0.52627623	1.0144822346781448
0.5277778	1.016419677739994
0.52927923	1.0147039469577948
0.5307808	1.0116201419261015
0.53228223	1.0163966453227027
0.5337838	1.0178150169804312
0.53528523	1.017985414165722
0.5367868	1.0224437974620046
0.53828824	1.0196508984545345
0.5397898	1.0221815869613695
0.54129124	1.0179333840522702
0.5427928	1.0230265805396772
0.54429424	1.0240283758837814
0.5457958	1.0190102216877228
0.54729724	1.0207416691090694
0.5487988	1.021739882858369
0.5503003	1.023968229460155
0.5518018	1.0223661658173337
0.55330336	1.0191197381557
0.5548048	1.018987827289355
0.55630636	1.0175407595726251
0.5578078	1.0129778412194357
0.55930936	1.0119143270552031
0.5608108	1.011296723102101
0.56231236	1.0114491189416408
0.5638138	1.0055156445622508
0.56531537	1.0061021456771995
0.5668168	1.004923156853438
0.56831837	1.0039219374113026
0.5698198	1.0003005323628225
0.57132137	0.9997181867880823
0.5728228	0.9968544308210767
0.57432437	0.9920526003319831
0.5758258	0.9921662070261569
0.5773274	0.9900273953111322
0.5788288	0.9890091167402993
0.5803304	0.9835369003646248
0.5818318	0.9835019519104284
0.5833334	0.982561762016646
0.5848348	0.9850638927472348
0.5863364	0.9825439863585932
0.5878378	0.9823965405091989
0.5893394	0.9816022596165648
0.5908408	0.9778284725153197
0.5923424	0.9785721404604498
0.5938438	0.9803108788717018
0.5953454	0.981392885221437
0.5968468	0.9811129467641808
0.5983484	0.9803520911955433
0.5998498	0.9812307257708165
0.6013514	0.9817457235879938
0.6028528	0.9844482932416952
0.6043544	0.981299888491053
0.6058558	0.9807699758189997
0.6073574	0.9853525065201241
0.6088588	0.9836164190493919
0.6103604	0.984450584487631
0.6118618	0.9830382211371447
0.6133634	0.9832836489453852
0.6148648	0.9875205587215228
0.6163664	0.9857034466525615
0.6178678	0.9868831982192102
0.6193694	0.9876338281011731
0.6208708	0.9910386803844962
0.6223724	0.9932467475296083
0.62387383	0.9953112769283268
0.6253754	0.9966650154818798
0.62687683	0.993625747393894
0.6283784	0.9969292649643614
0.62987983	0.9994023203401805
0.6313814	0.9981512715824569
0.63288283	1.000302577647253
0.6343844	1.0008349278394435
0.63588583	1.0028594629593008
0.6373874	1.00166788236978
0.63888884	0.9995069319589766
0.6403904	1.0009209236783283
0.64189184	1.0048293934147046
0.6433934	1.0038620090637298
0.64489484	1.0076148650147438
0.6463964	1.0088397230776467
0.64789784	1.0075765461561896
0.6493994	1.0088040418975956
0.65090096	1.010602171121394
0.6524024	1.0123253810454955
0.65390396	1.0120212116671023
0.6554054	1.012644197363049
0.65690696	1.014666471973977
0.6584084	1.0130553285550943
0.65990996	1.012041049972583
0.6614114	1.0143095354701548
0.66291296	1.0155260681508822
0.6644144	1.0174644084123088
0.66591597	1.0173669420663327
0.6674174	1.0149578910480916
0.66891897	1.0171735897397156
0.6704204	1.017732868099762
0.67192197	1.0163927412279117
0.6734234	1.0178598181411196
0.67492497	1.0203148190119684
0.6764264	1.0166631861771698
0.677928	1.0180999927969312
0.6794294	1.0171500890168368
0.680931	1.016081615009632
0.6824324	1.016154460608583
0.683934	1.0177206995721604
0.6854354	1.017328423429056
0.686937	1.0193443640658355
0.6884384	1.020323371367613
0.68994	1.021298138892218
0.6914414	1.018186641228473
0.692943	1.0196520317568099
0.6944444	1.0177561247269868
0.695946	1.0179854029977207
0.6974474	1.0170935249591893
0.698949	1.0163659812614676
0.7004504	1.0133586790074323
0.701952	1.0170426476127687
0.7034534	1.019169670315914
0.704955	1.0172425948358799
0.7064564	1.0160667783482864
0.707958	1.015657950203944
0.7094594	1.0160088627213142
0.710961	1.0137565271603204
0.7124624	1.014548013378102
0.713964	1.0139691195868412
0.7154654	1.0114285041371798
0.716967	1.0128510477454673
0.7184684	1.0135806722591485
0.71997	1.0129246726812702
0.7214714	1.0116389284553904
0.722973	1.0109865519425325
0.72447443	1.009339565294087
0.725976	1.0105887673644012
0.72747743	1.0121014183664312
0.728979	1.011781624160856
0.73048043	1.0113735957766665
0.731982	1.0112372582817788
0.73348343	1.011307139497063
0.734985	1.008523700204614
0.73648643	1.0079830750164431
0.737988	1.0067257152344142
0.73948944	1.0073679819741788
0.740991	1.0081865519176947
0.74249244	1.0045223135295522
0.743994	1.0044177639778684
0.74549544	1.0057326674794582
0.746997	1.0069634834761778
0.74849844	1.004383722683173
0.75	1.00235281970107
0.75150156	1.0003047651397745
0.753003	1.0026635716576429
0.75450456	1.0011549620720566
0.756006	1.0024834890515542
0.75750756	1.0047510435313247
0.759009	1.0057421614131934
0.76051056	1.0042591553759643
0.762012	1.0048334714456273
0.76351357	1.0080398431794104
0.765015	1.0042600033825086
0.76651657	1.002297058581456
0.768018	1.002024163258337
0.76951957	1.0014770234608377
0.771021	1.000539841489631
0.77252257	1.0029305645820783
0.774024	1.0025407831099795
0.77552557	0.999342712553858
0.777027	1.000280768752567
0.7785286	0.9988837923060244
0.78003	0.9989566071856496
0.7815316	1.0025351462968184
0.783033	1.0014345235334101
0.7845346	1.0010237643186317
0.786036	0.9999443717827808
0.7875376	0.9986217864281243
0.789039	1.0004236704237817
0.7905406	0.9996603267748085
0.792042	1.001411536459666
0.7935436	0.9981023832965727
0.795045	0.9988691858464768
0.7965466	0.9998551269319034
0.798048	1.0002341673728816
0.7995496	0.9997695279240051
0.801051	1.0001310018736798
0.8025526	0.9998506691552383
0.804054	0.9986545656216841
0.8055556	1.0027494029787167
0.807057	1.00041437136428
0.8085586	1.0021365209369881
0.81006	1.0015499044569016
0.8115616	1.0000526894527144
0.813063	1.000051084765344
0.8145646	1.001509823085677
0.816066	1.000973076808056
0.8175676	1.000400700154012
0.819069	1.0008092824729433
0.8205706	0.9999621123502362
0.822072	0.9977717291886129
0.8235736	0.998270243134248
0.82507503	0.9986424766454907
0.8265766	0.9995525194907496
0.82807803	1.00126056636216
0.8295796	1.0004292437422118
0.83108103	0.9978956500489465
0.8325826	0.9980635775385757
0.83408403	0.9985553251858742
0.8355856	0.9979892788888403
0.83708704	0.9977114703577188
0.8385886	0.998665984693491
0.84009004	0.9956604398981308
0.8415916	0.9964853768655565
0.84309304	0.9988921822098819
0.8445946	1.0007972454785872
0.84609604	1.0006918808029688
0.8475976	1.0004026569237845
0.84909904	0.9997174796225942
0.8506006	1.0008556011495655
0.85210216	1.0011951547976823
0.8536036	1.0018345916650906
0.85510516	1.001178768323744
0.8566066	0.9983916557086601
0.85810816	0.9974884297253772
0.8596096	0.9998727191304229
0.86111116	0.9979481354909681
0.8626126	0.9975109320801163
0.86411417	1.0016564398078283
0.8656156	1.000070849967593
0.86711717	1.0001858568434563
0.8686186	1.0027838706766976
0.87012017	1.0021165650378787
0.8716216	1.0025691619033172
0.87312317	1.0026895122303694
0.8746246	1.003470146059948
0.87612617	1.0044862645677775
0.8776276	1.004435547405702
0.8791292	1.0041767181938597
0.8806306	1.0040243544949992
0.8821322	1.0039282191585235
0.8836336	1.00289681691363
0.8851352	1.0030676614815746
0.8866366	1.0046998932316165
0.8881382	1.0040316284771138
0.8896396	1.0034958049162777
0.8911412	1.0027076831200508
0.8926426	1.006888579817028
0.8941442	1.0051888609241806
0.8956456	1.0032977244414316
0.8971472	1.0041233303201782
0.8986486	1.002424693420253
0.9001502	1.0018821623032879
0.9016516	1.0038004931972762
0.9031532	1.0033331749140249
0.9046546	1.0024254668073391
0.9061562	1.0021763658624412
0.9076576	1.0053276288825497
0.9091592	1.0044200895815352
0.9106606	1.0046369594551179
0.9121622	1.0039882087740593
0.9136636	1.0056793287736674
0.9151652	1.0037605486830206
0.9166666	1.0034731431874504
0.9181682	1.0039052336704828
0.9196696	1.0041993475311912
0.9211712	1.0044886570804301
0.9226726	1.0048219371263338
0.9241742	1.0049324318369925
0.92567563	1.0042629153571216
0.9271772	1.0038160196582737
0.92867863	1.0048327027871566
0.9301802	1.003596065575386
0.93168163	1.0020350114043513
0.9331832	1.0040876462459258
0.93468463	1.002070540494403
0.9361862	1.0035876452220374
0.93768764	1.0046474602752296
0.9391892	1.002107963207641
0.94069064	1.0011888458349825
0.9421922	1.003249529468013
0.94369364	1.0050662001688708
0.9451952	1.004642462814333
0.94669664	1.004315961402271
0.9481982	1.0048146691681887
0.9496997	1.002045974724735
0.9512012	1.002856399099616
0.95270276	1.0035228042942927
0.9542042	1.002479414538622
0.95570576	1.0034619825485394
0.9572072	1.0033338487607895
0.95870876	1.004488770103081
0.9602102	1.0040213876792843
0.96171176	1.0039927999680818
0.9632132	1.0043368413404714
0.96471477	1.0032605209719483
0.9662162	1.0025163008750402
0.96771777	1.0023473779362406
0.9692192	1.0028734974054854
0.97072077	1.0035341743712167
0.9722222	1.0030283363036032
0.97372377	1.0009772009396303
0.9752252	1.0000029415394251
0.9767268	1.001720714462708
0.9782282	1.0015482609784845
0.9797298	1.0043746443142358
0.9812312	1.0039320385562127
0.9827328	1.004595236477737
0.9842342	1.0035253477799935
0.9857358	1.0036866746737356
0.9872372	1.002609647748469
0.9887388	1.0026933403429679
0.9902402	1.002045384008264
0.9917418	1.0048639664616434
0.9932432	1.0037891854172976
0.9947448	1.0047875793136563
0.9962462	1.0041226998147033
0.9977478	1.003881496300732
0.9992492	1.0034898487527635
