# Supplementary material for: Peering inside the black box by learning the relevance of many-body functions in neural network potentials
Source: Nat Commun. 2025 Nov 10;16:9898. doi: 10.1038/s41467-025-65863-0 (PMC12603069; doi:10.1038/s41467-025-65863-0)
Supplement: Supplementary file 12 — Source Data Fig S2 [file 41467_2025_65863_MOESM12_ESM.zip › fig_s2_water_painn_cutoffs_results_RDF/aa_rdf_water.csv]

r	gr
0.00075075077	0.0
0.0022522523	0.0
0.0037537538	0.0
0.0052552554	0.0
0.006756757	0.0
0.008258259	0.0
0.0097597595	0.0
0.011261262	0.0
0.012762763	0.0
0.014264265	0.0
0.015765766	0.0
0.017267268	0.0
0.018768769	0.0
0.02027027	0.0
0.021771772	0.0
0.023273274	0.0
0.024774775	0.0
0.026276276	0.0
0.027777778	0.0
0.02927928	0.0
0.030780781	0.0
0.03228228	0.0
0.033783786	0.0
0.035285287	0.0
0.036786787	0.0
0.038288288	0.0
0.03978979	0.0
0.04129129	0.0
0.042792793	0.0
0.044294294	0.0
0.045795795	0.0
0.0472973	0.0
0.0487988	0.0
0.0503003	0.0
0.0518018	0.0
0.0533033	0.0
0.054804806	0.0
0.056306306	0.0
0.057807807	0.0
0.05930931	0.0
0.06081081	0.0
0.062312312	0.0
0.06381381	0.0
0.06531531	0.0
0.066816814	0.0
0.06831832	0.0
0.06981982	0.0
0.07132132	0.0
0.072822824	0.0
0.074324325	0.0
0.075825825	0.0
0.077327326	0.0
0.07882883	0.0
0.08033033	0.0
0.08183183	0.0
0.083333336	0.0
0.08483484	0.0
0.08633634	0.0
0.08783784	0.0
0.08933934	0.0
0.09084084	0.0
0.09234234	0.0
0.09384385	0.0
0.09534535	0.0
0.09684685	0.0
0.09834835	0.0
0.09984985	0.0
0.10135135	0.0
0.10285285	0.0
0.10435435	0.0
0.10585585	0.0
0.10735736	0.0
0.10885886	0.0
0.11036036	0.0
0.11186186	0.0
0.11336336	0.0
0.11486486	0.0
0.116366364	0.0
0.117867865	0.0
0.11936937	0.0
0.12087087	0.0
0.122372374	0.0
0.123873875	0.0
0.12537538	0.0
0.12687688	0.0
0.12837838	0.0
0.12987988	0.0
0.13138138	0.0
0.13288288	0.0
0.13438438	0.0
0.13588588	0.0
0.1373874	0.0
0.1388889	0.0
0.1403904	0.0
0.1418919	0.0
0.1433934	0.0
0.1448949	0.0
0.1463964	0.0
0.1478979	0.0
0.1493994	0.0
0.1509009	0.0
0.1524024	0.0
0.1539039	0.0
0.1554054	0.0
0.1569069	0.0
0.1584084	0.0
0.1599099	0.0
0.1614114	0.0
0.1629129	0.0
0.16441442	0.0
0.16591592	0.0
0.16741742	0.0
0.16891892	0.0
0.17042042	0.0
0.17192192	0.0
0.17342342	0.0
0.17492492	0.0
0.17642643	0.0
0.17792793	0.0
0.17942943	0.0
0.18093093	0.0
0.18243243	0.0
0.18393393	0.0
0.18543543	0.0
0.18693694	0.0
0.18843845	0.0
0.18993995	0.0
0.19144145	0.0
0.19294295	0.0
0.19444445	0.0
0.19594595	0.0
0.19744745	0.0
0.19894895	0.0
0.20045045	0.0
0.20195195	0.0
0.20345345	0.0
0.20495495	0.0
0.20645645	0.0
0.20795795	0.0
0.20945945	0.0
0.21096095	0.0
0.21246246	0.0
0.21396397	0.0
0.21546547	0.0
0.21696697	0.0
0.21846847	0.0
0.21996997	0.0
0.22147147	0.0
0.22297297	0.0
0.22447447	0.0
0.22597598	0.0
0.22747748	0.0
0.22897898	0.0
0.23048048	0.0
0.23198198	9.505667278831639e-07
0.23348348	9.383776763704302e-07
0.23498498	9.264245224571094e-07
0.23648648	4.573488470635746e-06
0.237988	2.2579619973706032e-05
0.2394895	9.008225580238986e-05
0.240991	0.0003734685806344209
0.2424925	0.001153551667925011
0.243994	0.0030933877655010145
0.2454955	0.007436319196001568
0.246997	0.01671896496534561
0.2484985	0.03374765431311267
0.25	0.062486360727489254
0.2515015	0.10945863487463955
0.253003	0.17877157477137937
0.2545045	0.27560179917315114
0.256006	0.4036702904765278
0.2575075	0.5621495311781886
0.259009	0.751667478769051
0.2605105	0.9643962291137339
0.262012	1.1955198631286628
0.2635135	1.436767065987589
0.265015	1.6762144706935915
0.2665165	1.9015533826407234
0.268018	2.1092303382533713
0.2695195	2.2949094381234967
0.271021	2.449854152050459
0.2725225	2.5691566557172445
0.274024	2.652938559122671
0.2755255	2.7051166579895205
0.27702704	2.727135717247181
0.27852854	2.7203007151909837
0.28003004	2.6916188419268368
0.28153154	2.6409632675505827
0.28303304	2.575378103823057
0.28453454	2.4989034878138896
0.28603604	2.412837723297553
0.28753754	2.320651490033253
0.28903905	2.2264671212061025
0.29054055	2.1315030688230845
0.29204205	2.0358713826810133
0.29354355	1.946516143261221
0.29504505	1.859203046116691
0.29654655	1.7728901473470786
0.29804805	1.6965256733864345
0.29954955	1.6230484244156498
0.30105105	1.5560568157260701
0.30255255	1.4907852411853726
0.30405405	1.4341166866951294
0.30555555	1.3799818024480057
0.30705705	1.3306654457122329
0.30855855	1.2868244325329654
0.31006005	1.248687792267775
0.31156155	1.2102448542996302
0.31306306	1.1772621527880853
0.31456456	1.1472804897136026
0.31606606	1.1206399188464553
0.31756756	1.0958331682130904
0.31906906	1.0755306804721871
0.32057056	1.0561387372176856
0.32207206	1.0392888400993658
0.32357356	1.0229230613445683
0.3250751	1.0109276421064541
0.3265766	0.9978426761607622
0.3280781	0.9871126634383373
0.3295796	0.977044189840368
0.3310811	0.9680356218867163
0.3325826	0.9601756676651183
0.3340841	0.9543930280432472
0.3355856	0.9488226187297871
0.3370871	0.9424137581739805
0.3385886	0.9378827845643682
0.3400901	0.9342569009107229
0.3415916	0.9309549688496448
0.3430931	0.9284658108542979
0.3445946	0.9242674546855232
0.3460961	0.924839855249944
0.3475976	0.9221525334834955
0.3490991	0.9216892547541916
0.3506006	0.921096999748532
0.3521021	0.9187409835389142
0.3536036	0.9192054792755137
0.3551051	0.9187577458332234
0.3566066	0.9189932509963605
0.3581081	0.9185559055996
0.3596096	0.9201027543026584
0.3611111	0.9196765312551243
0.3626126	0.9217650750225358
0.3641141	0.9210220506703849
0.3656156	0.9227433677339695
0.3671171	0.9241536788842885
0.3686186	0.9261987653519237
0.3701201	0.9259852734582428
0.3716216	0.9278326171215742
0.3731231	0.9303570183534402
0.3746246	0.9330966317591987
0.37612614	0.9340123402215758
0.37762764	0.9356108976341742
0.37912914	0.9377745360124519
0.38063064	0.940291796139927
0.38213214	0.9421159649495098
0.38363364	0.9436553298149252
0.38513514	0.9453931259009926
0.38663664	0.9484525428273173
0.38813815	0.9505510401443
0.38963965	0.9532386493917134
0.39114115	0.9558640033349742
0.39264265	0.9589616410565425
0.39414415	0.9602551222183475
0.39564565	0.9636682456687736
0.39714715	0.9654376236108075
0.39864865	0.9668142463525752
0.40015015	0.9698698287273905
0.40165165	0.9717685731225325
0.40315315	0.9750728685530224
0.40465465	0.9768835344953761
0.40615615	0.9787620911851597
0.40765765	0.9807062072676359
0.40915915	0.9818473524482908
0.41066065	0.9851648600399902
0.41216215	0.9870728575177664
0.41366366	0.9901707102741406
0.41516516	0.9906743803033818
0.41666666	0.9926038222866538
0.41816816	0.9943206035945718
0.41966966	0.9966860733025656
0.42117116	0.9981362280257348
0.42267266	0.9993370476133822
0.42417416	1.0011412393108325
0.4256757	1.002595780957841
0.4271772	1.0038453300979149
0.4286787	1.0056690589083839
0.4301802	1.0062695318169064
0.4316817	1.007680879496389
0.4331832	1.0077739901125717
0.4346847	1.0084131714438678
0.4361862	1.0099188249565785
0.4376877	1.0110319706447868
0.4391892	1.0110026445438896
0.4406907	1.01188696321911
0.4421922	1.0130659487331024
0.4436937	1.0134152765652287
0.4451952	1.0138779751492373
0.4466967	1.0149953655023403
0.4481982	1.0141038966297404
0.4496997	1.0151892938585896
0.4512012	1.0145039426714682
0.4527027	1.015115231494826
0.4542042	1.014994358828124
0.4557057	1.0147482771999188
0.4572072	1.0145413582143088
0.4587087	1.0147529408604172
0.4602102	1.0157504582511412
0.4617117	1.0150657746336922
0.4632132	1.0150561911602112
0.4647147	1.014680770173712
0.4662162	1.0150856684796172
0.4677177	1.0148133277507372
0.4692192	1.014535643921277
0.4707207	1.0144081187926117
0.4722222	1.0141043165413988
0.4737237	1.0136742457657777
0.4752252	1.0135339084999062
0.47672674	1.0130113195587782
0.47822824	1.012232534580673
0.47972974	1.0125855790143214
0.48123124	1.0110140860532975
0.48273274	1.0119007112064518
0.48423424	1.011435186104294
0.48573574	1.0115090412384546
0.48723724	1.0116197800334235
0.48873875	1.0106953097058955
0.49024025	1.0099523375461685
0.49174175	1.0106323282563825
0.49324325	1.0104310654788062
0.49474475	1.0091747088179401
0.49624625	1.0090855543995427
0.49774775	1.0096220931733126
0.49924925	1.0084802837686697
0.5007508	1.0080960947384872
0.5022522	1.008131433227464
0.5037538	1.007700491984836
0.5052552	1.007974207764242
0.5067568	1.0072705863909148
0.5082582	1.0068559699752417
0.5097598	1.0081005632508244
0.5112612	1.0069603693122189
0.5127628	1.0070651708653389
0.5142642	1.0066807623098157
0.5157658	1.0062082239087435
0.5172672	1.0059254012204502
0.5187688	1.0054912328172656
0.5202702	1.0054557771357042
0.5217718	1.005928089153771
0.5232732	1.0041781540682169
0.5247748	1.0052981250694855
0.52627623	1.004099474523665
0.5277778	1.0040215191124082
0.52927923	1.0028644959996305
0.5307808	1.0031658061702262
0.53228223	1.0015520391729198
0.5337838	1.0013686421339254
0.53528523	1.0008710661428248
0.5367868	0.999062346126632
0.53828824	0.9984726794826707
0.5397898	0.9973592197623727
0.54129124	0.9961452916705441
0.5427928	0.9954151649245359
0.54429424	0.9938055390988867
0.5457958	0.9928799115623624
0.54729724	0.9915335236139368
0.5487988	0.9892391151666905
0.5503003	0.988036512163866
0.5518018	0.9860229843808829
0.55330336	0.984240028392913
0.5548048	0.9834437504320959
0.55630636	0.9810449638796825
0.5578078	0.9796977623921217
0.55930936	0.9785508908184646
0.5608108	0.9767715719296642
0.56231236	0.9756934501419662
0.5638138	0.9746068393391829
0.56531537	0.9734159817206512
0.5668168	0.9723195139883202
0.56831837	0.97130663012455
0.5698198	0.969579629330433
0.57132137	0.9695209380854042
0.5728228	0.9680107778967059
0.57432437	0.9673168920972249
0.5758258	0.9666239081556749
0.5773274	0.9666084522753263
0.5788288	0.9670237741795336
0.5803304	0.9664612628790012
0.5818318	0.9661794342690354
0.5833334	0.96626819951941
0.5848348	0.9664608061799276
0.5863364	0.9662888947036014
0.5878378	0.9668574299685802
0.5893394	0.9674445835481258
0.5908408	0.9682341193126804
0.5923424	0.9688220591134039
0.5938438	0.9686132012103552
0.5953454	0.9696132630574568
0.5968468	0.9710172721982265
0.5983484	0.9721888965768273
0.5998498	0.9725704884592435
0.6013514	0.9731346315478187
0.6028528	0.9744098522455934
0.6043544	0.9753173204255262
0.6058558	0.9769651499728518
0.6073574	0.9778484198719789
0.6088588	0.9791299807265565
0.6103604	0.9808246321328331
0.6118618	0.9815289535045866
0.6133634	0.9827778468977267
0.6148648	0.9848449698388494
0.6163664	0.9857277951905687
0.6178678	0.98770432574656
0.6193694	0.9883037792990589
0.6208708	0.989696962900852
0.6223724	0.9908135513242032
0.62387383	0.9923431078376095
0.6253754	0.9930246108148518
0.62687683	0.9948134377562413
0.6283784	0.9964103354045893
0.62987983	0.9979408658446376
0.6313814	0.9985664460868431
0.63288283	1.0003340417538782
0.6343844	1.0013308158907515
0.63588583	1.0028813226529776
0.6373874	1.0040598786456025
0.63888884	1.0049569431983087
0.6403904	1.0055392792113809
0.64189184	1.0077512450208015
0.6433934	1.008213578878341
0.64489484	1.009201880290377
0.6463964	1.0107173172144452
0.64789784	1.0111648628481715
0.6493994	1.0123853670044982
0.65090096	1.0132170201909307
0.6524024	1.0141783468442758
0.65390396	1.0149503412938763
0.6554054	1.0167376683163059
0.65690696	1.0178685506372414
0.6584084	1.0182852658658044
0.65990996	1.01879283734007
0.6614114	1.019961946618386
0.66291296	1.0198565851213437
0.6644144	1.0215485663761525
0.66591597	1.021624629063003
0.6674174	1.0220100766590474
0.66891897	1.0222937899031264
0.6704204	1.0230604936194854
0.67192197	1.0241252719361857
0.6734234	1.02379085229789
0.67492497	1.0244060699276072
0.6764264	1.0245446025073541
0.677928	1.0254167249636945
0.6794294	1.0255436670087914
0.680931	1.025193535670836
0.6824324	1.0254107980898348
0.683934	1.026020068418493
0.6854354	1.026829105766159
0.686937	1.026606637891737
0.6884384	1.0267565997256072
0.68994	1.026525961175455
0.6914414	1.02629963548757
0.692943	1.0261506926954824
0.6944444	1.0263259309751822
0.695946	1.0266952893958596
0.6974474	1.0260963325372103
0.698949	1.026181932567026
0.7004504	1.02543218660502
0.701952	1.0256175065852557
0.7034534	1.025797699294828
0.704955	1.0251414135674677
0.7064564	1.0246473098626139
0.707958	1.023772177717319
0.7094594	1.02410878722578
0.710961	1.0237344275046876
0.7124624	1.0234185386552117
0.713964	1.0229498483688475
0.7154654	1.0222529461584393
0.716967	1.0219940550798277
0.7184684	1.0209668426761878
0.71997	1.0212010538995526
0.7214714	1.0196886625083192
0.722973	1.020307020716015
0.72447443	1.0192625482094886
0.725976	1.0185416102292997
0.72747743	1.0182370908809713
0.728979	1.017546527991495
0.73048043	1.0171491614952475
0.731982	1.016382060762709
0.73348343	1.0158652309706941
0.734985	1.0152164379612945
0.73648643	1.0144421069865763
0.737988	1.0137724486780684
0.73948944	1.0135247429445693
0.740991	1.0125825563723718
0.74249244	1.012415586473867
0.743994	1.0109085730403162
0.74549544	1.011206391807482
0.746997	1.0101247698822176
0.74849844	1.0091979765474242
0.75	1.0095212623550245
0.75150156	1.008494444073065
0.753003	1.007824413121651
0.75450456	1.0072670017017742
0.756006	1.0065913065068062
0.75750756	1.006221657133015
0.759009	1.0061630861622657
0.76051056	1.0051308041060585
0.762012	1.004730697440897
0.76351357	1.004240891183864
0.765015	1.0031931900057314
0.76651657	1.003297730107137
0.768018	1.0024266706375455
0.76951957	1.0024303390769205
0.771021	1.0013589322950192
0.77252257	1.0013852738896745
0.774024	1.0002265284931091
0.77552557	1.0002272648790878
0.777027	0.9997516649294791
0.7785286	0.9999188919133043
0.78003	0.9989687272811654
0.7815316	0.9987229432606739
0.783033	0.9982404278104848
0.7845346	0.9979840058591491
0.786036	0.9966915754108684
0.7875376	0.99685486607447
0.789039	0.9964731722231274
0.7905406	0.9963457871082728
0.792042	0.9964123436709905
0.7935436	0.9959058799177797
0.795045	0.9952766528437361
0.7965466	0.9958761112847684
0.798048	0.9949018937234682
0.7995496	0.9947333739030862
0.801051	0.9953205450926791
0.8025526	0.9944850606680655
0.804054	0.9942802103491257
0.8055556	0.9945169296193329
0.807057	0.9942430634966511
0.8085586	0.9946057023420308
0.81006	0.9939486594929001
0.8115616	0.9935629567805184
0.813063	0.9936871075770882
0.8145646	0.993841617675154
0.816066	0.9936763680641992
0.8175676	0.9931919627567699
0.819069	0.9937236330595739
0.8205706	0.9939045982368911
0.822072	0.9939014074496115
0.8235736	0.9939455592069042
0.82507503	0.9939604275786725
0.8265766	0.9944319527907584
0.82807803	0.9949626238371448
0.8295796	0.9939260944982372
0.83108103	0.9941679396956787
0.8325826	0.9941920421509215
0.83408403	0.9946513502436157
0.8355856	0.9945034156748852
0.83708704	0.9949576309297425
0.8385886	0.9951017958626961
0.84009004	0.9953739707099326
0.8415916	0.995434738126892
0.84309304	0.9955535375766881
0.8445946	0.9959584773835872
0.84609604	0.9967011241331295
0.8475976	0.996435937010915
0.84909904	0.9966490813266338
0.8506006	0.9971521352269136
0.85210216	0.997309208457647
0.8536036	0.9971419093604048
0.85510516	0.9977213732738284
0.8566066	0.9976968987398823
0.85810816	0.9980190796105046
0.8596096	0.9980464196012948
0.86111116	0.9987144020089409
0.8626126	0.9985253575595431
0.86411417	0.9990847866800735
0.8656156	0.9994489085220917
0.86711717	0.999850662524315
0.8686186	0.9993851196514851
0.87012017	1.000034391501502
0.8716216	1.0004155913834412
0.87312317	1.0005393018306
0.8746246	1.001308829712173
0.87612617	1.001302407264211
0.8776276	1.0013159093728772
0.8791292	1.0017700935535778
0.8806306	1.001801322231732
0.8821322	1.0019561581542955
0.8836336	1.0026029730668187
0.8851352	1.0031881450913882
0.8866366	1.0025665326125532
0.8881382	1.0034670569278297
0.8896396	1.0030580413178463
0.8911412	1.0028164279908958
0.8926426	1.0030523684215427
0.8941442	1.0039341134376032
0.8956456	1.0038743235605412
0.8971472	1.004183562977832
0.8986486	1.0044330374871084
0.9001502	1.0047628415402663
0.9016516	1.0047365818660678
0.9031532	1.0048339042334071
0.9046546	1.0052580534101214
0.9061562	1.0045565660491191
0.9076576	1.0046268690358366
0.9091592	1.0060373784856356
0.9106606	1.0054916096997568
0.9121622	1.006071415089154
0.9136636	1.0052410306653545
0.9151652	1.0055391569699812
0.9166666	1.0057409363217535
0.9181682	1.0059143365379335
0.9196696	1.0062840530609016
0.9211712	1.005873466547953
0.9226726	1.0060683652368823
0.9241742	1.0060152010637151
0.92567563	1.0064511229734794
0.9271772	1.0058465887391266
0.92867863	1.0061836654147849
0.9301802	1.006048987391316
0.93168163	1.0063935233700785
0.9331832	1.0064283622177184
0.93468463	1.0062462261371243
0.9361862	1.0061635116607688
0.93768764	1.0063755794182987
0.9391892	1.0064006181747027
0.94069064	1.006282497270264
0.9421922	1.006137560698221
0.94369364	1.0060241849709814
0.9451952	1.0062968301295956
0.94669664	1.0062696717407753
0.9481982	1.006298515221151
0.9496997	1.0061569437039894
0.9512012	1.0059497720798494
0.95270276	1.0059187198395583
0.9542042	1.0062675575212487
0.95570576	1.0062459710232914
0.9572072	1.0063163206409147
0.95870876	1.0059698485414328
0.9602102	1.0056889862535539
0.96171176	1.0058082739723906
0.9632132	1.0056467469395902
0.96471477	1.005941700560454
0.9662162	1.0055847322013511
0.96771777	1.0055926634795573
0.9692192	1.0049473106972544
0.97072077	1.005411825789665
0.9722222	1.0053850702442586
0.97372377	1.0050242924700088
0.9752252	1.0051103582204644
0.9767268	1.0050517616417445
0.9782282	1.0053962022642207
0.9797298	1.0049840841862556
0.9812312	1.0052666086122135
0.9827328	1.0049928773065064
0.9842342	1.0047365624451126
0.9857358	1.004897835282419
0.9872372	1.0042784111188092
0.9887388	1.0045327195867508
0.9902402	1.00483088385126
0.9917418	1.005041051676878
0.9932432	1.0043678637975682
0.9947448	1.004631605133368
0.9962462	1.0044188103642162
0.9977478	1.0041329745999013
0.9992492	1.0046750259592738
