# Supplementary material for: Peering inside the black box by learning the relevance of many-body functions in neural network potentials
Source: Nat Commun. 2025 Nov 10;16:9898. doi: 10.1038/s41467-025-65863-0 (PMC12603069; doi:10.1038/s41467-025-65863-0)
Supplement: Supplementary file 12 — Source Data Fig S2 [file 41467_2025_65863_MOESM12_ESM.zip › fig_s2_water_painn_cutoffs_results_RDF/cg_rdf_water_PaiNN_cut_5.csv]

r	gr
0.00075075077	0.0
0.0022522523	0.0
0.0037537538	0.0
0.0052552554	0.0
0.006756757	0.0
0.008258259	0.0
0.0097597595	0.0
0.011261262	0.0
0.012762763	0.0
0.014264265	0.0
0.015765766	0.0
0.017267268	0.0
0.018768769	0.0
0.02027027	0.0
0.021771772	0.0
0.023273274	0.0
0.024774775	0.0
0.026276276	0.0
0.027777778	0.0
0.02927928	0.0
0.030780781	0.0
0.03228228	0.0
0.033783786	0.0
0.035285287	0.0
0.036786787	0.0
0.038288288	0.0
0.03978979	0.0
0.04129129	0.0
0.042792793	0.0
0.044294294	0.0
0.045795795	0.0
0.0472973	0.0
0.0487988	0.0
0.0503003	0.0
0.0518018	0.0
0.0533033	0.0
0.054804806	0.0
0.056306306	0.0
0.057807807	0.0
0.05930931	0.0
0.06081081	0.0
0.062312312	0.0
0.06381381	0.0
0.06531531	0.0
0.066816814	0.0
0.06831832	0.0
0.06981982	0.0
0.07132132	0.0
0.072822824	0.0
0.074324325	0.0
0.075825825	0.0
0.077327326	0.0
0.07882883	0.0
0.08033033	0.0
0.08183183	0.0
0.083333336	0.0
0.08483484	0.0
0.08633634	0.0
0.08783784	0.0
0.08933934	0.0
0.09084084	0.0
0.09234234	0.0
0.09384385	0.0
0.09534535	0.0
0.09684685	0.0
0.09834835	0.0
0.09984985	0.0
0.10135135	0.0
0.10285285	0.0
0.10435435	0.0
0.10585585	0.0
0.10735736	0.0
0.10885886	0.0
0.11036036	0.0
0.11186186	0.0
0.11336336	0.0
0.11486486	0.0
0.116366364	0.0
0.117867865	0.0
0.11936937	0.0
0.12087087	0.0
0.122372374	0.0
0.123873875	0.0
0.12537538	0.0
0.12687688	0.0
0.12837838	0.0
0.12987988	0.0
0.13138138	0.0
0.13288288	0.0
0.13438438	0.0
0.13588588	0.0
0.1373874	0.0
0.1388889	0.0
0.1403904	0.0
0.1418919	0.0
0.1433934	0.0
0.1448949	0.0
0.1463964	0.0
0.1478979	0.0
0.1493994	0.0
0.1509009	0.0
0.1524024	0.0
0.1539039	0.0
0.1554054	0.0
0.1569069	0.0
0.1584084	0.0
0.1599099	0.0
0.1614114	0.0
0.1629129	0.0
0.16441442	0.0
0.16591592	0.0
0.16741742	0.0
0.16891892	0.0
0.17042042	0.0
0.17192192	0.0
0.17342342	0.0
0.17492492	0.0
0.17642643	0.0
0.17792793	0.0
0.17942943	0.0
0.18093093	0.0
0.18243243	0.0
0.18393393	0.0
0.18543543	0.0
0.18693694	0.0
0.18843845	0.0
0.18993995	0.0
0.19144145	0.0
0.19294295	0.0
0.19444445	0.0
0.19594595	0.0
0.19744745	0.0
0.19894895	0.0
0.20045045	0.0
0.20195195	0.0
0.20345345	0.0
0.20495495	0.0
0.20645645	0.0
0.20795795	0.0
0.20945945	0.0
0.21096095	0.0
0.21246246	0.0
0.21396397	0.0
0.21546547	0.0
0.21696697	0.0
0.21846847	0.0
0.21996997	0.0
0.22147147	0.0
0.22297297	0.0
0.22447447	0.0
0.22597598	0.0
0.22747748	0.0
0.22897898	0.0
0.23048048	0.0
0.23198198	0.0
0.23348348	0.0
0.23498498	0.0
0.23648648	0.0
0.237988	0.0
0.2394895	1.858132188104528e-05
0.240991	6.422660982993998e-05
0.2424925	0.0003035757585411656
0.243994	0.0007742420197199555
0.2454955	0.0018302206481022962
0.246997	0.00435411523529541
0.2484985	0.009919313888954057
0.25	0.02266604445525573
0.2515015	0.0452008694986009
0.253003	0.08308890885518033
0.2545045	0.14358167635314326
0.256006	0.2344194429939
0.2575075	0.3525260166147478
0.259009	0.5049030637896598
0.2605105	0.6999973193557056
0.262012	0.9283047925465864
0.2635135	1.1794733782991045
0.265015	1.4388443426394997
0.2665165	1.7161230806379675
0.268018	1.9668779343321585
0.2695195	2.1990640835798327
0.271021	2.4000613013756085
0.2725225	2.558507627501044
0.274024	2.683004236042587
0.2755255	2.751778958101576
0.27702704	2.7821194866558376
0.27852854	2.7797675489109888
0.28003004	2.7564987356999784
0.28153154	2.7139861027991996
0.28303304	2.6410846232101752
0.28453454	2.5784548869822053
0.28603604	2.492579283214933
0.28753754	2.3951362149049893
0.28903905	2.314414673084718
0.29054055	2.2190834232136263
0.29204205	2.1151961219785202
0.29354355	2.0330585284216305
0.29504505	1.9480309110448566
0.29654655	1.8618739727936537
0.29804805	1.7774303617547447
0.29954955	1.7130103488300559
0.30105105	1.6466427212982164
0.30255255	1.5853990686681678
0.30405405	1.5192103287973098
0.30555555	1.461868339703057
0.30705705	1.4127515560580493
0.30855855	1.3674045029954616
0.31006005	1.3333284834048438
0.31156155	1.2900453174097113
0.31306306	1.250483634251873
0.31456456	1.2167506266814547
0.31606606	1.192890600693084
0.31756756	1.1673367383880218
0.31906906	1.146922609621022
0.32057056	1.1275524142832467
0.32207206	1.1084467013159804
0.32357356	1.0873878067823368
0.3250751	1.074802374126272
0.3265766	1.0542450234084626
0.3280781	1.0456960923453484
0.3295796	1.0315098674911498
0.3310811	1.0227252564019984
0.3325826	1.0100448213787703
0.3340841	0.9935244251795319
0.3355856	0.9886625868471103
0.3370871	0.981520173433302
0.3385886	0.9759697850590184
0.3400901	0.9704799058816957
0.3415916	0.9651748748539184
0.3430931	0.9642198325520757
0.3445946	0.9602705063186763
0.3460961	0.9569256744428198
0.3475976	0.9538105745390195
0.3490991	0.9534494620217924
0.3506006	0.9516512435720925
0.3521021	0.9481929604233685
0.3536036	0.9377149973107752
0.3551051	0.9358703349416564
0.3566066	0.9358740637710734
0.3581081	0.9337578116706872
0.3596096	0.9308536730857523
0.3611111	0.9289508006784158
0.3626126	0.9241669578423609
0.3641141	0.9275921517323046
0.3656156	0.927912765448953
0.3671171	0.9331582477138625
0.3686186	0.9360547912536594
0.3701201	0.9293925805681674
0.3716216	0.9299505523238744
0.3731231	0.9307031982564219
0.3746246	0.9326077650236968
0.37612614	0.9339787620598554
0.37762764	0.9352327603873822
0.37912914	0.9334280057178784
0.38063064	0.9344108824909679
0.38213214	0.9364543521631813
0.38363364	0.9312742965801323
0.38513514	0.9368526108867686
0.38663664	0.9376741168545839
0.38813815	0.9386500470268102
0.38963965	0.9380710428281298
0.39114115	0.9409864429079634
0.39264265	0.9428832295561775
0.39414415	0.9472837060091919
0.39564565	0.9489286915231778
0.39714715	0.9511170693869683
0.39864865	0.9502267393355811
0.40015015	0.9518011982855724
0.40165165	0.9527202829980778
0.40315315	0.9521864441701158
0.40465465	0.9599773178869065
0.40615615	0.9603274810920289
0.40765765	0.9571294357566799
0.40915915	0.9615491659049019
0.41066065	0.9586056059742817
0.41216215	0.9627281610985199
0.41366366	0.9603436354886943
0.41516516	0.9616757121841512
0.41666666	0.9606652488870763
0.41816816	0.9660490223769322
0.41966966	0.966575559642576
0.42117116	0.9688115092628778
0.42267266	0.966909929630995
0.42417416	0.9667085241104799
0.4256757	0.9735060320583105
0.4271772	0.9708142319094532
0.4286787	0.9716408771746844
0.4301802	0.9711153974036585
0.4316817	0.9694647859534316
0.4331832	0.9697211503980365
0.4346847	0.9704320856983569
0.4361862	0.9694163835044822
0.4376877	0.9700944812104138
0.4391892	0.9689220585838326
0.4406907	0.9710319981938889
0.4421922	0.9685608119984793
0.4436937	0.9701776699124389
0.4451952	0.9697428380685222
0.4466967	0.9711817692782349
0.4481982	0.968119729260789
0.4496997	0.9673210687191734
0.4512012	0.9695247332670844
0.4527027	0.9694811981634295
0.4542042	0.9691089171247038
0.4557057	0.9702617966794754
0.4572072	0.9664643640004547
0.4587087	0.9685766167597023
0.4602102	0.9736653613431451
0.4617117	0.970541773620835
0.4632132	0.9733480199972697
0.4647147	0.9694100360447082
0.4662162	0.9689022874358616
0.4677177	0.9650990297978481
0.4692192	0.9649602900128087
0.4707207	0.963034157250646
0.4722222	0.9630155125337199
0.4737237	0.9645488544304638
0.4752252	0.9649186178914481
0.47672674	0.9648955916694321
0.47822824	0.9622588068633166
0.47972974	0.9629485613151829
0.48123124	0.9641660533130157
0.48273274	0.9622436948248042
0.48423424	0.9647152565074031
0.48573574	0.968951869119203
0.48723724	0.9678436035612391
0.48873875	0.9672866004498313
0.49024025	0.9701961394040503
0.49174175	0.9712941669056852
0.49324325	0.9685621461436182
0.49474475	0.9726891772479179
0.49624625	0.9780440028757503
0.49774775	0.9800457464910965
0.49924925	0.9798519822825557
0.5007508	0.9830861185998505
0.5022522	0.9876880278776778
0.5037538	0.9865069589313499
0.5052552	0.989398135277263
0.5067568	0.9904952214135248
0.5082582	0.9945193367715489
0.5097598	0.9950793553754322
0.5112612	0.9963395016500879
0.5127628	1.0008874409248842
0.5142642	1.003668557445439
0.5157658	1.0097766702531568
0.5172672	1.0096640296341752
0.5187688	1.0116085318120698
0.5202702	1.0156634207050477
0.5217718	1.019707526432909
0.5232732	1.0245083118568732
0.5247748	1.0244482286925312
0.52627623	1.0285943509689093
0.5277778	1.0347366307316026
0.52927923	1.0360416172546474
0.5307808	1.035674451611271
0.53228223	1.0398056133140445
0.5337838	1.044192603699623
0.53528523	1.04510673434831
0.5367868	1.047339457769948
0.53828824	1.0510847958923064
0.5397898	1.0518147963276931
0.54129124	1.0525632102654583
0.5427928	1.0516038484042
0.54429424	1.051975275874462
0.5457958	1.049702228459623
0.54729724	1.0498299064830336
0.5487988	1.0481799611444613
0.5503003	1.0480565486048703
0.5518018	1.0464996877211519
0.55330336	1.0442650413121457
0.5548048	1.0456233476279688
0.55630636	1.047989869523954
0.5578078	1.0450219676135712
0.55930936	1.0380240471152011
0.5608108	1.0358629475085337
0.56231236	1.0365013277202995
0.5638138	1.0336304918359116
0.56531537	1.0338884543818887
0.5668168	1.029871380933421
0.56831837	1.0310961637193103
0.5698198	1.02628868379749
0.57132137	1.020676437415734
0.5728228	1.018388552243437
0.57432437	1.0179036602949076
0.5758258	1.0174567638770269
0.5773274	1.014277796268694
0.5788288	1.014403783673366
0.5803304	1.0118406156772062
0.5818318	1.0087856383151934
0.5833334	1.008834316870705
0.5848348	1.00610003266814
0.5863364	1.0044716061871088
0.5878378	1.0014820303459133
0.5893394	0.9989291062179345
0.5908408	0.994395678956282
0.5923424	0.9958184588077282
0.5938438	0.9967525727922907
0.5953454	0.9956371383814837
0.5968468	0.9929347561363827
0.5983484	0.99005627814477
0.5998498	0.9892885313812543
0.6013514	0.9868950268590428
0.6028528	0.9875287972508591
0.6043544	0.9859991485235527
0.6058558	0.9859141204756574
0.6073574	0.9882177767918706
0.6088588	0.9873062868800367
0.6103604	0.9868164092619394
0.6118618	0.9867197510110107
0.6133634	0.9851894048540651
0.6148648	0.9821595665115935
0.6163664	0.9825622602655965
0.6178678	0.9801043882988584
0.6193694	0.9794328321642533
0.6208708	0.9845292112685767
0.6223724	0.9862403684642782
0.62387383	0.9863151168278917
0.6253754	0.9864510026881357
0.62687683	0.9864145949900762
0.6283784	0.9860629772693745
0.62987983	0.986321865942467
0.6313814	0.9875392747226803
0.63288283	0.9882227533568118
0.6343844	0.9865697359223131
0.63588583	0.9868068693332419
0.6373874	0.9879647851058252
0.63888884	0.9877320461181397
0.6403904	0.984237100003216
0.64189184	0.9869813223632027
0.6433934	0.989413848829977
0.64489484	0.9893758975440257
0.6463964	0.9915137032406579
0.64789784	0.9911984614603433
0.6493994	0.9912684518502134
0.65090096	0.9924440900395309
0.6524024	0.9948749488457328
0.65390396	0.9946241801913736
0.6554054	0.9959089064516095
0.65690696	0.9957746952807295
0.6584084	0.9959445685744513
0.65990996	0.9992369091839334
0.6614114	0.9965297505581686
0.66291296	0.9947481512733113
0.6644144	0.9944336300424339
0.66591597	0.9931271250546003
0.6674174	0.9979721041137584
0.66891897	0.9993126336447484
0.6704204	0.9990727437493192
0.67192197	0.9980689167595276
0.6734234	0.9972333996635898
0.67492497	0.9978706946343318
0.6764264	0.9990204890799854
0.677928	1.00059117338569
0.6794294	0.9993734155475623
0.680931	1.0004712669049314
0.6824324	1.0015533877827145
0.683934	1.0002867169048986
0.6854354	1.0010913733866516
0.686937	1.0022916584620072
0.6884384	1.0031543644298944
0.68994	1.0056361396351023
0.6914414	1.0059068706041114
0.692943	1.0059227914032027
0.6944444	1.0054716571199844
0.695946	1.0077805249851663
0.6974474	1.005996580952679
0.698949	1.0066685309666268
0.7004504	1.007196758624608
0.701952	1.0063725152574092
0.7034534	1.0072889153312472
0.704955	1.008107555319422
0.7064564	1.0051110890452717
0.707958	1.0065369483502937
0.7094594	1.0074658621068178
0.710961	1.007346895423577
0.7124624	1.0076163325695109
0.713964	1.0071935997131525
0.7154654	1.0075014380049567
0.716967	1.0072107393400174
0.7184684	1.0117106619748661
0.71997	1.0095749643094407
0.7214714	1.0085457245080363
0.722973	1.0062521424757527
0.72447443	1.0064506631505075
0.725976	1.00817738945213
0.72747743	1.0107390978805368
0.728979	1.009659827545114
0.73048043	1.0077585316947872
0.731982	1.0073307438669035
0.73348343	1.0075176026573804
0.734985	1.0076931361886396
0.73648643	1.0062535397510668
0.737988	1.0088229188101048
0.73948944	1.0088530403104055
0.740991	1.0099577188486009
0.74249244	1.0111399855967886
0.743994	1.0115246932399156
0.74549544	1.0098963016585323
0.746997	1.0079929266368357
0.74849844	1.0087527029706878
0.75	1.0080976310054035
0.75150156	1.0087858222879558
0.753003	1.0071308162107362
0.75450456	1.009250344084157
0.756006	1.009072718097771
0.75750756	1.0087098401936496
0.759009	1.0088084090106055
0.76051056	1.0074027052540793
0.762012	1.005306999310815
0.76351357	1.0079146134010488
0.765015	1.006764334518729
0.76651657	1.0087037003026693
0.768018	1.009398102492335
0.76951957	1.007060714314237
0.771021	1.0070372114150592
0.77252257	1.0061797779771147
0.774024	1.0074709229703447
0.77552557	1.0076377133484726
0.777027	1.0092247704453434
0.7785286	1.0090759323444285
0.78003	1.0108909803940458
0.7815316	1.0102595615975554
0.783033	1.0137524148174928
0.7845346	1.011501223755488
0.786036	1.0127850029776189
0.7875376	1.0106729125348273
0.789039	1.0100572511407004
0.7905406	1.0109702621260517
0.792042	1.008494489231699
0.7935436	1.0088851618220673
0.795045	1.0068096488132352
0.7965466	1.0072260166834985
0.798048	1.0077932031220505
0.7995496	1.0079606638762735
0.801051	1.00760454458164
0.8025526	1.0058094248859646
0.804054	1.0053138424787806
0.8055556	1.0063211119967277
0.807057	1.0094569117184466
0.8085586	1.007926828895544
0.81006	1.0084779337314085
0.8115616	1.0088389843698407
0.813063	1.0061611048254346
0.8145646	1.0060702115920683
0.816066	1.0061300138235116
0.8175676	1.007941157566043
0.819069	1.0058693084760202
0.8205706	1.006861028001743
0.822072	1.0066256757353451
0.8235736	1.0079507536825831
0.82507503	1.0097903324063349
0.8265766	1.0106188392219104
0.82807803	1.0066109551444502
0.8295796	1.0071144125724378
0.83108103	1.007677439345278
0.8325826	1.0068182211280678
0.83408403	1.00701637645991
0.8355856	1.0065663967738405
0.83708704	1.006979658940166
0.8385886	1.0062661968629234
0.84009004	1.00486393147912
0.8415916	1.0047612742173446
0.84309304	1.0051680046629177
0.8445946	1.0048650836173991
0.84609604	1.0036276289330484
0.8475976	1.0031306738073758
0.84909904	1.0042640436555883
0.8506006	1.0039414361542394
0.85210216	1.003175948656414
0.8536036	1.0023293253384908
0.85510516	1.003504603937487
0.8566066	1.0025440488265658
0.85810816	1.001051033135993
0.8596096	1.0000886999827647
0.86111116	0.9992574769270791
0.8626126	0.9981296631979412
0.86411417	0.9998748459771456
0.8656156	0.9986357158686948
0.86711717	0.9986189188801319
0.8686186	0.9973563204387523
0.87012017	0.9971331620116254
0.8716216	0.9980745533031173
0.87312317	0.9977606328872598
0.8746246	0.9993456415416528
0.87612617	1.001827480305559
0.8776276	1.0008168879078623
0.8791292	0.998898831513465
0.8806306	0.9979131417956463
0.8821322	0.9989117811736004
0.8836336	0.9977480955036808
0.8851352	0.9956216830835839
0.8866366	0.9953734830242845
0.8881382	0.9942958659489232
0.8896396	0.9941393215186157
0.8911412	0.9952913724368561
0.8926426	0.995224321469956
0.8941442	0.9959020487423504
0.8956456	0.9946810440754178
0.8971472	0.9969381013845204
0.8986486	0.9974613178629804
0.9001502	0.9975318815079527
0.9016516	0.9966406281620593
0.9031532	0.9965400896391976
0.9046546	0.9977628668120758
0.9061562	0.9972721810408024
0.9076576	0.9984174126969523
0.9091592	0.9987663460756646
0.9106606	0.9984604510698452
0.9121622	1.0007789407718415
0.9136636	1.000894065202368
0.9151652	0.9998686969255437
0.9166666	1.003159550398626
0.9181682	1.0031859254515725
0.9196696	1.0026939047127779
0.9211712	0.9998708734956664
0.9226726	0.9993888566925669
0.9241742	1.0021610925203552
0.92567563	1.0029429732946493
0.9271772	1.0022142986760232
0.92867863	1.0008957344412286
0.9301802	1.0039421845775038
0.93168163	1.0043471895203357
0.9331832	1.0041879997549295
0.93468463	1.0044288996125998
0.9361862	1.0032410936044278
0.93768764	1.0038289957643476
0.9391892	1.0038308823745958
0.94069064	1.003395519540082
0.9421922	1.0051940848779377
0.94369364	1.0050075613420841
0.9451952	1.0052117827759537
0.94669664	1.0060645526559109
0.9481982	1.0059662543462264
0.9496997	1.0065652120196233
0.9512012	1.0071486540765233
0.95270276	1.0057258412269374
0.9542042	1.008043392826992
0.95570576	1.0067873760187938
0.9572072	1.006830904099742
0.95870876	1.0087653490718087
0.9602102	1.006466412194549
0.96171176	1.007141985729856
0.9632132	1.0056937420528873
0.96471477	1.00569447837068
0.9662162	1.005777474754941
0.96771777	1.0050089202922121
0.9692192	1.007654032755956
0.97072077	1.0091668553439959
0.9722222	1.00802966464491
0.97372377	1.0073352594472007
0.9752252	1.0060812825784247
0.9767268	1.0076777588107806
0.9782282	1.0071769340785237
0.9797298	1.0053686387806484
0.9812312	1.0037275396211498
0.9827328	1.0041872124183875
0.9842342	1.0044318854264034
0.9857358	1.0051152516842161
0.9872372	1.0025935189840682
0.9887388	1.003973170977987
0.9902402	1.0042878275299272
0.9917418	1.0045253538873875
0.9932432	1.0038699371102304
0.9947448	1.0029334802934329
0.9962462	1.0044856423606567
0.9977478	1.0032490661920541
0.9992492	1.0043282396373039
