# Supplementary material for: Peering inside the black box by learning the relevance of many-body functions in neural network potentials
Source: Nat Commun. 2025 Nov 10;16:9898. doi: 10.1038/s41467-025-65863-0 (PMC12603069; doi:10.1038/s41467-025-65863-0)
Supplement: Supplementary file 12 — Source Data Fig S2 [file 41467_2025_65863_MOESM12_ESM.zip › fig_s2_water_painn_cutoffs_results_RDF/cg_rdf_water_PaiNN_cut_7.5.csv]

r	gr
0.00075075077	0.0
0.0022522523	0.0
0.0037537538	0.0
0.0052552554	0.0
0.006756757	0.0
0.008258259	0.0
0.0097597595	0.0
0.011261262	0.0
0.012762763	0.0
0.014264265	0.0
0.015765766	0.0
0.017267268	0.0
0.018768769	0.0
0.02027027	0.0
0.021771772	0.0
0.023273274	0.0
0.024774775	0.0
0.026276276	0.0
0.027777778	0.0
0.02927928	0.0
0.030780781	0.0
0.03228228	0.0
0.033783786	0.0
0.035285287	0.0
0.036786787	0.0
0.038288288	0.0
0.03978979	0.0
0.04129129	0.0
0.042792793	0.0
0.044294294	0.0
0.045795795	0.0
0.0472973	0.0
0.0487988	0.0
0.0503003	0.0
0.0518018	0.0
0.0533033	0.0
0.054804806	0.0
0.056306306	0.0
0.057807807	0.0
0.05930931	0.0
0.06081081	0.0
0.062312312	0.0
0.06381381	0.0
0.06531531	0.0
0.066816814	0.0
0.06831832	0.0
0.06981982	0.0
0.07132132	0.0
0.072822824	0.0
0.074324325	0.0
0.075825825	0.0
0.077327326	0.0
0.07882883	0.0
0.08033033	0.0
0.08183183	0.0
0.083333336	0.0
0.08483484	0.0
0.08633634	0.0
0.08783784	0.0
0.08933934	0.0
0.09084084	0.0
0.09234234	0.0
0.09384385	0.0
0.09534535	0.0
0.09684685	0.0
0.09834835	0.0
0.09984985	0.0
0.10135135	0.0
0.10285285	0.0
0.10435435	0.0
0.10585585	0.0
0.10735736	0.0
0.10885886	0.0
0.11036036	0.0
0.11186186	0.0
0.11336336	0.0
0.11486486	0.0
0.116366364	0.0
0.117867865	0.0
0.11936937	0.0
0.12087087	0.0
0.122372374	0.0
0.123873875	0.0
0.12537538	0.0
0.12687688	0.0
0.12837838	0.0
0.12987988	0.0
0.13138138	0.0
0.13288288	0.0
0.13438438	0.0
0.13588588	0.0
0.1373874	0.0
0.1388889	0.0
0.1403904	0.0
0.1418919	0.0
0.1433934	0.0
0.1448949	0.0
0.1463964	0.0
0.1478979	0.0
0.1493994	0.0
0.1509009	0.0
0.1524024	0.0
0.1539039	0.0
0.1554054	0.0
0.1569069	0.0
0.1584084	0.0
0.1599099	0.0
0.1614114	0.0
0.1629129	0.0
0.16441442	0.0
0.16591592	0.0
0.16741742	0.0
0.16891892	0.0
0.17042042	0.0
0.17192192	0.0
0.17342342	0.0
0.17492492	0.0
0.17642643	0.0
0.17792793	0.0
0.17942943	0.0
0.18093093	0.0
0.18243243	0.0
0.18393393	0.0
0.18543543	0.0
0.18693694	0.0
0.18843845	0.0
0.18993995	0.0
0.19144145	0.0
0.19294295	0.0
0.19444445	0.0
0.19594595	0.0
0.19744745	0.0
0.19894895	0.0
0.20045045	0.0
0.20195195	0.0
0.20345345	0.0
0.20495495	0.0
0.20645645	0.0
0.20795795	0.0
0.20945945	0.0
0.21096095	0.0
0.21246246	0.0
0.21396397	0.0
0.21546547	0.0
0.21696697	0.0
0.21846847	0.0
0.21996997	0.0
0.22147147	0.0
0.22297297	0.0
0.22447447	0.0
0.22597598	0.0
0.22747748	0.0
0.22897898	0.0
0.23048048	0.0
0.23198198	0.0
0.23348348	0.0
0.23498498	0.0
0.23648648	0.0
0.237988	0.0
0.2394895	1.858132188104528e-05
0.240991	6.881422481779284e-05
0.2424925	0.00020842514765512859
0.243994	0.000689209659172677
0.2454955	0.0017992748883517743
0.246997	0.004445826789900429
0.2484985	0.01060965326356591
0.25	0.02364225739116951
0.2515015	0.04694471070374681
0.253003	0.08559048355821426
0.2545045	0.14925814210021648
0.256006	0.24062303743772442
0.2575075	0.3627075925302882
0.259009	0.5236209756880368
0.2605105	0.7172319605674157
0.262012	0.9517191753711877
0.2635135	1.2049082454266598
0.265015	1.4701489679742388
0.2665165	1.7286400258816068
0.268018	1.9847294763944836
0.2695195	2.2096091041122485
0.271021	2.410301170212428
0.2725225	2.570909386464724
0.274024	2.6958807942599257
0.2755255	2.768835635030545
0.27702704	2.803099020500872
0.27852854	2.8019881326370513
0.28003004	2.7809075035662127
0.28153154	2.718396431902571
0.28303304	2.6578141155507367
0.28453454	2.584085671180385
0.28603604	2.4906937779956007
0.28753754	2.3989259262093903
0.28903905	2.300519504153432
0.29054055	2.207704997344278
0.29204205	2.1137091409697435
0.29354355	2.0209562901723426
0.29504505	1.941141385625576
0.29654655	1.8613316523419146
0.29804805	1.785045521027964
0.29954955	1.7146998779897906
0.30105105	1.6370444857273099
0.30255255	1.5696234032869123
0.30405405	1.5116941794693197
0.30555555	1.46057560803691
0.30705705	1.4086484003353241
0.30855855	1.3618580063989696
0.31006005	1.3250448055447155
0.31156155	1.284962054796377
0.31306306	1.255491070988639
0.31456456	1.2241848933903166
0.31606606	1.1912370271781976
0.31756756	1.1588667302104416
0.31906906	1.1345777827793329
0.32057056	1.1107624729514654
0.32207206	1.0919773610784695
0.32357356	1.078796764172095
0.3250751	1.059173203245719
0.3265766	1.03904127180906
0.3280781	1.0278587315556567
0.3295796	1.0201458339337695
0.3310811	1.0076455739892494
0.3325826	0.994954066460895
0.3340841	0.9864728027498701
0.3355856	0.9811723782292153
0.3370871	0.97003064216954
0.3385886	0.9665411245281276
0.3400901	0.9637050926206208
0.3415916	0.9526803174615407
0.3430931	0.947490884069813
0.3445946	0.9423407120872415
0.3460961	0.9352030948447868
0.3475976	0.9346455835594765
0.3490991	0.9325777248533019
0.3506006	0.9354294598830428
0.3521021	0.9324702990577632
0.3536036	0.9327287610674567
0.3551051	0.9361914933303841
0.3566066	0.9399197617207521
0.3581081	0.9383700694078566
0.3596096	0.9333424930009988
0.3611111	0.9316518983377433
0.3626126	0.9298649252945962
0.3641141	0.9274132955926783
0.3656156	0.924773541424023
0.3671171	0.9224257694138207
0.3686186	0.9231252455984379
0.3701201	0.9272006306961356
0.3716216	0.9276624714095391
0.3731231	0.9259647304945626
0.3746246	0.9317914532153668
0.37612614	0.9339429790204276
0.37762764	0.9356475375234933
0.37912914	0.9358543620834088
0.38063064	0.9395895181820616
0.38213214	0.9388299543456061
0.38363364	0.9411550661233571
0.38513514	0.9407091319571912
0.38663664	0.94218872064207
0.38813815	0.9412073681710125
0.38963965	0.9443204039182669
0.39114115	0.9447184636195464
0.39264265	0.9478155383063486
0.39414415	0.950688104371822
0.39564565	0.950344812473013
0.39714715	0.9488703986668627
0.39864865	0.954394576949184
0.40015015	0.9549327855828843
0.40165165	0.9591562989233773
0.40315315	0.9544224201673888
0.40465465	0.9599838263842074
0.40615615	0.9648594989665271
0.40765765	0.9666590780103185
0.40915915	0.9703692577941216
0.41066065	0.9704451582388784
0.41216215	0.9654383483855182
0.41366366	0.9690863326750035
0.41516516	0.9728918511508146
0.41666666	0.9715153679966759
0.41816816	0.9709719436530445
0.41966966	0.9725752351518053
0.42117116	0.9748105560467873
0.42267266	0.9736747496957854
0.42417416	0.9753697572070819
0.4256757	0.9751057954756507
0.4271772	0.9726845798228189
0.4286787	0.9746638301412153
0.4301802	0.9785604086045598
0.4316817	0.9815619532578738
0.4331832	0.9790780490830745
0.4346847	0.982069385620574
0.4361862	0.9823979506768716
0.4376877	0.9820733086017069
0.4391892	0.9858374979625777
0.4406907	0.9875387423433846
0.4421922	0.988199914701462
0.4436937	0.9887868093006449
0.4451952	0.9889189540245394
0.4466967	0.9906897925536701
0.4481982	0.9905412371967246
0.4496997	0.9953808221736345
0.4512012	0.9949323629339341
0.4527027	0.9933595074505555
0.4542042	0.9957482152391877
0.4557057	0.9958561802589252
0.4572072	0.9953396329237014
0.4587087	0.9925401902286709
0.4602102	0.9875296866358679
0.4617117	0.9902814622573676
0.4632132	0.9906913837850196
0.4647147	0.9896726737067941
0.4662162	0.9921456849379349
0.4677177	0.9917412242134006
0.4692192	0.9952201284500191
0.4707207	0.9987705833720556
0.4722222	0.9950161433940825
0.4737237	0.9942654184542327
0.4752252	0.9961155045143628
0.47672674	0.9971136432361047
0.47822824	0.998015598817485
0.47972974	0.9987193601359147
0.48123124	0.9954535610033056
0.48273274	0.9941040698696447
0.48423424	0.9939853436515315
0.48573574	0.9934487188255164
0.48723724	0.9900629794956449
0.48873875	0.9930414391199296
0.49024025	0.9898504049209386
0.49174175	0.9918665784737413
0.49324325	0.992264115480708
0.49474475	0.9928677027191496
0.49624625	0.9923232178975971
0.49774775	0.9902255539541692
0.49924925	0.992672871117077
0.5007508	0.9927637924517225
0.5022522	0.9920860142199182
0.5037538	0.9889826571851518
0.5052552	0.9921816384548218
0.5067568	0.9917236358109254
0.5082582	0.9933879048952606
0.5097598	0.9940940216981037
0.5112612	0.9953691278032429
0.5127628	0.9974349587883379
0.5142642	0.9932406463874305
0.5157658	0.9966740040729241
0.5172672	0.9982962963193466
0.5187688	1.0008034624435913
0.5202702	1.0016015926107977
0.5217718	1.0035764194738612
0.5232732	1.0012378979586511
0.5247748	1.002290664679755
0.52627623	1.005362748486158
0.5277778	1.0058599304278604
0.52927923	1.0106437501894747
0.5307808	1.0089229572898875
0.53228223	1.0061774971620987
0.5337838	1.0063702040246674
0.53528523	1.009150783828191
0.5367868	1.0111915581852493
0.53828824	1.0159461398534877
0.5397898	1.013492885279671
0.54129124	1.0116188650347717
0.5427928	1.0166321670378882
0.54429424	1.0180639723202032
0.5457958	1.0161043372605778
0.54729724	1.016485439648045
0.5487988	1.018082786912347
0.5503003	1.0185558357648195
0.5518018	1.0198810605886592
0.55330336	1.0166829247809017
0.5548048	1.0174756651279242
0.55630636	1.016512818007315
0.5578078	1.013453082792541
0.55930936	1.0104298136788794
0.5608108	1.0089137171620586
0.56231236	1.006919986985592
0.5638138	1.006953068932461
0.56531537	1.0032242214175882
0.5668168	1.0019352413049678
0.56831837	0.9997148900501577
0.5698198	0.9984140507187852
0.57132137	0.9975346955733695
0.5728228	0.9958865321508107
0.57432437	0.9924766662762567
0.5758258	0.9896985416487335
0.5773274	0.9923423625515679
0.5788288	0.9925542230591949
0.5803304	0.99147415546514
0.5818318	0.9878747507171172
0.5833334	0.9874656486188684
0.5848348	0.9895507716935193
0.5863364	0.9866560931943218
0.5878378	0.9876889415207615
0.5893394	0.9835353916586886
0.5908408	0.9855056978154367
0.5923424	0.9859909732472106
0.5938438	0.9851756921772192
0.5953454	0.9854491409632499
0.5968468	0.983548212569311
0.5983484	0.9804421377155477
0.5998498	0.9785583658693213
0.6013514	0.9812992394297085
0.6028528	0.9799976174112257
0.6043544	0.9797395474153751
0.6058558	0.9785161915437179
0.6073574	0.9774587483149518
0.6088588	0.9807006041314086
0.6103604	0.97956087953541
0.6118618	0.9820198045027929
0.6133634	0.9848055625268617
0.6148648	0.9811715145754398
0.6163664	0.977484044005714
0.6178678	0.9818917384693537
0.6193694	0.9858551398733232
0.6208708	0.9850406794301588
0.6223724	0.9862444955283262
0.62387383	0.9878053497101508
0.6253754	0.9870191669427867
0.62687683	0.9874227732172742
0.6283784	0.990695184486593
0.62987983	0.9890691777270981
0.6313814	0.989832369648105
0.63288283	0.9934251931021609
0.6343844	0.9941694081744475
0.63588583	0.9930448589834308
0.6373874	0.9947464902413388
0.63888884	0.9971152704632824
0.6403904	0.9973561206991484
0.64189184	0.9989468564647567
0.6433934	0.9964165209318671
0.64489484	1.0029362847745382
0.6463964	1.0028565040525659
0.64789784	1.0049418604651164
0.6493994	1.005832272052768
0.65090096	1.0059686343266594
0.6524024	1.0063572919185255
0.65390396	1.0065229521491283
0.6554054	1.0059503291033012
0.65690696	1.0074716921254112
0.6584084	1.008833568127399
0.65990996	1.0088106474800336
0.6614114	1.0104750023352982
0.66291296	1.0123788542816787
0.6644144	1.0110824945654298
0.66591597	1.0124173185153051
0.6674174	1.013982933913682
0.66891897	1.0152282722453077
0.6704204	1.0161940109945886
0.67192197	1.0196644733648752
0.6734234	1.0157764958236615
0.67492497	1.0143565073075151
0.6764264	1.0182255122815909
0.677928	1.0212131098169421
0.6794294	1.019431044002245
0.680931	1.0201746912648693
0.6824324	1.0213307989413336
0.683934	1.021073300917544
0.6854354	1.022675557574412
0.686937	1.019912373530025
0.6884384	1.020464474171757
0.68994	1.0195562997925058
0.6914414	1.0192560707645815
0.692943	1.0203045632467602
0.6944444	1.0214445036675917
0.695946	1.0230353075934433
0.6974474	1.023787841328763
0.698949	1.0236353876491808
0.7004504	1.0215450674599815
0.701952	1.0230398319209475
0.7034534	1.02128834931821
0.704955	1.0227995338926372
0.7064564	1.0225995124873077
0.707958	1.0225670107641431
0.7094594	1.0202287524851634
0.710961	1.020644772845827
0.7124624	1.0188757211069248
0.713964	1.0203583778554497
0.7154654	1.0194111964194734
0.716967	1.0183021710224491
0.7184684	1.0179261364002947
0.71997	1.0165159589163433
0.7214714	1.0150054686443277
0.722973	1.013686103249172
0.72447443	1.0145006034409458
0.725976	1.016328049007591
0.72747743	1.0167275687525668
0.728979	1.0136161359323588
0.73048043	1.0155573833377252
0.731982	1.0122397446693028
0.73348343	1.0124481605214526
0.734985	1.0113118108829409
0.73648643	1.0109509398484238
0.737988	1.0119743499821594
0.73948944	1.0119917364396616
0.740991	1.0109568510981175
0.74249244	1.0102173874826899
0.743994	1.0113509308651374
0.74549544	1.0079082082859796
0.746997	1.008773603616277
0.74849844	1.009795133012076
0.75	1.008859248333903
0.75150156	1.01047382487327
0.753003	1.0089788937143984
0.75450456	1.0080437825516835
0.756006	1.0084457274315408
0.75750756	1.010817855305889
0.759009	1.0069843847988116
0.76051056	1.004889339466419
0.762012	1.004151169182513
0.76351357	1.0034383343891027
0.765015	1.0056699131314406
0.76651657	1.00739815659405
0.768018	1.007040248721954
0.76951957	1.0046369155529749
0.771021	1.0052901776860588
0.77252257	1.0048699137148123
0.774024	1.0074273406407115
0.77552557	1.0049966028150952
0.777027	1.0062240199267485
0.7785286	1.0037961171973022
0.78003	1.0047376886818427
0.7815316	1.0033142182262917
0.783033	1.0007140570378723
0.7845346	0.9987498387517088
0.786036	1.000774482776167
0.7875376	1.001100057789817
0.789039	1.0019039492074795
0.7905406	0.9996330420726909
0.792042	0.9997364650599601
0.7935436	0.996689642566864
0.795045	0.9971704882269823
0.7965466	0.9996728808114571
0.798048	0.9997844488809696
0.7995496	0.9991973070192292
0.801051	1.0001833195791747
0.8025526	1.0002949387598756
0.804054	0.9993399036632308
0.8055556	0.999245851645151
0.807057	1.0017556583371068
0.8085586	0.9997903214073285
0.81006	0.9965050258461211
0.8115616	0.9972501364515242
0.813063	0.9979980212966039
0.8145646	0.9970602620185531
0.816066	0.9986778597671196
0.8175676	0.9998338803390355
0.819069	0.9996106984938767
0.8205706	0.9974799272121861
0.822072	0.9971965262314626
0.8235736	0.9968694680727578
0.82507503	0.9973904318967304
0.8265766	0.9971905243321183
0.82807803	0.9971018727429262
0.8295796	0.9979255961382582
0.83108103	0.9987342654732791
0.8325826	0.996559948187823
0.83408403	0.9958653136822836
0.8355856	0.9933567117702788
0.83708704	0.9943695992007494
0.8385886	0.9939546866712131
0.84009004	0.9946445411391808
0.8415916	0.9961152185476402
0.84309304	0.9951824638309955
0.8445946	0.994508922743757
0.84609604	0.993969583297201
0.8475976	0.9929351001037748
0.84909904	0.992223760573496
0.8506006	0.992847159660109
0.85210216	0.992074989817149
0.8536036	0.9932478726314923
0.85510516	0.9935610463527415
0.8566066	0.9925483134170844
0.85810816	0.9964876008574346
0.8596096	0.9935995390485448
0.86111116	0.9941131735953549
0.8626126	0.9939295960613181
0.86411417	0.994362359878564
0.8656156	0.9938076061573866
0.86711717	0.9937444732393608
0.8686186	0.995808921275273
0.87012017	0.9999266266837813
0.8716216	0.9976722970558929
0.87312317	0.9947459187687273
0.8746246	0.997230448505037
0.87612617	0.9974283377808384
0.8776276	0.9967793204039159
0.8791292	0.9980066583763741
0.8806306	0.998501313379933
0.8821322	1.0003899029933336
0.8836336	0.9983059959281799
0.8851352	0.997446874499981
0.8866366	0.9993222440289224
0.8881382	1.0030638957760325
0.8896396	1.000900671775579
0.8911412	1.0006842599248305
0.8926426	1.0026467273519737
0.8941442	1.0016210347778902
0.8956456	1.0015965088212364
0.8971472	1.002006425361018
0.8986486	1.0031960555614987
0.9001502	1.0032997027801351
0.9016516	1.0028212431068644
0.9031532	1.0029363100484714
0.9046546	1.0042879674757443
0.9061562	1.0037607997968108
0.9076576	1.0049072010713793
0.9091592	1.0043565897257394
0.9106606	1.0049206451198356
0.9121622	1.0046142433923326
0.9136636	1.0045121368254086
0.9151652	1.005621219022197
0.9166666	1.0036427813492512
0.9181682	1.0047045001404404
0.9196696	1.0077791450177884
0.9211712	1.007321119562116
0.9226726	1.0076799377323915
0.9241742	1.0056143485126083
0.92567563	1.0053816789709675
0.9271772	1.004259220317062
0.92867863	1.004789452977958
0.9301802	1.0053451366892916
0.93168163	1.0062333350828907
0.9331832	1.0065447774374103
0.93468463	1.0071385880601855
0.9361862	1.0065071906040737
0.93768764	1.0067180148856907
0.9391892	1.0091808726069067
0.94069064	1.0079910251699002
0.9421922	1.00696246278738
0.94369364	1.0069184092333414
0.9451952	1.0061022958222607
0.94669664	1.007311338055055
0.9481982	1.0073249826121307
0.9496997	1.0060004181306224
0.9512012	1.0077967916454154
0.95270276	1.0071093073246795
0.9542042	1.0062996384028626
0.95570576	1.006842799243298
0.9572072	1.0093668944216283
0.95870876	1.0074449520540798
0.9602102	1.0081872632746105
0.96171176	1.0093353538592145
0.9632132	1.00916798222618
0.96471477	1.0085678764430241
0.9662162	1.009354292138051
0.96771777	1.0067318813299204
0.9692192	1.0091819321290194
0.97072077	1.0103583676987618
0.9722222	1.009764048530615
0.97372377	1.0094459010741061
0.9752252	1.01068269067934
0.9767268	1.010088783839234
0.9782282	1.0090557570939107
0.9797298	1.0088782914009555
0.9812312	1.0069333855787987
0.9827328	1.0063004404742486
0.9842342	1.0058392741207842
0.9857358	1.0050033784749501
0.9872372	1.0044133356724598
0.9887388	1.003877238187628
0.9902402	1.0049953669616989
0.9917418	1.0038240195235884
0.9932432	1.0030832157673757
0.9947448	1.0027592714543268
0.9962462	1.0047900631055613
0.9977478	1.0043442435110175
0.9992492	1.0039618772297692
