# Supplementary material for: Peering inside the black box by learning the relevance of many-body functions in neural network potentials
Source: Nat Commun. 2025 Nov 10;16:9898. doi: 10.1038/s41467-025-65863-0 (PMC12603069; doi:10.1038/s41467-025-65863-0)
Supplement: Supplementary file 13 — Source Data Fig S1 [file 41467_2025_65863_MOESM13_ESM.zip]

Archive with 29 entries (28 files):
- fig_s1_wm_IMC_SchNet_results_cutoff/
- fig_s1_wm_IMC_SchNet_results_cutoff/cg_q_hist_water_SO3Net.csv
- fig_s1_wm_IMC_SchNet_results_cutoff/cg_q_hist_water_SchNet.csv
- fig_s1_wm_IMC_SchNet_results_cutoff/cg_rdf_water_SchNet.csv
- fig_s1_wm_IMC_SchNet_results_cutoff/cg_rdf_water_SO3Net.csv
- fig_s1_wm_IMC_SchNet_results_cutoff/cg_angle_hist_methane_PaiNN.csv
- fig_s1_wm_IMC_SchNet_results_cutoff/cg_angle_hist_methane_SO3Net.csv
- fig_s1_wm_IMC_SchNet_results_cutoff/cg_angle_hist_methane_IMC.csv
- fig_s1_wm_IMC_SchNet_results_cutoff/aa_angle_hist_water.csv
- fig_s1_wm_IMC_SchNet_results_cutoff/cg_angle_hist_methane_SchNet.csv
- fig_s1_wm_IMC_SchNet_results_cutoff/cg_q_hist_water_PaiNN.csv
- fig_s1_wm_IMC_SchNet_results_cutoff/cg_rdf_water_PaiNN.csv
- fig_s1_wm_IMC_SchNet_results_cutoff/aa_rdf_water.csv
- fig_s1_wm_IMC_SchNet_results_cutoff/cg_angle_hist_water_SchNet.csv
- fig_s1_wm_IMC_SchNet_results_cutoff/cg_angle_hist_water_SO3Net.csv
- fig_s1_wm_IMC_SchNet_results_cutoff/aa_rdf_methane.csv
- fig_s1_wm_IMC_SchNet_results_cutoff/cg_rdf_methane_IMC.csv
- fig_s1_wm_IMC_SchNet_results_cutoff/cg_rdf_methane_PaiNN.csv
- fig_s1_wm_IMC_SchNet_results_cutoff/cg_q_hist_methane_IMC.csv
- fig_s1_wm_IMC_SchNet_results_cutoff/cg_rdf_water_IMC.csv
- fig_s1_wm_IMC_SchNet_results_cutoff/cg_angle_hist_water_PaiNN.csv
- fig_s1_wm_IMC_SchNet_results_cutoff/cg_angle_hist_water_IMC.csv
- fig_s1_wm_IMC_SchNet_results_cutoff/cg_q_hist_methane_PaiNN.csv
- fig_s1_wm_IMC_SchNet_results_cutoff/cg_q_hist_methane_SO3Net.csv
- fig_s1_wm_IMC_SchNet_results_cutoff/cg_q_hist_water_IMC.csv
- fig_s1_wm_IMC_SchNet_results_cutoff/cg_q_hist_methane_SchNet.csv
- fig_s1_wm_IMC_SchNet_results_cutoff/aa_angle_hist_methane.csv
- fig_s1_wm_IMC_SchNet_results_cutoff/cg_rdf_methane_SO3Net.csv
- fig_s1_wm_IMC_SchNet_results_cutoff/cg_rdf_methane_SchNet.csv
