# Supplementary material for: Peering inside the black box by learning the relevance of many-body functions in neural network potentials
Source: Nat Commun. 2025 Nov 10;16:9898. doi: 10.1038/s41467-025-65863-0 (PMC12603069; doi:10.1038/s41467-025-65863-0)
Supplement: Supplementary file 13 — Source Data Fig S1 [file 41467_2025_65863_MOESM13_ESM.zip › fig_s1_wm_IMC_SchNet_results_cutoff/cg_rdf_water_SchNet.csv]

r	gr
0.00075075077	0.0
0.0022522523	0.0
0.0037537538	0.0
0.0052552554	0.0
0.006756757	0.0
0.008258259	0.0
0.0097597595	0.0
0.011261262	0.0
0.012762763	0.0
0.014264265	0.0
0.015765766	0.0
0.017267268	0.0
0.018768769	0.0
0.02027027	0.0
0.021771772	0.0
0.023273274	0.0
0.024774775	0.0
0.026276276	0.0
0.027777778	0.0
0.02927928	0.0
0.030780781	0.0
0.03228228	0.0
0.033783786	0.0
0.035285287	0.0
0.036786787	0.0
0.038288288	0.0
0.03978979	0.0
0.04129129	0.0
0.042792793	0.0
0.044294294	0.0
0.045795795	0.0
0.0472973	0.0
0.0487988	0.0
0.0503003	0.0
0.0518018	0.0
0.0533033	0.0
0.054804806	0.0
0.056306306	0.0
0.057807807	0.0
0.05930931	0.0
0.06081081	0.0
0.062312312	0.0
0.06381381	0.0
0.06531531	0.0
0.066816814	0.0
0.06831832	0.0
0.06981982	0.0
0.07132132	0.0
0.072822824	0.0
0.074324325	0.0
0.075825825	0.0
0.077327326	0.0
0.07882883	0.0
0.08033033	0.0
0.08183183	0.0
0.083333336	0.0
0.08483484	0.0
0.08633634	0.0
0.08783784	0.0
0.08933934	0.0
0.09084084	0.0
0.09234234	0.0
0.09384385	0.0
0.09534535	0.0
0.09684685	0.0
0.09834835	0.0
0.09984985	0.0
0.10135135	0.0
0.10285285	0.0
0.10435435	0.0
0.10585585	0.0
0.10735736	0.0
0.10885886	0.0
0.11036036	0.0
0.11186186	0.0
0.11336336	0.0
0.11486486	0.0
0.116366364	0.0
0.117867865	0.0
0.11936937	0.0
0.12087087	0.0
0.122372374	0.0
0.123873875	0.0
0.12537538	0.0
0.12687688	0.0
0.12837838	0.0
0.12987988	0.0
0.13138138	0.0
0.13288288	0.0
0.13438438	0.0
0.13588588	0.0
0.1373874	0.0
0.1388889	0.0
0.1403904	0.0
0.1418919	0.0
0.1433934	0.0
0.1448949	0.0
0.1463964	0.0
0.1478979	0.0
0.1493994	0.0
0.1509009	0.0
0.1524024	0.0
0.1539039	0.0
0.1554054	0.0
0.1569069	0.0
0.1584084	0.0
0.1599099	0.0
0.1614114	0.0
0.1629129	0.0
0.16441442	0.0
0.16591592	0.0
0.16741742	0.0
0.16891892	0.0
0.17042042	0.0
0.17192192	0.0
0.17342342	0.0
0.17492492	0.0
0.17642643	0.0
0.17792793	0.0
0.17942943	0.0
0.18093093	0.0
0.18243243	0.0
0.18393393	0.0
0.18543543	0.0
0.18693694	0.0
0.18843845	0.0
0.18993995	0.0
0.19144145	0.0
0.19294295	0.0
0.19444445	0.0
0.19594595	0.0
0.19744745	0.0
0.19894895	0.0
0.20045045	0.0
0.20195195	0.0
0.20345345	0.0
0.20495495	0.0
0.20645645	0.0
0.20795795	0.0
0.20945945	0.0
0.21096095	0.0
0.21246246	0.0
0.21396397	0.0
0.21546547	0.0
0.21696697	0.0
0.21846847	0.0
0.21996997	0.0
0.22147147	0.0
0.22297297	0.0
0.22447447	0.0
0.22597598	0.0
0.22747748	0.0
0.22897898	0.0
0.23048048	0.0
0.23198198	0.0
0.23348348	1.466215082603274e-05
0.23498498	9.650255151238346e-06
0.23648648	1.4292151070716597e-05
0.237988	1.8816348761024286e-05
0.2394895	1.858132188104528e-05
0.240991	3.6700919902822845e-05
0.2424925	0.00027638986971658357
0.243994	0.0007026358213643526
0.2454955	0.001348350960558455
0.246997	0.003882455811612457
0.2484985	0.009574144201648132
0.25	0.019916449068075
0.2515015	0.03976716139561002
0.253003	0.0742563938471304
0.2545045	0.12657284601680432
0.256006	0.2033608181244252
0.2575075	0.31460828499874344
0.259009	0.45711738249085393
0.2605105	0.6333475462688714
0.262012	0.8337352141797607
0.2635135	1.0643776309427495
0.265015	1.3009628699763363
0.2665165	1.5443029695275727
0.268018	1.7812300567411432
0.2695195	2.01153143843135
0.271021	2.2013142615927386
0.2725225	2.3634516719403815
0.274024	2.4907535671718732
0.2755255	2.5777797958002537
0.27702704	2.617817415044041
0.27852854	2.6299726524973956
0.28003004	2.6170419042593345
0.28153154	2.5881034775987026
0.28303304	2.546867315253231
0.28453454	2.49471383805942
0.28603604	2.4314908679999805
0.28753754	2.357309997820755
0.28903905	2.286503147152514
0.29054055	2.199457611270323
0.29204205	2.1207316899355635
0.29354355	2.038277889219995
0.29504505	1.9652991040326755
0.29654655	1.8877417494246602
0.29804805	1.815725105197228
0.29954955	1.7577041852313364
0.30105105	1.6968416403208206
0.30255255	1.6362770448424016
0.30405405	1.5734228613927175
0.30555555	1.5277320192939488
0.30705705	1.4825249843981354
0.30855855	1.428141719004674
0.31006005	1.393051888518851
0.31156155	1.354058195740263
0.31306306	1.324518667959303
0.31456456	1.2921434075029448
0.31606606	1.26594387834833
0.31756756	1.2389989254799942
0.31906906	1.2168225418056042
0.32057056	1.1892598561667742
0.32207206	1.17047128460597
0.32357356	1.15565809444453
0.3250751	1.1406849139358741
0.3265766	1.1351451699406767
0.3280781	1.1182262767054318
0.3295796	1.100525583485972
0.3310811	1.087756994466651
0.3325826	1.0794767464398638
0.3340841	1.0677693679037492
0.3355856	1.054385263854413
0.3370871	1.0493951655745506
0.3385886	1.045979390637662
0.3400901	1.0352379985016686
0.3415916	1.029451517872089
0.3430931	1.0246282896002572
0.3445946	1.0214709902952268
0.3460961	1.0189082059888763
0.3475976	1.0156607260744266
0.3490991	1.0081025004082063
0.3506006	1.003013000158907
0.3521021	1.000028743930531
0.3536036	0.9991522466130651
0.3551051	0.9877331889529174
0.3566066	0.9887363138841451
0.3581081	0.98424125795694
0.3596096	0.9825214097037579
0.3611111	0.9846318244393789
0.3626126	0.9840442473919881
0.3641141	0.9808892717214125
0.3656156	0.9796730884352419
0.3671171	0.976048623325892
0.3686186	0.9765140337543936
0.3701201	0.9778352562227363
0.3716216	0.9791076363856472
0.3731231	0.9745914378294095
0.3746246	0.9725254124510332
0.37612614	0.9666223106073759
0.37762764	0.9680692836628371
0.37912914	0.9714804654795083
0.38063064	0.9732855912530526
0.38213214	0.9654304952193172
0.38363364	0.9645988121081065
0.38513514	0.962043040086399
0.38663664	0.9600279110522353
0.38813815	0.9600777807634315
0.38963965	0.966413413399799
0.39114115	0.9671088463954783
0.39264265	0.967406516579628
0.39414415	0.9705296583553326
0.39564565	0.9674250693619488
0.39714715	0.9707881073836813
0.39864865	0.9672903963071215
0.40015015	0.9686488717102708
0.40165165	0.9743206556660258
0.40315315	0.9728675828663012
0.40465465	0.974398520781276
0.40615615	0.9759020528538913
0.40765765	0.9765189871388307
0.40915915	0.9704217772875074
0.41066065	0.9715700262949757
0.41216215	0.9646541506751599
0.41366366	0.9661482258912876
0.41516516	0.9685729575079179
0.41666666	0.9678459712794124
0.41816816	0.9702238302681572
0.41966966	0.972389163521035
0.42117116	0.974301373057367
0.42267266	0.9768617912474734
0.42417416	0.9726139776220628
0.4256757	0.9732193097546512
0.4271772	0.9714566621060815
0.4286787	0.9667461581267188
0.4301802	0.9637654105189939
0.4316817	0.967158589184484
0.4331832	0.9690949907136508
0.4346847	0.9675005521301648
0.4361862	0.9668620816142516
0.4376877	0.9680305569275066
0.4391892	0.9648043936493202
0.4406907	0.9634686936313748
0.4421922	0.9638734801939792
0.4436937	0.9641713164139039
0.4451952	0.9682143947567807
0.4466967	0.9650623120112041
0.4481982	0.9646314970294072
0.4496997	0.9634898280841104
0.4512012	0.9606463280100582
0.4527027	0.9624075399268501
0.4542042	0.9610423511663451
0.4557057	0.960588046005805
0.4572072	0.9625973339446997
0.4587087	0.9634622773546209
0.4602102	0.9592814855245266
0.4617117	0.9612480972436503
0.4632132	0.9598552877772016
0.4647147	0.9583299855793408
0.4662162	0.9593104940884445
0.4677177	0.9623306774364059
0.4692192	0.9624952113926688
0.4707207	0.9604212617606788
0.4722222	0.9619138965215758
0.4737237	0.9576901812236994
0.4752252	0.9564941372011503
0.47672674	0.9594653458773926
0.47822824	0.9557092781640583
0.47972974	0.9543028131893099
0.48123124	0.9570180744463207
0.48273274	0.957390206987822
0.48423424	0.9597429777285713
0.48573574	0.9604327968754179
0.48723724	0.9611333475398324
0.48873875	0.9624669097658342
0.49024025	0.9655333924491158
0.49174175	0.9589337516643774
0.49324325	0.958898690179543
0.49474475	0.9589480128532244
0.49624625	0.9585975253183422
0.49774775	0.9597259216427172
0.49924925	0.961347529504967
0.5007508	0.962196453697808
0.5022522	0.9635825422175069
0.5037538	0.966176415680026
0.5052552	0.963754838287154
0.5067568	0.9678878314478495
0.5082582	0.9719061700553971
0.5097598	0.9726678844919271
0.5112612	0.9736152216694571
0.5127628	0.9732544102875252
0.5142642	0.9749870167419805
0.5157658	0.9779765134558482
0.5172672	0.9823529905989786
0.5187688	0.9825593889304594
0.5202702	0.9843269822892181
0.5217718	0.9858422819257873
0.5232732	0.9940315134581189
0.5247748	0.9940640570996032
0.52627623	0.9953851840575413
0.5277778	0.9985828871714554
0.52927923	0.9974407397566284
0.5307808	1.0005306654028736
0.53228223	1.0025015378209925
0.5337838	1.004334469258371
0.53528523	1.0091368358800736
0.5367868	1.0114856014172329
0.53828824	1.0101706152138317
0.5397898	1.0139702060834856
0.54129124	1.015218068126831
0.5427928	1.0141046057682657
0.54429424	1.0144936040832602
0.5457958	1.0126448232672887
0.54729724	1.0112747829745485
0.5487988	1.0094451756842486
0.5503003	1.0120032498995954
0.5518018	1.0145363342729043
0.55330336	1.012023389492091
0.5548048	1.0127331714344605
0.55630636	1.009869078426496
0.5578078	1.010891059753386
0.55930936	1.0098114793637842
0.5608108	1.0069026058568111
0.56231236	1.0081948849668947
0.5638138	1.008136534361462
0.56531537	1.0080321557180456
0.5668168	1.0091135363334325
0.56831837	1.0054422488400458
0.5698198	1.0087868277793652
0.57132137	1.0044443229126385
0.5728228	1.0057043700888861
0.57432437	1.0014377854872518
0.5758258	1.0011730651230433
0.5773274	1.0014071859308986
0.5788288	1.0010798140966286
0.5803304	1.0020078494413542
0.5818318	1.0018903736741929
0.5833334	1.003004932270107
0.5848348	1.0010032186150948
0.5863364	1.0001967510597287
0.5878378	0.9999492079084153
0.5893394	1.001335548764023
0.5908408	1.0007960379747511
0.5923424	0.9993015894108881
0.5938438	0.9992223778389961
0.5953454	1.0005954524795189
0.5968468	1.0038799894878192
0.5983484	1.0037143259269141
0.5998498	1.0038454511106787
0.6013514	1.0029014102563159
0.6028528	1.002418144329897
0.6043544	1.0041250742124002
0.6058558	1.0018343299796044
0.6073574	1.0019691961777497
0.6088588	0.9997292252229849
0.6103604	1.0015520361210235
0.6118618	0.9994424862816664
0.6133634	0.9979489753507895
0.6148648	1.0021397808068093
0.6163664	1.0016927095318684
0.6178678	1.0046534090904133
0.6193694	1.0057006054815163
0.6208708	1.0084057891629745
0.6223724	1.0063061538652018
0.62387383	1.0056723999902797
0.6253754	1.004701065299462
0.62687683	1.0067279963788298
0.6283784	1.0084237514822514
0.62987983	1.00760329113312
0.6313814	1.0079398662422558
0.63288283	1.0118775238189472
0.6343844	1.0101605645101959
0.63588583	1.0089155908641159
0.6373874	1.0096405338863101
0.63888884	1.012665639407584
0.6403904	1.0130348869277888
0.64189184	1.0133004535492893
0.6433934	1.0146730277489733
0.64489484	1.0196082513870417
0.6463964	1.018433406359362
0.64789784	1.020647151416675
0.6493994	1.0198016119355982
0.65090096	1.0201239383050362
0.6524024	1.0197914392600296
0.65390396	1.02138956296501
0.6554054	1.0187035375251574
0.65690696	1.0230899149907093
0.6584084	1.0253303320871847
0.65990996	1.0220271540414063
0.6614114	1.0245853046968538
0.66291296	1.0224958948972438
0.6644144	1.0231806090973656
0.66591597	1.023606543981533
0.6674174	1.0236045047505609
0.66891897	1.024267121209223
0.6704204	1.0224241297062109
0.67192197	1.0247632766952082
0.6734234	1.0254910289649954
0.67492497	1.0222408738311266
0.6764264	1.0227127597510905
0.677928	1.024089119786453
0.6794294	1.02095475887104
0.680931	1.0229231376679018
0.6824324	1.0230276401764062
0.683934	1.0212191157229158
0.6854354	1.0210848574707188
0.686937	1.0198519590045099
0.6884384	1.019244019240295
0.68994	1.0172004512158066
0.6914414	1.0189768710785
0.692943	1.0208899550170814
0.6944444	1.02009478680841
0.695946	1.0199998638506114
0.6974474	1.0185554076617251
0.698949	1.0155315456869156
0.7004504	1.0167744258310831
0.701952	1.0181019284765072
0.7034534	1.0169153097104213
0.704955	1.0150541312343668
0.7064564	1.0146275161730147
0.707958	1.0142970826934332
0.7094594	1.0124400598126497
0.710961	1.015051104096623
0.7124624	1.014423089856033
0.713964	1.011566352877025
0.7154654	1.0094470143074419
0.716967	1.0089434677906164
0.7184684	1.0082333615925283
0.71997	1.0072018472996607
0.7214714	1.007786115926558
0.722973	1.0072384777813317
0.72447443	1.0095908403882834
0.725976	1.00668557053827
0.72747743	1.006036423949
0.728979	1.0068616831896189
0.73048043	1.0062560831005367
0.731982	1.0060607288700105
0.73348343	1.0077662105368266
0.734985	1.0069365535280075
0.73648643	1.0049965443679092
0.737988	1.0035689028542112
0.73948944	1.0056168994084311
0.740991	1.0042652368577898
0.74249244	1.0024780023600195
0.743994	1.000832290488333
0.74549544	1.000460648473439
0.746997	1.0015479248824015
0.74849844	0.9996671071948122
0.75	0.9995540654758818
0.75150156	0.9984299405802332
0.753003	0.9995810930347026
0.75450456	1.000575082421655
0.756006	0.9981127347864445
0.75750756	0.9996258737496284
0.759009	0.9993964625769799
0.76051056	0.9980250316214906
0.762012	0.9981783860224852
0.76351357	0.9976558265211076
0.765015	0.9996241909920106
0.76651657	0.999907718602048
0.768018	0.9993144382068974
0.76951957	0.9983441274566299
0.771021	0.9974231476590846
0.77252257	0.99561827189215
0.774024	0.9954644358739941
0.77552557	0.9959108636269752
0.777027	0.9982843870840196
0.7785286	0.9968019336317433
0.78003	0.9953089470687515
0.7815316	0.9970323510054925
0.783033	0.9976105759093256
0.7845346	0.9948716550178304
0.786036	0.9965773553483082
0.7875376	0.9970447827587233
0.789039	0.9968669786136305
0.7905406	0.9968887978925125
0.792042	0.9968891834515348
0.7935436	0.9977296296029898
0.795045	0.9954018194400347
0.7965466	0.9938527627714008
0.798048	0.9934494841153676
0.7995496	0.9959323554037783
0.801051	0.9943876804260156
0.8025526	0.9927258091270516
0.804054	0.9913874273026024
0.8055556	0.9920790300668797
0.807057	0.99467739369002
0.8085586	0.9942530948988194
0.81006	0.9939742629985561
0.8115616	0.9940228316242298
0.813063	0.9948345946836982
0.8145646	0.995240443341881
0.816066	0.9950772055282445
0.8175676	0.9949660859786337
0.819069	0.9925339695598192
0.8205706	0.9924534330612775
0.822072	0.9934772221205947
0.8235736	0.9941339107176772
0.82507503	0.9935055315603143
0.8265766	0.9939234291630554
0.82807803	0.9965237043690665
0.8295796	0.9959534945618641
0.83108103	0.9958237993386935
0.8325826	0.9947207696491339
0.83408403	0.9968342386686281
0.8355856	0.996880362904776
0.83708704	0.9972445437698524
0.8385886	0.9943506099871183
0.84009004	0.993039338046258
0.8415916	0.9939443002014052
0.84309304	0.9934942177383912
0.8445946	0.9942396259575956
0.84609604	0.9952308980047111
0.8475976	0.9928642666039426
0.84909904	0.9934728369314185
0.8506006	0.9950002476401003
0.85210216	0.9943229229736127
0.8536036	0.9952147406501324
0.85510516	0.9953191783966564
0.8566066	0.9968833450220754
0.85810816	0.997248172903861
0.8596096	0.998721061630623
0.86111116	0.9970045760477112
0.8626126	0.9971675506322032
0.86411417	0.9976008428762161
0.8656156	0.9981329211174951
0.86711717	1.0005717445508422
0.8686186	0.9990184856287333
0.87012017	1.0018927500301322
0.8716216	1.0022458138126975
0.87312317	1.002271520335428
0.8746246	1.0023817254705483
0.87612617	1.0028396232440222
0.8776276	1.0040304761628027
0.8791292	1.0027815772797148
0.8806306	1.0043744402685904
0.8821322	1.0041524882787285
0.8836336	1.0034533524441243
0.8851352	1.0041014945178792
0.8866366	1.0048073309827512
0.8881382	1.0048581701593289
0.8896396	1.0027659763199572
0.8911412	1.003439752331122
0.8926426	1.004280806888212
0.8941442	1.007450328160191
0.8956456	1.0052327658711966
0.8971472	1.0041968178730998
0.8986486	1.004387410861772
0.9001502	1.0057704518274633
0.9016516	1.006165703338676
0.9031532	1.0061817827267752
0.9046546	1.0040486844847851
0.9061562	1.0048299601109103
0.9076576	1.0077758123675955
0.9091592	1.0069749111908584
0.9106606	1.0061450234530618
0.9121622	1.0059101830855053
0.9136636	1.0073527188159752
0.9151652	1.0065765264300524
0.9166666	1.006357943180094
0.9181682	1.0076926632378904
0.9196696	1.0085102880982524
0.9211712	1.0091029868255643
0.9226726	1.0077744533021495
0.9241742	1.007965182944191
0.92567563	1.0072796592652742
0.9271772	1.0059164188642937
0.92867863	1.0067341497558626
0.9301802	1.0087604443872369
0.93168163	1.007800877050013
0.9331832	1.0082318178296212
0.93468463	1.0087415281255216
0.9361862	1.007262308339286
0.93768764	1.0082676733487228
0.9391892	1.0094019765392719
0.94069064	1.008693764483272
0.9421922	1.0105397364300557
0.94369364	1.0090270135761599
0.9451952	1.010462111704364
0.94669664	1.008340218423781
0.9481982	1.009643859096471
0.9496997	1.0082935640303685
0.9512012	1.0084293220852067
0.95270276	1.0094021682814933
0.9542042	1.0100048605069618
0.95570576	1.0070297797007044
0.9572072	1.00872075630728
0.95870876	1.0080078962930326
0.9602102	1.008428847070233
0.96171176	1.0095315298108947
0.9632132	1.0080336419480758
0.96471477	1.0084679645243981
0.9662162	1.0096553806515098
0.96771777	1.0095006819935564
0.9692192	1.0088810037394111
0.97072077	1.0088337747664178
0.9722222	1.011142140976123
0.97372377	1.007957408370376
0.9752252	1.0093416288480412
0.9767268	1.0066958100096637
0.9782282	1.0066685270207145
0.9797298	1.0078459916465328
0.9812312	1.0102380219556863
0.9827328	1.0090087381014536
0.9842342	1.0096111968401003
0.9857358	1.008181345375424
0.9872372	1.007745429050078
0.9887388	1.0091688036922133
0.9902402	1.0070946179793132
0.9917418	1.0052280427014837
0.9932432	1.005413131670159
0.9947448	1.0075539187463856
0.9962462	1.0071148282297893
0.9977478	1.0077349574538197
0.9992492	1.0072327223802136
