# Supplementary material for: Peering inside the black box by learning the relevance of many-body functions in neural network potentials
Source: Nat Commun. 2025 Nov 10;16:9898. doi: 10.1038/s41467-025-65863-0 (PMC12603069; doi:10.1038/s41467-025-65863-0)
Supplement: Supplementary file 13 — Source Data Fig S1 [file 41467_2025_65863_MOESM13_ESM.zip › fig_s1_wm_IMC_SchNet_results_cutoff/cg_rdf_water_SO3Net.csv]

r	gr
0.00075075077	0.0
0.0022522523	0.0
0.0037537538	0.0
0.0052552554	0.0
0.006756757	0.0
0.008258259	0.0
0.0097597595	0.0
0.011261262	0.0
0.012762763	0.0
0.014264265	0.0
0.015765766	0.0
0.017267268	0.0
0.018768769	0.0
0.02027027	0.0
0.021771772	0.0
0.023273274	0.0
0.024774775	0.0
0.026276276	0.0
0.027777778	0.0
0.02927928	0.0
0.030780781	0.0
0.03228228	0.0
0.033783786	0.0
0.035285287	0.0
0.036786787	0.0
0.038288288	0.0
0.03978979	0.0
0.04129129	0.0
0.042792793	0.0
0.044294294	0.0
0.045795795	0.0
0.0472973	0.0
0.0487988	0.0
0.0503003	0.0
0.0518018	0.0
0.0533033	0.0
0.054804806	0.0
0.056306306	0.0
0.057807807	0.0
0.05930931	0.0
0.06081081	0.0
0.062312312	0.0
0.06381381	0.0
0.06531531	0.0
0.066816814	0.0
0.06831832	0.0
0.06981982	0.0
0.07132132	0.0
0.072822824	0.0
0.074324325	0.0
0.075825825	0.0
0.077327326	0.0
0.07882883	0.0
0.08033033	0.0
0.08183183	0.0
0.083333336	0.0
0.08483484	0.0
0.08633634	0.0
0.08783784	0.0
0.08933934	0.0
0.09084084	0.0
0.09234234	0.0
0.09384385	0.0
0.09534535	0.0
0.09684685	0.0
0.09834835	0.0
0.09984985	0.0
0.10135135	0.0
0.10285285	0.0
0.10435435	0.0
0.10585585	0.0
0.10735736	0.0
0.10885886	0.0
0.11036036	0.0
0.11186186	0.0
0.11336336	0.0
0.11486486	0.0
0.116366364	0.0
0.117867865	0.0
0.11936937	0.0
0.12087087	0.0
0.122372374	0.0
0.123873875	0.0
0.12537538	0.0
0.12687688	0.0
0.12837838	0.0
0.12987988	0.0
0.13138138	0.0
0.13288288	0.0
0.13438438	0.0
0.13588588	0.0
0.1373874	0.0
0.1388889	0.0
0.1403904	0.0
0.1418919	0.0
0.1433934	0.0
0.1448949	0.0
0.1463964	0.0
0.1478979	0.0
0.1493994	0.0
0.1509009	0.0
0.1524024	0.0
0.1539039	0.0
0.1554054	0.0
0.1569069	0.0
0.1584084	0.0
0.1599099	0.0
0.1614114	0.0
0.1629129	0.0
0.16441442	0.0
0.16591592	0.0
0.16741742	0.0
0.16891892	0.0
0.17042042	0.0
0.17192192	0.0
0.17342342	0.0
0.17492492	0.0
0.17642643	0.0
0.17792793	0.0
0.17942943	0.0
0.18093093	0.0
0.18243243	0.0
0.18393393	0.0
0.18543543	0.0
0.18693694	0.0
0.18843845	0.0
0.18993995	0.0
0.19144145	0.0
0.19294295	0.0
0.19444445	0.0
0.19594595	0.0
0.19744745	0.0
0.19894895	0.0
0.20045045	0.0
0.20195195	0.0
0.20345345	0.0
0.20495495	0.0
0.20645645	0.0
0.20795795	0.0
0.20945945	0.0
0.21096095	0.0
0.21246246	0.0
0.21396397	0.0
0.21546547	0.0
0.21696697	0.0
0.21846847	0.0
0.21996997	0.0
0.22147147	0.0
0.22297297	0.0
0.22447447	0.0
0.22597598	0.0
0.22747748	0.0
0.22897898	0.0
0.23048048	0.0
0.23198198	0.0
0.23348348	0.0
0.23498498	0.0
0.23648648	2.8584302141433193e-05
0.237988	4.233678471230464e-05
0.2394895	6.038929611339716e-05
0.240991	8.25770697813514e-05
0.2424925	0.00024014201795047424
0.243994	0.000586275749036498
0.2454955	0.0019318995729968682
0.246997	0.004646718766654279
0.2484985	0.010812440454858142
0.25	0.02437121988916626
0.2515015	0.047656568587006856
0.253003	0.08847083246753121
0.2545045	0.15226913697475097
0.256006	0.24338335239667383
0.2575075	0.36925690931889554
0.259009	0.5365483686923265
0.2605105	0.7353577779875673
0.262012	0.9609405533906229
0.2635135	1.2171940267726293
0.265015	1.485076706788126
0.2665165	1.7418621511389725
0.268018	2.006130556323762
0.2695195	2.235507674539862
0.271021	2.4300735843213572
0.2725225	2.5726385296005336
0.274024	2.695458553855444
0.2755255	2.772173268725905
0.27702704	2.8030608317085015
0.27852854	2.798275543609559
0.28003004	2.768988522820841
0.28153154	2.7216134173842224
0.28303304	2.650121209828327
0.28453454	2.568440581713321
0.28603604	2.4791006889095493
0.28753754	2.3939954344613175
0.28903905	2.29850395520586
0.29054055	2.1980625310389077
0.29204205	2.102950396023888
0.29354355	2.0114297198999727
0.29504505	1.9203993537435395
0.29654655	1.8358547100029436
0.29804805	1.750088970681618
0.29954955	1.6731742799249547
0.30105105	1.6028024496078852
0.30255255	1.5392392389114646
0.30405405	1.4907423368257273
0.30555555	1.4277607704452433
0.30705705	1.3798500119260326
0.30855855	1.3294045649108184
0.31006005	1.285865697512385
0.31156155	1.2502026391725838
0.31306306	1.2168696520313997
0.31456456	1.1794608187672826
0.31606606	1.1523647143080866
0.31756756	1.134096051273139
0.31906906	1.1158629520087333
0.32057056	1.087649080892659
0.32207206	1.0721355561291914
0.32357356	1.0565659145740287
0.3250751	1.0380199940687813
0.3265766	1.0197980088169143
0.3280781	1.01526663409005
0.3295796	1.002909688065496
0.3310811	0.9959493406284903
0.3325826	0.9868582919550725
0.3340841	0.9824051099197606
0.3355856	0.9729653239981739
0.3370871	0.9697891275327711
0.3385886	0.9637267030583447
0.3400901	0.9550966338798397
0.3415916	0.9492073237126726
0.3430931	0.9477398604374289
0.3445946	0.9497473258724957
0.3460961	0.9393625484438368
0.3475976	0.9393359455216773
0.3490991	0.9364385699187209
0.3506006	0.9341852984937438
0.3521021	0.9322596893237789
0.3536036	0.9346358898870166
0.3551051	0.9349491174582004
0.3566066	0.9315916160190573
0.3581081	0.9309281292211264
0.3596096	0.9300728264401577
0.3611111	0.9357198903496352
0.3626126	0.934280242178814
0.3641141	0.9316535928355053
0.3656156	0.9348808462052418
0.3671171	0.9347773119481109
0.3686186	0.9382214803572414
0.3701201	0.936983690018514
0.3716216	0.9367935734057861
0.3731231	0.9398720185500679
0.3746246	0.9378397541952257
0.37612614	0.9451863866722303
0.37762764	0.9410844810644078
0.37912914	0.9433465946498518
0.38063064	0.9424841107167852
0.38213214	0.9381877024498968
0.38363364	0.9399892149716831
0.38513514	0.9458266114772815
0.38663664	0.9495033412278746
0.38813815	0.944067111110276
0.38963965	0.9479110225058605
0.39114115	0.9494274622215624
0.39264265	0.9518560911647579
0.39414415	0.9533738916946829
0.39564565	0.9527055814122211
0.39714715	0.9563452241830032
0.39864865	0.9579756313106705
0.40015015	0.9565784496833314
0.40165165	0.9636253415443321
0.40315315	0.963226985476299
0.40465465	0.963337329618473
0.40615615	0.9615420489614597
0.40765765	0.966332017609958
0.40915915	0.9686472550109864
0.41066065	0.9737218104135213
0.41216215	0.9718232861432559
0.41366366	0.9774849272650218
0.41516516	0.9815914694121681
0.41666666	0.9841825367563132
0.41816816	0.9853856964453758
0.41966966	0.9818167928133993
0.42117116	0.9838361624875767
0.42267266	0.9899649017168844
0.42417416	0.988540043950316
0.4256757	0.9875568953084052
0.4271772	0.9888519197484229
0.4286787	0.9869992180737066
0.4301802	0.9871068380163854
0.4316817	0.9900132422233102
0.4331832	0.9906953700301127
0.4346847	0.992049854401557
0.4361862	0.9864534650815361
0.4376877	0.9901482037408975
0.4391892	0.9945604278724891
0.4406907	0.9962846278115557
0.4421922	0.9917794555882125
0.4436937	0.9917358503716922
0.4451952	0.9904191675125812
0.4466967	0.9889793354820867
0.4481982	0.9899841810989374
0.4496997	0.9931503234132626
0.4512012	0.9925740365375365
0.4527027	0.9928199801268686
0.4542042	0.9937864615262918
0.4557057	0.9988737746335237
0.4572072	0.995636606556856
0.4587087	0.9980128752766435
0.4602102	0.9995825040416911
0.4617117	1.0008862019104623
0.4632132	1.003555796245898
0.4647147	1.0017310651162696
0.4662162	1.001456772767581
0.4677177	1.0031032828055235
0.4692192	1.0004661352336746
0.4707207	0.999077204794026
0.4722222	0.9981967310560429
0.4737237	0.9959560451889449
0.4752252	0.9969861482266497
0.47672674	0.994795941178492
0.47822824	0.9936061420180021
0.47972974	0.9962742851437021
0.48123124	0.996652368983202
0.48273274	0.9985379511021105
0.48423424	1.000632471360893
0.48573574	0.9995105401145724
0.48723724	1.003100785851337
0.48873875	0.9994807064929256
0.49024025	1.0035371081795263
0.49174175	1.0039504324540782
0.49324325	1.0075039900496192
0.49474475	1.007687565934751
0.49624625	1.0027497063932431
0.49774775	1.0005989347685365
0.49924925	1.0062976042407061
0.5007508	1.0056854208786676
0.5022522	1.0068589813113966
0.5037538	1.0076784836505683
0.5052552	1.0039982199982491
0.5067568	1.002339460231705
0.5082582	1.0016864471711173
0.5097598	1.002390920883268
0.5112612	1.0026418351532833
0.5127628	1.0025848015291445
0.5142642	1.003279689348792
0.5157658	1.0060638141508695
0.5172672	1.003363780099932
0.5187688	1.0049942136472536
0.5202702	1.0071776990194443
0.5217718	1.006950808650273
0.5232732	1.0091672562215244
0.5247748	1.009454963060447
0.52627623	1.0113923834493832
0.5277778	1.0074381535315762
0.52927923	1.0098039390518718
0.5307808	1.0057538599140272
0.53228223	1.0079755105312966
0.5337838	1.0074605424433634
0.53528523	1.0062579793886521
0.5367868	1.0066422100677674
0.53828824	1.0061798849262806
0.5397898	1.0081189114022406
0.54129124	1.0083415714663582
0.5427928	1.0053653026878964
0.54429424	1.0047438907188524
0.5457958	1.0039727840535009
0.54729724	1.000420285981261
0.5487988	1.0004820174536984
0.5503003	1.0030444714536262
0.5518018	1.000912007367812
0.55330336	0.997322442518129
0.5548048	0.9986796712324024
0.55630636	0.9970077559439441
0.5578078	0.9980347048369852
0.55930936	0.9936743164600531
0.5608108	0.9937939553355815
0.56231236	0.9889997917652587
0.5638138	0.9872448493166472
0.56531537	0.9832263160829133
0.5668168	0.9862924294840424
0.56831837	0.9827868863446564
0.5698198	0.9831515198013902
0.57132137	0.9846508730189664
0.5728228	0.9853086663978284
0.57432437	0.98356158851064
0.5758258	0.9859910170471603
0.5773274	0.9837419714811784
0.5788288	0.9853017848294221
0.5803304	0.9834625355705006
0.5818318	0.9850846910033462
0.5833334	0.986635675794606
0.5848348	0.9828999084220996
0.5863364	0.9800074379844244
0.5878378	0.9785482926291422
0.5893394	0.9790899550776935
0.5908408	0.9787313612249369
0.5923424	0.9768674035509024
0.5938438	0.978389583602882
0.5953454	0.978656641540896
0.5968468	0.9820904935723213
0.5983484	0.9827305100214427
0.5998498	0.9815298760618123
0.6013514	0.9825723823761062
0.6028528	0.9810437571592211
0.6043544	0.9839974767555957
0.6058558	0.9843513515401722
0.6073574	0.9843196513427613
0.6088588	0.986944055990546
0.6103604	0.9871968865231039
0.6118618	0.9863888189809802
0.6133634	0.9868848264985763
0.6148648	0.987500121127979
0.6163664	0.9886068875192806
0.6178678	0.99145381761264
0.6193694	0.9915836133224859
0.6208708	0.9919807494442752
0.6223724	0.9929564773582388
0.62387383	0.9933350241349957
0.6253754	0.994437321102133
0.62687683	0.996900462146662
0.6283784	0.9960689497128024
0.62987983	0.9966892576147075
0.6313814	0.9979761649457733
0.63288283	0.9985996949278957
0.6343844	0.9987580769068758
0.63588583	1.0024594989033522
0.6373874	1.0048452696032741
0.63888884	1.0057980983060015
0.6403904	1.0066829498533507
0.64189184	1.009780113749848
0.6433934	1.009054155740747
0.64489484	1.0072894208463166
0.6463964	1.0088365347482076
0.64789784	1.0112020158423884
0.6493994	1.0104939832953241
0.65090096	1.0102688683932166
0.6524024	1.011213641346576
0.65390396	1.0134817647394199
0.6554054	1.0150706625810004
0.65690696	1.012625285826259
0.6584084	1.016033731675288
0.65990996	1.014496890049305
0.6614114	1.0137583517841564
0.66291296	1.0136138522881453
0.6644144	1.0140857481404317
0.66591597	1.0119540798945426
0.6674174	1.0137789704886306
0.66891897	1.014211848320314
0.6704204	1.0155324684177884
0.67192197	1.01409532903289
0.6734234	1.0134969440493418
0.67492497	1.0171552234659336
0.6764264	1.0191129461180193
0.677928	1.015884868004853
0.6794294	1.0185318213637666
0.680931	1.0216072392227953
0.6824324	1.0179245303258166
0.683934	1.0198384317845517
0.6854354	1.0195797886382048
0.686937	1.0218891142200124
0.6884384	1.0225405405291454
0.68994	1.0226862368894178
0.6914414	1.0207891612564182
0.692943	1.0200243520202086
0.6944444	1.0189456214104984
0.695946	1.0193931051611689
0.6974474	1.0195183112926947
0.698949	1.020008592504887
0.7004504	1.0208939576918485
0.701952	1.0210910579378372
0.7034534	1.0205803282539103
0.704955	1.0178929148624933
0.7064564	1.0172017454790832
0.707958	1.015683466469766
0.7094594	1.0169611434143855
0.710961	1.01693709606653
0.7124624	1.0172595886512492
0.713964	1.0165077834784177
0.7154654	1.0157521805268919
0.716967	1.0153410350253589
0.7184684	1.0145350330142238
0.71997	1.015310639577393
0.7214714	1.0171368770899314
0.722973	1.0164045147141094
0.72447443	1.0169011689368144
0.725976	1.016530766521809
0.72747743	1.016041877510221
0.728979	1.0156166010781078
0.73048043	1.01435502500773
0.731982	1.0144018532074748
0.73348343	1.0143280718967054
0.734985	1.0133689857704877
0.73648643	1.012081204161298
0.737988	1.0123309773221825
0.73948944	1.0133764266599885
0.740991	1.011337288049852
0.74249244	1.0110950397483807
0.743994	1.0094559101739977
0.74549544	1.0088459248610249
0.746997	1.0084455760414293
0.74849844	1.0073673933399563
0.75	1.0068358470731136
0.75150156	1.0058410173305687
0.753003	1.0071904922450523
0.75450456	1.0081336428364913
0.756006	1.0069815061061664
0.75750756	1.0072685893327702
0.759009	1.003858939661057
0.76051056	1.0026602014447017
0.762012	1.0045930367543887
0.76351357	1.006980417536191
0.765015	1.0051600329510066
0.76651657	1.0042678446035675
0.768018	1.0054037536625497
0.76951957	1.0045104838745056
0.771021	1.0032908145600785
0.77252257	1.003098873657364
0.774024	1.0006894235358588
0.77552557	0.9992523424517431
0.777027	0.9988271698984125
0.7785286	0.9996886662993962
0.78003	0.9993896847193365
0.7815316	0.9989787221977157
0.783033	0.9993765444484483
0.7845346	1.000291762008777
0.786036	0.998526499083428
0.7875376	0.9962307206629687
0.789039	0.9970471455312185
0.7905406	0.9990255311271022
0.792042	0.9994548797815612
0.7935436	0.997591274940332
0.795045	0.9962806741637682
0.7965466	0.9963328217284407
0.798048	0.995851608376352
0.7995496	0.9961499077069779
0.801051	0.9965808718579533
0.8025526	0.9969931138211281
0.804054	0.9985622531013555
0.8055556	0.9956499179079696
0.807057	0.9958661036451999
0.8085586	0.9929143307065434
0.81006	0.9930184767410287
0.8115616	0.9961441636014586
0.813063	0.9961597758154644
0.8145646	0.9954845849472245
0.816066	0.9960081746853403
0.8175676	0.9950015620430027
0.819069	0.9977290249044742
0.8205706	0.9964352964510748
0.822072	0.9951413288252771
0.8235736	0.9950039939373073
0.82507503	0.9961955295466318
0.8265766	0.9950426178877165
0.82807803	0.9957951655915215
0.8295796	0.9963836093736768
0.83108103	0.9974778853274414
0.8325826	0.9981508280147058
0.83408403	0.9974615505767832
0.8355856	0.9976656860621071
0.83708704	0.9971749610617257
0.8385886	0.9961832234598772
0.84009004	0.9965627059828169
0.8415916	0.9959922086188204
0.84309304	0.997141713903385
0.8445946	0.9966427542823698
0.84609604	0.9972388038315086
0.8475976	0.9987293545612556
0.84909904	0.9986043973770136
0.8506006	0.9982551039177032
0.85210216	0.9995493859098699
0.8536036	1.0004224250378386
0.85510516	0.9993831051709123
0.8566066	1.0011156197844322
0.85810816	0.9978361508179632
0.8596096	0.9973689277470132
0.86111116	0.9965769919892665
0.8626126	0.9980147252993175
0.86411417	0.9983455226928863
0.8656156	0.999114686540453
0.86711717	0.9992064320287506
0.8686186	0.9995457030981707
0.87012017	0.9976040181128277
0.8716216	0.997087675291182
0.87312317	0.9990191519622466
0.8746246	0.9993564386738997
0.87612617	0.9980475637761124
0.8776276	0.9984712106251121
0.8791292	0.9984034478975455
0.8806306	0.9964427128349295
0.8821322	0.9975219974195355
0.8836336	0.9970922639343308
0.8851352	0.9986422439482083
0.8866366	1.0003451056469808
0.8881382	1.0011645725724792
0.8896396	1.0003640727061442
0.8911412	1.0003631828235493
0.8926426	0.9998025529023636
0.8941442	1.001899635810797
0.8956456	1.001897426695484
0.8971472	1.0051829413873044
0.8986486	1.0045814061308278
0.9001502	1.004837262341661
0.9016516	1.006993543274546
0.9031532	1.0045600263008716
0.9046546	1.0042980596835263
0.9061562	1.004999013987586
0.9076576	1.004453462441324
0.9091592	1.0046173581690832
0.9106606	1.003898348647433
0.9121622	1.0016313725640889
0.9136636	1.0031084424889467
0.9151652	1.0030231518893447
0.9166666	1.003113890781244
0.9181682	1.0048381852795438
0.9196696	1.005061220632505
0.9211712	1.004886162623254
0.9226726	1.0046169447482165
0.9241742	1.0047770821094277
0.92567563	1.0063232065481564
0.9271772	1.0062970135558966
0.92867863	1.0070508001446397
0.9301802	1.00508770298309
0.93168163	1.0052759895971937
0.9331832	1.0070636785083553
0.93468463	1.009804665314974
0.9361862	1.0094449755449315
0.93768764	1.0088261443200501
0.9391892	1.0087235620145558
0.94069064	1.0098333824357626
0.9421922	1.0093509134668341
0.94369364	1.0076047228488956
0.9451952	1.0090866776221243
0.94669664	1.0086458205673958
0.9481982	1.0077111162938042
0.9496997	1.0080599071442808
0.9512012	1.008982638982957
0.95270276	1.009196101402517
0.9542042	1.0065442731903391
0.95570576	1.005531894133182
0.9572072	1.006914070391688
0.95870876	1.0065283559245388
0.9602102	1.0068897617885524
0.96171176	1.008790900777459
0.9632132	1.0078228556786761
0.96471477	1.0069100256672001
0.9662162	1.0078334384051384
0.96771777	1.0092838893398686
0.9692192	1.0087871231579215
0.97072077	1.0081676136112614
0.9722222	1.0074380066283175
0.97372377	1.0048668962398066
0.9752252	1.0065510884466276
0.9767268	1.0064383137654573
0.9782282	1.005372172551295
0.9797298	1.004173680339457
0.9812312	1.0044517259717038
0.9827328	1.0054893581656021
0.9842342	1.0063692795954906
0.9857358	1.006407277571622
0.9872372	1.005411678851971
0.9887388	1.0066794567969268
0.9902402	1.0046407821082188
0.9917418	1.0036736755406186
0.9932432	1.0048187019840542
0.9947448	1.0051839246168466
0.9962462	1.006446122695788
0.9977478	1.0051185220994243
0.9992492	1.006127231153399
