# Supplementary material for: Peering inside the black box by learning the relevance of many-body functions in neural network potentials
Source: Nat Commun. 2025 Nov 10;16:9898. doi: 10.1038/s41467-025-65863-0 (PMC12603069; doi:10.1038/s41467-025-65863-0)
Supplement: Supplementary file 13 — Source Data Fig S1 [file 41467_2025_65863_MOESM13_ESM.zip › fig_s1_wm_IMC_SchNet_results_cutoff/cg_angle_hist_methane_PaiNN.csv]

bin_centers	hist
16.7	0.0
20.1	0.0
23.5	0.0
26.9	0.0
30.3	1.0767193119345218e-06
33.7	3.8838803751923825e-05
37.099999999999994	0.0006338031321180283
40.5	0.0030819552133680003
43.9	0.006745338855180669
47.3	0.009934273823041564
50.7	0.011786000314002119
54.099999999999994	0.01240426792461938
57.5	0.012004420517280266
60.9	0.010951158304641436
64.3	0.009815834698728789
67.7	0.008865552997424272
71.1	0.008186681471249593
74.5	0.007753455765240508
77.89999999999999	0.007593716764462762
81.3	0.007698696897376377
84.69999999999999	0.007954187008394016
88.1	0.008285739647947533
91.5	0.008707813618225866
94.9	0.00909089496770775
98.3	0.009462901489981088
101.69999999999999	0.009665939988803067
105.1	0.009634099860578676
108.5	0.009538810201472472
111.9	0.009248634346906157
115.3	0.008894547510324223
118.69999999999999	0.008456630384456033
122.1	0.008083239508781563
125.5	0.007657627746478304
128.9	0.007205636361032678
132.3	0.006772718289112691
135.7	0.006405172461131667
139.1	0.005951104545584321
142.5	0.005600555501027451
145.89999999999998	0.005187633644900516
149.3	0.004789401316529306
152.7	0.0042981865847203215
156.1	0.003794512672301841
159.5	0.003304297751282479
162.89999999999998	0.0028188511586445726
166.3	0.002267878505023222
169.7	0.0017307493854124593
173.1	0.0011495516825346715
176.5	0.0005871196590934373
179.89999999999998	7.81390586375337e-05
183.3	0.0
