# Supplementary material for: Peering inside the black box by learning the relevance of many-body functions in neural network potentials
Source: Nat Commun. 2025 Nov 10;16:9898. doi: 10.1038/s41467-025-65863-0 (PMC12603069; doi:10.1038/s41467-025-65863-0)
Supplement: Supplementary file 13 — Source Data Fig S1 [file 41467_2025_65863_MOESM13_ESM.zip › fig_s1_wm_IMC_SchNet_results_cutoff/cg_angle_hist_methane_SO3Net.csv]

bin_centers	hist
16.7	0.0
20.1	0.0
23.5	0.0
26.9	0.0
30.3	6.930625440431624e-07
33.7	3.888850941575522e-05
37.099999999999994	0.0006776611541755366
40.5	0.003153434575396382
43.9	0.006807491328439969
47.3	0.009944369409728626
50.7	0.011729775530133171
54.099999999999994	0.01231217908797744
57.5	0.011884867526100162
60.9	0.010879464795541525
64.3	0.009754085237914129
67.7	0.00881929787989856
71.1	0.008143176864709821
74.5	0.007768769077027837
77.89999999999999	0.007709550732986784
81.3	0.007754907826146942
84.69999999999999	0.008042605788874226
88.1	0.00838266847715137
91.5	0.008738363576144187
94.9	0.009166907249210914
98.3	0.009471392726893837
101.69999999999999	0.009587827234293128
105.1	0.009587519206495736
108.5	0.009470468643501779
111.9	0.009227203690542668
115.3	0.008900694225348962
118.69999999999999	0.008448124384088814
122.1	0.008053617782629544
125.5	0.007568628015698008
128.9	0.007244967807629882
132.3	0.0068015617933409045
135.7	0.006409596421209882
139.1	0.006009930354144889
142.5	0.005649691845141219
145.89999999999998	0.005225075526490729
149.3	0.004797686957664113
152.7	0.004295832668827526
156.1	0.003842261737225978
159.5	0.0033238509542816617
162.89999999999998	0.002780181891954471
166.3	0.00224598468439587
169.7	0.001674593120306953
173.1	0.001142860135127182
176.5	0.0005690813556087733
179.89999999999998	7.985620646363977e-05
183.3	0.0
