# Supplementary material for: Peering inside the black box by learning the relevance of many-body functions in neural network potentials
Source: Nat Commun. 2025 Nov 10;16:9898. doi: 10.1038/s41467-025-65863-0 (PMC12603069; doi:10.1038/s41467-025-65863-0)
Supplement: Supplementary file 13 — Source Data Fig S1 [file 41467_2025_65863_MOESM13_ESM.zip › fig_s1_wm_IMC_SchNet_results_cutoff/cg_angle_hist_methane_IMC.csv]

bin_centers	hist
16.7	0.0
20.1	0.0
23.5	0.0
26.9	0.0
30.3	3.958191736520536e-07
33.7	3.634339685350674e-05
37.099999999999994	0.000695022485371765
40.5	0.00320915792572588
43.9	0.006909923265127638
47.3	0.009988208978619623
50.7	0.011707431567596719
54.099999999999994	0.012301376229442246
57.5	0.011795339407708716
60.9	0.010890604727423822
64.3	0.009758094104482837
67.7	0.008885348810141282
71.1	0.008215298916270871
74.5	0.00786355960513916
77.89999999999999	0.007776731271864364
81.3	0.007845243972467409
84.69999999999999	0.00807802163013609
88.1	0.008442499121947116
91.5	0.008799492033020027
94.9	0.009182716960237734
98.3	0.009396207429081118
101.69999999999999	0.009543020358944828
105.1	0.009551584446520168
108.5	0.009389550470251515
111.9	0.009130360878631939
115.3	0.008788553030402733
118.69999999999999	0.008384961407522639
122.1	0.007985687811991406
125.5	0.007588969049308326
128.9	0.007170660149880618
132.3	0.006812839616899133
135.7	0.00641986314458518
139.1	0.006029765357170357
142.5	0.005601309093472728
145.89999999999998	0.00517958175572704
149.3	0.004773039480825141
152.7	0.004330333726875939
156.1	0.0038272475571642125
159.5	0.003305090099994641
162.89999999999998	0.0027857033770406652
166.3	0.002237385870848849
169.7	0.0017044693288682214
173.1	0.0011313231654200586
176.5	0.0005876115550670929
179.89999999999998	8.171866757852835e-05
183.3	0.0
