# Supplementary material for: Peering inside the black box by learning the relevance of many-body functions in neural network potentials
Source: Nat Commun. 2025 Nov 10;16:9898. doi: 10.1038/s41467-025-65863-0 (PMC12603069; doi:10.1038/s41467-025-65863-0)
Supplement: Supplementary file 13 — Source Data Fig S1 [file 41467_2025_65863_MOESM13_ESM.zip › fig_s1_wm_IMC_SchNet_results_cutoff/aa_angle_hist_water.csv]

bin_centers	bin_widths	hist
16.7	3.3999999999999986	0.0
20.1	3.400000000000002	0.0
23.5	3.3999999999999986	0.0
26.9	3.400000000000002	0.0
30.3	3.3999999999999986	0.0
33.7	3.3999999999999986	0.0
37.099999999999994	3.3999999999999986	0.0
40.5	3.4000000000000057	3.8956908516868357e-07
43.9	3.3999999999999915	0.0002684130996812241
47.3	3.4000000000000057	0.0031745984750396025
50.7	3.3999999999999986	0.007984218400532187
54.099999999999994	3.3999999999999986	0.009479774118494764
57.5	3.3999999999999986	0.008511305372765416
60.9	3.4000000000000057	0.007990061936809699
64.3	3.3999999999999986	0.008163809748794949
67.7	3.4000000000000057	0.008621163854782968
71.1	3.3999999999999915	0.009224995936794465
74.5	3.3999999999999915	0.009784027574011528
77.89999999999999	3.4000000000000057	0.010178271488202195
81.3	3.4000000000000057	0.010567451004285711
84.69999999999999	3.3999999999999915	0.010993639583460295
88.1	3.4000000000000057	0.011166608257275145
91.5	3.4000000000000057	0.01134619960553791
94.9	3.3999999999999915	0.011355159694496835
98.3	3.4000000000000057	0.011283478982825751
101.69999999999999	3.3999999999999915	0.011255430008693654
105.1	3.4000000000000057	0.01097532983645732
108.5	3.4000000000000057	0.010556932638986155
111.9	3.3999999999999915	0.010187621146246287
115.3	3.4000000000000057	0.009686245733634148
118.69999999999999	3.3999999999999915	0.00935628071849631
122.1	3.4000000000000057	0.00877699148885044
125.5	3.4000000000000057	0.00835976299863478
128.9	3.3999999999999915	0.007899681909050599
132.3	3.4000000000000057	0.007297797672464949
135.7	3.3999999999999773	0.00686148029707608
139.1	3.400000000000034	0.006444641375945478
142.5	3.3999999999999773	0.005995857789831259
145.89999999999998	3.4000000000000057	0.005506169449774173
149.3	3.4000000000000057	0.0048766258081415804
152.7	3.4000000000000057	0.004425894376601414
156.1	3.3999999999999773	0.0038563443740848307
159.5	3.4000000000000057	0.003267315917309749
162.89999999999998	3.4000000000000057	0.002772563179145521
166.3	3.4000000000000057	0.0021847034296259772
169.7	3.4000000000000057	0.0017035856094426531
173.1	3.3999999999999773	0.0011332564687557098
176.5	3.4000000000000057	0.0005734456933683021
179.89999999999998	3.4000000000000057	7.012243533036304e-05
183.3	3.4000000000000057	0.0
