# Supplementary material for: Peering inside the black box by learning the relevance of many-body functions in neural network potentials
Source: Nat Commun. 2025 Nov 10;16:9898. doi: 10.1038/s41467-025-65863-0 (PMC12603069; doi:10.1038/s41467-025-65863-0)
Supplement: Supplementary file 13 — Source Data Fig S1 [file 41467_2025_65863_MOESM13_ESM.zip › fig_s1_wm_IMC_SchNet_results_cutoff/cg_angle_hist_methane_SchNet.csv]

bin_centers	hist
16.7	0.0
20.1	0.0
23.5	0.0
26.9	0.0
30.3	4.594336757104554e-07
33.7	3.200721274116173e-05
37.099999999999994	0.0006263612445519209
40.5	0.0029654912321524134
43.9	0.006655203081783101
47.3	0.009894363640100347
50.7	0.011796572202100224
54.099999999999994	0.012388782210091001
57.5	0.012070394672823654
60.9	0.011028245951753748
64.3	0.009923307961670126
67.7	0.008899996021304354
71.1	0.008151119129896347
74.5	0.007757690758929626
77.89999999999999	0.007610978271819388
81.3	0.007687703695663034
84.69999999999999	0.007880512694902888
88.1	0.00827991370365381
91.5	0.008751905233167016
94.9	0.009167233276009306
98.3	0.009415786894568625
101.69999999999999	0.009586083643698673
105.1	0.009587615089284334
108.5	0.009558517623156005
111.9	0.009293883825946822
115.3	0.008909644128494272
118.69999999999999	0.008480073641705034
122.1	0.008055710069907109
125.5	0.007626139583117833
128.9	0.007195650228977168
132.3	0.0068323913360487385
135.7	0.006442638434487757
139.1	0.005960233074991676
142.5	0.005632503719651649
145.89999999999998	0.005177511236139682
149.3	0.004759426591243168
152.7	0.004295092289658469
156.1	0.003831829999983792
159.5	0.003320786608035165
162.89999999999998	0.00281004950520371
166.3	0.0022740435502081793
169.7	0.0017326775356626938
173.1	0.00112270275887779
176.5	0.0005707697697909547
179.89999999999998	7.76442911950668e-05
183.3	0.0
