# Supplementary material for: Peering inside the black box by learning the relevance of many-body functions in neural network potentials
Source: Nat Commun. 2025 Nov 10;16:9898. doi: 10.1038/s41467-025-65863-0 (PMC12603069; doi:10.1038/s41467-025-65863-0)
Supplement: Supplementary file 13 — Source Data Fig S1 [file 41467_2025_65863_MOESM13_ESM.zip › fig_s1_wm_IMC_SchNet_results_cutoff/cg_q_hist_water_PaiNN.csv]

bin_centers	hist
-0.6819999999999999	0.0
-0.6459999999999999	0.0
-0.6099999999999999	0.0
-0.574	0.0
-0.5379999999999999	0.0
-0.5019999999999999	0.0
-0.46599999999999997	0.0
-0.42999999999999994	0.0
-0.3939999999999999	0.0
-0.3579999999999999	0.0
-0.32199999999999995	0.0
-0.2859999999999999	0.0
-0.2499999999999999	0.0
-0.2139999999999999	0.0
-0.17799999999999994	0.0
-0.1419999999999999	0.0
-0.10599999999999987	0.0
-0.06999999999999984	0.0
-0.033999999999999864	0.0
0.002000000000000113	0.0455539769523938
0.038000000000000145	0.09584376338993746
0.07400000000000012	0.15988994880815496
0.1100000000000001	0.22799539949935707
0.14600000000000013	0.2974539386148882
0.18200000000000016	0.3962293935908708
0.2180000000000002	0.5319892654984999
0.25400000000000017	0.6485803847281434
0.2900000000000001	0.8093723924858507
0.32600000000000007	1.0222583045802034
0.3620000000000001	1.2552150283020984
0.39800000000000013	1.5535710258665392
0.43400000000000016	1.8796653361297144
0.4700000000000002	2.195385968473038
0.5060000000000002	2.2736395823467044
0.5420000000000003	2.1247998556705663
0.5780000000000003	1.901540265656359
0.6140000000000002	1.7533770831923958
0.6500000000000001	1.5930361049094544
0.6860000000000002	1.4762194709424248
0.7220000000000002	1.3046027557900897
0.7580000000000002	1.1550864849017874
0.7940000000000003	0.9697133707687788
0.8300000000000003	0.7872719482218156
0.8660000000000002	0.6046050109374679
0.9020000000000001	0.41990844101662006
0.9380000000000002	0.23160363529756647
0.9740000000000002	0.06336964120605276
1.0100000000000002	0.0
1.0460000000000003	0.0
1.0820000000000003	0.0
