# Supplementary material for: Peering inside the black box by learning the relevance of many-body functions in neural network potentials
Source: Nat Commun. 2025 Nov 10;16:9898. doi: 10.1038/s41467-025-65863-0 (PMC12603069; doi:10.1038/s41467-025-65863-0)
Supplement: Supplementary file 13 — Source Data Fig S1 [file 41467_2025_65863_MOESM13_ESM.zip › fig_s1_wm_IMC_SchNet_results_cutoff/cg_angle_hist_water_SchNet.csv]

bin_centers	hist
16.7	0.0
20.1	0.0
23.5	0.0
26.9	0.0
30.3	0.0
33.7	0.0
37.099999999999994	0.0
40.5	3.8422291568481637e-07
43.9	0.0001775109870463859
47.3	0.0026962843108181986
50.7	0.007971664943170744
54.099999999999994	0.010483906477375921
57.5	0.010219368999926925
60.9	0.009663398440930974
64.3	0.009419609000928978
67.7	0.009549476346430427
71.1	0.009733519123043493
74.5	0.01002514431604827
77.89999999999999	0.010228782461361182
81.3	0.010431075826469238
84.69999999999999	0.01055940628030801
88.1	0.010688505179978065
91.5	0.010793974370333546
94.9	0.010720203570522106
98.3	0.010595907457298024
101.69999999999999	0.010416859578588943
105.1	0.010290258127870752
108.5	0.009853012449821431
111.9	0.009610952012940037
115.3	0.009163908650540713
118.69999999999999	0.008894952609561378
122.1	0.008459820157548287
125.5	0.007983575853556957
128.9	0.007659675935634689
132.3	0.007216859025307906
135.7	0.0068489655835397515
139.1	0.00641805958359912
142.5	0.005957952642066655
145.89999999999998	0.0054626893037488765
149.3	0.004959357284201767
152.7	0.004516924596790701
156.1	0.003975170285675143
159.5	0.003477601609863273
162.89999999999998	0.002926818060229089
166.3	0.002381029408498807
169.7	0.0017852917777294991
173.1	0.0011997360542258491
176.5	0.0006176383369633423
179.89999999999998	8.241581541439311e-05
183.3	0.0
