# Supplementary material for: Peering inside the black box by learning the relevance of many-body functions in neural network potentials
Source: Nat Commun. 2025 Nov 10;16:9898. doi: 10.1038/s41467-025-65863-0 (PMC12603069; doi:10.1038/s41467-025-65863-0)
Supplement: Supplementary file 13 — Source Data Fig S1 [file 41467_2025_65863_MOESM13_ESM.zip › fig_s1_wm_IMC_SchNet_results_cutoff/cg_angle_hist_water_SO3Net.csv]

bin_centers	hist
16.7	0.0
20.1	0.0
23.5	0.0
26.9	0.0
30.3	0.0
33.7	0.0
37.099999999999994	0.0
40.5	0.0
43.9	0.00020620986506405232
47.3	0.0029207104394717576
50.7	0.00805052848926362
54.099999999999994	0.009768348049195083
57.5	0.009062903703489448
60.9	0.008381695970055295
64.3	0.008609758518314976
67.7	0.00889920724027866
71.1	0.009397249756382339
74.5	0.009873439589290366
77.89999999999999	0.010163881615035647
81.3	0.010536171872386351
84.69999999999999	0.010738607183080298
88.1	0.011014745634370262
91.5	0.011082091630764013
94.9	0.011164138523125769
98.3	0.011117651906145967
101.69999999999999	0.010904886236123276
105.1	0.010677419670132537
108.5	0.010304136109000214
111.9	0.010019653905944647
115.3	0.009679546691118346
118.69999999999999	0.009176140334594005
122.1	0.008737298723874805
125.5	0.00828514684248195
128.9	0.007874316398404472
132.3	0.0074501756836532354
135.7	0.006901474674687097
139.1	0.0064550839552275216
142.5	0.006033327169552308
145.89999999999998	0.005472905175962961
149.3	0.004993338110197431
152.7	0.00442576432938048
156.1	0.0038949427884834554
159.5	0.0033134627547238096
162.89999999999998	0.002796150145256767
166.3	0.0022655272651160335
169.7	0.0016838485706000966
173.1	0.0011454779209627462
176.5	0.0005665804770353321
179.89999999999998	7.370314059611088e-05
183.3	0.0
