# Supplementary material for: Peering inside the black box by learning the relevance of many-body functions in neural network potentials
Source: Nat Commun. 2025 Nov 10;16:9898. doi: 10.1038/s41467-025-65863-0 (PMC12603069; doi:10.1038/s41467-025-65863-0)
Supplement: Supplementary file 13 — Source Data Fig S1 [file 41467_2025_65863_MOESM13_ESM.zip › fig_s1_wm_IMC_SchNet_results_cutoff/aa_rdf_methane.csv]

r	gr
0.00075075077	0.0
0.0022522523	0.0
0.0037537538	0.0
0.0052552554	0.0
0.006756757	0.0
0.008258259	0.0
0.0097597595	0.0
0.011261262	0.0
0.012762763	0.0
0.014264265	0.0
0.015765766	0.0
0.017267268	0.0
0.018768769	0.0
0.02027027	0.0
0.021771772	0.0
0.023273274	0.0
0.024774775	0.0
0.026276276	0.0
0.027777778	0.0
0.02927928	0.0
0.030780781	0.0
0.03228228	0.0
0.033783786	0.0
0.035285287	0.0
0.036786787	0.0
0.038288288	0.0
0.03978979	0.0
0.04129129	0.0
0.042792793	0.0
0.044294294	0.0
0.045795795	0.0
0.0472973	0.0
0.0487988	0.0
0.0503003	0.0
0.0518018	0.0
0.0533033	0.0
0.054804806	0.0
0.056306306	0.0
0.057807807	0.0
0.05930931	0.0
0.06081081	0.0
0.062312312	0.0
0.06381381	0.0
0.06531531	0.0
0.066816814	0.0
0.06831832	0.0
0.06981982	0.0
0.07132132	0.0
0.072822824	0.0
0.074324325	0.0
0.075825825	0.0
0.077327326	0.0
0.07882883	0.0
0.08033033	0.0
0.08183183	0.0
0.083333336	0.0
0.08483484	0.0
0.08633634	0.0
0.08783784	0.0
0.08933934	0.0
0.09084084	0.0
0.09234234	0.0
0.09384385	0.0
0.09534535	0.0
0.09684685	0.0
0.09834835	0.0
0.09984985	0.0
0.10135135	0.0
0.10285285	0.0
0.10435435	0.0
0.10585585	0.0
0.10735736	0.0
0.10885886	0.0
0.11036036	0.0
0.11186186	0.0
0.11336336	0.0
0.11486486	0.0
0.116366364	0.0
0.117867865	0.0
0.11936937	0.0
0.12087087	0.0
0.122372374	0.0
0.123873875	0.0
0.12537538	0.0
0.12687688	0.0
0.12837838	0.0
0.12987988	0.0
0.13138138	0.0
0.13288288	0.0
0.13438438	0.0
0.13588588	0.0
0.1373874	0.0
0.1388889	0.0
0.1403904	0.0
0.1418919	0.0
0.1433934	0.0
0.1448949	0.0
0.1463964	0.0
0.1478979	0.0
0.1493994	0.0
0.1509009	0.0
0.1524024	0.0
0.1539039	0.0
0.1554054	0.0
0.1569069	0.0
0.1584084	0.0
0.1599099	0.0
0.1614114	0.0
0.1629129	0.0
0.16441442	0.0
0.16591592	0.0
0.16741742	0.0
0.16891892	0.0
0.17042042	0.0
0.17192192	0.0
0.17342342	0.0
0.17492492	0.0
0.17642643	0.0
0.17792793	0.0
0.17942943	0.0
0.18093093	0.0
0.18243243	0.0
0.18393393	0.0
0.18543543	0.0
0.18693694	0.0
0.18843845	0.0
0.18993995	0.0
0.19144145	0.0
0.19294295	0.0
0.19444445	0.0
0.19594595	0.0
0.19744745	0.0
0.19894895	0.0
0.20045045	0.0
0.20195195	0.0
0.20345345	0.0
0.20495495	0.0
0.20645645	0.0
0.20795795	0.0
0.20945945	0.0
0.21096095	0.0
0.21246246	0.0
0.21396397	0.0
0.21546547	0.0
0.21696697	0.0
0.21846847	0.0
0.21996997	0.0
0.22147147	0.0
0.22297297	0.0
0.22447447	0.0
0.22597598	0.0
0.22747748	0.0
0.22897898	0.0
0.23048048	0.0
0.23198198	0.0
0.23348348	0.0
0.23498498	0.0
0.23648648	0.0
0.237988	0.0
0.2394895	0.0
0.240991	0.0
0.2424925	0.0
0.243994	0.0
0.2454955	0.0
0.246997	0.0
0.2484985	0.0
0.25	0.0
0.2515015	0.0
0.253003	0.0
0.2545045	0.0
0.256006	0.0
0.2575075	0.0
0.259009	0.0
0.2605105	0.0
0.262012	0.0
0.2635135	0.0
0.265015	0.0
0.2665165	0.0
0.268018	0.0
0.2695195	0.0
0.271021	0.0
0.2725225	0.0
0.274024	0.0
0.2755255	0.0
0.27702704	0.0
0.27852854	0.0
0.28003004	0.0
0.28153154	0.0
0.28303304	0.0
0.28453454	0.0
0.28603604	0.0
0.28753754	0.0
0.28903905	0.0
0.29054055	0.0
0.29204205	2.442825945025347e-05
0.29354355	2.417903441592756e-05
0.29504505	2.3933590270397216e-05
0.29654655	0.00014215046256278775
0.29804805	0.00014072186652897424
0.29954955	0.00016253449322978532
0.30105105	0.0004367730980816915
0.30255255	0.0008876608474084864
0.30405405	0.001442320685531923
0.30555555	0.0019637532023873967
0.30705705	0.002585421097699086
0.30855855	0.004464155584848918
0.31006005	0.007064947554260526
0.31156155	0.009508223110562606
0.31306306	0.013477494964955225
0.31456456	0.017097075035837548
0.31606606	0.025881988540578816
0.31756756	0.033158082173584597
0.31906906	0.0436315229503336
0.32057056	0.05583420229777243
0.32207206	0.07200553975674592
0.32357356	0.08739766539396739
0.3250751	0.1110969833629464
0.3265766	0.1338731803190321
0.3280781	0.15986664471903847
0.3295796	0.19274677627633083
0.3310811	0.2290348099797345
0.3325826	0.2698981042361114
0.3340841	0.30959083646824537
0.3355856	0.3607544276969212
0.3370871	0.4131426561037074
0.3385886	0.46360649672106397
0.3400901	0.5193090921858949
0.3415916	0.5832456374311034
0.3430931	0.6469145072140772
0.3445946	0.7128426180967918
0.3460961	0.7727441134827138
0.3475976	0.8482913619757296
0.3490991	0.9242082157311414
0.3506006	1.010347386232745
0.3521021	1.0664647229054482
0.3536036	1.1502245328134504
0.3551051	1.2168156962607648
0.3566066	1.2956683898509933
0.3581081	1.3639099835271329
0.3596096	1.4276860647074057
0.3611111	1.5110034475353202
0.3626126	1.5779794799247053
0.3641141	1.6426644089787292
0.3656156	1.7095705540222854
0.3671171	1.7726079011335971
0.3686186	1.8258282374420123
0.3701201	1.8861444560571516
0.3716216	1.937856515330557
0.3731231	1.978932797081794
0.3746246	2.0186003853682535
0.37612614	2.0790563048678523
0.37762764	2.1025525829904503
0.37912914	2.13886571562615
0.38063064	2.1640490805127803
0.38213214	2.1836284889906707
0.38363364	2.2233679526125045
0.38513514	2.230685426489837
0.38663664	2.240922056652712
0.38813815	2.24936429546218
0.38963965	2.2675238423105877
0.39114115	2.263788201379086
0.39264265	2.2684127296173644
0.39414415	2.272010715703191
0.39564565	2.2613858981152513
0.39714715	2.2515753970264694
0.39864865	2.244647112781912
0.40015015	2.229736157351455
0.40165165	2.220186559378679
0.40315315	2.2062920797845083
0.40465465	2.1914097854509
0.40615615	2.1734067771942502
0.40765765	2.1408720094113307
0.40915915	2.1258705903159703
0.41066065	2.0923494115912016
0.41216215	2.077924188370749
0.41366366	2.0511716905530037
0.41516516	2.0298469350655877
0.41666666	1.9952360692151927
0.41816816	1.9683895974619638
0.41966966	1.941919194953134
0.42117116	1.9117183692634334
0.42267266	1.8850523774676304
0.42417416	1.856690246154364
0.4256757	1.827773798404406
0.4271772	1.798480700486203
0.4286787	1.7727399670838917
0.4301802	1.7307302248186616
0.4316817	1.7129664309472565
0.4331832	1.6794073076859688
0.4346847	1.6570169147825922
0.4361862	1.629440654194174
0.4376877	1.6028812231263903
0.4391892	1.5748227060176792
0.4406907	1.5450640640158237
0.4421922	1.5249072623629787
0.4436937	1.498202300311469
0.4451952	1.4761393712610749
0.4466967	1.4525082025865537
0.4481982	1.428007012464984
0.4496997	1.405074422883598
0.4512012	1.387457162335908
0.4527027	1.3602602551720633
0.4542042	1.335428361287071
0.4557057	1.314172662834752
0.4572072	1.2914689040694083
0.4587087	1.2789530932485644
0.4602102	1.2508893449527139
0.4617117	1.2351817918118952
0.4632132	1.2124240278546705
0.4647147	1.2067859338829248
0.4662162	1.184111267139865
0.4677177	1.1732332765642917
0.4692192	1.1499285350494681
0.4707207	1.138140892307812
0.4722222	1.1179173532605224
0.4737237	1.1040448483404903
0.4752252	1.0917990916444245
0.47672674	1.0697043528631611
0.47822824	1.0634706127683682
0.47972974	1.050627397408509
0.48123124	1.0374910087225757
0.48273274	1.0245655513151768
0.48423424	1.0157943880015659
0.48573574	1.001306636194126
0.48723724	0.9880641460616564
0.48873875	0.9778524136602018
0.49024025	0.9656519838085635
0.49174175	0.9596719843380491
0.49324325	0.9467246722966248
0.49474475	0.9361685998281019
0.49624625	0.9245088843987143
0.49774775	0.9186473309091368
0.49924925	0.9070138458337572
0.5007508	0.9010223222373765
0.5022522	0.8910834805522323
0.5037538	0.8873547992565507
0.5052552	0.8770854596183683
0.5067568	0.8693195092735992
0.5082582	0.8640746374954641
0.5097598	0.8524100594800108
0.5112612	0.8426060535184826
0.5127628	0.838328826362846
0.5142642	0.8351807667597015
0.5157658	0.8322729064715195
0.5172672	0.8236781178744765
0.5187688	0.8190975739011016
0.5202702	0.8151654812082445
0.5217718	0.805039243761884
0.5232732	0.8067674479211251
0.5247748	0.8004316167802844
0.52627623	0.7914837099035841
0.5277778	0.7890082573637558
0.52927923	0.781585259282673
0.5307808	0.7781545909093167
0.53228223	0.7761120631194964
0.5337838	0.772768820152828
0.53528523	0.7651243974747622
0.5367868	0.7627698590721207
0.53828824	0.7639432573818501
0.5397898	0.7583419604369557
0.54129124	0.7558104665117157
0.5427928	0.7524753700514145
0.54429424	0.7520321495765819
0.5457958	0.7493181442157495
0.54729724	0.7480374496055663
0.5487988	0.7445213122649883
0.5503003	0.745597177274497
0.5518018	0.7433515688347412
0.55330336	0.7416740357176732
0.5548048	0.7404792091555609
0.55630636	0.7334279630645306
0.5578078	0.7323215118230448
0.55930936	0.7360477129629707
0.5608108	0.7298613793665955
0.56231236	0.7345142975159559
0.5638138	0.7331251919514888
0.56531537	0.7318855202426574
0.5668168	0.7308849209429176
0.56831837	0.7359509333791328
0.5698198	0.7340507403799533
0.57132137	0.7312120980920452
0.5728228	0.7324984641857645
0.57432437	0.7341905975175842
0.5758258	0.735475457940767
0.5773274	0.7327955112516601
0.5788288	0.7377961386628569
0.5803304	0.7332355827659867
0.5818318	0.7370296751685029
0.5833334	0.7364905058852815
0.5848348	0.7373680180495296
0.5863364	0.7366548352726795
0.5878378	0.7468660166413466
0.5893394	0.7479922729620219
0.5908408	0.7453031413166805
0.5923424	0.7524782275130827
0.5938438	0.7515471622312221
0.5953454	0.7551130137835577
0.5968468	0.7520961489711027
0.5983484	0.7548997009664602
0.5998498	0.7597818535356337
0.6013514	0.7628717842538434
0.6028528	0.7630577868577497
0.6043544	0.763823717685328
0.6058558	0.7690681836806296
0.6073574	0.7702452297704788
0.6088588	0.7748632543840792
0.6103604	0.7768466348740912
0.6118618	0.78093512389806
0.6133634	0.7835731084932844
0.6148648	0.7865380791837883
0.6163664	0.7921916458905756
0.6178678	0.798029090376364
0.6193694	0.8002390343785034
0.6208708	0.8005884494003609
0.6223724	0.808931266973106
0.62387383	0.8114045043717367
0.6253754	0.8194353529992668
0.62687683	0.818889257251032
0.6283784	0.8237218468617017
0.62987983	0.8323525034014922
0.6313814	0.8310307071984614
0.63288283	0.8358123264314032
0.6343844	0.8398672661509109
0.63588583	0.8492461546921214
0.6373874	0.850784243887449
0.63888884	0.8500130040650364
0.6403904	0.862645433294532
0.64189184	0.8650920028727935
0.6433934	0.8652824698053966
0.64489484	0.8739323197154523
0.6463964	0.8805087563158813
0.64789784	0.8880973811015384
0.6493994	0.8882475587260814
0.65090096	0.8949127974991937
0.6524024	0.9028369683934859
0.65390396	0.9017040274895504
0.6554054	0.9125077301774
0.65690696	0.9151515947049919
0.6584084	0.9149160018833962
0.65990996	0.9271507851679485
0.6614114	0.9316120989651222
0.66291296	0.9377161735182528
0.6644144	0.9458985745022144
0.66591597	0.946325575003421
0.6674174	0.9502518780315438
0.66891897	0.9610387607299065
0.6704204	0.9679605892091978
0.67192197	0.9663710604149919
0.6734234	0.9736392978682029
0.67492497	0.981313077786864
0.6764264	0.9889695087153582
0.677928	0.988465139499095
0.6794294	0.9948433473623979
0.680931	0.9977774220454795
0.6824324	1.008226942660529
0.683934	1.0135383127130249
0.6854354	1.0192413026184421
0.686937	1.0252918559056712
0.6884384	1.02687518369541
0.68994	1.035927989736267
0.6914414	1.0415367485722629
0.692943	1.0452095160458392
0.6944444	1.0499307841664198
0.695946	1.05519346311306
0.6974474	1.0565931769578694
0.698949	1.0647207239817316
0.7004504	1.0682487635776223
0.701952	1.07260932823835
0.7034534	1.0783624983109403
0.704955	1.0849118234935724
0.7064564	1.0916350430420045
0.707958	1.0918106665620513
0.7094594	1.0980428375818492
0.710961	1.1050714370359684
0.7124624	1.1067524064614223
0.713964	1.109978432095331
0.7154654	1.1154096816026757
0.716967	1.1182565151175858
0.7184684	1.1275249490638193
0.71997	1.1277266737105371
0.7214714	1.132215895637325
0.722973	1.1338585266498271
0.72447443	1.1389989793984872
0.725976	1.143106472334152
0.72747743	1.1424848321709051
0.728979	1.1463197298022807
0.73048043	1.1533234409814976
0.731982	1.1538538186763645
0.73348343	1.1560824958231644
0.734985	1.1587970842247621
0.73648643	1.164169301032108
0.737988	1.1656644716822262
0.73948944	1.165956502420051
0.740991	1.1700582665600554
0.74249244	1.1670606686716147
0.743994	1.1698398831955517
0.74549544	1.1723481884203986
0.746997	1.1708881614258524
0.74849844	1.1750152876696665
0.75	1.1728452990394487
0.75150156	1.1736379959822805
0.753003	1.1768104732347453
0.75450456	1.1758294456241671
0.756006	1.176552178542966
0.75750756	1.1744989669011232
0.759009	1.174753072550944
0.76051056	1.1763081420709973
0.762012	1.1736799998654477
0.76351357	1.1741140793939973
0.765015	1.1713808776060657
0.76651657	1.1720234610539921
0.768018	1.1698939391547827
0.76951957	1.169497868956785
0.771021	1.1669846471293046
0.77252257	1.1637805771175411
0.774024	1.1647632293512098
0.77552557	1.1651522476613632
0.777027	1.1601428745045055
0.7785286	1.160778173535543
0.78003	1.1556377276486633
0.7815316	1.1544617119011353
0.783033	1.1509499638219254
0.7845346	1.1501563620796331
0.786036	1.144734314422534
0.7875376	1.1413052891920845
0.789039	1.142869931155778
0.7905406	1.1412467024503286
0.792042	1.1377979409399293
0.7935436	1.1287313284305176
0.795045	1.1297900835343804
0.7965466	1.1237061734668539
0.798048	1.1231280111070345
0.7995496	1.1164430061296085
0.801051	1.1167959348504588
0.8025526	1.1125293550620095
0.804054	1.1081948352968378
0.8055556	1.1029262590740119
0.807057	1.1019190737346742
0.8085586	1.0995744846974531
0.81006	1.095605832220087
0.8115616	1.0938112363677954
0.813063	1.0870816669412866
0.8145646	1.0833599499009963
0.816066	1.079806269076376
0.8175676	1.0749976281431
0.819069	1.0747339387928208
0.8205706	1.071288212077137
0.822072	1.0628585620935687
0.8235736	1.063609489607423
0.82507503	1.0581182411433148
0.8265766	1.0550431386331145
0.82807803	1.0513393378520726
0.8295796	1.048956799351539
0.83108103	1.0442437200628254
0.8325826	1.0427444289174252
0.83408403	1.0369366705944967
0.8355856	1.0336803680525644
0.83708704	1.0320485880593535
0.8385886	1.0262612571324876
0.84009004	1.0239795242472427
0.8415916	1.0232658188797175
0.84309304	1.0184067005801665
0.8445946	1.013186138773272
0.84609604	1.0081847362259047
0.8475976	1.009264170646703
0.84909904	1.0058868639887704
0.8506006	1.002174050760486
0.85210216	0.9963747040082884
0.8536036	0.9972650291153592
0.85510516	0.9938331708749575
0.8566066	0.9891885671229053
0.85810816	0.986962346326718
0.8596096	0.9835272050384263
0.86111116	0.9810544294531275
0.8626126	0.9786710203755923
0.86411417	0.9785614702878488
0.8656156	0.9744263989640255
0.86711717	0.9732399942225903
0.8686186	0.9698912694743204
0.87012017	0.9679113468001858
0.8716216	0.9641761522864043
0.87312317	0.9627096595229783
0.8746246	0.9563075011330534
0.87612617	0.9606675947108944
0.8776276	0.9552736204479679
0.8791292	0.952959574934822
0.8806306	0.9530093643773849
0.8821322	0.9499048959528339
0.8836336	0.9531424950178025
0.8851352	0.9494921692950736
0.8866366	0.9466825042955234
0.8881382	0.9444650982810798
0.8896396	0.9437684007396779
0.8911412	0.9432206116918248
0.8926426	0.9376902820398594
0.8941442	0.939360718128948
0.8956456	0.938004769525682
0.8971472	0.9358995038254574
0.8986486	0.9362126100672563
0.9001502	0.9339269376819893
0.9016516	0.932079142361204
0.9031532	0.928312829630694
0.9046546	0.9268728567828131
0.9061562	0.9224711536273373
0.9076576	0.9244263427025285
0.9091592	0.9234978600271214
0.9106606	0.9159101647013972
0.9121622	0.9161573241559344
0.9136636	0.9133513546355327
0.9151652	0.9140788874796765
0.9166666	0.9101693218478834
0.9181682	0.9084217309561278
0.9196696	0.9060445627386728
0.9211712	0.9055689987179527
0.9226726	0.9059728029504871
0.9241742	0.9013981779229737
0.92567563	0.9040739723964384
0.9271772	0.9027614943103293
0.92867863	0.8990660672510393
0.9301802	0.8987503101217182
0.93168163	0.898164327272029
0.9331832	0.8957489305691432
0.93468463	0.8961112567260371
0.9361862	0.8952928730501495
0.93768764	0.8933653333720363
0.9391892	0.8933216365247487
0.94069064	0.8940794462829916
0.9421922	0.8899428712330222
0.94369364	0.8895836557763127
0.9451952	0.8890680708155347
0.94669664	0.8902195565282273
0.9481982	0.8881040230753638
0.9496997	0.8907150697966314
0.9512012	0.8845394335854381
0.95270276	0.8883932660813736
0.9542042	0.8831278043740727
0.95570576	0.8877178300784605
0.9572072	0.8838526590096164
0.95870876	0.8856258527890727
0.9602102	0.8846777660585935
0.96171176	0.8870487283679223
0.9632132	0.884497350810315
0.96471477	0.8830483790155235
0.9662162	0.8835411162097703
0.96771777	0.881904741511106
0.9692192	0.8827018118713901
0.97072077	0.8827319813791105
0.9722222	0.8844226145297328
0.97372377	0.8846392840733416
0.9752252	0.883699345006521
0.9767268	0.8824227057482193
0.9782282	0.8819251309537449
0.9797298	0.8817201004376818
0.9812312	0.8834149592287528
0.9827328	0.8835352953398559
0.9842342	0.8857146006475412
0.9857358	0.8868624659218745
0.9872372	0.8876190463466178
0.9887388	0.8837031560122952
0.9902402	0.8819796214501574
0.9917418	0.8824958056037597
0.9932432	0.8835705828192658
0.9947448	0.8836268947649792
0.9962462	0.8842699338723572
0.9977478	0.8847286060301167
0.9992492	0.8841682401848394
