# Supplementary material for: Peering inside the black box by learning the relevance of many-body functions in neural network potentials
Source: Nat Commun. 2025 Nov 10;16:9898. doi: 10.1038/s41467-025-65863-0 (PMC12603069; doi:10.1038/s41467-025-65863-0)
Supplement: Supplementary file 13 — Source Data Fig S1 [file 41467_2025_65863_MOESM13_ESM.zip › fig_s1_wm_IMC_SchNet_results_cutoff/cg_rdf_methane_IMC.csv]

r	gr
0.00075075077	0.0
0.0022522523	0.0
0.0037537538	0.0
0.0052552554	0.0
0.006756757	0.0
0.008258259	0.0
0.0097597595	0.0
0.011261262	0.0
0.012762763	0.0
0.014264265	0.0
0.015765766	0.0
0.017267268	0.0
0.018768769	0.0
0.02027027	0.0
0.021771772	0.0
0.023273274	0.0
0.024774775	0.0
0.026276276	0.0
0.027777778	0.0
0.02927928	0.0
0.030780781	0.0
0.03228228	0.0
0.033783786	0.0
0.035285287	0.0
0.036786787	0.0
0.038288288	0.0
0.03978979	0.0
0.04129129	0.0
0.042792793	0.0
0.044294294	0.0
0.045795795	0.0
0.0472973	0.0
0.0487988	0.0
0.0503003	0.0
0.0518018	0.0
0.0533033	0.0
0.054804806	0.0
0.056306306	0.0
0.057807807	0.0
0.05930931	0.0
0.06081081	0.0
0.062312312	0.0
0.06381381	0.0
0.06531531	0.0
0.066816814	0.0
0.06831832	0.0
0.06981982	0.0
0.07132132	0.0
0.072822824	0.0
0.074324325	0.0
0.075825825	0.0
0.077327326	0.0
0.07882883	0.0
0.08033033	0.0
0.08183183	0.0
0.083333336	0.0
0.08483484	0.0
0.08633634	0.0
0.08783784	0.0
0.08933934	0.0
0.09084084	0.0
0.09234234	0.0
0.09384385	0.0
0.09534535	0.0
0.09684685	0.0
0.09834835	0.0
0.09984985	0.0
0.10135135	0.0
0.10285285	0.0
0.10435435	0.0
0.10585585	0.0
0.10735736	0.0
0.10885886	0.0
0.11036036	0.0
0.11186186	0.0
0.11336336	0.0
0.11486486	0.0
0.116366364	0.0
0.117867865	0.0
0.11936937	0.0
0.12087087	0.0
0.122372374	0.0
0.123873875	0.0
0.12537538	0.0
0.12687688	0.0
0.12837838	0.0
0.12987988	0.0
0.13138138	0.0
0.13288288	0.0
0.13438438	0.0
0.13588588	0.0
0.1373874	0.0
0.1388889	0.0
0.1403904	0.0
0.1418919	0.0
0.1433934	0.0
0.1448949	0.0
0.1463964	0.0
0.1478979	0.0
0.1493994	0.0
0.1509009	0.0
0.1524024	0.0
0.1539039	0.0
0.1554054	0.0
0.1569069	0.0
0.1584084	0.0
0.1599099	0.0
0.1614114	0.0
0.1629129	0.0
0.16441442	0.0
0.16591592	0.0
0.16741742	0.0
0.16891892	0.0
0.17042042	0.0
0.17192192	0.0
0.17342342	0.0
0.17492492	0.0
0.17642643	0.0
0.17792793	0.0
0.17942943	0.0
0.18093093	0.0
0.18243243	0.0
0.18393393	0.0
0.18543543	0.0
0.18693694	0.0
0.18843845	0.0
0.18993995	0.0
0.19144145	0.0
0.19294295	0.0
0.19444445	0.0
0.19594595	0.0
0.19744745	0.0
0.19894895	0.0
0.20045045	0.0
0.20195195	0.0
0.20345345	0.0
0.20495495	0.0
0.20645645	0.0
0.20795795	0.0
0.20945945	0.0
0.21096095	0.0
0.21246246	0.0
0.21396397	0.0
0.21546547	0.0
0.21696697	0.0
0.21846847	0.0
0.21996997	0.0
0.22147147	0.0
0.22297297	0.0
0.22447447	0.0
0.22597598	0.0
0.22747748	0.0
0.22897898	0.0
0.23048048	0.0
0.23198198	0.0
0.23348348	0.0
0.23498498	0.0
0.23648648	0.0
0.237988	0.0
0.2394895	0.0
0.240991	0.0
0.2424925	0.0
0.243994	0.0
0.2454955	0.0
0.246997	0.0
0.2484985	0.0
0.25	0.0
0.2515015	0.0
0.253003	0.0
0.2545045	0.0
0.256006	0.0
0.2575075	0.0
0.259009	0.0
0.2605105	0.0
0.262012	0.0
0.2635135	0.0
0.265015	0.0
0.2665165	0.0
0.268018	0.0
0.2695195	0.0
0.271021	0.0
0.2725225	0.0
0.274024	0.0
0.2755255	0.0
0.27702704	0.0
0.27852854	0.0
0.28003004	0.0
0.28153154	0.0
0.28303304	0.0
0.28453454	0.0
0.28603604	0.0
0.28753754	0.0
0.28903905	0.0
0.29054055	0.0
0.29204205	0.0
0.29354355	0.0
0.29504505	0.0
0.29654655	0.0
0.29804805	0.0
0.29954955	0.000579900227712775
0.30105105	0.0
0.30255255	0.0
0.30405405	0.0
0.30555555	0.0005573269099229906
0.30705705	0.001655664942891484
0.30855855	0.0021861245405155566
0.31006005	0.007036236924083023
0.31156155	0.0069685877636294505
0.31306306	0.01327289585877224
0.31456456	0.018931022948100874
0.31606606	0.023439273372352163
0.31756756	0.03972929479972665
0.31906906	0.0408892309635099
0.32057056	0.06633052833466893
0.32207206	0.08377202387782887
0.32357356	0.10138493920700195
0.3250751	0.1216217004103677
0.3265766	0.15173265162652205
0.3280781	0.15083105366883762
0.3295796	0.19927985228410888
0.3310811	0.24114814613932198
0.3325826	0.2709643720238143
0.3340841	0.34452665407438476
0.3355856	0.34422237555988644
0.3370871	0.43366666834368334
0.3385886	0.48202476570844627
0.3400901	0.510170315104471
0.3415916	0.6033542689810303
0.3430931	0.6767689925298275
0.3445946	0.717336084931523
0.3460961	0.7914853288727666
0.3475976	0.8794161472972252
0.3490991	0.9931188498150116
0.3506006	1.0447438592052676
0.3521021	1.1122388386990338
0.3536036	1.1989472537726387
0.3551051	1.2461848564490534
0.3566066	1.3200044513963658
0.3581081	1.3884825537635954
0.3596096	1.4296231890493079
0.3611111	1.5099403116606342
0.3626126	1.5449495476485842
0.3641141	1.6625305556292833
0.3656156	1.6675968017443787
0.3671171	1.7875615483789724
0.3686186	1.8373606549223325
0.3701201	1.8616208350230536
0.3716216	1.9471931906050337
0.3731231	1.9704368481641836
0.3746246	2.043603767837965
0.37612614	2.065252675803666
0.37762764	2.1083328752910053
0.37912914	2.132934373485385
0.38063064	2.1373345503935717
0.38213214	2.2435062859008066
0.38363364	2.1616355995412415
0.38513514	2.2040963636458626
0.38663664	2.230871411199999
0.38813815	2.205005622376172
0.38963965	2.2548796372054523
0.39114115	2.2620837262970044
0.39264265	2.2640664645517776
0.39414415	2.209663677223554
0.39564565	2.2414548743253357
0.39714715	2.2407081596155587
0.39864865	2.213708578281255
0.40015015	2.1792561494194236
0.40165165	2.153936723459605
0.40315315	2.100499686181758
0.40465465	2.1710430379597563
0.40615615	2.1291563425917905
0.40765765	2.1191318155424503
0.40915915	2.0684950404921127
0.41066065	2.048443999234056
0.41216215	2.0268264482920637
0.41366366	2.047710814822558
0.41516516	1.998498961854424
0.41666666	1.9589662430739272
0.41816816	1.905920957423994
0.41966966	1.890249409815673
0.42117116	1.8586139554663244
0.42267266	1.8602870731741137
0.42417416	1.7901465909588357
0.4256757	1.789879704711263
0.4271772	1.756808004021615
0.4286787	1.7196039278160622
0.4301802	1.7017257944890674
0.4316817	1.6873859621148635
0.4331832	1.6471486330832192
0.4346847	1.6338590120402934
0.4361862	1.6333040476124658
0.4376877	1.6172178683208884
0.4391892	1.5632999858859677
0.4406907	1.5387293489806249
0.4421922	1.4939618327067925
0.4436937	1.479112197743454
0.4451952	1.483065280935202
0.4466967	1.4102612455560013
0.4481982	1.4554876565347663
0.4496997	1.4151665804592684
0.4512012	1.367422465188092
0.4527027	1.357357188333947
0.4542042	1.3171141427263158
0.4557057	1.3357711386299482
0.4572072	1.3013597682407971
0.4587087	1.3057182287052398
0.4602102	1.2387407594683115
0.4617117	1.2277671134558052
0.4632132	1.2610531314072637
0.4647147	1.2003851816818698
0.4662162	1.2039179908111086
0.4677177	1.1850194538971672
0.4692192	1.1526364227531567
0.4707207	1.1704157455695319
0.4722222	1.133358346556806
0.4737237	1.1333623996439584
0.4752252	1.0997028977509937
0.47672674	1.0992145758691807
0.47822824	1.0802635762498753
0.47972974	1.1011007960927315
0.48123124	1.0526677259668125
0.48273274	1.0365284402109296
0.48423424	1.0387633773445129
0.48573574	1.0184609881016313
0.48723724	1.0218393861542223
0.48873875	0.9992254392882466
0.49024025	1.0048100973563705
0.49174175	0.9840534136252489
0.49324325	0.972290953499527
0.49474475	0.9680981763209456
0.49624625	0.9510537936871941
0.49774775	0.953307687882191
0.49924925	0.9592669149671188
0.5007508	0.9446045552807951
0.5022522	0.9401936390475331
0.5037538	0.9343998321176514
0.5052552	0.9372112426286969
0.5067568	0.9012760131472758
0.5082582	0.8862868375998771
0.5097598	0.9043024718807577
0.5112612	0.8786871605852684
0.5127628	0.8816715874222569
0.5142642	0.8786857250345033
0.5157658	0.8522615676292628
0.5172672	0.8630720650452084
0.5187688	0.8609861135657457
0.5202702	0.8662079887452795
0.5217718	0.8545399975810173
0.5232732	0.852877011826059
0.5247748	0.851978557051661
0.52627623	0.8262606774176858
0.5277778	0.8241756898629168
0.52927923	0.832516021319858
0.5307808	0.8344632526851029
0.53228223	0.8165341244406813
0.5337838	0.8083026340945603
0.53528523	0.8150265121897194
0.5367868	0.8088443365239785
0.53828824	0.8029104887906021
0.5397898	0.7898718424062362
0.54129124	0.8089445368165048
0.5427928	0.7924571582712533
0.54429424	0.7877433782689282
0.5457958	0.7841119592640933
0.54729724	0.7984044478399983
0.5487988	0.7760781145103814
0.5503003	0.7939787270796285
0.5518018	0.7847442584528171
0.55330336	0.7877960528035681
0.5548048	0.7705124063209398
0.55630636	0.7693960646195463
0.5578078	0.7461924138239077
0.55930936	0.7521719330701789
0.5608108	0.7416926393913541
0.56231236	0.7507435739262543
0.5638138	0.7413496148941433
0.56531537	0.7372500931764323
0.5668168	0.7589377512166464
0.56831837	0.7486515383884412
0.5698198	0.7442273915461058
0.57132137	0.7358567612011562
0.5728228	0.7442246547398863
0.57432437	0.7409595321554183
0.5758258	0.7215646176560466
0.5773274	0.7554430426062756
0.5788288	0.735841155648591
0.5803304	0.737910505592052
0.5818318	0.7560907256754118
0.5833334	0.735075495285796
0.5848348	0.754120258425984
0.5863364	0.756775356556483
0.5878378	0.7752001342892496
0.5893394	0.7604705772193457
0.5908408	0.7722588825301548
0.5923424	0.7806506295685219
0.5938438	0.7734720157166836
0.5953454	0.7755929159121011
0.5968468	0.7823523160481147
0.5983484	0.771603365187923
0.5998498	0.7678959869701265
0.6013514	0.7855002962128596
0.6028528	0.7775805012042943
0.6043544	0.7808514058728052
0.6058558	0.7813754732192169
0.6073574	0.7818943708812938
0.6088588	0.7926337574126147
0.6103604	0.7965632996284646
0.6118618	0.7819616146808915
0.6133634	0.7714929141137067
0.6148648	0.7931954125325508
0.6163664	0.7937174379938347
0.6178678	0.7974987651024542
0.6193694	0.8077404753293178
0.6208708	0.8010032683204266
0.6223724	0.8099068528459678
0.62387383	0.8122941627271505
0.6253754	0.8331452712326702
0.62687683	0.8147288296220359
0.6283784	0.8552478123699218
0.62987983	0.826264059325739
0.6313814	0.8315890186824754
0.63288283	0.8283100070429562
0.6343844	0.8478046736806432
0.63588583	0.8494578401146413
0.6373874	0.852234313104644
0.63888884	0.8645734037381444
0.6403904	0.8542972673198576
0.64189184	0.8702590359692427
0.6433934	0.8841726897329559
0.64489484	0.8915761118746564
0.6463964	0.8896812889614156
0.64789784	0.8980784876883541
0.6493994	0.9064790121243361
0.65090096	0.9246984521604704
0.6524024	0.8953818881995171
0.65390396	0.9062351822410548
0.6554054	0.913127021923934
0.65690696	0.9149701202385294
0.6584084	0.9226920823603136
0.65990996	0.9475359959056856
0.6614114	0.9424042974596448
0.66291296	0.9307924068220566
0.6644144	0.9255326177968164
0.66591597	0.9416624439908171
0.6674174	0.9490031673457096
0.66891897	0.9692745386002265
0.6704204	0.9912167953224679
0.67192197	0.9670926321234635
0.6734234	0.974378195498242
0.67492497	0.9889955213046747
0.6764264	0.980070593080048
0.677928	0.9918023153154837
0.6794294	1.0108697399060331
0.680931	0.9867877870211784
0.6824324	0.9977491418664741
0.683934	1.0102828682268312
0.6854354	1.024132460519388
0.686937	1.0437056927756772
0.6884384	1.0467353688822643
0.68994	1.0351856896782894
0.6914414	1.0479925982257636
0.692943	1.027745353744847
0.6944444	1.0555798902903284
0.695946	1.0584363535339376
0.6974474	1.0268092577066248
0.698949	1.0680024019436063
0.7004504	1.0801794043365887
0.701952	1.0585650421499544
0.7034534	1.0720314242168643
0.704955	1.0722808016371561
0.7064564	1.0898352001633957
0.707958	1.0914463602358024
0.7094594	1.0881706404772409
0.710961	1.1030406059195583
0.7124624	1.0871207635328741
0.713964	1.104700285123742
0.7154654	1.1082935351780618
0.716967	1.098205662472689
0.7184684	1.1195233885718
0.71997	1.1262945479124258
0.7214714	1.1282253939121776
0.722973	1.1325859981643434
0.72447443	1.1374205472912378
0.725976	1.1386468163896297
0.72747743	1.1531220399539308
0.728979	1.1288846330710134
0.73048043	1.1254357879351558
0.731982	1.1539243888846948
0.73348343	1.11787616042517
0.734985	1.1388290918990032
0.73648643	1.1408225507495384
0.737988	1.1624397204623034
0.73948944	1.1417563903218046
0.740991	1.1451890322980094
0.74249244	1.1441442022716366
0.743994	1.150708402436698
0.74549544	1.1418787582933094
0.746997	1.1503441771907175
0.74849844	1.1330942184785384
0.75	1.1414732279769413
0.75150156	1.115130374317905
0.753003	1.1235279878900755
0.75450456	1.1279285625725086
0.756006	1.12062781536888
0.75750756	1.1268056445911758
0.759009	1.1312830239804905
0.76051056	1.1407761637778229
0.762012	1.144791899575175
0.76351357	1.123783396663768
0.765015	1.136801448744465
0.76651657	1.1240345590727512
0.768018	1.1351604161406241
0.76951957	1.1382031748314625
0.771021	1.121002757295353
0.77252257	1.1403562727830359
0.774024	1.1095453846097736
0.77552557	1.120117539560401
0.777027	1.113999452099297
0.7785286	1.1079777789813148
0.78003	1.1032973251690403
0.7815316	1.102888289073167
0.783033	1.0999364340584161
0.7845346	1.0901594477738983
0.786036	1.0999721027670897
0.7875376	1.0837857425987232
0.789039	1.0827550266262542
0.7905406	1.0803884330655797
0.792042	1.0852674272169809
0.7935436	1.060080071902354
0.795045	1.0749481634690088
0.7965466	1.0583429626029814
0.798048	1.0577127347004625
0.7995496	1.073669782482174
0.801051	1.087686893680954
0.8025526	1.0727721531850005
0.804054	1.0832413669135148
0.8055556	1.0637670541298352
0.807057	1.064983448649152
0.8085586	1.0687591858034902
0.81006	1.0700273526559767
0.8115616	1.0704170237507047
0.813063	1.0728503475414897
0.8145646	1.0631674105016282
0.816066	1.0557434038393894
0.8175676	1.071183125557249
0.819069	1.0583335984378526
0.8205706	1.065438743427365
0.822072	1.063385613365466
0.8235736	1.047712659605583
0.82507503	1.0477262958849702
0.8265766	1.0386564956713573
0.82807803	1.0516029458178813
0.8295796	1.0471766272515932
0.83108103	1.0664578444119706
0.8325826	1.0476174837494399
0.83408403	1.0391943467068376
0.8355856	1.045736899439373
0.83708704	1.0277468203444582
0.8385886	1.0380572440781757
0.84009004	1.0367729811962294
0.8415916	1.0341947935581217
0.84309304	1.038624043213473
0.8445946	1.0237835720799173
0.84609604	1.0176062346553412
0.8475976	1.0110917766038756
0.84909904	1.0369753269931432
0.8506006	1.0070466221828522
0.85210216	1.024735783081677
0.8536036	1.0129845694171893
0.85510516	1.0181996493556278
0.8566066	1.024830671636282
0.85810816	1.003026195095869
0.8596096	1.0001574106477953
0.86111116	1.0044663779905116
0.8626126	1.010405780078397
0.86411417	0.9930984771244739
0.8656156	1.0124390007864785
0.86711717	1.0060224609754491
0.8686186	0.9994432274890853
0.87012017	1.0099538410137232
0.8716216	1.0009406265523966
0.87312317	1.0002817531726227
0.8746246	0.984271875771387
0.87612617	0.9884199328856972
0.8776276	0.9927591956209997
0.8791292	0.9911776913800845
0.8806306	0.976657218984756
0.8821322	0.9797049135558368
0.8836336	0.967554563438154
0.8851352	0.9829656984198557
0.8866366	0.9856468787913046
0.8881382	0.9830489715917418
0.8896396	0.968158005826505
0.8911412	0.9640475516471231
0.8926426	0.988943065415254
0.8941442	0.9713833065994028
0.8956456	0.9608655606443561
0.8971472	0.9733526892584843
0.8986486	0.9581948069893541
0.9001502	0.9743808756561188
0.9016516	0.9746018260883262
0.9031532	0.9452698295619845
0.9046546	0.9709386569961305
0.9061562	0.9513815700961462
0.9076576	0.9435598636515258
0.9091592	0.9458469195548146
0.9106606	0.9665182057757775
0.9121622	0.9355219156986802
0.9136636	0.9454026737028143
0.9151652	0.9519879486164711
0.9166666	0.9443640978362656
0.9181682	0.9329335845626573
0.9196696	0.9460164274476823
0.9211712	0.929687855092222
0.9226726	0.933391247845441
0.9241742	0.9242012518477682
0.92567563	0.9430191350791916
0.9271772	0.9342060556995354
0.92867863	0.9230971549857215
0.9301802	0.9271087193177563
0.93168163	0.9230335133674481
0.9331832	0.9053153187849166
0.93468463	0.9177154690897745
0.9361862	0.9303190666568026
0.93768764	0.9016075581203825
0.9391892	0.9125896198322884
0.94069064	0.9140206845765165
0.9421922	0.8987508381609995
0.94369364	0.9130127950554392
0.9451952	0.9053428863915561
0.94669664	0.9137770834991732
0.9481982	0.9073686878215145
0.9496997	0.8909095477596433
0.9512012	0.9148767371787851
0.95270276	0.8981662592645219
0.9542042	0.8953027199995713
0.95570576	0.8867213004581103
0.9572072	0.90332105482138
0.95870876	0.9024674522380536
0.9602102	0.9006727868118088
0.96171176	0.8857549422402625
0.9632132	0.8853565127624955
0.96471477	0.8961300473228146
0.9662162	0.9005941840892955
0.96771777	0.8970723473377172
0.9692192	0.8916461831400381
0.97072077	0.8902720968989556
0.9722222	0.883994590466999
0.97372377	0.8829693421640615
0.9752252	0.8907714299483962
0.9767268	0.8987611898577107
0.9782282	0.8855743817390387
0.9797298	0.8965251594801344
0.9812312	0.8839415291776201
0.9827328	0.8996672566669683
0.9842342	0.8941995284169445
0.9857358	0.8874433899311998
0.9872372	0.8906827844765003
0.9887388	0.8944637631440794
0.9902402	0.8887883783152123
0.9917418	0.8909123955639133
0.9932432	0.8888566559089096
0.9947448	0.8894832142457323
0.9962462	0.8824634887477505
0.9977478	0.890725219440185
0.9992492	0.8891400412175713
