# Supplementary material for: Peering inside the black box by learning the relevance of many-body functions in neural network potentials
Source: Nat Commun. 2025 Nov 10;16:9898. doi: 10.1038/s41467-025-65863-0 (PMC12603069; doi:10.1038/s41467-025-65863-0)
Supplement: Supplementary file 13 — Source Data Fig S1 [file 41467_2025_65863_MOESM13_ESM.zip › fig_s1_wm_IMC_SchNet_results_cutoff/cg_rdf_methane_PaiNN.csv]

r	gr
0.00075075077	0.0
0.0022522523	0.0
0.0037537538	0.0
0.0052552554	0.0
0.006756757	0.0
0.008258259	0.0
0.0097597595	0.0
0.011261262	0.0
0.012762763	0.0
0.014264265	0.0
0.015765766	0.0
0.017267268	0.0
0.018768769	0.0
0.02027027	0.0
0.021771772	0.0
0.023273274	0.0
0.024774775	0.0
0.026276276	0.0
0.027777778	0.0
0.02927928	0.0
0.030780781	0.0
0.03228228	0.0
0.033783786	0.0
0.035285287	0.0
0.036786787	0.0
0.038288288	0.0
0.03978979	0.0
0.04129129	0.0
0.042792793	0.0
0.044294294	0.0
0.045795795	0.0
0.0472973	0.0
0.0487988	0.0
0.0503003	0.0
0.0518018	0.0
0.0533033	0.0
0.054804806	0.0
0.056306306	0.0
0.057807807	0.0
0.05930931	0.0
0.06081081	0.0
0.062312312	0.0
0.06381381	0.0
0.06531531	0.0
0.066816814	0.0
0.06831832	0.0
0.06981982	0.0
0.07132132	0.0
0.072822824	0.0
0.074324325	0.0
0.075825825	0.0
0.077327326	0.0
0.07882883	0.0
0.08033033	0.0
0.08183183	0.0
0.083333336	0.0
0.08483484	0.0
0.08633634	0.0
0.08783784	0.0
0.08933934	0.0
0.09084084	0.0
0.09234234	0.0
0.09384385	0.0
0.09534535	0.0
0.09684685	0.0
0.09834835	0.0
0.09984985	0.0
0.10135135	0.0
0.10285285	0.0
0.10435435	0.0
0.10585585	0.0
0.10735736	0.0
0.10885886	0.0
0.11036036	0.0
0.11186186	0.0
0.11336336	0.0
0.11486486	0.0
0.116366364	0.0
0.117867865	0.0
0.11936937	0.0
0.12087087	0.0
0.122372374	0.0
0.123873875	0.0
0.12537538	0.0
0.12687688	0.0
0.12837838	0.0
0.12987988	0.0
0.13138138	0.0
0.13288288	0.0
0.13438438	0.0
0.13588588	0.0
0.1373874	0.0
0.1388889	0.0
0.1403904	0.0
0.1418919	0.0
0.1433934	0.0
0.1448949	0.0
0.1463964	0.0
0.1478979	0.0
0.1493994	0.0
0.1509009	0.0
0.1524024	0.0
0.1539039	0.0
0.1554054	0.0
0.1569069	0.0
0.1584084	0.0
0.1599099	0.0
0.1614114	0.0
0.1629129	0.0
0.16441442	0.0
0.16591592	0.0
0.16741742	0.0
0.16891892	0.0
0.17042042	0.0
0.17192192	0.0
0.17342342	0.0
0.17492492	0.0
0.17642643	0.0
0.17792793	0.0
0.17942943	0.0
0.18093093	0.0
0.18243243	0.0
0.18393393	0.0
0.18543543	0.0
0.18693694	0.0
0.18843845	0.0
0.18993995	0.0
0.19144145	0.0
0.19294295	0.0
0.19444445	0.0
0.19594595	0.0
0.19744745	0.0
0.19894895	0.0
0.20045045	0.0
0.20195195	0.0
0.20345345	0.0
0.20495495	0.0
0.20645645	0.0
0.20795795	0.0
0.20945945	0.0
0.21096095	0.0
0.21246246	0.0
0.21396397	0.0
0.21546547	0.0
0.21696697	0.0
0.21846847	0.0
0.21996997	0.0
0.22147147	0.0
0.22297297	0.0
0.22447447	0.0
0.22597598	0.0
0.22747748	0.0
0.22897898	0.0
0.23048048	0.0
0.23198198	0.0
0.23348348	0.0
0.23498498	0.0
0.23648648	0.0
0.237988	0.0
0.2394895	0.0
0.240991	0.0
0.2424925	0.0
0.243994	0.0
0.2454955	0.0
0.246997	0.0
0.2484985	0.0
0.25	0.0
0.2515015	0.0
0.253003	0.0
0.2545045	0.0
0.256006	0.0
0.2575075	0.0
0.259009	0.0
0.2605105	0.0
0.262012	0.0
0.2635135	0.0
0.265015	0.0
0.2665165	0.0
0.268018	0.0
0.2695195	0.0
0.271021	0.0
0.2725225	0.0
0.274024	0.0
0.2755255	0.0
0.27702704	0.0
0.27852854	0.0
0.28003004	0.0
0.28153154	0.0
0.28303304	0.0
0.28453454	0.0
0.28603604	0.0
0.28753754	0.0
0.28903905	0.0
0.29054055	0.0
0.29204205	0.0
0.29354355	0.0
0.29504505	0.0
0.29654655	0.00014807332598815086
0.29804805	8.55080384713644e-05
0.29954955	0.0002176800203848269
0.30105105	0.0003591882457891492
0.30255255	0.0006875575241335099
0.30405405	0.0009155351850607106
0.30555555	0.001499313677178479
0.30705705	0.003682934579536731
0.30855855	0.004536185212841151
0.31006005	0.006648217228945953
0.31156155	0.008384081040527338
0.31306306	0.013629393431097382
0.31456456	0.018489362028422014
0.31606606	0.025798118689167038
0.31756756	0.034658011802897015
0.31906906	0.045886495210746954
0.32057056	0.05737921094180583
0.32207206	0.07063301782366983
0.32357356	0.08800248287537438
0.3250751	0.11051984351130004
0.3265766	0.1342825470302574
0.3280781	0.16429964623076188
0.3295796	0.19823036034568622
0.3310811	0.23207385208592793
0.3325826	0.2695087121644109
0.3340841	0.31206794888748607
0.3355856	0.359578710537235
0.3370871	0.4098435301028159
0.3385886	0.4632636391185433
0.3400901	0.5222390527943596
0.3415916	0.5839726188728178
0.3430931	0.6404336360635129
0.3445946	0.7108157907756707
0.3460961	0.7836977257153647
0.3475976	0.8506307286342886
0.3490991	0.9166205294266552
0.3506006	0.9998568914491641
0.3521021	1.0729569829239138
0.3536036	1.1486733540697613
0.3551051	1.2219935157375301
0.3566066	1.2969795568338525
0.3581081	1.3674391922278486
0.3596096	1.4509815233107526
0.3611111	1.5240322229162582
0.3626126	1.585793762385532
0.3641141	1.6438045801843018
0.3656156	1.7118336535818643
0.3671171	1.7681978109556633
0.3686186	1.8233855764637885
0.3701201	1.8870720868437663
0.3716216	1.9448892440000862
0.3731231	1.9871930297072533
0.3746246	2.0427785650515675
0.37612614	2.0755250876789066
0.37762764	2.111909629927667
0.37912914	2.1380717869111385
0.38063064	2.1602487485741415
0.38213214	2.195425948236544
0.38363364	2.20899407018818
0.38513514	2.2276181658150724
0.38663664	2.2471700090601447
0.38813815	2.25357580821459
0.38963965	2.2570914714719543
0.39114115	2.2584018864049864
0.39264265	2.243672974976965
0.39414415	2.2436343113670567
0.39564565	2.239412047408725
0.39714715	2.253770546362923
0.39864865	2.240380327281185
0.40015015	2.230202422650599
0.40165165	2.2137082543425404
0.40315315	2.1941074722272846
0.40465465	2.182226491999724
0.40615615	2.164543946454744
0.40765765	2.1361645930921114
0.40915915	2.1285823507839345
0.41066065	2.0943497524128336
0.41216215	2.075803085485125
0.41366366	2.0543178560759228
0.41516516	2.027845543170665
0.41666666	2.0066217113259275
0.41816816	1.9785137573581528
0.41966966	1.9452247069322544
0.42117116	1.9157857851342048
0.42267266	1.8900451451158087
0.42417416	1.863452434666151
0.4256757	1.8204561287120051
0.4271772	1.8010111569564125
0.4286787	1.7654452414312842
0.4301802	1.7349514161034003
0.4316817	1.7033224183466402
0.4331832	1.6730545668049541
0.4346847	1.6412528546367378
0.4361862	1.620136568074568
0.4376877	1.5965229194151456
0.4391892	1.571816598612475
0.4406907	1.5447770869184532
0.4421922	1.5213665208428662
0.4436937	1.4905350111098739
0.4451952	1.4612028895162859
0.4466967	1.4432891088190205
0.4481982	1.4136526117635857
0.4496997	1.3922850132532034
0.4512012	1.381363681147734
0.4527027	1.3501102332603299
0.4542042	1.333327196757258
0.4557057	1.3101491750341139
0.4572072	1.287752302916798
0.4587087	1.267731593144752
0.4602102	1.257619749208973
0.4617117	1.2321659224268369
0.4632132	1.2126306633012123
0.4647147	1.1955055361145228
0.4662162	1.1778683826326157
0.4677177	1.1667944092537665
0.4692192	1.1486582229817897
0.4707207	1.1287446687560196
0.4722222	1.114827181439985
0.4737237	1.1024998749601649
0.4752252	1.087685332624623
0.47672674	1.080255304716981
0.47822824	1.071204292738504
0.47972974	1.0536739727878317
0.48123124	1.0428494857114325
0.48273274	1.0304262934887278
0.48423424	1.012530598346863
0.48573574	1.0034004691050578
0.48723724	0.9882044673269544
0.48873875	0.9847879426758794
0.49024025	0.9718343116118834
0.49174175	0.9670691633954225
0.49324325	0.9596727511502926
0.49474475	0.9449849315583742
0.49624625	0.9302809394248742
0.49774775	0.9160592670964687
0.49924925	0.9121277058023318
0.5007508	0.9002355058168496
0.5022522	0.8926712402241486
0.5037538	0.8856331832360023
0.5052552	0.8774142779842582
0.5067568	0.8692092700932869
0.5082582	0.8630907800050814
0.5097598	0.8633723105825291
0.5112612	0.8511701763307837
0.5127628	0.8441829110952345
0.5142642	0.8371550859036052
0.5157658	0.8340963935977256
0.5172672	0.8269725213174387
0.5187688	0.819642548994197
0.5202702	0.8171754737313941
0.5217718	0.8088916258366541
0.5232732	0.8070057786416337
0.5247748	0.8053012777821116
0.52627623	0.795825856651439
0.5277778	0.7893665032776811
0.52927923	0.7828291534076933
0.5307808	0.7829567051350359
0.53228223	0.7786983119616881
0.5337838	0.7760453146313163
0.53528523	0.7705321445017604
0.5367868	0.7661524158100069
0.53828824	0.7702365618378173
0.5397898	0.7698769351125213
0.54129124	0.7618437408133552
0.5427928	0.7539840980218
0.54429424	0.7547452642933677
0.5457958	0.7492377687844006
0.54729724	0.7478868739727584
0.5487988	0.7415559753495032
0.5503003	0.7347583469334624
0.5518018	0.7349935589033196
0.55330336	0.738248076851292
0.5548048	0.7412471622578727
0.55630636	0.7374720162204291
0.5578078	0.7418119518768739
0.55930936	0.7338560382608733
0.5608108	0.7337431631536138
0.56231236	0.7360096881311063
0.5638138	0.7357040266056541
0.56531537	0.7343506828575894
0.5668168	0.7378542361628952
0.56831837	0.7378360666202329
0.5698198	0.7350223652783101
0.57132137	0.7361902717761579
0.5728228	0.7362512563073735
0.57432437	0.7343609300904473
0.5758258	0.7368428373024396
0.5773274	0.7323214405803049
0.5788288	0.7382740627645744
0.5803304	0.7353392737179064
0.5818318	0.7404860553634397
0.5833334	0.7421406549729072
0.5848348	0.7400582805493029
0.5863364	0.7438996230587624
0.5878378	0.7497005941013799
0.5893394	0.7457937563474674
0.5908408	0.744066624689812
0.5923424	0.7484076854792842
0.5938438	0.7544473582787983
0.5953454	0.7501367666432902
0.5968468	0.7535471499573108
0.5983484	0.758026557851655
0.5998498	0.7595320553683463
0.6013514	0.7551351999649666
0.6028528	0.7557944265494398
0.6043544	0.7594062287765596
0.6058558	0.7602567146474608
0.6073574	0.7696769010609643
0.6088588	0.7714696301798287
0.6103604	0.7714737743442414
0.6118618	0.7753667303106386
0.6133634	0.785832273188685
0.6148648	0.7887502931946988
0.6163664	0.7865020087444136
0.6178678	0.7972217191185885
0.6193694	0.7959266386928485
0.6208708	0.8031075571250786
0.6223724	0.8059626020690095
0.62387383	0.8046950137738863
0.6253754	0.8123642450731978
0.62687683	0.8217813349514752
0.6283784	0.8289457581782942
0.62987983	0.828148762403085
0.6313814	0.8329867273499342
0.63288283	0.837130358160008
0.6343844	0.8396841848041322
0.63588583	0.8456778993375258
0.6373874	0.8486366283810933
0.63888884	0.855620034366114
0.6403904	0.8633700063496221
0.64189184	0.8674131765781034
0.6433934	0.8802937960720315
0.64489484	0.8871187721225526
0.6463964	0.8828367481049614
0.64789784	0.8863640145738572
0.6493994	0.8970367354237706
0.65090096	0.9044900212057282
0.6524024	0.9081272464863888
0.65390396	0.9108591439798571
0.6554054	0.920065011773674
0.65690696	0.9243341364401465
0.6584084	0.9315121942977322
0.65990996	0.9336920193249385
0.6614114	0.9364681770368642
0.66291296	0.9432274864485528
0.6644144	0.939628718415762
0.66591597	0.945990755500225
0.6674174	0.9535404077744877
0.66891897	0.955108451928849
0.6704204	0.9621212761360056
0.67192197	0.9750249834288793
0.6734234	0.9781832215175112
0.67492497	0.9835121548214506
0.6764264	0.990076878768825
0.677928	0.9947867719253484
0.6794294	0.9941118550668341
0.680931	1.001006859472418
0.6824324	1.0086424690929772
0.683934	1.0112953483115408
0.6854354	1.0183499614431104
0.686937	1.0234642877418252
0.6884384	1.0290669903359977
0.68994	1.0303028921446824
0.6914414	1.0380982407286894
0.692943	1.0418894126962448
0.6944444	1.047528974573424
0.695946	1.0535104353698108
0.6974474	1.0519373516313932
0.698949	1.0603763586740547
0.7004504	1.0636078753371125
0.701952	1.073176264223182
0.7034534	1.083177376808279
0.704955	1.0816175800276981
0.7064564	1.0826757141495316
0.707958	1.0923796293145192
0.7094594	1.1020582476810885
0.710961	1.1030830232992492
0.7124624	1.1040421321342968
0.713964	1.1070268199029811
0.7154654	1.1129863533783608
0.716967	1.1191597404112108
0.7184684	1.1177522524445962
0.71997	1.121753817786285
0.7214714	1.1263223014938613
0.722973	1.1316362075557176
0.72447443	1.1385557947059872
0.725976	1.1443890530556082
0.72747743	1.1482447103975115
0.728979	1.1502636829647863
0.73048043	1.1498928186288855
0.731982	1.154079681791301
0.73348343	1.1548640696698684
0.734985	1.1591853983208318
0.73648643	1.16107685742326
0.737988	1.1648950987471822
0.73948944	1.1652379974078013
0.740991	1.1650499779670183
0.74249244	1.1627984966340836
0.743994	1.166257967429689
0.74549544	1.1632251985330966
0.746997	1.166429477523913
0.74849844	1.1701075649160932
0.75	1.1710623275911958
0.75150156	1.1716595020208378
0.753003	1.1741299256974347
0.75450456	1.1734450088529187
0.756006	1.1721863058900701
0.75750756	1.1710168456438266
0.759009	1.1701783453557384
0.76051056	1.1716222968237366
0.762012	1.1726583295665713
0.76351357	1.1691982870537934
0.765015	1.1653497245558
0.76651657	1.1681006465866768
0.768018	1.1696890654048397
0.76951957	1.1714776658672037
0.771021	1.1666244358593516
0.77252257	1.1673651103622862
0.774024	1.1604405715516712
0.77552557	1.1605494904006972
0.777027	1.160373989666814
0.7785286	1.1545652366324457
0.78003	1.15047962659817
0.7815316	1.1523020355572393
0.783033	1.1520311058415593
0.7845346	1.1495320017700894
0.786036	1.1456889213316026
0.7875376	1.1437315723811554
0.789039	1.1441891321457653
0.7905406	1.1422072598934372
0.792042	1.1363015512818158
0.7935436	1.1296498314968022
0.795045	1.1243868970512796
0.7965466	1.120751469510994
0.798048	1.1184416988964647
0.7995496	1.11715137872891
0.801051	1.1154685974866998
0.8025526	1.1128467290093578
0.804054	1.1088179455208476
0.8055556	1.1045398468309116
0.807057	1.1038112897609802
0.8085586	1.0959484592293949
0.81006	1.0927271804604024
0.8115616	1.0891672561806292
0.813063	1.0831630124885994
0.8145646	1.0825946234355492
0.816066	1.0751185475319007
0.8175676	1.0754766794912198
0.819069	1.0732230042790722
0.8205706	1.0674726708986053
0.822072	1.0659132825497524
0.8235736	1.0685200413401637
0.82507503	1.0586760810455922
0.8265766	1.052888538242454
0.82807803	1.050187343412745
0.8295796	1.0462039140466002
0.83108103	1.0403007345152242
0.8325826	1.0411227601094708
0.83408403	1.0361842727377835
0.8355856	1.0301825593747305
0.83708704	1.0277771782280134
0.8385886	1.026536187986051
0.84009004	1.017610813899417
0.8415916	1.018846272877975
0.84309304	1.01791589544699
0.8445946	1.0138987054331268
0.84609604	1.009557649961598
0.8475976	1.00567899365189
0.84909904	1.0022871851969055
0.8506006	1.004409195956089
0.85210216	1.0008245028766996
0.8536036	0.9965971669895692
0.85510516	0.9993745681779584
0.8566066	0.9907717584234832
0.85810816	0.9904536573589972
0.8596096	0.985021329853176
0.86111116	0.9837770510911625
0.8626126	0.9821215341930273
0.86411417	0.9750698921508254
0.8656156	0.9764595775185869
0.86711717	0.9737193789633803
0.8686186	0.970680270225472
0.87012017	0.9689032915514386
0.8716216	0.969863782655008
0.87312317	0.9665465369823577
0.8746246	0.9648405157039986
0.87612617	0.9650054819334751
0.8776276	0.9605211646533797
0.8791292	0.9567154881311339
0.8806306	0.9551493866071522
0.8821322	0.9546141894957688
0.8836336	0.9525873278185231
0.8851352	0.9488718793561848
0.8866366	0.9491737506831671
0.8881382	0.9457654784182077
0.8896396	0.9438288130570867
0.8911412	0.9427412835330354
0.8926426	0.9458820801742737
0.8941442	0.9362265542794495
0.8956456	0.9344551331098729
0.8971472	0.935998045114049
0.8986486	0.9383132558856507
0.9001502	0.9338408844238737
0.9016516	0.933748724149826
0.9031532	0.9286772490995753
0.9046546	0.9263536270278073
0.9061562	0.9248541392344026
0.9076576	0.9243098417210232
0.9091592	0.9238501128271072
0.9106606	0.9213918438425805
0.9121622	0.9169791108730584
0.9136636	0.9185067496089535
0.9151652	0.9164018456226385
0.9166666	0.9141790442441763
0.9181682	0.9113834437643369
0.9196696	0.9100150774194175
0.9211712	0.9053458894299627
0.9226726	0.9046048996850912
0.9241742	0.9050057835423421
0.92567563	0.9030941318260468
0.9271772	0.9009209069603034
0.92867863	0.8976358076703649
0.9301802	0.8983222363994169
0.93168163	0.8953791485857423
0.9331832	0.8968809995119199
0.93468463	0.8957561520540746
0.9361862	0.8957814604890943
0.93768764	0.895278219800546
0.9391892	0.8914604988010485
0.94069064	0.8929721631377303
0.9421922	0.887688583087642
0.94369364	0.8903967021577167
0.9451952	0.8884028354567679
0.94669664	0.8885033310112082
0.9481982	0.8850024730967282
0.9496997	0.8850558740711466
0.9512012	0.8849746655884663
0.95270276	0.8881108587361689
0.9542042	0.8875704895793932
0.95570576	0.8871149480823076
0.9572072	0.8862058474978367
0.95870876	0.8852851885846498
0.9602102	0.8848714057461572
0.96171176	0.883671111360753
0.9632132	0.8817481956297448
0.96471477	0.8879712118086327
0.9662162	0.8899328666961757
0.96771777	0.887811913800343
0.9692192	0.8862352401820813
0.97072077	0.8827257885544225
0.9722222	0.8832265156804651
0.97372377	0.8860793737617677
0.9752252	0.8843084884483629
0.9767268	0.8857761914761993
0.9782282	0.8864677896938842
0.9797298	0.8873758971082686
0.9812312	0.8866715007281382
0.9827328	0.8852881378023246
0.9842342	0.8851844863636252
0.9857358	0.8831769885580598
0.9872372	0.8837374237268133
0.9887388	0.8826543510154835
0.9902402	0.8841240490333763
0.9917418	0.8852883349596369
0.9932432	0.8842753307550498
0.9947448	0.8850418640393519
0.9962462	0.8848568463872577
0.9977478	0.8855890423427142
0.9992492	0.8832020631022213
