# Supplementary material for: Peering inside the black box by learning the relevance of many-body functions in neural network potentials
Source: Nat Commun. 2025 Nov 10;16:9898. doi: 10.1038/s41467-025-65863-0 (PMC12603069; doi:10.1038/s41467-025-65863-0)
Supplement: Supplementary file 13 — Source Data Fig S1 [file 41467_2025_65863_MOESM13_ESM.zip › fig_s1_wm_IMC_SchNet_results_cutoff/cg_rdf_water_IMC.csv]

r	gr
0.00075075077	0.0
0.0022522523	0.0
0.0037537538	0.0
0.0052552554	0.0
0.006756757	0.0
0.008258259	0.0
0.0097597595	0.0
0.011261262	0.0
0.012762763	0.0
0.014264265	0.0
0.015765766	0.0
0.017267268	0.0
0.018768769	0.0
0.02027027	0.0
0.021771772	0.0
0.023273274	0.0
0.024774775	0.0
0.026276276	0.0
0.027777778	0.0
0.02927928	0.0
0.030780781	0.0
0.03228228	0.0
0.033783786	0.0
0.035285287	0.0
0.036786787	0.0
0.038288288	0.0
0.03978979	0.0
0.04129129	0.0
0.042792793	0.0
0.044294294	0.0
0.045795795	0.0
0.0472973	0.0
0.0487988	0.0
0.0503003	0.0
0.0518018	0.0
0.0533033	0.0
0.054804806	0.0
0.056306306	0.0
0.057807807	0.0
0.05930931	0.0
0.06081081	0.0
0.062312312	0.0
0.06381381	0.0
0.06531531	0.0
0.066816814	0.0
0.06831832	0.0
0.06981982	0.0
0.07132132	0.0
0.072822824	0.0
0.074324325	0.0
0.075825825	0.0
0.077327326	0.0
0.07882883	0.0
0.08033033	0.0
0.08183183	0.0
0.083333336	0.0
0.08483484	0.0
0.08633634	0.0
0.08783784	0.0
0.08933934	0.0
0.09084084	0.0
0.09234234	0.0
0.09384385	0.0
0.09534535	0.0
0.09684685	0.0
0.09834835	0.0
0.09984985	0.0
0.10135135	0.0
0.10285285	0.0
0.10435435	0.0
0.10585585	0.0
0.10735736	0.0
0.10885886	0.0
0.11036036	0.0
0.11186186	0.0
0.11336336	0.0
0.11486486	0.0
0.116366364	0.0
0.117867865	0.0
0.11936937	0.0
0.12087087	0.0
0.122372374	0.0
0.123873875	0.0
0.12537538	0.0
0.12687688	0.0
0.12837838	0.0
0.12987988	0.0
0.13138138	0.0
0.13288288	0.0
0.13438438	0.0
0.13588588	0.0
0.1373874	0.0
0.1388889	0.0
0.1403904	0.0
0.1418919	0.0
0.1433934	0.0
0.1448949	0.0
0.1463964	0.0
0.1478979	0.0
0.1493994	0.0
0.1509009	0.0
0.1524024	0.0
0.1539039	0.0
0.1554054	0.0
0.1569069	0.0
0.1584084	0.0
0.1599099	0.0
0.1614114	0.0
0.1629129	0.0
0.16441442	0.0
0.16591592	0.0
0.16741742	0.0
0.16891892	0.0
0.17042042	0.0
0.17192192	0.0
0.17342342	0.0
0.17492492	0.0
0.17642643	0.0
0.17792793	0.0
0.17942943	0.0
0.18093093	0.0
0.18243243	0.0
0.18393393	0.0
0.18543543	0.0
0.18693694	0.0
0.18843845	0.0
0.18993995	0.0
0.19144145	0.0
0.19294295	0.0
0.19444445	0.0
0.19594595	0.0
0.19744745	0.0
0.19894895	0.0
0.20045045	0.0
0.20195195	0.0
0.20345345	0.0
0.20495495	0.0
0.20645645	0.0
0.20795795	0.0
0.20945945	0.0
0.21096095	0.0
0.21246246	0.0
0.21396397	0.0
0.21546547	0.0
0.21696697	0.0
0.21846847	0.0
0.21996997	0.0
0.22147147	0.0
0.22297297	0.0
0.22447447	0.0
0.22597598	0.0
0.22747748	0.0
0.22897898	0.0
0.23048048	0.0
0.23198198	0.0
0.23348348	0.0
0.23498498	0.0
0.23648648	0.0
0.237988	0.0
0.2394895	0.0
0.240991	0.0013199132131282813
0.2424925	0.0019554287016449916
0.243994	0.009013367586142074
0.2454955	0.009115462490374909
0.246997	0.02094169955593985
0.2484985	0.04137898289126551
0.25	0.06520890721540823
0.2515015	0.10785865800771872
0.253003	0.15668082402449698
0.2545045	0.2437948948008687
0.256006	0.363169094441646
0.2575075	0.5358170787855502
0.259009	0.7381606279144289
0.2605105	0.9828757518797165
0.262012	1.192556770464074
0.2635135	1.4397032193253854
0.265015	1.646284995680527
0.2665165	1.8608948145951867
0.268018	2.13355324411095
0.2695195	2.2700845117643866
0.271021	2.467810836939387
0.2725225	2.612196625693181
0.274024	2.702758522656703
0.2755255	2.687466375353729
0.27702704	2.739854117696405
0.27852854	2.710741999329513
0.28003004	2.736807621116907
0.28153154	2.639524230794659
0.28303304	2.5720270213127656
0.28453454	2.4362233473499995
0.28603604	2.3882369419635796
0.28753754	2.324249079417887
0.28903905	2.260410200602104
0.29054055	2.1005946274388836
0.29204205	2.025117475765366
0.29354355	1.94500038298149
0.29504505	1.8675781544207535
0.29654655	1.7539828965147775
0.29804805	1.6933530010951634
0.29954955	1.660337585890877
0.30105105	1.5466825694307356
0.30255255	1.4762438084053713
0.30405405	1.4348873909725592
0.30555555	1.3485714545346301
0.30705705	1.3280943852278337
0.30855855	1.2817890968523644
0.31006005	1.234316870150442
0.31156155	1.1846757824469474
0.31306306	1.1949789033000395
0.31456456	1.1585547822345936
0.31606606	1.1222409048666784
0.31756756	1.1026720531169252
0.31906906	1.0644482817361933
0.32057056	1.0530110128551096
0.32207206	1.0584862811539233
0.32357356	1.0433181023889353
0.3250751	1.0189338627686926
0.3265766	1.0220610548249651
0.3280781	1.0046601729722486
0.3295796	0.970121333624624
0.3310811	0.9763737762814436
0.3325826	0.9608778665777526
0.3340841	0.9616492754394347
0.3355856	0.9470492951653174
0.3370871	0.9378460092442986
0.3385886	0.9277616411786517
0.3400901	0.9248909681852554
0.3415916	0.9381264975608651
0.3430931	0.9292826341613561
0.3445946	0.9203447955940101
0.3460961	0.9139701147658156
0.3475976	0.9252393204819381
0.3490991	0.9320719770005789
0.3506006	0.9116352169658369
0.3521021	0.9332455774878078
0.3536036	0.9072525654909794
0.3551051	0.920871327254306
0.3566066	0.9127319924089438
0.3581081	0.9325884039375951
0.3596096	0.9289666970158111
0.3611111	0.9220442977878661
0.3626126	0.9330796784089768
0.3641141	0.9438024269015974
0.3656156	0.9405635718175823
0.3671171	0.945868669466711
0.3686186	0.9336642680905761
0.3701201	0.9331059659883444
0.3716216	0.939450220264954
0.3731231	0.9446667166136786
0.3746246	0.9391786997568535
0.37612614	0.9480633580783384
0.37762764	0.92476813270248
0.37912914	0.9450114589659823
0.38063064	0.9419817171444119
0.38213214	0.942292238859148
0.38363364	0.951859872760495
0.38513514	0.9419532531957624
0.38663664	0.9420879209569549
0.38813815	0.9453272648791472
0.38963965	0.9613665169906114
0.39114115	0.9762941954226912
0.39264265	0.9666093123724308
0.39414415	0.9579401264933239
0.39564565	0.9720664326375666
0.39714715	0.9591429497616062
0.39864865	0.9688933467781823
0.40015015	0.9628339149584271
0.40165165	0.9831971214731375
0.40315315	0.9725228679278191
0.40465465	0.988563396284841
0.40615615	0.983746550285677
0.40765765	0.9868125576541904
0.40915915	0.9936301004527442
0.41066065	0.9866727983335597
0.41216215	0.9834921130616742
0.41366366	0.9897268261903118
0.41516516	1.0065168927443813
0.41666666	1.0246752671826822
0.41816816	1.006286493670839
0.41966966	0.9920676941482403
0.42117116	1.013099208094224
0.42267266	1.015497213228086
0.42417416	1.0009241398831716
0.4256757	1.0234838866044402
0.4271772	1.0224039072879243
0.4286787	1.0158098376487323
0.4301802	1.036145645684013
0.4316817	1.0240768554699726
0.4331832	1.0295185900268524
0.4346847	1.022755127287552
0.4361862	1.0133806225544115
0.4376877	1.0157035096514992
0.4391892	1.0172574733364834
0.4406907	1.0154663591190358
0.4421922	1.0162220106635766
0.4436937	1.0198059070542644
0.4451952	1.023509388464819
0.4466967	1.0120272679433593
0.4481982	1.0161365014061552
0.4496997	1.0058252724280392
0.4512012	1.003408075662344
0.4527027	1.0218284197928702
0.4542042	1.0083894403362743
0.4557057	1.0141908031521873
0.4572072	1.008324760996689
0.4587087	1.0030131683807066
0.4602102	1.0291753749556853
0.4617117	1.0103256634636466
0.4632132	1.0181413553869099
0.4647147	1.0208556745998503
0.4662162	1.0061799523223756
0.4677177	1.0111170615943454
0.4692192	0.9920099846573843
0.4707207	0.9896067961411054
0.4722222	1.021373888284993
0.4737237	1.012338016348169
0.4752252	1.0097862822336747
0.47672674	0.9917585708458662
0.47822824	1.0158177068018441
0.47972974	1.014469735773248
0.48123124	1.0035101866744363
0.48273274	1.0064883742421191
0.48423424	1.0148571321545263
0.48573574	0.9981995153582693
0.48723724	0.9998619893856909
0.48873875	1.0130293309331384
0.49024025	1.0038614255825493
0.49174175	1.011163433956863
0.49324325	1.0128877475780793
0.49474475	1.0232421202007083
0.49624625	1.019138805433257
0.49774775	1.0045960982164825
0.49924925	1.0070650884955619
0.5007508	1.011943499003962
0.5022522	0.9979407011349786
0.5037538	1.0179869294310815
0.5052552	1.002086030554908
0.5067568	0.9977032022726025
0.5082582	1.008628821203665
0.5097598	1.0119398132085715
0.5112612	0.9990079387808873
0.5127628	1.0129528564616987
0.5142642	1.0192578592117323
0.5157658	1.0061344260658889
0.5172672	0.9973875904765493
0.5187688	1.009997611492135
0.5202702	1.0062483239301339
0.5217718	1.0098506405212344
0.5232732	1.0096201681695398
0.5247748	1.0027459973724326
0.52627623	0.9986817343446043
0.5277778	0.9930465407254527
0.52927923	0.9965507304856795
0.5307808	0.9995387149917627
0.53228223	1.0031008702305888
0.5337838	0.9898079944383835
0.53528523	1.0039178966047335
0.5367868	1.0003001579423125
0.53828824	0.9885213475652732
0.5397898	0.9899500504205999
0.54129124	0.998339768214814
0.5427928	0.9911657325246329
0.54429424	0.9987331173206134
0.5457958	0.9893833760398456
0.54729724	0.9905321853215799
0.5487988	0.995475534505253
0.5503003	1.002957385372066
0.5518018	0.9861816155349672
0.55330336	0.9832943995696366
0.5548048	0.9775532697618811
0.55630636	0.983856491901154
0.5578078	0.9841480008587505
0.55930936	0.978667319480815
0.5608108	0.9811053992428259
0.56231236	0.9683653384865456
0.5638138	0.9925954487537357
0.56531537	0.9720532200637142
0.5668168	0.9783613498081333
0.56831837	0.9735963252924318
0.5698198	0.9732685303294135
0.57132137	0.9815062887853021
0.5728228	0.988256204781065
0.57432437	0.9711528321473113
0.5758258	0.9743793977979966
0.5773274	0.9621154321407734
0.5788288	0.972609996713298
0.5803304	0.9627670447999176
0.5818318	0.9521857225656066
0.5833334	0.9674886457793348
0.5848348	0.9526960514127392
0.5863364	0.9616155445881167
0.5878378	0.9696123803510224
0.5893394	0.9686535499717253
0.5908408	0.970138224419433
0.5923424	0.9672565175895622
0.5938438	0.9697747108393914
0.5953454	0.9821532151705028
0.5968468	0.9697140870165564
0.5983484	0.98080907241701
0.5998498	0.9604671403258748
0.6013514	0.9713915934781826
0.6028528	0.9695783920257331
0.6043544	0.9669085320787649
0.6058558	0.9638213623554459
0.6073574	0.9671720526673672
0.6088588	0.9697055856260455
0.6103604	0.9770498237886496
0.6118618	0.9786826718649301
0.6133634	0.9895107058851543
0.6148648	0.994826225845743
0.6163664	0.9797268907356043
0.6178678	0.9876564384520075
0.6193694	0.9931609552338532
0.6208708	0.9968803341815698
0.6223724	0.9989721636403097
0.62387383	0.9931162032815501
0.6253754	0.995638068050477
0.62687683	0.9847003514833029
0.6283784	0.9891224488222485
0.62987983	1.0030021640260962
0.6313814	0.9999790307302457
0.63288283	0.9959567863316701
0.6343844	0.9935115296157836
0.63588583	1.0067603623209112
0.6373874	1.0004962779156328
0.63888884	1.0053723779480328
0.6403904	1.0126777974137187
0.64189184	1.008007814014062
0.6433934	1.0170376760480389
0.64489484	1.0178120883449437
0.6463964	1.0040695991454098
0.64789784	1.0171001058591569
0.6493994	1.009634758641125
0.65090096	1.0077449633707725
0.6524024	1.0245102890308964
0.65390396	1.0163958993794726
0.6554054	1.0280612061139192
0.65690696	1.0298617295995387
0.6584084	1.0161890194834184
0.65990996	1.023278638287846
0.6614114	1.0214395525817315
0.66291296	1.0250091646516546
0.6644144	1.0309488184636777
0.66591597	1.023451324296374
0.6674174	1.0256580324255722
0.66891897	1.03620928704019
0.6704204	1.0365752291489705
0.67192197	1.0430502477656434
0.6734234	1.0383527468433902
0.67492497	1.0403698240005435
0.6764264	1.0342307843751701
0.677928	1.0421547137349165
0.6794294	1.0380524408382699
0.680931	1.0334902438431084
0.6824324	1.0295149608722574
0.683934	1.0318837227439839
0.6854354	1.025515430736213
0.686937	1.0372885127470335
0.6884384	1.0256271152173502
0.68994	1.034370382361199
0.6914414	1.0308110383734241
0.692943	1.0275219593639517
0.6944444	1.0295332677569728
0.695946	1.0360097468008005
0.6974474	1.0246879229527344
0.698949	1.0303713083996435
0.7004504	1.033296202492503
0.701952	1.0347439963237703
0.7034534	1.0341777799651615
0.704955	1.0289235520323572
0.7064564	1.0379214851083378
0.707958	1.0247547309289158
0.7094594	1.0341241159617098
0.710961	1.040027550733475
0.7124624	1.038014976633667
0.713964	1.0328478687479417
0.7154654	1.032552532971853
0.716967	1.0220579854396596
0.7184684	1.032068344456043
0.71997	1.050682691925358
0.7214714	1.0385728612766087
0.722973	1.0348099706724707
0.72447443	1.0371036387079107
0.725976	1.0238511590558623
0.72747743	1.0345465129514178
0.728979	1.033985674336503
0.73048043	1.0252055946588412
0.731982	1.0296695491026595
0.73348343	1.020027419114401
0.734985	1.0256461612610606
0.73648643	1.0244715574695484
0.737988	1.0261544928044333
0.73948944	1.017498717979958
0.740991	1.02045281248327
0.74249244	1.022188944824971
0.743994	1.0301999414678795
0.74549544	1.031170469236723
0.746997	1.030322793333883
0.74849844	1.0150346925664588
0.75	1.02504394043424
0.75150156	1.0154545900407248
0.753003	1.0132274508243788
0.75450456	1.0186485994132304
0.756006	1.0112956887216178
0.75750756	1.0156679470559815
0.759009	1.0155912284115223
0.76051056	1.0165207154590412
0.762012	1.0152635802133834
0.76351357	1.0097207531792325
0.765015	1.0128547339847935
0.76651657	1.0058961738278513
0.768018	1.013654867881841
0.76951957	1.0098316764602493
0.771021	1.0063177438564759
0.77252257	0.9980560655254602
0.774024	1.0172935905265148
0.77552557	1.0063332790935242
0.777027	1.006313962282866
0.7785286	0.9996429771228699
0.78003	1.004352067398111
0.7815316	1.0033974085567632
0.783033	1.002074996644501
0.7845346	0.9955319380802383
0.786036	0.9950553270902422
0.7875376	0.9962303017818519
0.789039	1.0011002022528455
0.7905406	1.0036328000350088
0.792042	0.9967070887329483
0.7935436	0.9955033686297788
0.795045	0.9951986829085002
0.7965466	0.9959726192856492
0.798048	0.9950356792919683
0.7995496	0.9918468937530949
0.801051	0.9898775378778599
0.8025526	0.9916704407613068
0.804054	0.9967697676310739
0.8055556	1.002049148177624
0.807057	0.9970677165166096
0.8085586	0.986652144287592
0.81006	0.9961139494430116
0.8115616	0.994720608388621
0.813063	0.9875975944690302
0.8145646	0.9839347174478351
0.816066	0.9911954534397682
0.8175676	0.9918087352982373
0.819069	0.9860562038217432
0.8205706	0.9754124782045557
0.822072	0.9823521844616101
0.8235736	0.9885636056450449
0.82507503	0.983375051308968
0.8265766	0.9917621665053596
0.82807803	0.9983750164030402
0.8295796	0.9918324529573801
0.83108103	0.982932904540669
0.8325826	0.9907405054200489
0.83408403	0.9876743291182246
0.8355856	0.9803851044016793
0.83708704	0.9898678821979274
0.8385886	0.9885454255260336
0.84009004	0.9856027488984741
0.8415916	0.9841606071634549
0.84309304	0.9947885254600886
0.8445946	0.9855147576749173
0.84609604	0.985622284340365
0.8475976	0.9891608661943022
0.84909904	0.990229488546962
0.8506006	0.9886232229885955
0.85210216	0.9862198001164771
0.8536036	0.9940020729837398
0.85510516	0.9968380459373699
0.8566066	0.9913478701918679
0.85810816	0.9919865923138682
0.8596096	0.9895081291821515
0.86111116	0.9913888396820876
0.8626126	0.9935479760253174
0.86411417	0.9878385457638895
0.8656156	0.9851695403504636
0.86711717	0.9862059508317436
0.8686186	0.9947195765130923
0.87012017	0.9913959487764697
0.8716216	0.9931570884649039
0.87312317	0.9904975430301143
0.8746246	0.9862867489547411
0.87612617	0.9911256143461618
0.8776276	0.9940242133850726
0.8791292	0.9854299045692554
0.8806306	0.9923470356330495
0.8821322	0.9981834390492621
0.8836336	1.0024403574179905
0.8851352	0.9925482314431496
0.8866366	0.9918062364223418
0.8881382	0.9914746179028595
0.8896396	0.9992807162142027
0.8911412	0.9956920362057491
0.8926426	0.9904274112823491
0.8941442	0.989673011575945
0.8956456	0.9936535043964962
0.8971472	0.981368434550181
0.8986486	0.9917731395475093
0.9001502	0.989509333690403
0.9016516	0.9939713749888736
0.9031532	0.9830066792688144
0.9046546	0.98722614984714
0.9061562	0.9943741601080897
0.9076576	0.992743415786725
0.9091592	0.9876143199033673
0.9106606	0.9964154466357102
0.9121622	0.9922912116429762
0.9136636	0.9900908721824802
0.9151652	1.0005205562515374
0.9166666	0.9961034473378585
0.9181682	1.0028531261610287
0.9196696	0.995420680435623
0.9211712	0.9984397966654183
0.9226726	0.9940109004847135
0.9241742	1.003476567672116
0.92567563	1.000580800050322
0.9271772	1.0059360132028545
0.92867863	0.997139336906674
0.9301802	1.0057645537967725
0.93168163	1.0061349269984738
0.9331832	1.0017941283302068
0.93468463	1.0071470713642319
0.9361862	0.997508915358925
0.93768764	1.0041345125944217
0.9391892	1.0089793719882474
0.94069064	1.010514993526684
0.9421922	1.0107607908959246
0.94369364	1.000345092982889
0.9451952	1.0109601541974151
0.94669664	1.0096035978104603
0.9481982	1.0054717073087875
0.9496997	1.0037716998898578
0.9512012	1.0122238394765832
0.95270276	1.0174390230223431
0.9542042	1.0093347786278823
0.95570576	1.005699428811342
0.9572072	1.0079306702549318
0.95870876	1.0085204331846438
0.9602102	1.00747194502242
0.96171176	1.0120785607731626
0.9632132	1.0126223850215268
0.96471477	1.015578196316547
0.9662162	1.0155870401409397
0.96771777	1.0066320031241527
0.9692192	1.0093612895911424
0.97072077	1.0077344807767148
0.9722222	1.005143887778937
0.97372377	1.0107079780263115
0.9752252	1.0095219064299106
0.9767268	1.0095599381747489
0.9782282	1.0085041469333347
0.9797298	1.0137766484846311
0.9812312	1.0088517776641117
0.9827328	1.014050572967793
0.9842342	1.011384317653446
0.9857358	1.0116514386563726
0.9872372	1.0114200461586484
0.9887388	1.01352812195362
0.9902402	1.0112201535243708
0.9917418	1.0088606217860558
0.9932432	1.0074089183027843
0.9947448	1.0173015692890413
0.9962462	1.015086659667827
0.9977478	1.0179017783466549
0.9992492	1.0105020722249878
