# Supplementary material for: Peering inside the black box by learning the relevance of many-body functions in neural network potentials
Source: Nat Commun. 2025 Nov 10;16:9898. doi: 10.1038/s41467-025-65863-0 (PMC12603069; doi:10.1038/s41467-025-65863-0)
Supplement: Supplementary file 13 — Source Data Fig S1 [file 41467_2025_65863_MOESM13_ESM.zip › fig_s1_wm_IMC_SchNet_results_cutoff/cg_angle_hist_water_PaiNN.csv]

bin_centers	hist
16.7	0.0
20.1	0.0
23.5	0.0
26.9	0.0
30.3	0.0
33.7	0.0
37.099999999999994	0.0
40.5	1.9555551592297066e-07
43.9	0.0001979021821140471
47.3	0.0028478749783862217
50.7	0.008053171701223872
54.099999999999994	0.010031215744784725
57.5	0.009536851400531454
60.9	0.008872940423972948
64.3	0.008761473779896873
67.7	0.00902645150397248
71.1	0.009339144773933349
74.5	0.009809455789728095
77.89999999999999	0.01010924239563797
81.3	0.010454788992273858
84.69999999999999	0.010772762261164654
88.1	0.010881100016985935
91.5	0.01107176664501083
94.9	0.011111073303711394
98.3	0.01095071778065451
101.69999999999999	0.010791926701725104
105.1	0.01051873564598067
108.5	0.010208584597726838
111.9	0.009771322464123116
115.3	0.009404655871767505
118.69999999999999	0.008951358185858098
122.1	0.008571784929451574
125.5	0.008133936129300042
128.9	0.007691785107798238
132.3	0.007269580748920512
135.7	0.006856763054807178
139.1	0.006460763135063051
142.5	0.005903234359166764
145.89999999999998	0.005562772205944824
149.3	0.005053154531449562
152.7	0.004517723528852468
156.1	0.004010648076064239
159.5	0.003540532615785384
162.89999999999998	0.0029495638466661665
166.3	0.002360746188222102
169.7	0.0018237507414976244
173.1	0.0012409953040471823
176.5	0.0006105243207115144
179.89999999999998	8.46755383946463e-05
183.3	0.0
