# Supplementary material for: Peering inside the black box by learning the relevance of many-body functions in neural network potentials
Source: Nat Commun. 2025 Nov 10;16:9898. doi: 10.1038/s41467-025-65863-0 (PMC12603069; doi:10.1038/s41467-025-65863-0)
Supplement: Supplementary file 13 — Source Data Fig S1 [file 41467_2025_65863_MOESM13_ESM.zip › fig_s1_wm_IMC_SchNet_results_cutoff/cg_angle_hist_water_IMC.csv]

bin_centers	hist
16.7	0.0
20.1	0.0
23.5	0.0
26.9	0.0
30.3	0.0
33.7	0.0
37.099999999999994	0.0
40.5	3.808172669860537e-07
43.9	0.00020859265799161178
47.3	0.0026624839221329943
50.7	0.00798088266854349
54.099999999999994	0.01185741203782803
57.5	0.012975586738015835
60.9	0.011665765748217274
64.3	0.009839461340068929
67.7	0.008827344248736723
71.1	0.008597140210843691
74.5	0.008792023447223804
77.89999999999999	0.009244053543136213
81.3	0.009627155713724182
84.69999999999999	0.00994075873308724
88.1	0.010257693903536341
91.5	0.010398025066420702
94.9	0.01047932955292227
98.3	0.01049256295294999
101.69999999999999	0.010336237464852259
105.1	0.01020752122861093
108.5	0.009969320028111153
111.9	0.009700653446252533
115.3	0.009315551985012844
118.69999999999999	0.008866473222919578
122.1	0.008403685039214738
125.5	0.00800773028586599
128.9	0.007566553482062679
132.3	0.007170693933030644
135.7	0.006793875247348
139.1	0.006374881049346485
142.5	0.005963503196684904
145.89999999999998	0.005498525313694882
149.3	0.005023931794713513
152.7	0.004557525846972344
156.1	0.0040081969393449945
159.5	0.0035030428346879616
162.89999999999998	0.0029464783989878434
166.3	0.0023605910337298
169.7	0.001777369389340659
173.1	0.0012171871896041841
176.5	0.0006163527466169278
179.89999999999998	8.511265917138299e-05
183.3	0.0
