# Supplementary material for: Peering inside the black box by learning the relevance of many-body functions in neural network potentials
Source: Nat Commun. 2025 Nov 10;16:9898. doi: 10.1038/s41467-025-65863-0 (PMC12603069; doi:10.1038/s41467-025-65863-0)
Supplement: Supplementary file 13 — Source Data Fig S1 [file 41467_2025_65863_MOESM13_ESM.zip › fig_s1_wm_IMC_SchNet_results_cutoff/aa_angle_hist_methane.csv]

bin_centers	bin_widths	hist
16.7	3.3999999999999986	0.0
20.1	3.400000000000002	0.0
23.5	3.3999999999999986	0.0
26.9	3.400000000000002	1.4771727327503515e-07
30.3	3.3999999999999986	1.9203245525754587e-06
33.7	3.3999999999999986	3.9292794691159384e-05
37.099999999999994	3.3999999999999986	0.0006768405461462118
40.5	3.4000000000000057	0.0031091531678929364
43.9	3.3999999999999915	0.006732805598602848
47.3	3.4000000000000057	0.009844913111961257
50.7	3.3999999999999986	0.011795371988284844
54.099999999999994	3.3999999999999986	0.012468815037145729
57.5	3.3999999999999986	0.012018277353656872
60.9	3.4000000000000057	0.010974654817968724
64.3	3.3999999999999986	0.009807836076369243
67.7	3.4000000000000057	0.008845014889162544
71.1	3.3999999999999915	0.008191809106740375
74.5	3.3999999999999915	0.007774360092465124
77.89999999999999	3.4000000000000057	0.007564306129867992
81.3	3.4000000000000057	0.007689127225785396
84.69999999999999	3.3999999999999915	0.007958858966785644
88.1	3.4000000000000057	0.008290188810741514
91.5	3.4000000000000057	0.008693161532235809
94.9	3.3999999999999915	0.00910691761467922
98.3	3.4000000000000057	0.009426725511319633
101.69999999999999	3.3999999999999915	0.009663811734926104
105.1	3.4000000000000057	0.009611815254733251
108.5	3.4000000000000057	0.009485516986083097
111.9	3.3999999999999915	0.009227307192398374
115.3	3.4000000000000057	0.00890705614393806
118.69999999999999	3.3999999999999915	0.008530967966179855
122.1	3.4000000000000057	0.00808382777997629
125.5	3.4000000000000057	0.0076668219175208665
128.9	3.3999999999999915	0.007196785553959735
132.3	3.4000000000000057	0.0068472864853909715
135.7	3.3999999999999773	0.006370602844532487
139.1	3.400000000000034	0.005968516426677739
142.5	3.3999999999999773	0.005548851653303461
145.89999999999998	3.4000000000000057	0.005173058910091725
149.3	3.4000000000000057	0.004743201644861373
152.7	3.4000000000000057	0.004330479583330925
156.1	3.3999999999999773	0.0037861414313124534
159.5	3.4000000000000057	0.003369578720676823
162.89999999999998	3.4000000000000057	0.002815491228622167
166.3	3.4000000000000057	0.0022411664701288306
169.7	3.4000000000000057	0.0017214971027472578
173.1	3.3999999999999773	0.0011485017997134065
176.5	3.4000000000000057	0.00059086909310014
179.89999999999998	3.4000000000000057	7.799472028921847e-05
183.3	3.4000000000000057	0.0
