# Supplementary material for: Peering inside the black box by learning the relevance of many-body functions in neural network potentials
Source: Nat Commun. 2025 Nov 10;16:9898. doi: 10.1038/s41467-025-65863-0 (PMC12603069; doi:10.1038/s41467-025-65863-0)
Supplement: Supplementary file 13 — Source Data Fig S1 [file 41467_2025_65863_MOESM13_ESM.zip › fig_s1_wm_IMC_SchNet_results_cutoff/cg_rdf_methane_SO3Net.csv]

r	gr
0.00075075077	0.0
0.0022522523	0.0
0.0037537538	0.0
0.0052552554	0.0
0.006756757	0.0
0.008258259	0.0
0.0097597595	0.0
0.011261262	0.0
0.012762763	0.0
0.014264265	0.0
0.015765766	0.0
0.017267268	0.0
0.018768769	0.0
0.02027027	0.0
0.021771772	0.0
0.023273274	0.0
0.024774775	0.0
0.026276276	0.0
0.027777778	0.0
0.02927928	0.0
0.030780781	0.0
0.03228228	0.0
0.033783786	0.0
0.035285287	0.0
0.036786787	0.0
0.038288288	0.0
0.03978979	0.0
0.04129129	0.0
0.042792793	0.0
0.044294294	0.0
0.045795795	0.0
0.0472973	0.0
0.0487988	0.0
0.0503003	0.0
0.0518018	0.0
0.0533033	0.0
0.054804806	0.0
0.056306306	0.0
0.057807807	0.0
0.05930931	0.0
0.06081081	0.0
0.062312312	0.0
0.06381381	0.0
0.06531531	0.0
0.066816814	0.0
0.06831832	0.0
0.06981982	0.0
0.07132132	0.0
0.072822824	0.0
0.074324325	0.0
0.075825825	0.0
0.077327326	0.0
0.07882883	0.0
0.08033033	0.0
0.08183183	0.0
0.083333336	0.0
0.08483484	0.0
0.08633634	0.0
0.08783784	0.0
0.08933934	0.0
0.09084084	0.0
0.09234234	0.0
0.09384385	0.0
0.09534535	0.0
0.09684685	0.0
0.09834835	0.0
0.09984985	0.0
0.10135135	0.0
0.10285285	0.0
0.10435435	0.0
0.10585585	0.0
0.10735736	0.0
0.10885886	0.0
0.11036036	0.0
0.11186186	0.0
0.11336336	0.0
0.11486486	0.0
0.116366364	0.0
0.117867865	0.0
0.11936937	0.0
0.12087087	0.0
0.122372374	0.0
0.123873875	0.0
0.12537538	0.0
0.12687688	0.0
0.12837838	0.0
0.12987988	0.0
0.13138138	0.0
0.13288288	0.0
0.13438438	0.0
0.13588588	0.0
0.1373874	0.0
0.1388889	0.0
0.1403904	0.0
0.1418919	0.0
0.1433934	0.0
0.1448949	0.0
0.1463964	0.0
0.1478979	0.0
0.1493994	0.0
0.1509009	0.0
0.1524024	0.0
0.1539039	0.0
0.1554054	0.0
0.1569069	0.0
0.1584084	0.0
0.1599099	0.0
0.1614114	0.0
0.1629129	0.0
0.16441442	0.0
0.16591592	0.0
0.16741742	0.0
0.16891892	0.0
0.17042042	0.0
0.17192192	0.0
0.17342342	0.0
0.17492492	0.0
0.17642643	0.0
0.17792793	0.0
0.17942943	0.0
0.18093093	0.0
0.18243243	0.0
0.18393393	0.0
0.18543543	0.0
0.18693694	0.0
0.18843845	0.0
0.18993995	0.0
0.19144145	0.0
0.19294295	0.0
0.19444445	0.0
0.19594595	0.0
0.19744745	0.0
0.19894895	0.0
0.20045045	0.0
0.20195195	0.0
0.20345345	0.0
0.20495495	0.0
0.20645645	0.0
0.20795795	0.0
0.20945945	0.0
0.21096095	0.0
0.21246246	0.0
0.21396397	0.0
0.21546547	0.0
0.21696697	0.0
0.21846847	0.0
0.21996997	0.0
0.22147147	0.0
0.22297297	0.0
0.22447447	0.0
0.22597598	0.0
0.22747748	0.0
0.22897898	0.0
0.23048048	0.0
0.23198198	0.0
0.23348348	0.0
0.23498498	0.0
0.23648648	0.0
0.237988	0.0
0.2394895	0.0
0.240991	0.0
0.2424925	0.0
0.243994	0.0
0.2454955	0.0
0.246997	0.0
0.2484985	0.0
0.25	0.0
0.2515015	0.0
0.253003	0.0
0.2545045	0.0
0.256006	0.0
0.2575075	0.0
0.259009	0.0
0.2605105	0.0
0.262012	0.0
0.2635135	0.0
0.265015	0.0
0.2665165	0.0
0.268018	0.0
0.2695195	0.0
0.271021	0.0
0.2725225	0.0
0.274024	0.0
0.2755255	0.0
0.27702704	0.0
0.27852854	0.0
0.28003004	0.0
0.28153154	0.0
0.28303304	0.0
0.28453454	0.0
0.28603604	0.0
0.28753754	0.0
0.28903905	0.0
0.29054055	0.0
0.29204205	0.0
0.29354355	0.0
0.29504505	0.0
0.29654655	4.935777532938362e-05
0.29804805	0.00012215434067337771
0.29954955	6.046667232911859e-05
0.30105105	0.00016762118136826962
0.30255255	0.00046232316277942904
0.30405405	0.0008568470321722035
0.30555555	0.002115310769352583
0.30705705	0.003337659462705162
0.30855855	0.004935095972764368
0.31006005	0.0068513885534298696
0.31156155	0.00917777404569726
0.31306306	0.013950475810871407
0.31456456	0.019904028518141135
0.31606606	0.026123989662082833
0.31756756	0.035669453314686
0.31906906	0.04627021503132463
0.32057056	0.05924820621907848
0.32207206	0.07660627806912532
0.32357356	0.0929462096839427
0.3250751	0.1137133463759302
0.3265766	0.13541191229168784
0.3280781	0.16690069603916444
0.3295796	0.1978807124793304
0.3310811	0.23258862580552303
0.3325826	0.2687336980314396
0.3340841	0.3208666744698643
0.3355856	0.3694454933120388
0.3370871	0.4206540174752734
0.3385886	0.46658598424104514
0.3400901	0.525119323511661
0.3415916	0.5780208316910581
0.3430931	0.6454761302544466
0.3445946	0.7126525949249289
0.3460961	0.7879464655385103
0.3475976	0.8622882485710164
0.3490991	0.9348915025325223
0.3506006	1.0126661757526114
0.3521021	1.0766594000530636
0.3536036	1.1578900264181984
0.3551051	1.2452795812961466
0.3566066	1.3073301354873572
0.3581081	1.3811808539844652
0.3596096	1.462410208618609
0.3611111	1.5340263406581576
0.3626126	1.6130607596425333
0.3641141	1.6702659404303513
0.3656156	1.7414471191647976
0.3671171	1.798922052446863
0.3686186	1.8511447619361352
0.3701201	1.9050139499347014
0.3716216	1.9531788096259879
0.3731231	2.0028440854063514
0.3746246	2.0463583855531433
0.37612614	2.0703629294912136
0.37762764	2.110159451699599
0.37912914	2.1408650335767594
0.38063064	2.172876701331199
0.38213214	2.191695516515242
0.38363364	2.1960911535760435
0.38513514	2.2227093263834115
0.38663664	2.2525416723566676
0.38813815	2.256399359658869
0.38963965	2.2531102945052432
0.39114115	2.250145927748614
0.39264265	2.26151593449751
0.39414415	2.263143689024327
0.39564565	2.2442021817077396
0.39714715	2.2434851370029856
0.39864865	2.2385503863232397
0.40015015	2.2340788669194063
0.40165165	2.2090132637268463
0.40315315	2.1993618359895333
0.40465465	2.168866570810668
0.40615615	2.137060890050096
0.40765765	2.1172351142159633
0.40915915	2.103277194742933
0.41066065	2.075509561453214
0.41216215	2.066553616716754
0.41366366	2.026244273500632
0.41516516	1.9934273689644644
0.41666666	1.9684630279645763
0.41816816	1.946282260246146
0.41966966	1.917018579007714
0.42117116	1.88434847265279
0.42267266	1.8520643298918977
0.42417416	1.8313915334282465
0.4256757	1.8134854916411023
0.4271772	1.7694408643772468
0.4286787	1.728899362834948
0.4301802	1.7082122232854537
0.4316817	1.681159678742908
0.4331832	1.654404994615659
0.4346847	1.6253334709242069
0.4361862	1.6081763680356596
0.4376877	1.5854037385271935
0.4391892	1.562359685477471
0.4406907	1.5357533014386984
0.4421922	1.517559511189811
0.4436937	1.4849512649512184
0.4451952	1.4590457526706075
0.4466967	1.4330380897076336
0.4481982	1.4086991178699098
0.4496997	1.395719150302604
0.4512012	1.3747009582577912
0.4527027	1.3508991737965843
0.4542042	1.331260047273552
0.4557057	1.3027552912684814
0.4572072	1.28263393498057
0.4587087	1.2584435965974525
0.4602102	1.233118966427664
0.4617117	1.2146452145739508
0.4632132	1.20230861612469
0.4647147	1.1865867028360948
0.4662162	1.1750377003077492
0.4677177	1.1493140459465632
0.4692192	1.1428817863580971
0.4707207	1.1301257016979558
0.4722222	1.109440273433027
0.4737237	1.1030075895780092
0.4752252	1.0831399770419903
0.47672674	1.0666665870887935
0.47822824	1.0546167037311918
0.47972974	1.0418579321206833
0.48123124	1.0333328281562566
0.48273274	1.0191573228482236
0.48423424	1.0031732690209765
0.48573574	0.9891245209545402
0.48723724	0.9883461657019654
0.48873875	0.973671611241288
0.49024025	0.9599145070075061
0.49174175	0.9414855842746925
0.49324325	0.934913880157709
0.49474475	0.9246674895367376
0.49624625	0.9154708605239421
0.49774775	0.9085082932668043
0.49924925	0.9042041862685569
0.5007508	0.8962714835919813
0.5022522	0.885577807967045
0.5037538	0.8788555855215707
0.5052552	0.87626233593842
0.5067568	0.8745292692719406
0.5082582	0.8645231947285248
0.5097598	0.8582066924534331
0.5112612	0.8574969123950473
0.5127628	0.8451569222665699
0.5142642	0.8394610043785397
0.5157658	0.8404191994805101
0.5172672	0.8368640714105838
0.5187688	0.8298962963541651
0.5202702	0.823738021258625
0.5217718	0.8133199010314374
0.5232732	0.8148763379607175
0.5247748	0.8096751311771213
0.52627623	0.806361121776538
0.5277778	0.8057320219362617
0.52927923	0.8073799623099762
0.5307808	0.7935412090125963
0.53228223	0.792620326775971
0.5337838	0.7960780892598645
0.53528523	0.7877333486712631
0.5367868	0.7874941598065234
0.53828824	0.7804679836220478
0.5397898	0.7746625267574742
0.54129124	0.770276820373461
0.5427928	0.7700165957805812
0.54429424	0.7708799698550223
0.5457958	0.7650542941757157
0.54729724	0.7589760449363203
0.5487988	0.757138742700363
0.5503003	0.7553901580787566
0.5518018	0.7511449137053418
0.55330336	0.7530287051454065
0.5548048	0.7515305106784593
0.55630636	0.7476790351018582
0.5578078	0.7499936244159802
0.55930936	0.7495003300780806
0.5608108	0.7433451532462783
0.56231236	0.7447677861061072
0.5638138	0.7441015001950023
0.56531537	0.7459734114803095
0.5668168	0.7468417905658754
0.56831837	0.7432653338056504
0.5698198	0.7394271188529427
0.57132137	0.7441589870057499
0.5728228	0.7427629202654975
0.57432437	0.7457040882803986
0.5758258	0.7481171034626642
0.5773274	0.7477467532685546
0.5788288	0.7470155375544457
0.5803304	0.7469837592613775
0.5818318	0.7500928079777397
0.5833334	0.7502183199839993
0.5848348	0.7531515754307986
0.5863364	0.7493885739903149
0.5878378	0.7505987136635467
0.5893394	0.7505427017476783
0.5908408	0.750386077620398
0.5923424	0.7545744702956255
0.5938438	0.7600445870505236
0.5953454	0.7648109329121106
0.5968468	0.7617596334996449
0.5983484	0.7632215514947778
0.5998498	0.7649815829641193
0.6013514	0.767105088074532
0.6028528	0.7699530130943413
0.6043544	0.7729153272059728
0.6058558	0.7709258744308035
0.6073574	0.7778312490123526
0.6088588	0.7800725754591765
0.6103604	0.7853241079091722
0.6118618	0.7887666562711927
0.6133634	0.7919528396223031
0.6148648	0.7983628635894565
0.6163664	0.7988526918085591
0.6178678	0.8006980344552805
0.6193694	0.8004129156902217
0.6208708	0.8086897169448407
0.6223724	0.8075874419487433
0.62387383	0.8126267928072773
0.6253754	0.815702089733882
0.62687683	0.8183710872434041
0.6283784	0.8212784262595125
0.62987983	0.822096015055286
0.6313814	0.8301966399181211
0.63288283	0.8384470183133611
0.6343844	0.842836269875376
0.63588583	0.845393433089966
0.6373874	0.8539117942191193
0.63888884	0.8532114321869904
0.6403904	0.8548895108690664
0.64189184	0.8578793403480772
0.6433934	0.8658238594869546
0.64489484	0.8744876920107717
0.6463964	0.8807383051940764
0.64789784	0.8881606232810437
0.6493994	0.8871924214735208
0.65090096	0.8949723358653104
0.6524024	0.9011493007434543
0.65390396	0.9092933395498137
0.6554054	0.9143911651184741
0.65690696	0.9153519132330314
0.6584084	0.9210739189317414
0.65990996	0.9213226632894305
0.6614114	0.9261616716754815
0.66291296	0.9289847605394637
0.6644144	0.9337980421636307
0.66591597	0.9415640402799885
0.6674174	0.9462516732785785
0.66891897	0.9527100041901597
0.6704204	0.9597552893686316
0.67192197	0.9686316291524036
0.6734234	0.9763287845040252
0.67492497	0.9822234103207799
0.6764264	0.9855257552620883
0.677928	0.9939792768004599
0.6794294	0.9955551690002494
0.680931	1.0010653680493
0.6824324	1.0023001099995623
0.683934	1.0088015418683278
0.6854354	1.014289578842127
0.686937	1.0216821062510735
0.6884384	1.0258226651147175
0.68994	1.0351242730884878
0.6914414	1.0375126562773185
0.692943	1.045622746556885
0.6944444	1.049108581221554
0.695946	1.0560264483825605
0.6974474	1.0619847814843648
0.698949	1.0670089585772784
0.7004504	1.0744607235324284
0.701952	1.0777503657133984
0.7034534	1.079482389258989
0.704955	1.080995274297627
0.7064564	1.0856762011171515
0.707958	1.0896581577605071
0.7094594	1.0928763153535088
0.710961	1.0983707914617364
0.7124624	1.0980799065689966
0.713964	1.103097101406854
0.7154654	1.1076719328389308
0.716967	1.1182752344125608
0.7184684	1.1261336127470463
0.71997	1.1260410977284077
0.7214714	1.1312339117921906
0.722973	1.1350575255143995
0.72447443	1.137106506047511
0.725976	1.1376605016803685
0.72747743	1.1390547010725587
0.728979	1.1462226116724987
0.73048043	1.1485974019090746
0.731982	1.1542599298450271
0.73348343	1.1538475065872065
0.734985	1.1582252207683341
0.73648643	1.1540048056442376
0.737988	1.1559750584555772
0.73948944	1.1615947063139156
0.740991	1.1622514959113146
0.74249244	1.1685421014177801
0.743994	1.1641721187806509
0.74549544	1.1653651598890749
0.746997	1.1636855461445612
0.74849844	1.1654745878082442
0.75	1.168760971469357
0.75150156	1.1749201749393292
0.753003	1.1773986381281885
0.75450456	1.1738662700584548
0.756006	1.1686530279797733
0.75750756	1.1700788687734192
0.759009	1.1710221936335132
0.76051056	1.1672826978778204
0.762012	1.163196690388508
0.76351357	1.161849310853154
0.765015	1.161826857090014
0.76651657	1.1669537242942405
0.768018	1.1641608691317962
0.76951957	1.165551384980685
0.771021	1.1602903851917379
0.77252257	1.1588355968545714
0.774024	1.1591074958678163
0.77552557	1.1574715070030437
0.777027	1.157404897676297
0.7785286	1.151763376170244
0.78003	1.1474762895322155
0.7815316	1.1457090872670688
0.783033	1.1443962287087264
0.7845346	1.1390789540958
0.786036	1.1383879935126768
0.7875376	1.1397039727384692
0.789039	1.140011274724736
0.7905406	1.132035847370645
0.792042	1.1335391042155643
0.7935436	1.1295516084190533
0.795045	1.1260452645485644
0.7965466	1.1275292151858358
0.798048	1.120194934592829
0.7995496	1.1155269608597194
0.801051	1.1135796323218936
0.8025526	1.110602644843566
0.804054	1.105774937861087
0.8055556	1.1019662650078574
0.807057	1.099639645943393
0.8085586	1.0929823585894507
0.81006	1.0927751366829859
0.8115616	1.088567548002912
0.813063	1.0843580113036546
0.8145646	1.0843428935894888
0.816066	1.079175789265398
0.8175676	1.0769150533495055
0.819069	1.0727345220273954
0.8205706	1.0695725579571547
0.822072	1.0668060395169399
0.8235736	1.0614342988970624
0.82507503	1.058580438862129
0.8265766	1.056242885214866
0.82807803	1.05111627160349
0.8295796	1.0504579868916848
0.83108103	1.0457130759891957
0.8325826	1.0400081715621028
0.83408403	1.038467785065182
0.8355856	1.0396163090415576
0.83708704	1.031139216713559
0.8385886	1.027006826280558
0.84009004	1.024998743533039
0.8415916	1.018530661772141
0.84309304	1.0120201021058435
0.8445946	1.0101108979518647
0.84609604	1.009924475759797
0.8475976	1.0103733817020442
0.84909904	1.0053139381333054
0.8506006	1.0018341107862154
0.85210216	0.9986096380061545
0.8536036	0.9974519939369091
0.85510516	0.996465841804056
0.8566066	0.9900486126952004
0.85810816	0.9873280031300753
0.8596096	0.982814138178753
0.86111116	0.9801126627464858
0.8626126	0.975999534798045
0.86411417	0.969749550855509
0.8656156	0.9727651732521366
0.86711717	0.9694547312333852
0.8686186	0.9679404781979791
0.87012017	0.9667863676983506
0.8716216	0.9684154445123303
0.87312317	0.9646477110268731
0.8746246	0.9642574987847164
0.87612617	0.9606089792382758
0.8776276	0.9577020403253828
0.8791292	0.9598464829705208
0.8806306	0.9582347159013395
0.8821322	0.954646263164803
0.8836336	0.9521037005304787
0.8851352	0.9506793862752225
0.8866366	0.9489170049610762
0.8881382	0.9498843209189118
0.8896396	0.9459703979361538
0.8911412	0.9434627629347473
0.8926426	0.9448021475406891
0.8941442	0.9414887245751972
0.8956456	0.9376232361827943
0.8971472	0.9388117326861987
0.8986486	0.935691672348752
0.9001502	0.9339627529326074
0.9016516	0.9352009513556443
0.9031532	0.9313698345619751
0.9046546	0.9271849785259058
0.9061562	0.9277535963625954
0.9076576	0.9234391945657655
0.9091592	0.9228051226181468
0.9106606	0.9211236040695899
0.9121622	0.9190501804809026
0.9136636	0.9164074110874484
0.9151652	0.9147810145094184
0.9166666	0.913936260130264
0.9181682	0.9121390116123506
0.9196696	0.9088065103532068
0.9211712	0.9086362380815975
0.9226726	0.9077163065490987
0.9241742	0.9053170554031356
0.92567563	0.9013123115690648
0.9271772	0.9032876888918798
0.92867863	0.9009008300564498
0.9301802	0.9008869865424299
0.93168163	0.902672252545914
0.9331832	0.8997034058984088
0.93468463	0.8991222275097485
0.9361862	0.8966035589030341
0.93768764	0.8971380836275367
0.9391892	0.896795904212127
0.94069064	0.8946779045102129
0.9421922	0.8907848627313223
0.94369364	0.8933941867381108
0.9451952	0.894916882661595
0.94669664	0.8923656361990013
0.9481982	0.8878846472553906
0.9496997	0.888743316135296
0.9512012	0.8895884998352416
0.95270276	0.8885914653765208
0.9542042	0.8879876207389866
0.95570576	0.888076071943804
0.9572072	0.8881623661795849
0.95870876	0.8864032322915107
0.9602102	0.8876525138950586
0.96171176	0.8860270013680852
0.9632132	0.8841470537452114
0.96471477	0.8842296388920123
0.9662162	0.8855194500315613
0.96771777	0.8848200731419295
0.9692192	0.8827847909349178
0.97072077	0.8819404063935232
0.9722222	0.8861310163721854
0.97372377	0.8886327154340906
0.9752252	0.8881535907279409
0.9767268	0.8862391339676802
0.9782282	0.8875983625687393
0.9797298	0.8859616360490735
0.9812312	0.8832700946614802
0.9827328	0.8844083620271697
0.9842342	0.8840609368770043
0.9857358	0.8846611582176926
0.9872372	0.8853473648348112
0.9887388	0.8859887453092736
0.9902402	0.8870499778155339
0.9917418	0.8877685081580308
0.9932432	0.8861331467817655
0.9947448	0.8840230985071014
0.9962462	0.889411685921346
0.9977478	0.8913651514849071
0.9992492	0.8891542390744948
