# Supplementary material for: Peering inside the black box by learning the relevance of many-body functions in neural network potentials
Source: Nat Commun. 2025 Nov 10;16:9898. doi: 10.1038/s41467-025-65863-0 (PMC12603069; doi:10.1038/s41467-025-65863-0)
Supplement: Supplementary file 13 — Source Data Fig S1 [file 41467_2025_65863_MOESM13_ESM.zip › fig_s1_wm_IMC_SchNet_results_cutoff/cg_rdf_methane_SchNet.csv]

r	gr
0.00075075077	0.0
0.0022522523	0.0
0.0037537538	0.0
0.0052552554	0.0
0.006756757	0.0
0.008258259	0.0
0.0097597595	0.0
0.011261262	0.0
0.012762763	0.0
0.014264265	0.0
0.015765766	0.0
0.017267268	0.0
0.018768769	0.0
0.02027027	0.0
0.021771772	0.0
0.023273274	0.0
0.024774775	0.0
0.026276276	0.0
0.027777778	0.0
0.02927928	0.0
0.030780781	0.0
0.03228228	0.0
0.033783786	0.0
0.035285287	0.0
0.036786787	0.0
0.038288288	0.0
0.03978979	0.0
0.04129129	0.0
0.042792793	0.0
0.044294294	0.0
0.045795795	0.0
0.0472973	0.0
0.0487988	0.0
0.0503003	0.0
0.0518018	0.0
0.0533033	0.0
0.054804806	0.0
0.056306306	0.0
0.057807807	0.0
0.05930931	0.0
0.06081081	0.0
0.062312312	0.0
0.06381381	0.0
0.06531531	0.0
0.066816814	0.0
0.06831832	0.0
0.06981982	0.0
0.07132132	0.0
0.072822824	0.0
0.074324325	0.0
0.075825825	0.0
0.077327326	0.0
0.07882883	0.0
0.08033033	0.0
0.08183183	0.0
0.083333336	0.0
0.08483484	0.0
0.08633634	0.0
0.08783784	0.0
0.08933934	0.0
0.09084084	0.0
0.09234234	0.0
0.09384385	0.0
0.09534535	0.0
0.09684685	0.0
0.09834835	0.0
0.09984985	0.0
0.10135135	0.0
0.10285285	0.0
0.10435435	0.0
0.10585585	0.0
0.10735736	0.0
0.10885886	0.0
0.11036036	0.0
0.11186186	0.0
0.11336336	0.0
0.11486486	0.0
0.116366364	0.0
0.117867865	0.0
0.11936937	0.0
0.12087087	0.0
0.122372374	0.0
0.123873875	0.0
0.12537538	0.0
0.12687688	0.0
0.12837838	0.0
0.12987988	0.0
0.13138138	0.0
0.13288288	0.0
0.13438438	0.0
0.13588588	0.0
0.1373874	0.0
0.1388889	0.0
0.1403904	0.0
0.1418919	0.0
0.1433934	0.0
0.1448949	0.0
0.1463964	0.0
0.1478979	0.0
0.1493994	0.0
0.1509009	0.0
0.1524024	0.0
0.1539039	0.0
0.1554054	0.0
0.1569069	0.0
0.1584084	0.0
0.1599099	0.0
0.1614114	0.0
0.1629129	0.0
0.16441442	0.0
0.16591592	0.0
0.16741742	0.0
0.16891892	0.0
0.17042042	0.0
0.17192192	0.0
0.17342342	0.0
0.17492492	0.0
0.17642643	0.0
0.17792793	0.0
0.17942943	0.0
0.18093093	0.0
0.18243243	0.0
0.18393393	0.0
0.18543543	0.0
0.18693694	0.0
0.18843845	0.0
0.18993995	0.0
0.19144145	0.0
0.19294295	0.0
0.19444445	0.0
0.19594595	0.0
0.19744745	0.0
0.19894895	0.0
0.20045045	0.0
0.20195195	0.0
0.20345345	0.0
0.20495495	0.0
0.20645645	0.0
0.20795795	0.0
0.20945945	0.0
0.21096095	0.0
0.21246246	0.0
0.21396397	0.0
0.21546547	0.0
0.21696697	0.0
0.21846847	0.0
0.21996997	0.0
0.22147147	0.0
0.22297297	0.0
0.22447447	0.0
0.22597598	0.0
0.22747748	0.0
0.22897898	0.0
0.23048048	0.0
0.23198198	0.0
0.23348348	0.0
0.23498498	0.0
0.23648648	0.0
0.237988	0.0
0.2394895	0.0
0.240991	0.0
0.2424925	0.0
0.243994	0.0
0.2454955	0.0
0.246997	0.0
0.2484985	0.0
0.25	0.0
0.2515015	0.0
0.253003	0.0
0.2545045	0.0
0.256006	0.0
0.2575075	0.0
0.259009	0.0
0.2605105	0.0
0.262012	0.0
0.2635135	0.0
0.265015	0.0
0.2665165	0.0
0.268018	0.0
0.2695195	0.0
0.271021	0.0
0.2725225	0.0
0.274024	0.0
0.2755255	0.0
0.27702704	0.0
0.27852854	0.0
0.28003004	0.0
0.28153154	0.0
0.28303304	0.0
0.28453454	0.0
0.28603604	0.0
0.28753754	0.0
0.28903905	0.0
0.29054055	0.0
0.29204205	0.0
0.29354355	0.0
0.29504505	2.4930812127048198e-05
0.29654655	7.403666299407543e-05
0.29804805	0.00024430868134675543
0.29954955	0.0002176800203848269
0.30105105	0.00038313412884175913
0.30255255	0.0007112664042760447
0.30405405	0.0009859609685269192
0.30555555	0.0017201428234295728
0.30705705	0.0024399441589430843
0.30855855	0.004353826008304824
0.31006005	0.005237305253363195
0.31156155	0.00842879613941015
0.31306306	0.011736114571050548
0.31456456	0.01592322281451291
0.31606606	0.02187680464841365
0.31756756	0.03137620689762425
0.31906906	0.04058902990999405
0.32057056	0.05254305367067092
0.32207206	0.06628122051699822
0.32357356	0.0806335315946782
0.3250751	0.10383505134128644
0.3265766	0.12864589518492006
0.3280781	0.15053827805839948
0.3295796	0.1828958039212228
0.3310811	0.2166999369603277
0.3325826	0.25367487911864217
0.3340841	0.2991566698008582
0.3355856	0.3462431369431642
0.3370871	0.39041903247421283
0.3385886	0.44157847480044704
0.3400901	0.4973204891945137
0.3415916	0.5533488138891696
0.3430931	0.6231305984101624
0.3445946	0.6861423022035439
0.3460961	0.744100195295387
0.3475976	0.8243070068048977
0.3490991	0.8852339893690617
0.3506006	0.9629474375051855
0.3521021	1.03629167475841
0.3536036	1.1010538802695031
0.3551051	1.1751115921738415
0.3566066	1.264545468241955
0.3581081	1.3342781254641907
0.3596096	1.4056779462350422
0.3611111	1.4874509226719703
0.3626126	1.5459661205083264
0.3641141	1.6263137274636683
0.3656156	1.6921887559089754
0.3671171	1.7570304831390244
0.3686186	1.8162940469184938
0.3701201	1.8575095998436029
0.3716216	1.9194548137336938
0.3731231	1.967231698210545
0.3746246	2.0086272321024077
0.37612614	2.0438771461002707
0.37762764	2.0880843776142695
0.37912914	2.1176735369367945
0.38063064	2.1480701891536342
0.38213214	2.180608257295753
0.38363364	2.2139340439768262
0.38513514	2.218517426242813
0.38663664	2.2347280754246857
0.38813815	2.250096789470746
0.38963965	2.25822078199393
0.39114115	2.2696509847116926
0.39264265	2.27500197411935
0.39414415	2.264959814405956
0.39564565	2.26152569200186
0.39714715	2.2611801690255673
0.39864865	2.2522066621288
0.40015015	2.2373860431487382
0.40165165	2.212753112985193
0.40315315	2.215285162003464
0.40465465	2.200424083063786
0.40615615	2.1710430512244407
0.40765765	2.157869176667246
0.40915915	2.1305722798066262
0.41066065	2.115750870968741
0.41216215	2.0809132892245565
0.41366366	2.048972016882119
0.41516516	2.011489513064993
0.41666666	1.9911769764224223
0.41816816	1.962559352453461
0.41966966	1.93919902036384
0.42117116	1.912971781681889
0.42267266	1.8929303021974266
0.42417416	1.8620170519545969
0.4256757	1.833433251162732
0.4271772	1.8045077348499046
0.4286787	1.778306272871391
0.4301802	1.7502443579606821
0.4316817	1.7230452767380855
0.4331832	1.6934736797973269
0.4346847	1.6651261872821166
0.4361862	1.6420778601821888
0.4376877	1.6122189205565185
0.4391892	1.586769885413689
0.4406907	1.5610087258154735
0.4421922	1.5345356664794552
0.4436937	1.5089453883753317
0.4451952	1.4763247473024883
0.4466967	1.453686959503886
0.4481982	1.4373451136367186
0.4496997	1.410679109824055
0.4512012	1.3928288946967473
0.4527027	1.3702361592892123
0.4542042	1.3411224016805452
0.4557057	1.3151498441250753
0.4572072	1.3020899623892745
0.4587087	1.2773599604705754
0.4602102	1.2647978329974745
0.4617117	1.2425042599193448
0.4632132	1.2236860259312357
0.4647147	1.2111122381780708
0.4662162	1.19409862643886
0.4677177	1.171858952652363
0.4692192	1.154804312119797
0.4707207	1.1362179179382697
0.4722222	1.126413656566062
0.4737237	1.0989748848991319
0.4752252	1.092797656451178
0.47672674	1.0760297196498882
0.47822824	1.0682103657752275
0.47972974	1.051844513977435
0.48123124	1.0370204743876321
0.48273274	1.0265659725544394
0.48423424	1.0136458883407002
0.48573574	1.0073373929506901
0.48723724	0.9958653214081962
0.48873875	0.976738028780458
0.49024025	0.9635626896288458
0.49174175	0.956110542063582
0.49324325	0.9449316110619321
0.49474475	0.9434599042715657
0.49624625	0.9361679568041201
0.49774775	0.9236803195695639
0.49924925	0.9129461792486778
0.5007508	0.9047404699392164
0.5022522	0.8985731135150802
0.5037538	0.8889214940513952
0.5052552	0.8822685872696722
0.5067568	0.8764265525374018
0.5082582	0.8695555490941703
0.5097598	0.8638066066903916
0.5112612	0.8531877575166316
0.5127628	0.8523093009103174
0.5142642	0.8447129183428032
0.5157658	0.8401254949491808
0.5172672	0.8322772148483258
0.5187688	0.8206868748165452
0.5202702	0.8208917117019152
0.5217718	0.8161737669535479
0.5232732	0.8122448921460792
0.5247748	0.8122048734109918
0.52627623	0.7979689544660278
0.5277778	0.7986965240316208
0.52927923	0.7927068060900571
0.5307808	0.7921430376488574
0.53228223	0.7834092000556545
0.5337838	0.7803717845891168
0.53528523	0.7811058481656203
0.5367868	0.7809639702723854
0.53828824	0.7769813607519458
0.5397898	0.7723013865995753
0.54129124	0.7738804156356406
0.5427928	0.7696556528032413
0.54429424	0.7658802256798445
0.5457958	0.7579182800712508
0.54729724	0.757179171758298
0.5487988	0.7525413759628607
0.5503003	0.7526347112620266
0.5518018	0.7481156437182017
0.55330336	0.7489064339928753
0.5548048	0.743475162327057
0.55630636	0.7441621543261545
0.5578078	0.7400472774076549
0.55930936	0.7392222731702347
0.5608108	0.7384389261849168
0.56231236	0.7377118889914513
0.5638138	0.7412170021531327
0.56531537	0.7388293212021315
0.5668168	0.738945171928458
0.56831837	0.7387028679406771
0.5698198	0.7424716791765317
0.57132137	0.7378159295764376
0.5728228	0.7401403963859686
0.57432437	0.7343379016370455
0.5758258	0.7373991871565
0.5773274	0.7373937574161624
0.5788288	0.7406318966463922
0.5803304	0.7392025106206794
0.5818318	0.7377614174848427
0.5833334	0.7425328984771963
0.5848348	0.7433450877936038
0.5863364	0.7464405117878594
0.5878378	0.7450624032156449
0.5893394	0.7435536288132889
0.5908408	0.7497177636115068
0.5923424	0.7471706173115126
0.5938438	0.7515795093424333
0.5953454	0.7571110522181645
0.5968468	0.7519905553393089
0.5983484	0.7535711082277398
0.5998498	0.752933512822939
0.6013514	0.7542619892756
0.6028528	0.7609449035190634
0.6043544	0.762255409641703
0.6058558	0.761983173310102
0.6073574	0.7672147115821359
0.6088588	0.7703660880327331
0.6103604	0.7686978820440565
0.6118618	0.7765348397984395
0.6133634	0.7786791135490182
0.6148648	0.7829609368237742
0.6163664	0.7865477096993225
0.6178678	0.787961019717981
0.6193694	0.7872369521002065
0.6208708	0.7931508756916451
0.6223724	0.7952974892722048
0.62387383	0.8042126946973391
0.6253754	0.8022702476703976
0.62687683	0.8090874817417564
0.6283784	0.8127646648672597
0.62987983	0.8131686913574929
0.6313814	0.8175963328724019
0.63288283	0.824039613590046
0.6343844	0.8304031952273819
0.63588583	0.8392720414797411
0.6373874	0.8413609059796843
0.63888884	0.8429469586620494
0.6403904	0.8514099940026293
0.64189184	0.8580768645793623
0.6433934	0.8589322900517793
0.64489484	0.8635056188460359
0.6463964	0.8705837114050161
0.64789784	0.8781099547147972
0.6493994	0.8812590738600145
0.65090096	0.8911534798796906
0.6524024	0.8937379422214556
0.65390396	0.8953863569296561
0.6554054	0.9047537096467076
0.65690696	0.9074208012522809
0.6584084	0.914853507832344
0.65990996	0.9172709765622475
0.6614114	0.9264295663996763
0.66291296	0.9281674335152076
0.6644144	0.9347370465178947
0.66591597	0.94190418036601
0.6674174	0.9443247384569662
0.66891897	0.9545579487572793
0.6704204	0.9575727872893397
0.67192197	0.9594550026006802
0.6734234	0.966412930331269
0.67492497	0.9721183194301236
0.6764264	0.9733095816387424
0.677928	0.9819518494139647
0.6794294	0.9901274623679105
0.680931	0.9929654406657574
0.6824324	1.0028663088458885
0.683934	1.0080313616458658
0.6854354	1.0129984788000623
0.686937	1.0173841743720864
0.6884384	1.021245808292319
0.68994	1.0255749753231922
0.6914414	1.0324534789823343
0.692943	1.0407233108366258
0.6944444	1.040303736756977
0.695946	1.0482252397357261
0.6974474	1.0531642802324443
0.698949	1.0569245635469249
0.7004504	1.061531082091667
0.701952	1.0707625833212668
0.7034534	1.078230259947034
0.704955	1.0775715010177973
0.7064564	1.083523677857772
0.707958	1.0877096101084698
0.7094594	1.0915914053588536
0.710961	1.09720507761765
0.7124624	1.1010642259985983
0.713964	1.104327533308675
0.7154654	1.1111314997796369
0.716967	1.1187797617005737
0.7184684	1.1231947761022445
0.71997	1.1315697629272095
0.7214714	1.1321053265225391
0.722973	1.1370442981396778
0.72447443	1.1400298928707429
0.725976	1.1465385657960458
0.72747743	1.1500675391101138
0.728979	1.156081273723618
0.73048043	1.153827875697699
0.731982	1.1580917199309793
0.73348343	1.1615806471803138
0.734985	1.1645909167178425
0.73648643	1.164521856903734
0.737988	1.1685392251026312
0.73948944	1.1712982430508991
0.740991	1.16954019776261
0.74249244	1.174388059679459
0.743994	1.1703061605314404
0.74549544	1.1764164201763356
0.746997	1.1729752415373065
0.74849844	1.17633458055227
0.75	1.1759524682189086
0.75150156	1.1752756401661535
0.753003	1.176246550959972
0.75450456	1.1776976502536025
0.756006	1.1773314875864185
0.75750756	1.1811700670495084
0.759009	1.1814930699195636
0.76051056	1.1790650936324054
0.762012	1.1834879165776075
0.76351357	1.1775338279419552
0.765015	1.1787737037412158
0.76651657	1.1807980552187216
0.768018	1.1767681000999053
0.76951957	1.1765628326761366
0.771021	1.172171749974302
0.77252257	1.1766182960883063
0.774024	1.1743128903867879
0.77552557	1.1681145457268172
0.777027	1.1667740723412883
0.7785286	1.1639375941529737
0.78003	1.1626481353873674
0.7815316	1.1551996638680095
0.783033	1.153298275991561
0.7845346	1.1476702344663199
0.786036	1.148372543584987
0.7875376	1.1468231312728263
0.789039	1.147828417208389
0.7905406	1.1443724615690811
0.792042	1.1415220054120265
0.7935436	1.1332599604070528
0.795045	1.1318615679448378
0.7965466	1.1295729714516538
0.798048	1.127867257567298
0.7995496	1.1207872231132427
0.801051	1.1224376444376096
0.8025526	1.119639632430133
0.804054	1.11407984789997
0.8055556	1.107717108340855
0.807057	1.1051857331114232
0.8085586	1.1016267078523656
0.81006	1.096805113042842
0.8115616	1.0930801872852394
0.813063	1.0923799332942798
0.8145646	1.087031533564303
0.816066	1.085844982203231
0.8175676	1.0781082867421015
0.819069	1.0735513549316893
0.8205706	1.0712614924447679
0.822072	1.067400140376399
0.8235736	1.061962249903209
0.82507503	1.0617685116442366
0.8265766	1.058747527816899
0.82807803	1.0527304228037628
0.8295796	1.0510208868196667
0.83108103	1.0459848713665534
0.8325826	1.0408253277723922
0.83408403	1.037550636671391
0.8355856	1.031206750648279
0.83708704	1.0321938220607063
0.8385886	1.0304787481252828
0.84009004	1.02726816791165
0.8415916	1.0242867342217428
0.84309304	1.0188547646610773
0.8445946	1.0161546566358224
0.84609604	1.0131182854986618
0.8475976	1.0079551978962857
0.84909904	1.0021035631888295
0.8506006	1.0036923114417038
0.85210216	1.0004732928601152
0.8536036	0.995590436995838
0.85510516	0.9915699804226762
0.8566066	0.9920553790618256
0.85810816	0.9881901001239081
0.8596096	0.9850859449121745
0.86111116	0.9818951008470513
0.8626126	0.9783765855397842
0.86411417	0.9769663809217589
0.8656156	0.9697586725633278
0.86711717	0.9710812144793088
0.8686186	0.9699208947973794
0.87012017	0.9662001646814832
0.8716216	0.963399109643411
0.87312317	0.9664283941380509
0.8746246	0.9547887933438193
0.87612617	0.9590765647940328
0.8776276	0.9586318864305691
0.8791292	0.9566438824195606
0.8806306	0.9543084419786686
0.8821322	0.9517986791575014
0.8836336	0.951589499103535
0.8851352	0.9473441551173352
0.8866366	0.9441451234488818
0.8881382	0.9451216513339292
0.8896396	0.9422781520466994
0.8911412	0.9414814274565614
0.8926426	0.940647198656621
0.8941442	0.9357297902020072
0.8956456	0.9354750945603353
0.8971472	0.933720940030503
0.8986486	0.9343345224911057
0.9001502	0.9323128408143663
0.9016516	0.9316197697442377
0.9031532	0.9271779685580117
0.9046546	0.9255474679993483
0.9061562	0.9257620367034401
0.9076576	0.9206020176029444
0.9091592	0.9190321303310214
0.9106606	0.9151294265082722
0.9121622	0.9154232002671654
0.9136636	0.9143288709661563
0.9151652	0.9114693883500334
0.9166666	0.907932518930381
0.9181682	0.9075566921252486
0.9196696	0.9067024233164919
0.9211712	0.9060620166141506
0.9226726	0.9047986456266435
0.9241742	0.9078110417816566
0.92567563	0.9040046711044903
0.9271772	0.9035148999573112
0.92867863	0.9003132518466996
0.9301802	0.9023631288007802
0.93168163	0.9008696032640203
0.9331832	0.8995563666252937
0.93468463	0.898352129066015
0.9361862	0.8959510801919705
0.93768764	0.8972022594198416
0.9391892	0.896549862920401
0.94069064	0.8935337947326958
0.9421922	0.891393606222263
0.94369364	0.8904844334137283
0.9451952	0.8929649762923694
0.94669664	0.8859764874604481
0.9481982	0.8892159027398985
0.9496997	0.8896347988659762
0.9512012	0.8899938744064426
0.95270276	0.8915301000083239
0.9542042	0.88895417322593
0.95570576	0.886438953672924
0.9572072	0.8904433921971678
0.95870876	0.8895354075336459
0.9602102	0.8868168868168869
0.96171176	0.8883723321074561
0.9632132	0.8879143487183551
0.96471477	0.8864158181436992
0.9662162	0.8883485930817776
0.96771777	0.8841711843856508
0.9692192	0.8848444330533285
0.97072077	0.8848078573915279
0.9722222	0.8843710955973209
0.97372377	0.8832479227096266
0.9752252	0.8843849341019925
0.9767268	0.8820112291990455
0.9782282	0.8852170154903084
0.9797298	0.8816962427826124
0.9812312	0.8830041132725699
0.9827328	0.881146562441889
0.9842342	0.8823212834844597
0.9857358	0.8834170912494225
0.9872372	0.8838287205254688
0.9887388	0.8817896728680592
0.9902402	0.8832675176879187
0.9917418	0.8828026453617803
0.9932432	0.8802176141638398
0.9947448	0.881435061202353
0.9962462	0.8818261178254495
0.9977478	0.8810315952161794
0.9992492	0.8824652408803477
