# Supplementary material for: Peering inside the black box by learning the relevance of many-body functions in neural network potentials
Source: Nat Commun. 2025 Nov 10;16:9898. doi: 10.1038/s41467-025-65863-0 (PMC12603069; doi:10.1038/s41467-025-65863-0)
Supplement: Supplementary file 14 — Source Data Fig 7 [file 41467_2025_65863_MOESM14_ESM.zip]

Archive with 3 entries (2 files):
- fig_7_ntl9_mutations_contact_map/
- fig_7_ntl9_mutations_contact_map/ntl9_L30F_vs_WT_contact_map.csv
- fig_7_ntl9_mutations_contact_map/ntl9_I4N_vs_WT_contact_map.csv
