# Supplementary material for: Peering inside the black box by learning the relevance of many-body functions in neural network potentials
Source: Nat Commun. 2025 Nov 10;16:9898. doi: 10.1038/s41467-025-65863-0 (PMC12603069; doi:10.1038/s41467-025-65863-0)
Supplement: Supplementary file 14 — Source Data Fig 7 [file 41467_2025_65863_MOESM14_ESM.zip › fig_7_ntl9_mutations_contact_map/ntl9_L30F_vs_WT_contact_map.csv]

res_i	res_j	relevance_difference_to_WT
MET1-CA	MET1-CA	0.0
MET1-CA	LYS2-CA	0.0
MET1-CA	VAL3-CA	0.0
MET1-CA	ILE/ASN4-CA	0.0
MET1-CA	PHE5-CA	0.0
MET1-CA	LEU6-CA	0.0
MET1-CA	LYS7-CA	0.0
MET1-CA	ASP8-CA	0.0
MET1-CA	VAL9-CA	0.0
MET1-CA	LYS10-CA	0.0
MET1-CA	GLY11-CA	0.0
MET1-CA	MET12-CA	0.0
MET1-CA	GLY13-CA	0.0
MET1-CA	LYS14-CA	0.0
MET1-CA	LYS15-CA	0.0
MET1-CA	GLY16-CA	0.0
MET1-CA	GLU17-CA	0.0
MET1-CA	ILE18-CA	-1.827119448153617e-05
MET1-CA	LYS19-CA	0.00017384549486223512
MET1-CA	ASN20-CA	-0.001251868201967453
MET1-CA	VAL21-CA	0.0005227448186815309
MET1-CA	ALA22-CA	0.003506650216149862
MET1-CA	ASP23-CA	-0.0013439134086638688
MET1-CA	GLY24-CA	-0.00014969668320910685
MET1-CA	TYR25-CA	0.0008401818535132008
MET1-CA	ALA26-CA	0.019869407142334695
MET1-CA	ASN27-CA	-0.00011709342505127006
MET1-CA	ASN28-CA	0.0
MET1-CA	PHE29-CA	0.0
MET1-CA	LEU/PHE30-CA	0.0
MET1-CA	PHE31-CA	0.0
MET1-CA	LYS32-CA	0.0
MET1-CA	GLN33-CA	0.0
MET1-CA	GLY34-CA	0.0
MET1-CA	LEU35-CA	0.0
MET1-CA	ALA36-CA	0.0
MET1-CA	ILE37-CA	-0.000525984243129415
MET1-CA	GLU38-CA	-0.0003467108866061601
MET1-CA	ALA39-CA	-8.028294156592342e-05
LYS2-CA	MET1-CA	0.0
LYS2-CA	LYS2-CA	0.0
LYS2-CA	VAL3-CA	0.0
LYS2-CA	ILE/ASN4-CA	0.0
LYS2-CA	PHE5-CA	0.0
LYS2-CA	LEU6-CA	0.0
LYS2-CA	LYS7-CA	0.0
LYS2-CA	ASP8-CA	0.0
LYS2-CA	VAL9-CA	0.0
LYS2-CA	LYS10-CA	0.0
LYS2-CA	GLY11-CA	0.0
LYS2-CA	MET12-CA	0.0
LYS2-CA	GLY13-CA	0.0
LYS2-CA	LYS14-CA	0.0
LYS2-CA	LYS15-CA	0.0
LYS2-CA	GLY16-CA	0.0
LYS2-CA	GLU17-CA	-1.2288154205177166e-05
LYS2-CA	ILE18-CA	9.898529285692209e-05
LYS2-CA	LYS19-CA	-0.0002690652766887125
LYS2-CA	ASN20-CA	0.00029513713898268214
LYS2-CA	VAL21-CA	-0.0006409535694729129
LYS2-CA	ALA22-CA	-8.86843984395369e-05
LYS2-CA	ASP23-CA	-0.0009960307998735747
LYS2-CA	GLY24-CA	0.0
LYS2-CA	TYR25-CA	0.0
LYS2-CA	ALA26-CA	0.0022842704769253292
LYS2-CA	ASN27-CA	0.0
LYS2-CA	ASN28-CA	0.0
LYS2-CA	PHE29-CA	0.0
LYS2-CA	LEU/PHE30-CA	0.0
LYS2-CA	PHE31-CA	0.0
LYS2-CA	LYS32-CA	0.0
LYS2-CA	GLN33-CA	0.0
LYS2-CA	GLY34-CA	0.0
LYS2-CA	LEU35-CA	0.0
LYS2-CA	ALA36-CA	4.846916745455684e-05
LYS2-CA	ILE37-CA	-0.0010947523044533727
LYS2-CA	GLU38-CA	0.0006414056127937336
LYS2-CA	ALA39-CA	0.0006123892377599832
VAL3-CA	MET1-CA	0.0
VAL3-CA	LYS2-CA	0.0
VAL3-CA	VAL3-CA	0.0
VAL3-CA	ILE/ASN4-CA	0.0
VAL3-CA	PHE5-CA	0.0
VAL3-CA	LEU6-CA	0.0
VAL3-CA	LYS7-CA	0.0
VAL3-CA	ASP8-CA	0.0
VAL3-CA	VAL9-CA	0.0
VAL3-CA	LYS10-CA	0.0
VAL3-CA	GLY11-CA	0.0
VAL3-CA	MET12-CA	0.0
VAL3-CA	GLY13-CA	-4.628678050430982e-05
VAL3-CA	LYS14-CA	0.0
VAL3-CA	LYS15-CA	0.0
VAL3-CA	GLY16-CA	-0.0001829175249951293
VAL3-CA	GLU17-CA	0.0008592534445028832
VAL3-CA	ILE18-CA	-0.0013876667004694837
VAL3-CA	LYS19-CA	-0.003385849571168359
VAL3-CA	ASN20-CA	-0.0003607904994623809
VAL3-CA	VAL21-CA	0.0035741859068934845
VAL3-CA	ALA22-CA	-2.159818907418432e-05
VAL3-CA	ASP23-CA	-5.0504149965243826e-05
VAL3-CA	GLY24-CA	0.0
VAL3-CA	TYR25-CA	1.794703205570805e-06
VAL3-CA	ALA26-CA	0.012713535370739848
VAL3-CA	ASN27-CA	0.0003424385527779747
VAL3-CA	ASN28-CA	0.0
VAL3-CA	PHE29-CA	0.0
VAL3-CA	LEU/PHE30-CA	0.015626133358313237
VAL3-CA	PHE31-CA	-0.0005847664243162336
VAL3-CA	LYS32-CA	0.0
VAL3-CA	GLN33-CA	0.0
VAL3-CA	GLY34-CA	0.0
VAL3-CA	LEU35-CA	-0.0001253924451744188
VAL3-CA	ALA36-CA	0.008811389493314434
VAL3-CA	ILE37-CA	0.004812774654135418
VAL3-CA	GLU38-CA	0.0010980958635173066
VAL3-CA	ALA39-CA	0.0026443132125677955
ILE/ASN4-CA	MET1-CA	0.0
ILE/ASN4-CA	LYS2-CA	0.0
ILE/ASN4-CA	VAL3-CA	0.0
ILE/ASN4-CA	ILE/ASN4-CA	0.0
ILE/ASN4-CA	PHE5-CA	0.0
ILE/ASN4-CA	LEU6-CA	0.0
ILE/ASN4-CA	LYS7-CA	0.0
ILE/ASN4-CA	ASP8-CA	1.8340073872671696e-05
ILE/ASN4-CA	VAL9-CA	0.0
ILE/ASN4-CA	LYS10-CA	0.0
ILE/ASN4-CA	GLY11-CA	0.0
ILE/ASN4-CA	MET12-CA	0.0
ILE/ASN4-CA	GLY13-CA	0.000611042821812742
ILE/ASN4-CA	LYS14-CA	0.00034616307106797965
ILE/ASN4-CA	LYS15-CA	0.0005759384975192461
ILE/ASN4-CA	GLY16-CA	-0.0009737783298533025
ILE/ASN4-CA	GLU17-CA	0.0007544002925214954
ILE/ASN4-CA	ILE18-CA	0.002031131051626292
ILE/ASN4-CA	LYS19-CA	-0.0009375322272944658
ILE/ASN4-CA	ASN20-CA	-0.00011153256777181038
ILE/ASN4-CA	VAL21-CA	0.00014378802158514648
ILE/ASN4-CA	ALA22-CA	0.0
ILE/ASN4-CA	ASP23-CA	0.0
ILE/ASN4-CA	GLY24-CA	0.0
ILE/ASN4-CA	TYR25-CA	0.0
ILE/ASN4-CA	ALA26-CA	0.0
ILE/ASN4-CA	ASN27-CA	0.0
ILE/ASN4-CA	ASN28-CA	0.0
ILE/ASN4-CA	PHE29-CA	0.0
ILE/ASN4-CA	LEU/PHE30-CA	0.0023740614696556627
ILE/ASN4-CA	PHE31-CA	0.0
ILE/ASN4-CA	LYS32-CA	0.0
ILE/ASN4-CA	GLN33-CA	0.0
ILE/ASN4-CA	GLY34-CA	0.0
ILE/ASN4-CA	LEU35-CA	-0.0010651064972160285
ILE/ASN4-CA	ALA36-CA	0.006134667982860248
ILE/ASN4-CA	ILE37-CA	0.0059201214429777105
ILE/ASN4-CA	GLU38-CA	0.0018621432155214307
ILE/ASN4-CA	ALA39-CA	0.002292499737450271
PHE5-CA	MET1-CA	0.0
PHE5-CA	LYS2-CA	0.0
PHE5-CA	VAL3-CA	0.0
PHE5-CA	ILE/ASN4-CA	0.0
PHE5-CA	PHE5-CA	0.0
PHE5-CA	LEU6-CA	0.0
PHE5-CA	LYS7-CA	0.0
PHE5-CA	ASP8-CA	0.0
PHE5-CA	VAL9-CA	-2.618244628536069e-05
PHE5-CA	LYS10-CA	0.0
PHE5-CA	GLY11-CA	0.0
PHE5-CA	MET12-CA	0.00013959699758855394
PHE5-CA	GLY13-CA	-0.0013487676863462653
PHE5-CA	LYS14-CA	0.0011111863216484615
PHE5-CA	LYS15-CA	0.0012733667995917103
PHE5-CA	GLY16-CA	-0.0021842149679969225
PHE5-CA	GLU17-CA	0.002517465794358034
PHE5-CA	ILE18-CA	-0.0009905454382987955
PHE5-CA	LYS19-CA	-0.00039022080577524876
PHE5-CA	ASN20-CA	-2.2879066293184276e-06
PHE5-CA	VAL21-CA	0.0
PHE5-CA	ALA22-CA	0.0
PHE5-CA	ASP23-CA	0.0
PHE5-CA	GLY24-CA	0.0
PHE5-CA	TYR25-CA	0.0
PHE5-CA	ALA26-CA	5.39224761196982e-07
PHE5-CA	ASN27-CA	0.0
PHE5-CA	ASN28-CA	0.0
PHE5-CA	PHE29-CA	0.0
PHE5-CA	LEU/PHE30-CA	0.02328266629775202
PHE5-CA	PHE31-CA	0.00017446624797906943
PHE5-CA	LYS32-CA	0.0
PHE5-CA	GLN33-CA	0.0
PHE5-CA	GLY34-CA	0.00013791253378598895
PHE5-CA	LEU35-CA	0.0005027655904996237
PHE5-CA	ALA36-CA	-0.0017956315276933324
PHE5-CA	ILE37-CA	0.008684494992587596
PHE5-CA	GLU38-CA	-0.000992741949091913
PHE5-CA	ALA39-CA	0.0002833761154680172
LEU6-CA	MET1-CA	0.0
LEU6-CA	LYS2-CA	0.0
LEU6-CA	VAL3-CA	0.0
LEU6-CA	ILE/ASN4-CA	0.0
LEU6-CA	PHE5-CA	0.0
LEU6-CA	LEU6-CA	0.0
LEU6-CA	LYS7-CA	0.0
LEU6-CA	ASP8-CA	0.0
LEU6-CA	VAL9-CA	0.0
LEU6-CA	LYS10-CA	0.0
LEU6-CA	GLY11-CA	0.0
LEU6-CA	MET12-CA	0.0
LEU6-CA	GLY13-CA	0.00022459748600824406
LEU6-CA	LYS14-CA	-0.0003199876013567863
LEU6-CA	LYS15-CA	0.0006489327611689105
LEU6-CA	GLY16-CA	0.004645641155400424
LEU6-CA	GLU17-CA	0.001649963630898553
LEU6-CA	ILE18-CA	-1.3992664260411864e-06
LEU6-CA	LYS19-CA	0.0
LEU6-CA	ASN20-CA	0.0
LEU6-CA	VAL21-CA	0.0
LEU6-CA	ALA22-CA	0.0
LEU6-CA	ASP23-CA	0.0
LEU6-CA	GLY24-CA	0.0
LEU6-CA	TYR25-CA	0.0
LEU6-CA	ALA26-CA	0.0
LEU6-CA	ASN27-CA	0.0
LEU6-CA	ASN28-CA	0.0
LEU6-CA	PHE29-CA	0.0
LEU6-CA	LEU/PHE30-CA	0.0019491003246584675
LEU6-CA	PHE31-CA	-3.9188062469187705e-05
LEU6-CA	LYS32-CA	0.0
LEU6-CA	GLN33-CA	0.0
LEU6-CA	GLY34-CA	0.011463323152922556
LEU6-CA	LEU35-CA	0.022828059553512497
LEU6-CA	ALA36-CA	0.05646108001656102
LEU6-CA	ILE37-CA	0.010357097280291327
LEU6-CA	GLU38-CA	3.478558796134439e-05
LEU6-CA	ALA39-CA	0.0
LYS7-CA	MET1-CA	0.0
LYS7-CA	LYS2-CA	0.0
LYS7-CA	VAL3-CA	0.0
LYS7-CA	ILE/ASN4-CA	0.0
LYS7-CA	PHE5-CA	0.0
LYS7-CA	LEU6-CA	0.0
LYS7-CA	LYS7-CA	0.0
LYS7-CA	ASP8-CA	0.0
LYS7-CA	VAL9-CA	0.0
LYS7-CA	LYS10-CA	0.0
LYS7-CA	GLY11-CA	0.0
LYS7-CA	MET12-CA	-0.00015326434647176208
LYS7-CA	GLY13-CA	0.0010889600724986806
LYS7-CA	LYS14-CA	0.0022665303669214126
LYS7-CA	LYS15-CA	-0.000708273303189344
LYS7-CA	GLY16-CA	0.0010859197171129154
LYS7-CA	GLU17-CA	-0.00022430204577151853
LYS7-CA	ILE18-CA	0.0
LYS7-CA	LYS19-CA	0.0
LYS7-CA	ASN20-CA	0.0
LYS7-CA	VAL21-CA	0.0
LYS7-CA	ALA22-CA	0.0
LYS7-CA	ASP23-CA	0.0
LYS7-CA	GLY24-CA	0.0
LYS7-CA	TYR25-CA	0.0
LYS7-CA	ALA26-CA	0.0
LYS7-CA	ASN27-CA	0.0
LYS7-CA	ASN28-CA	0.0
LYS7-CA	PHE29-CA	0.0
LYS7-CA	LEU/PHE30-CA	0.0011476318852862502
LYS7-CA	PHE31-CA	0.0
LYS7-CA	LYS32-CA	0.0
LYS7-CA	GLN33-CA	-0.00012424768707566087
LYS7-CA	GLY34-CA	0.0018712997869465113
LYS7-CA	LEU35-CA	-0.007506416312980947
LYS7-CA	ALA36-CA	-0.0019339798874710781
LYS7-CA	ILE37-CA	4.332061113508192e-05
LYS7-CA	GLU38-CA	0.0
LYS7-CA	ALA39-CA	0.0
ASP8-CA	MET1-CA	0.0
ASP8-CA	LYS2-CA	0.0
ASP8-CA	VAL3-CA	0.0
ASP8-CA	ILE/ASN4-CA	1.8340073872671696e-05
ASP8-CA	PHE5-CA	0.0
ASP8-CA	LEU6-CA	0.0
ASP8-CA	LYS7-CA	0.0
ASP8-CA	ASP8-CA	0.0
ASP8-CA	VAL9-CA	0.0
ASP8-CA	LYS10-CA	0.0
ASP8-CA	GLY11-CA	0.0
ASP8-CA	MET12-CA	1.5013192434312761e-05
ASP8-CA	GLY13-CA	0.0015971500503155767
ASP8-CA	LYS14-CA	-0.0005559425644150906
ASP8-CA	LYS15-CA	0.0019585826682487102
ASP8-CA	GLY16-CA	-0.00035315752028517453
ASP8-CA	GLU17-CA	3.131276088575439e-05
ASP8-CA	ILE18-CA	0.0
ASP8-CA	LYS19-CA	0.0
ASP8-CA	ASN20-CA	0.0
ASP8-CA	VAL21-CA	0.0
ASP8-CA	ALA22-CA	0.0
ASP8-CA	ASP23-CA	0.0
ASP8-CA	GLY24-CA	0.0
ASP8-CA	TYR25-CA	0.0
ASP8-CA	ALA26-CA	0.0
ASP8-CA	ASN27-CA	0.0
ASP8-CA	ASN28-CA	0.0
ASP8-CA	PHE29-CA	0.0
ASP8-CA	LEU/PHE30-CA	0.0
ASP8-CA	PHE31-CA	0.0
ASP8-CA	LYS32-CA	0.0
ASP8-CA	GLN33-CA	0.0
ASP8-CA	GLY34-CA	0.0
ASP8-CA	LEU35-CA	-0.004610822399229164
ASP8-CA	ALA36-CA	0.001910795110040895
ASP8-CA	ILE37-CA	0.0
ASP8-CA	GLU38-CA	0.0
ASP8-CA	ALA39-CA	0.0
VAL9-CA	MET1-CA	0.0
VAL9-CA	LYS2-CA	0.0
VAL9-CA	VAL3-CA	0.0
VAL9-CA	ILE/ASN4-CA	0.0
VAL9-CA	PHE5-CA	-2.618244628536069e-05
VAL9-CA	LEU6-CA	0.0
VAL9-CA	LYS7-CA	0.0
VAL9-CA	ASP8-CA	0.0
VAL9-CA	VAL9-CA	0.0
VAL9-CA	LYS10-CA	0.0
VAL9-CA	GLY11-CA	0.0
VAL9-CA	MET12-CA	0.0
VAL9-CA	GLY13-CA	0.00017127578164490844
VAL9-CA	LYS14-CA	0.0006274968638990686
VAL9-CA	LYS15-CA	0.0010983367606257847
VAL9-CA	GLY16-CA	0.0
VAL9-CA	GLU17-CA	0.0
VAL9-CA	ILE18-CA	0.0
VAL9-CA	LYS19-CA	0.0
VAL9-CA	ASN20-CA	0.0
VAL9-CA	VAL21-CA	0.0
VAL9-CA	ALA22-CA	0.0
VAL9-CA	ASP23-CA	0.0
VAL9-CA	GLY24-CA	0.0
VAL9-CA	TYR25-CA	0.0
VAL9-CA	ALA26-CA	0.0
VAL9-CA	ASN27-CA	0.0
VAL9-CA	ASN28-CA	0.0
VAL9-CA	PHE29-CA	-1.1404939064737363e-06
VAL9-CA	LEU/PHE30-CA	0.021018874456965347
VAL9-CA	PHE31-CA	0.0
VAL9-CA	LYS32-CA	0.0
VAL9-CA	GLN33-CA	0.0
VAL9-CA	GLY34-CA	0.0
VAL9-CA	LEU35-CA	0.0024379861421962804
VAL9-CA	ALA36-CA	-0.0017482395750516386
VAL9-CA	ILE37-CA	0.0
VAL9-CA	GLU38-CA	0.0
VAL9-CA	ALA39-CA	0.0
LYS10-CA	MET1-CA	0.0
LYS10-CA	LYS2-CA	0.0
LYS10-CA	VAL3-CA	0.0
LYS10-CA	ILE/ASN4-CA	0.0
LYS10-CA	PHE5-CA	0.0
LYS10-CA	LEU6-CA	0.0
LYS10-CA	LYS7-CA	0.0
LYS10-CA	ASP8-CA	0.0
LYS10-CA	VAL9-CA	0.0
LYS10-CA	LYS10-CA	0.0
LYS10-CA	GLY11-CA	0.0
LYS10-CA	MET12-CA	0.0
LYS10-CA	GLY13-CA	0.0
LYS10-CA	LYS14-CA	-1.536913751465363e-05
LYS10-CA	LYS15-CA	7.431655640772688e-07
LYS10-CA	GLY16-CA	0.0
LYS10-CA	GLU17-CA	0.0
LYS10-CA	ILE18-CA	0.0
LYS10-CA	LYS19-CA	0.0
LYS10-CA	ASN20-CA	0.0
LYS10-CA	VAL21-CA	0.0
LYS10-CA	ALA22-CA	0.0
LYS10-CA	ASP23-CA	0.0
LYS10-CA	GLY24-CA	0.0
LYS10-CA	TYR25-CA	0.0
LYS10-CA	ALA26-CA	0.0
LYS10-CA	ASN27-CA	0.0
LYS10-CA	ASN28-CA	0.0
LYS10-CA	PHE29-CA	0.0
LYS10-CA	LEU/PHE30-CA	0.0
LYS10-CA	PHE31-CA	0.0
LYS10-CA	LYS32-CA	0.0
LYS10-CA	GLN33-CA	0.0
LYS10-CA	GLY34-CA	0.0
LYS10-CA	LEU35-CA	0.0
LYS10-CA	ALA36-CA	0.0
LYS10-CA	ILE37-CA	0.0
LYS10-CA	GLU38-CA	0.0
LYS10-CA	ALA39-CA	0.0
GLY11-CA	MET1-CA	0.0
GLY11-CA	LYS2-CA	0.0
GLY11-CA	VAL3-CA	0.0
GLY11-CA	ILE/ASN4-CA	0.0
GLY11-CA	PHE5-CA	0.0
GLY11-CA	LEU6-CA	0.0
GLY11-CA	LYS7-CA	0.0
GLY11-CA	ASP8-CA	0.0
GLY11-CA	VAL9-CA	0.0
GLY11-CA	LYS10-CA	0.0
GLY11-CA	GLY11-CA	0.0
GLY11-CA	MET12-CA	0.0
GLY11-CA	GLY13-CA	0.0
GLY11-CA	LYS14-CA	0.0
GLY11-CA	LYS15-CA	0.0
GLY11-CA	GLY16-CA	0.0
GLY11-CA	GLU17-CA	0.0
GLY11-CA	ILE18-CA	0.0
GLY11-CA	LYS19-CA	0.0
GLY11-CA	ASN20-CA	0.0
GLY11-CA	VAL21-CA	0.0
GLY11-CA	ALA22-CA	0.0
GLY11-CA	ASP23-CA	0.0
GLY11-CA	GLY24-CA	0.0
GLY11-CA	TYR25-CA	0.0
GLY11-CA	ALA26-CA	0.0
GLY11-CA	ASN27-CA	0.0
GLY11-CA	ASN28-CA	0.0
GLY11-CA	PHE29-CA	0.0
GLY11-CA	LEU/PHE30-CA	0.0
GLY11-CA	PHE31-CA	0.0
GLY11-CA	LYS32-CA	0.0
GLY11-CA	GLN33-CA	0.0
GLY11-CA	GLY34-CA	0.0
GLY11-CA	LEU35-CA	0.0
GLY11-CA	ALA36-CA	0.0
GLY11-CA	ILE37-CA	0.0
GLY11-CA	GLU38-CA	0.0
GLY11-CA	ALA39-CA	0.0
MET12-CA	MET1-CA	0.0
MET12-CA	LYS2-CA	0.0
MET12-CA	VAL3-CA	0.0
MET12-CA	ILE/ASN4-CA	0.0
MET12-CA	PHE5-CA	0.00013959699758855394
MET12-CA	LEU6-CA	0.0
MET12-CA	LYS7-CA	-0.00015326434647176208
MET12-CA	ASP8-CA	1.5013192434312761e-05
MET12-CA	VAL9-CA	0.0
MET12-CA	LYS10-CA	0.0
MET12-CA	GLY11-CA	0.0
MET12-CA	MET12-CA	0.0
MET12-CA	GLY13-CA	0.0
MET12-CA	LYS14-CA	0.0
MET12-CA	LYS15-CA	0.0
MET12-CA	GLY16-CA	0.0
MET12-CA	GLU17-CA	6.456761714115824e-05
MET12-CA	ILE18-CA	-8.298219039074191e-05
MET12-CA	LYS19-CA	7.26835996200069e-05
MET12-CA	ASN20-CA	-1.2226207156679236e-05
MET12-CA	VAL21-CA	-0.0003610383387773969
MET12-CA	ALA22-CA	0.0
MET12-CA	ASP23-CA	0.0
MET12-CA	GLY24-CA	0.0
MET12-CA	TYR25-CA	0.0005713872922332719
MET12-CA	ALA26-CA	0.0
MET12-CA	ASN27-CA	0.0
MET12-CA	ASN28-CA	0.0
MET12-CA	PHE29-CA	0.0
MET12-CA	LEU/PHE30-CA	0.0006852177185540492
MET12-CA	PHE31-CA	0.0
MET12-CA	LYS32-CA	0.0
MET12-CA	GLN33-CA	0.0
MET12-CA	GLY34-CA	0.0
MET12-CA	LEU35-CA	7.632142288984181e-06
MET12-CA	ALA36-CA	0.0
MET12-CA	ILE37-CA	0.0
MET12-CA	GLU38-CA	0.0
MET12-CA	ALA39-CA	0.0
GLY13-CA	MET1-CA	0.0
GLY13-CA	LYS2-CA	0.0
GLY13-CA	VAL3-CA	-4.628678050430982e-05
GLY13-CA	ILE/ASN4-CA	0.000611042821812742
GLY13-CA	PHE5-CA	-0.0013487676863462653
GLY13-CA	LEU6-CA	0.00022459748600824406
GLY13-CA	LYS7-CA	0.0010889600724986806
GLY13-CA	ASP8-CA	0.0015971500503155767
GLY13-CA	VAL9-CA	0.00017127578164490844
GLY13-CA	LYS10-CA	0.0
GLY13-CA	GLY11-CA	0.0
GLY13-CA	MET12-CA	0.0
GLY13-CA	GLY13-CA	0.0
GLY13-CA	LYS14-CA	0.0
GLY13-CA	LYS15-CA	0.0
GLY13-CA	GLY16-CA	0.0
GLY13-CA	GLU17-CA	-0.0006580294332252379
GLY13-CA	ILE18-CA	-0.00011166797052291483
GLY13-CA	LYS19-CA	0.0006968372396524323
GLY13-CA	ASN20-CA	-3.7508075873680935e-05
GLY13-CA	VAL21-CA	0.00011979023978719514
GLY13-CA	ALA22-CA	0.0
GLY13-CA	ASP23-CA	0.0
GLY13-CA	GLY24-CA	0.0
GLY13-CA	TYR25-CA	0.0
GLY13-CA	ALA26-CA	0.0
GLY13-CA	ASN27-CA	0.0
GLY13-CA	ASN28-CA	0.0
GLY13-CA	PHE29-CA	0.0
GLY13-CA	LEU/PHE30-CA	0.0
GLY13-CA	PHE31-CA	0.0
GLY13-CA	LYS32-CA	0.0
GLY13-CA	GLN33-CA	0.0
GLY13-CA	GLY34-CA	0.0
GLY13-CA	LEU35-CA	-0.0008209028234836008
GLY13-CA	ALA36-CA	-0.0009239781111222553
GLY13-CA	ILE37-CA	0.0
GLY13-CA	GLU38-CA	0.0
GLY13-CA	ALA39-CA	0.0
LYS14-CA	MET1-CA	0.0
LYS14-CA	LYS2-CA	0.0
LYS14-CA	VAL3-CA	0.0
LYS14-CA	ILE/ASN4-CA	0.00034616307106797965
LYS14-CA	PHE5-CA	0.0011111863216484615
LYS14-CA	LEU6-CA	-0.0003199876013567863
LYS14-CA	LYS7-CA	0.0022665303669214126
LYS14-CA	ASP8-CA	-0.0005559425644150906
LYS14-CA	VAL9-CA	0.0006274968638990686
LYS14-CA	LYS10-CA	-1.536913751465363e-05
LYS14-CA	GLY11-CA	0.0
LYS14-CA	MET12-CA	0.0
LYS14-CA	GLY13-CA	0.0
LYS14-CA	LYS14-CA	0.0
LYS14-CA	LYS15-CA	0.0
LYS14-CA	GLY16-CA	0.0
LYS14-CA	GLU17-CA	0.0
LYS14-CA	ILE18-CA	-9.448534394212137e-05
LYS14-CA	LYS19-CA	8.364478705059648e-05
LYS14-CA	ASN20-CA	0.0
LYS14-CA	VAL21-CA	0.0
LYS14-CA	ALA22-CA	0.0
LYS14-CA	ASP23-CA	0.0
LYS14-CA	GLY24-CA	0.0
LYS14-CA	TYR25-CA	0.0
LYS14-CA	ALA26-CA	0.0
LYS14-CA	ASN27-CA	0.0
LYS14-CA	ASN28-CA	0.0
LYS14-CA	PHE29-CA	0.0
LYS14-CA	LEU/PHE30-CA	0.0
LYS14-CA	PHE31-CA	0.0
LYS14-CA	LYS32-CA	0.0
LYS14-CA	GLN33-CA	0.0
LYS14-CA	GLY34-CA	0.0
LYS14-CA	LEU35-CA	-3.199396083815309e-05
LYS14-CA	ALA36-CA	-0.00011682856361807737
LYS14-CA	ILE37-CA	0.0
LYS14-CA	GLU38-CA	0.0
LYS14-CA	ALA39-CA	0.0
LYS15-CA	MET1-CA	0.0
LYS15-CA	LYS2-CA	0.0
LYS15-CA	VAL3-CA	0.0
LYS15-CA	ILE/ASN4-CA	0.0005759384975192461
LYS15-CA	PHE5-CA	0.0012733667995917103
LYS15-CA	LEU6-CA	0.0006489327611689105
LYS15-CA	LYS7-CA	-0.000708273303189344
LYS15-CA	ASP8-CA	0.0019585826682487102
LYS15-CA	VAL9-CA	0.0010983367606257847
LYS15-CA	LYS10-CA	7.431655640772688e-07
LYS15-CA	GLY11-CA	0.0
LYS15-CA	MET12-CA	0.0
LYS15-CA	GLY13-CA	0.0
LYS15-CA	LYS14-CA	0.0
LYS15-CA	LYS15-CA	0.0
LYS15-CA	GLY16-CA	0.0
LYS15-CA	GLU17-CA	0.0
LYS15-CA	ILE18-CA	0.0
LYS15-CA	LYS19-CA	0.0
LYS15-CA	ASN20-CA	0.0
LYS15-CA	VAL21-CA	0.0
LYS15-CA	ALA22-CA	0.0
LYS15-CA	ASP23-CA	0.0
LYS15-CA	GLY24-CA	0.0
LYS15-CA	TYR25-CA	0.0
LYS15-CA	ALA26-CA	0.0
LYS15-CA	ASN27-CA	0.0
LYS15-CA	ASN28-CA	0.0
LYS15-CA	PHE29-CA	0.0
LYS15-CA	LEU/PHE30-CA	0.0
LYS15-CA	PHE31-CA	0.0
LYS15-CA	LYS32-CA	0.0
LYS15-CA	GLN33-CA	0.0
LYS15-CA	GLY34-CA	0.0
LYS15-CA	LEU35-CA	0.0001430879503318619
LYS15-CA	ALA36-CA	0.0007274540601098277
LYS15-CA	ILE37-CA	0.0
LYS15-CA	GLU38-CA	0.0
LYS15-CA	ALA39-CA	0.0
GLY16-CA	MET1-CA	0.0
GLY16-CA	LYS2-CA	0.0
GLY16-CA	VAL3-CA	-0.0001829175249951293
GLY16-CA	ILE/ASN4-CA	-0.0009737783298533025
GLY16-CA	PHE5-CA	-0.0021842149679969225
GLY16-CA	LEU6-CA	0.004645641155400424
GLY16-CA	LYS7-CA	0.0010859197171129154
GLY16-CA	ASP8-CA	-0.00035315752028517453
GLY16-CA	VAL9-CA	0.0
GLY16-CA	LYS10-CA	0.0
GLY16-CA	GLY11-CA	0.0
GLY16-CA	MET12-CA	0.0
GLY16-CA	GLY13-CA	0.0
GLY16-CA	LYS14-CA	0.0
GLY16-CA	LYS15-CA	0.0
GLY16-CA	GLY16-CA	0.0
GLY16-CA	GLU17-CA	0.0
GLY16-CA	ILE18-CA	0.0
GLY16-CA	LYS19-CA	0.0
GLY16-CA	ASN20-CA	0.0
GLY16-CA	VAL21-CA	0.0
GLY16-CA	ALA22-CA	0.0
GLY16-CA	ASP23-CA	0.0
GLY16-CA	GLY24-CA	0.0
GLY16-CA	TYR25-CA	0.0
GLY16-CA	ALA26-CA	0.0
GLY16-CA	ASN27-CA	0.0
GLY16-CA	ASN28-CA	0.0
GLY16-CA	PHE29-CA	0.0
GLY16-CA	LEU/PHE30-CA	0.0
GLY16-CA	PHE31-CA	0.0
GLY16-CA	LYS32-CA	0.0
GLY16-CA	GLN33-CA	0.0
GLY16-CA	GLY34-CA	0.0
GLY16-CA	LEU35-CA	0.0
GLY16-CA	ALA36-CA	-0.0005073985317450933
GLY16-CA	ILE37-CA	0.00026801417741127134
GLY16-CA	GLU38-CA	0.0
GLY16-CA	ALA39-CA	1.0232836031243142e-05
GLU17-CA	MET1-CA	0.0
GLU17-CA	LYS2-CA	-1.2288154205177166e-05
GLU17-CA	VAL3-CA	0.0008592534445028832
GLU17-CA	ILE/ASN4-CA	0.0007544002925214954
GLU17-CA	PHE5-CA	0.002517465794358034
GLU17-CA	LEU6-CA	0.001649963630898553
GLU17-CA	LYS7-CA	-0.00022430204577151853
GLU17-CA	ASP8-CA	3.131276088575439e-05
GLU17-CA	VAL9-CA	0.0
GLU17-CA	LYS10-CA	0.0
GLU17-CA	GLY11-CA	0.0
GLU17-CA	MET12-CA	6.456761714115824e-05
GLU17-CA	GLY13-CA	-0.0006580294332252379
GLU17-CA	LYS14-CA	0.0
GLU17-CA	LYS15-CA	0.0
GLU17-CA	GLY16-CA	0.0
GLU17-CA	GLU17-CA	0.0
GLU17-CA	ILE18-CA	0.0
GLU17-CA	LYS19-CA	0.0
GLU17-CA	ASN20-CA	0.0
GLU17-CA	VAL21-CA	0.0
GLU17-CA	ALA22-CA	0.0
GLU17-CA	ASP23-CA	0.0
GLU17-CA	GLY24-CA	0.0
GLU17-CA	TYR25-CA	0.0
GLU17-CA	ALA26-CA	0.0
GLU17-CA	ASN27-CA	0.0
GLU17-CA	ASN28-CA	0.0
GLU17-CA	PHE29-CA	0.0
GLU17-CA	LEU/PHE30-CA	0.0
GLU17-CA	PHE31-CA	0.0
GLU17-CA	LYS32-CA	0.0
GLU17-CA	GLN33-CA	0.0
GLU17-CA	GLY34-CA	0.0
GLU17-CA	LEU35-CA	0.0
GLU17-CA	ALA36-CA	0.00048053437256446324
GLU17-CA	ILE37-CA	0.0
GLU17-CA	GLU38-CA	0.0
GLU17-CA	ALA39-CA	1.4488572905434031e-05
ILE18-CA	MET1-CA	-1.827119448153617e-05
ILE18-CA	LYS2-CA	9.898529285692209e-05
ILE18-CA	VAL3-CA	-0.0013876667004694837
ILE18-CA	ILE/ASN4-CA	0.002031131051626292
ILE18-CA	PHE5-CA	-0.0009905454382987955
ILE18-CA	LEU6-CA	-1.3992664260411864e-06
ILE18-CA	LYS7-CA	0.0
ILE18-CA	ASP8-CA	0.0
ILE18-CA	VAL9-CA	0.0
ILE18-CA	LYS10-CA	0.0
ILE18-CA	GLY11-CA	0.0
ILE18-CA	MET12-CA	-8.298219039074191e-05
ILE18-CA	GLY13-CA	-0.00011166797052291483
ILE18-CA	LYS14-CA	-9.448534394212137e-05
ILE18-CA	LYS15-CA	0.0
ILE18-CA	GLY16-CA	0.0
ILE18-CA	GLU17-CA	0.0
ILE18-CA	ILE18-CA	0.0
ILE18-CA	LYS19-CA	0.0
ILE18-CA	ASN20-CA	0.0
ILE18-CA	VAL21-CA	0.0
ILE18-CA	ALA22-CA	0.0
ILE18-CA	ASP23-CA	0.0
ILE18-CA	GLY24-CA	0.0
ILE18-CA	TYR25-CA	0.0
ILE18-CA	ALA26-CA	0.0
ILE18-CA	ASN27-CA	0.0
ILE18-CA	ASN28-CA	0.0
ILE18-CA	PHE29-CA	0.0
ILE18-CA	LEU/PHE30-CA	0.0
ILE18-CA	PHE31-CA	0.0
ILE18-CA	LYS32-CA	0.0
ILE18-CA	GLN33-CA	0.0
ILE18-CA	GLY34-CA	0.0
ILE18-CA	LEU35-CA	0.0
ILE18-CA	ALA36-CA	0.0008713666020521856
ILE18-CA	ILE37-CA	-4.267834181531378e-05
ILE18-CA	GLU38-CA	-0.00015346892719914854
ILE18-CA	ALA39-CA	0.00014195972588774974
LYS19-CA	MET1-CA	0.00017384549486223512
LYS19-CA	LYS2-CA	-0.0002690652766887125
LYS19-CA	VAL3-CA	-0.003385849571168359
LYS19-CA	ILE/ASN4-CA	-0.0009375322272944658
LYS19-CA	PHE5-CA	-0.00039022080577524876
LYS19-CA	LEU6-CA	0.0
LYS19-CA	LYS7-CA	0.0
LYS19-CA	ASP8-CA	0.0
LYS19-CA	VAL9-CA	0.0
LYS19-CA	LYS10-CA	0.0
LYS19-CA	GLY11-CA	0.0
LYS19-CA	MET12-CA	7.26835996200069e-05
LYS19-CA	GLY13-CA	0.0006968372396524323
LYS19-CA	LYS14-CA	8.364478705059648e-05
LYS19-CA	LYS15-CA	0.0
LYS19-CA	GLY16-CA	0.0
LYS19-CA	GLU17-CA	0.0
LYS19-CA	ILE18-CA	0.0
LYS19-CA	LYS19-CA	0.0
LYS19-CA	ASN20-CA	0.0
LYS19-CA	VAL21-CA	0.0
LYS19-CA	ALA22-CA	0.0
LYS19-CA	ASP23-CA	0.0
LYS19-CA	GLY24-CA	0.0
LYS19-CA	TYR25-CA	0.0
LYS19-CA	ALA26-CA	3.5826152418966783e-07
LYS19-CA	ASN27-CA	0.0
LYS19-CA	ASN28-CA	0.0
LYS19-CA	PHE29-CA	0.0
LYS19-CA	LEU/PHE30-CA	0.0
LYS19-CA	PHE31-CA	0.0
LYS19-CA	LYS32-CA	0.0
LYS19-CA	GLN33-CA	0.0
LYS19-CA	GLY34-CA	0.0
LYS19-CA	LEU35-CA	0.0
LYS19-CA	ALA36-CA	0.000693454707645307
LYS19-CA	ILE37-CA	0.0
LYS19-CA	GLU38-CA	-3.6984734463731475e-05
LYS19-CA	ALA39-CA	-8.439282856016403e-05
ASN20-CA	MET1-CA	-0.001251868201967453
ASN20-CA	LYS2-CA	0.00029513713898268214
ASN20-CA	VAL3-CA	-0.0003607904994623809
ASN20-CA	ILE/ASN4-CA	-0.00011153256777181038
ASN20-CA	PHE5-CA	-2.2879066293184276e-06
ASN20-CA	LEU6-CA	0.0
ASN20-CA	LYS7-CA	0.0
ASN20-CA	ASP8-CA	0.0
ASN20-CA	VAL9-CA	0.0
ASN20-CA	LYS10-CA	0.0
ASN20-CA	GLY11-CA	0.0
ASN20-CA	MET12-CA	-1.2226207156679236e-05
ASN20-CA	GLY13-CA	-3.7508075873680935e-05
ASN20-CA	LYS14-CA	0.0
ASN20-CA	LYS15-CA	0.0
ASN20-CA	GLY16-CA	0.0
ASN20-CA	GLU17-CA	0.0
ASN20-CA	ILE18-CA	0.0
ASN20-CA	LYS19-CA	0.0
ASN20-CA	ASN20-CA	0.0
ASN20-CA	VAL21-CA	0.0
ASN20-CA	ALA22-CA	0.0
ASN20-CA	ASP23-CA	0.0
ASN20-CA	GLY24-CA	0.0
ASN20-CA	TYR25-CA	0.0
ASN20-CA	ALA26-CA	0.00013645056309163374
ASN20-CA	ASN27-CA	0.0
ASN20-CA	ASN28-CA	0.0
ASN20-CA	PHE29-CA	0.0
ASN20-CA	LEU/PHE30-CA	0.0
ASN20-CA	PHE31-CA	0.0
ASN20-CA	LYS32-CA	0.0
ASN20-CA	GLN33-CA	0.0
ASN20-CA	GLY34-CA	0.0
ASN20-CA	LEU35-CA	0.0
ASN20-CA	ALA36-CA	0.0
ASN20-CA	ILE37-CA	0.0
ASN20-CA	GLU38-CA	9.422629684299147e-06
ASN20-CA	ALA39-CA	6.1025258843668646e-05
VAL21-CA	MET1-CA	0.0005227448186815309
VAL21-CA	LYS2-CA	-0.0006409535694729129
VAL21-CA	VAL3-CA	0.0035741859068934845
VAL21-CA	ILE/ASN4-CA	0.00014378802158514648
VAL21-CA	PHE5-CA	0.0
VAL21-CA	LEU6-CA	0.0
VAL21-CA	LYS7-CA	0.0
VAL21-CA	ASP8-CA	0.0
VAL21-CA	VAL9-CA	0.0
VAL21-CA	LYS10-CA	0.0
VAL21-CA	GLY11-CA	0.0
VAL21-CA	MET12-CA	-0.0003610383387773969
VAL21-CA	GLY13-CA	0.00011979023978719514
VAL21-CA	LYS14-CA	0.0
VAL21-CA	LYS15-CA	0.0
VAL21-CA	GLY16-CA	0.0
VAL21-CA	GLU17-CA	0.0
VAL21-CA	ILE18-CA	0.0
VAL21-CA	LYS19-CA	0.0
VAL21-CA	ASN20-CA	0.0
VAL21-CA	VAL21-CA	0.0
VAL21-CA	ALA22-CA	0.0
VAL21-CA	ASP23-CA	0.0
VAL21-CA	GLY24-CA	0.0
VAL21-CA	TYR25-CA	0.0012610408029104306
VAL21-CA	ALA26-CA	0.01452215300485022
VAL21-CA	ASN27-CA	-0.00011914824931505863
VAL21-CA	ASN28-CA	0.0
VAL21-CA	PHE29-CA	0.0
VAL21-CA	LEU/PHE30-CA	0.006922454532093508
VAL21-CA	PHE31-CA	0.0
VAL21-CA	LYS32-CA	0.0
VAL21-CA	GLN33-CA	0.0
VAL21-CA	GLY34-CA	0.0
VAL21-CA	LEU35-CA	0.0
VAL21-CA	ALA36-CA	-4.79741621838959e-06
VAL21-CA	ILE37-CA	0.0
VAL21-CA	GLU38-CA	3.613080619109738e-05
VAL21-CA	ALA39-CA	0.0
ALA22-CA	MET1-CA	0.003506650216149862
ALA22-CA	LYS2-CA	-8.86843984395369e-05
ALA22-CA	VAL3-CA	-2.159818907418432e-05
ALA22-CA	ILE/ASN4-CA	0.0
ALA22-CA	PHE5-CA	0.0
ALA22-CA	LEU6-CA	0.0
ALA22-CA	LYS7-CA	0.0
ALA22-CA	ASP8-CA	0.0
ALA22-CA	VAL9-CA	0.0
ALA22-CA	LYS10-CA	0.0
ALA22-CA	GLY11-CA	0.0
ALA22-CA	MET12-CA	0.0
ALA22-CA	GLY13-CA	0.0
ALA22-CA	LYS14-CA	0.0
ALA22-CA	LYS15-CA	0.0
ALA22-CA	GLY16-CA	0.0
ALA22-CA	GLU17-CA	0.0
ALA22-CA	ILE18-CA	0.0
ALA22-CA	LYS19-CA	0.0
ALA22-CA	ASN20-CA	0.0
ALA22-CA	VAL21-CA	0.0
ALA22-CA	ALA22-CA	0.0
ALA22-CA	ASP23-CA	0.0
ALA22-CA	GLY24-CA	0.0
ALA22-CA	TYR25-CA	0.0
ALA22-CA	ALA26-CA	0.007294988923325717
ALA22-CA	ASN27-CA	0.0014759629221980045
ALA22-CA	ASN28-CA	-5.5979271123816676e-05
ALA22-CA	PHE29-CA	-2.380524933144764e-05
ALA22-CA	LEU/PHE30-CA	0.001806212679360977
ALA22-CA	PHE31-CA	0.0
ALA22-CA	LYS32-CA	0.0
ALA22-CA	GLN33-CA	0.0
ALA22-CA	GLY34-CA	0.0
ALA22-CA	LEU35-CA	0.0
ALA22-CA	ALA36-CA	0.0
ALA22-CA	ILE37-CA	0.0
ALA22-CA	GLU38-CA	0.0
ALA22-CA	ALA39-CA	0.0
ASP23-CA	MET1-CA	-0.0013439134086638688
ASP23-CA	LYS2-CA	-0.0009960307998735747
ASP23-CA	VAL3-CA	-5.0504149965243826e-05
ASP23-CA	ILE/ASN4-CA	0.0
ASP23-CA	PHE5-CA	0.0
ASP23-CA	LEU6-CA	0.0
ASP23-CA	LYS7-CA	0.0
ASP23-CA	ASP8-CA	0.0
ASP23-CA	VAL9-CA	0.0
ASP23-CA	LYS10-CA	0.0
ASP23-CA	GLY11-CA	0.0
ASP23-CA	MET12-CA	0.0
ASP23-CA	GLY13-CA	0.0
ASP23-CA	LYS14-CA	0.0
ASP23-CA	LYS15-CA	0.0
ASP23-CA	GLY16-CA	0.0
ASP23-CA	GLU17-CA	0.0
ASP23-CA	ILE18-CA	0.0
ASP23-CA	LYS19-CA	0.0
ASP23-CA	ASN20-CA	0.0
ASP23-CA	VAL21-CA	0.0
ASP23-CA	ALA22-CA	0.0
ASP23-CA	ASP23-CA	0.0
ASP23-CA	GLY24-CA	0.0
ASP23-CA	TYR25-CA	0.0
ASP23-CA	ALA26-CA	0.0
ASP23-CA	ASN27-CA	-0.007736753350184244
ASP23-CA	ASN28-CA	-0.006551293360315076
ASP23-CA	PHE29-CA	0.0003595946129703536
ASP23-CA	LEU/PHE30-CA	0.0028022526942590156
ASP23-CA	PHE31-CA	-9.962067469317798e-05
ASP23-CA	LYS32-CA	0.0
ASP23-CA	GLN33-CA	0.0
ASP23-CA	GLY34-CA	0.0
ASP23-CA	LEU35-CA	0.0
ASP23-CA	ALA36-CA	0.0
ASP23-CA	ILE37-CA	0.0
ASP23-CA	GLU38-CA	-1.1418001027451146e-05
ASP23-CA	ALA39-CA	0.0
GLY24-CA	MET1-CA	-0.00014969668320910685
GLY24-CA	LYS2-CA	0.0
GLY24-CA	VAL3-CA	0.0
GLY24-CA	ILE/ASN4-CA	0.0
GLY24-CA	PHE5-CA	0.0
GLY24-CA	LEU6-CA	0.0
GLY24-CA	LYS7-CA	0.0
GLY24-CA	ASP8-CA	0.0
GLY24-CA	VAL9-CA	0.0
GLY24-CA	LYS10-CA	0.0
GLY24-CA	GLY11-CA	0.0
GLY24-CA	MET12-CA	0.0
GLY24-CA	GLY13-CA	0.0
GLY24-CA	LYS14-CA	0.0
GLY24-CA	LYS15-CA	0.0
GLY24-CA	GLY16-CA	0.0
GLY24-CA	GLU17-CA	0.0
GLY24-CA	ILE18-CA	0.0
GLY24-CA	LYS19-CA	0.0
GLY24-CA	ASN20-CA	0.0
GLY24-CA	VAL21-CA	0.0
GLY24-CA	ALA22-CA	0.0
GLY24-CA	ASP23-CA	0.0
GLY24-CA	GLY24-CA	0.0
GLY24-CA	TYR25-CA	0.0
GLY24-CA	ALA26-CA	0.0
GLY24-CA	ASN27-CA	0.0
GLY24-CA	ASN28-CA	-0.012915715196641031
GLY24-CA	PHE29-CA	-0.003632145170559653
GLY24-CA	LEU/PHE30-CA	0.014151162167079285
GLY24-CA	PHE31-CA	-3.7860769555012596e-05
GLY24-CA	LYS32-CA	0.0
GLY24-CA	GLN33-CA	0.0
GLY24-CA	GLY34-CA	0.0
GLY24-CA	LEU35-CA	0.0
GLY24-CA	ALA36-CA	0.0
GLY24-CA	ILE37-CA	0.0
GLY24-CA	GLU38-CA	0.0
GLY24-CA	ALA39-CA	0.0
TYR25-CA	MET1-CA	0.0008401818535132008
TYR25-CA	LYS2-CA	0.0
TYR25-CA	VAL3-CA	1.794703205570805e-06
TYR25-CA	ILE/ASN4-CA	0.0
TYR25-CA	PHE5-CA	0.0
TYR25-CA	LEU6-CA	0.0
TYR25-CA	LYS7-CA	0.0
TYR25-CA	ASP8-CA	0.0
TYR25-CA	VAL9-CA	0.0
TYR25-CA	LYS10-CA	0.0
TYR25-CA	GLY11-CA	0.0
TYR25-CA	MET12-CA	0.0005713872922332719
TYR25-CA	GLY13-CA	0.0
TYR25-CA	LYS14-CA	0.0
TYR25-CA	LYS15-CA	0.0
TYR25-CA	GLY16-CA	0.0
TYR25-CA	GLU17-CA	0.0
TYR25-CA	ILE18-CA	0.0
TYR25-CA	LYS19-CA	0.0
TYR25-CA	ASN20-CA	0.0
TYR25-CA	VAL21-CA	0.0012610408029104306
TYR25-CA	ALA22-CA	0.0
TYR25-CA	ASP23-CA	0.0
TYR25-CA	GLY24-CA	0.0
TYR25-CA	TYR25-CA	0.0
TYR25-CA	ALA26-CA	0.0
TYR25-CA	ASN27-CA	0.0
TYR25-CA	ASN28-CA	0.0
TYR25-CA	PHE29-CA	0.050306484498781855
TYR25-CA	LEU/PHE30-CA	0.010587363021028296
TYR25-CA	PHE31-CA	-0.0001199679250447434
TYR25-CA	LYS32-CA	6.683519563726117e-05
TYR25-CA	GLN33-CA	0.0
TYR25-CA	GLY34-CA	0.0
TYR25-CA	LEU35-CA	0.0
TYR25-CA	ALA36-CA	0.0
TYR25-CA	ILE37-CA	0.0
TYR25-CA	GLU38-CA	0.0
TYR25-CA	ALA39-CA	0.0
ALA26-CA	MET1-CA	0.019869407142334695
ALA26-CA	LYS2-CA	0.0022842704769253292
ALA26-CA	VAL3-CA	0.012713535370739848
ALA26-CA	ILE/ASN4-CA	0.0
ALA26-CA	PHE5-CA	5.39224761196982e-07
ALA26-CA	LEU6-CA	0.0
ALA26-CA	LYS7-CA	0.0
ALA26-CA	ASP8-CA	0.0
ALA26-CA	VAL9-CA	0.0
ALA26-CA	LYS10-CA	0.0
ALA26-CA	GLY11-CA	0.0
ALA26-CA	MET12-CA	0.0
ALA26-CA	GLY13-CA	0.0
ALA26-CA	LYS14-CA	0.0
ALA26-CA	LYS15-CA	0.0
ALA26-CA	GLY16-CA	0.0
ALA26-CA	GLU17-CA	0.0
ALA26-CA	ILE18-CA	0.0
ALA26-CA	LYS19-CA	3.5826152418966783e-07
ALA26-CA	ASN20-CA	0.00013645056309163374
ALA26-CA	VAL21-CA	0.01452215300485022
ALA26-CA	ALA22-CA	0.007294988923325717
ALA26-CA	ASP23-CA	0.0
ALA26-CA	GLY24-CA	0.0
ALA26-CA	TYR25-CA	0.0
ALA26-CA	ALA26-CA	0.0
ALA26-CA	ASN27-CA	0.0
ALA26-CA	ASN28-CA	0.0
ALA26-CA	PHE29-CA	0.0
ALA26-CA	LEU/PHE30-CA	0.02351046746089196
ALA26-CA	PHE31-CA	0.03989446764402374
ALA26-CA	LYS32-CA	0.01493446408166801
ALA26-CA	GLN33-CA	8.711616755652067e-05
ALA26-CA	GLY34-CA	-0.0008245936137218472
ALA26-CA	LEU35-CA	0.0006162095249379806
ALA26-CA	ALA36-CA	0.00530215195963564
ALA26-CA	ILE37-CA	0.001981416886369969
ALA26-CA	GLU38-CA	0.003939691404229211
ALA26-CA	ALA39-CA	0.0
ASN27-CA	MET1-CA	-0.00011709342505127006
ASN27-CA	LYS2-CA	0.0
ASN27-CA	VAL3-CA	0.0003424385527779747
ASN27-CA	ILE/ASN4-CA	0.0
ASN27-CA	PHE5-CA	0.0
ASN27-CA	LEU6-CA	0.0
ASN27-CA	LYS7-CA	0.0
ASN27-CA	ASP8-CA	0.0
ASN27-CA	VAL9-CA	0.0
ASN27-CA	LYS10-CA	0.0
ASN27-CA	GLY11-CA	0.0
ASN27-CA	MET12-CA	0.0
ASN27-CA	GLY13-CA	0.0
ASN27-CA	LYS14-CA	0.0
ASN27-CA	LYS15-CA	0.0
ASN27-CA	GLY16-CA	0.0
ASN27-CA	GLU17-CA	0.0
ASN27-CA	ILE18-CA	0.0
ASN27-CA	LYS19-CA	0.0
ASN27-CA	ASN20-CA	0.0
ASN27-CA	VAL21-CA	-0.00011914824931505863
ASN27-CA	ALA22-CA	0.0014759629221980045
ASN27-CA	ASP23-CA	-0.007736753350184244
ASN27-CA	GLY24-CA	0.0
ASN27-CA	TYR25-CA	0.0
ASN27-CA	ALA26-CA	0.0
ASN27-CA	ASN27-CA	0.0
ASN27-CA	ASN28-CA	0.0
ASN27-CA	PHE29-CA	0.0
ASN27-CA	LEU/PHE30-CA	0.0
ASN27-CA	PHE31-CA	0.012662511102462307
ASN27-CA	LYS32-CA	0.04545716003557913
ASN27-CA	GLN33-CA	-0.0006172716373352123
ASN27-CA	GLY34-CA	-0.00012290927993024184
ASN27-CA	LEU35-CA	0.0
ASN27-CA	ALA36-CA	-0.0003821647032471098
ASN27-CA	ILE37-CA	-0.0008549715090401082
ASN27-CA	GLU38-CA	0.0013550218313300897
ASN27-CA	ALA39-CA	0.0
ASN28-CA	MET1-CA	0.0
ASN28-CA	LYS2-CA	0.0
ASN28-CA	VAL3-CA	0.0
ASN28-CA	ILE/ASN4-CA	0.0
ASN28-CA	PHE5-CA	0.0
ASN28-CA	LEU6-CA	0.0
ASN28-CA	LYS7-CA	0.0
ASN28-CA	ASP8-CA	0.0
ASN28-CA	VAL9-CA	0.0
ASN28-CA	LYS10-CA	0.0
ASN28-CA	GLY11-CA	0.0
ASN28-CA	MET12-CA	0.0
ASN28-CA	GLY13-CA	0.0
ASN28-CA	LYS14-CA	0.0
ASN28-CA	LYS15-CA	0.0
ASN28-CA	GLY16-CA	0.0
ASN28-CA	GLU17-CA	0.0
ASN28-CA	ILE18-CA	0.0
ASN28-CA	LYS19-CA	0.0
ASN28-CA	ASN20-CA	0.0
ASN28-CA	VAL21-CA	0.0
ASN28-CA	ALA22-CA	-5.5979271123816676e-05
ASN28-CA	ASP23-CA	-0.006551293360315076
ASN28-CA	GLY24-CA	-0.012915715196641031
ASN28-CA	TYR25-CA	0.0
ASN28-CA	ALA26-CA	0.0
ASN28-CA	ASN27-CA	0.0
ASN28-CA	ASN28-CA	0.0
ASN28-CA	PHE29-CA	0.0
ASN28-CA	LEU/PHE30-CA	0.0
ASN28-CA	PHE31-CA	0.0
ASN28-CA	LYS32-CA	0.060492770095743255
ASN28-CA	GLN33-CA	-0.00440963982371537
ASN28-CA	GLY34-CA	0.0
ASN28-CA	LEU35-CA	0.0
ASN28-CA	ALA36-CA	0.0
ASN28-CA	ILE37-CA	0.0
ASN28-CA	GLU38-CA	0.0
ASN28-CA	ALA39-CA	0.0
PHE29-CA	MET1-CA	0.0
PHE29-CA	LYS2-CA	0.0
PHE29-CA	VAL3-CA	0.0
PHE29-CA	ILE/ASN4-CA	0.0
PHE29-CA	PHE5-CA	0.0
PHE29-CA	LEU6-CA	0.0
PHE29-CA	LYS7-CA	0.0
PHE29-CA	ASP8-CA	0.0
PHE29-CA	VAL9-CA	-1.1404939064737363e-06
PHE29-CA	LYS10-CA	0.0
PHE29-CA	GLY11-CA	0.0
PHE29-CA	MET12-CA	0.0
PHE29-CA	GLY13-CA	0.0
PHE29-CA	LYS14-CA	0.0
PHE29-CA	LYS15-CA	0.0
PHE29-CA	GLY16-CA	0.0
PHE29-CA	GLU17-CA	0.0
PHE29-CA	ILE18-CA	0.0
PHE29-CA	LYS19-CA	0.0
PHE29-CA	ASN20-CA	0.0
PHE29-CA	VAL21-CA	0.0
PHE29-CA	ALA22-CA	-2.380524933144764e-05
PHE29-CA	ASP23-CA	0.0003595946129703536
PHE29-CA	GLY24-CA	-0.003632145170559653
PHE29-CA	TYR25-CA	0.050306484498781855
PHE29-CA	ALA26-CA	0.0
PHE29-CA	ASN27-CA	0.0
PHE29-CA	ASN28-CA	0.0
PHE29-CA	PHE29-CA	0.0
PHE29-CA	LEU/PHE30-CA	0.0
PHE29-CA	PHE31-CA	0.0
PHE29-CA	LYS32-CA	0.0
PHE29-CA	GLN33-CA	0.03516072680366733
PHE29-CA	GLY34-CA	-0.0008991679080590839
PHE29-CA	LEU35-CA	0.008099920501098534
PHE29-CA	ALA36-CA	0.00012246152492255847
PHE29-CA	ILE37-CA	0.0
PHE29-CA	GLU38-CA	0.0
PHE29-CA	ALA39-CA	0.0
LEU/PHE30-CA	MET1-CA	0.0
LEU/PHE30-CA	LYS2-CA	0.0
LEU/PHE30-CA	VAL3-CA	0.015626133358313237
LEU/PHE30-CA	ILE/ASN4-CA	0.0023740614696556627
LEU/PHE30-CA	PHE5-CA	0.02328266629775202
LEU/PHE30-CA	LEU6-CA	0.0019491003246584675
LEU/PHE30-CA	LYS7-CA	0.0011476318852862502
LEU/PHE30-CA	ASP8-CA	0.0
LEU/PHE30-CA	VAL9-CA	0.021018874456965347
LEU/PHE30-CA	LYS10-CA	0.0
LEU/PHE30-CA	GLY11-CA	0.0
LEU/PHE30-CA	MET12-CA	0.0006852177185540492
LEU/PHE30-CA	GLY13-CA	0.0
LEU/PHE30-CA	LYS14-CA	0.0
LEU/PHE30-CA	LYS15-CA	0.0
LEU/PHE30-CA	GLY16-CA	0.0
LEU/PHE30-CA	GLU17-CA	0.0
LEU/PHE30-CA	ILE18-CA	0.0
LEU/PHE30-CA	LYS19-CA	0.0
LEU/PHE30-CA	ASN20-CA	0.0
LEU/PHE30-CA	VAL21-CA	0.006922454532093508
LEU/PHE30-CA	ALA22-CA	0.001806212679360977
LEU/PHE30-CA	ASP23-CA	0.0028022526942590156
LEU/PHE30-CA	GLY24-CA	0.014151162167079285
LEU/PHE30-CA	TYR25-CA	0.010587363021028296
LEU/PHE30-CA	ALA26-CA	0.02351046746089196
LEU/PHE30-CA	ASN27-CA	0.0
LEU/PHE30-CA	ASN28-CA	0.0
LEU/PHE30-CA	PHE29-CA	0.0
LEU/PHE30-CA	LEU/PHE30-CA	0.0
LEU/PHE30-CA	PHE31-CA	0.0
LEU/PHE30-CA	LYS32-CA	0.0
LEU/PHE30-CA	GLN33-CA	0.0
LEU/PHE30-CA	GLY34-CA	0.03212126404167748
LEU/PHE30-CA	LEU35-CA	0.033279610268709806
LEU/PHE30-CA	ALA36-CA	0.06946762352207542
LEU/PHE30-CA	ILE37-CA	0.024173468499029127
LEU/PHE30-CA	GLU38-CA	0.0026335181878028337
LEU/PHE30-CA	ALA39-CA	0.0
PHE31-CA	MET1-CA	0.0
PHE31-CA	LYS2-CA	0.0
PHE31-CA	VAL3-CA	-0.0005847664243162336
PHE31-CA	ILE/ASN4-CA	0.0
PHE31-CA	PHE5-CA	0.00017446624797906943
PHE31-CA	LEU6-CA	-3.9188062469187705e-05
PHE31-CA	LYS7-CA	0.0
PHE31-CA	ASP8-CA	0.0
PHE31-CA	VAL9-CA	0.0
PHE31-CA	LYS10-CA	0.0
PHE31-CA	GLY11-CA	0.0
PHE31-CA	MET12-CA	0.0
PHE31-CA	GLY13-CA	0.0
PHE31-CA	LYS14-CA	0.0
PHE31-CA	LYS15-CA	0.0
PHE31-CA	GLY16-CA	0.0
PHE31-CA	GLU17-CA	0.0
PHE31-CA	ILE18-CA	0.0
PHE31-CA	LYS19-CA	0.0
PHE31-CA	ASN20-CA	0.0
PHE31-CA	VAL21-CA	0.0
PHE31-CA	ALA22-CA	0.0
PHE31-CA	ASP23-CA	-9.962067469317798e-05
PHE31-CA	GLY24-CA	-3.7860769555012596e-05
PHE31-CA	TYR25-CA	-0.0001199679250447434
PHE31-CA	ALA26-CA	0.03989446764402374
PHE31-CA	ASN27-CA	0.012662511102462307
PHE31-CA	ASN28-CA	0.0
PHE31-CA	PHE29-CA	0.0
PHE31-CA	LEU/PHE30-CA	0.0
PHE31-CA	PHE31-CA	0.0
PHE31-CA	LYS32-CA	0.0
PHE31-CA	GLN33-CA	0.0
PHE31-CA	GLY34-CA	0.0
PHE31-CA	LEU35-CA	0.013883876815958728
PHE31-CA	ALA36-CA	0.00906232331769842
PHE31-CA	ILE37-CA	0.02526846007841642
PHE31-CA	GLU38-CA	-0.0025217608845785723
PHE31-CA	ALA39-CA	0.0
LYS32-CA	MET1-CA	0.0
LYS32-CA	LYS2-CA	0.0
LYS32-CA	VAL3-CA	0.0
LYS32-CA	ILE/ASN4-CA	0.0
LYS32-CA	PHE5-CA	0.0
LYS32-CA	LEU6-CA	0.0
LYS32-CA	LYS7-CA	0.0
LYS32-CA	ASP8-CA	0.0
LYS32-CA	VAL9-CA	0.0
LYS32-CA	LYS10-CA	0.0
LYS32-CA	GLY11-CA	0.0
LYS32-CA	MET12-CA	0.0
LYS32-CA	GLY13-CA	0.0
LYS32-CA	LYS14-CA	0.0
LYS32-CA	LYS15-CA	0.0
LYS32-CA	GLY16-CA	0.0
LYS32-CA	GLU17-CA	0.0
LYS32-CA	ILE18-CA	0.0
LYS32-CA	LYS19-CA	0.0
LYS32-CA	ASN20-CA	0.0
LYS32-CA	VAL21-CA	0.0
LYS32-CA	ALA22-CA	0.0
LYS32-CA	ASP23-CA	0.0
LYS32-CA	GLY24-CA	0.0
LYS32-CA	TYR25-CA	6.683519563726117e-05
LYS32-CA	ALA26-CA	0.01493446408166801
LYS32-CA	ASN27-CA	0.04545716003557913
LYS32-CA	ASN28-CA	0.060492770095743255
LYS32-CA	PHE29-CA	0.0
LYS32-CA	LEU/PHE30-CA	0.0
LYS32-CA	PHE31-CA	0.0
LYS32-CA	LYS32-CA	0.0
LYS32-CA	GLN33-CA	0.0
LYS32-CA	GLY34-CA	0.0
LYS32-CA	LEU35-CA	0.0
LYS32-CA	ALA36-CA	0.003964255174432462
LYS32-CA	ILE37-CA	0.000418906444221616
LYS32-CA	GLU38-CA	0.0
LYS32-CA	ALA39-CA	0.0
GLN33-CA	MET1-CA	0.0
GLN33-CA	LYS2-CA	0.0
GLN33-CA	VAL3-CA	0.0
GLN33-CA	ILE/ASN4-CA	0.0
GLN33-CA	PHE5-CA	0.0
GLN33-CA	LEU6-CA	0.0
GLN33-CA	LYS7-CA	-0.00012424768707566087
GLN33-CA	ASP8-CA	0.0
GLN33-CA	VAL9-CA	0.0
GLN33-CA	LYS10-CA	0.0
GLN33-CA	GLY11-CA	0.0
GLN33-CA	MET12-CA	0.0
GLN33-CA	GLY13-CA	0.0
GLN33-CA	LYS14-CA	0.0
GLN33-CA	LYS15-CA	0.0
GLN33-CA	GLY16-CA	0.0
GLN33-CA	GLU17-CA	0.0
GLN33-CA	ILE18-CA	0.0
GLN33-CA	LYS19-CA	0.0
GLN33-CA	ASN20-CA	0.0
GLN33-CA	VAL21-CA	0.0
GLN33-CA	ALA22-CA	0.0
GLN33-CA	ASP23-CA	0.0
GLN33-CA	GLY24-CA	0.0
GLN33-CA	TYR25-CA	0.0
GLN33-CA	ALA26-CA	8.711616755652067e-05
GLN33-CA	ASN27-CA	-0.0006172716373352123
GLN33-CA	ASN28-CA	-0.00440963982371537
GLN33-CA	PHE29-CA	0.03516072680366733
GLN33-CA	LEU/PHE30-CA	0.0
GLN33-CA	PHE31-CA	0.0
GLN33-CA	LYS32-CA	0.0
GLN33-CA	GLN33-CA	0.0
GLN33-CA	GLY34-CA	0.0
GLN33-CA	LEU35-CA	0.0
GLN33-CA	ALA36-CA	0.0
GLN33-CA	ILE37-CA	-8.271472277088407e-05
GLN33-CA	GLU38-CA	0.0
GLN33-CA	ALA39-CA	0.0
GLY34-CA	MET1-CA	0.0
GLY34-CA	LYS2-CA	0.0
GLY34-CA	VAL3-CA	0.0
GLY34-CA	ILE/ASN4-CA	0.0
GLY34-CA	PHE5-CA	0.00013791253378598895
GLY34-CA	LEU6-CA	0.011463323152922556
GLY34-CA	LYS7-CA	0.0018712997869465113
GLY34-CA	ASP8-CA	0.0
GLY34-CA	VAL9-CA	0.0
GLY34-CA	LYS10-CA	0.0
GLY34-CA	GLY11-CA	0.0
GLY34-CA	MET12-CA	0.0
GLY34-CA	GLY13-CA	0.0
GLY34-CA	LYS14-CA	0.0
GLY34-CA	LYS15-CA	0.0
GLY34-CA	GLY16-CA	0.0
GLY34-CA	GLU17-CA	0.0
GLY34-CA	ILE18-CA	0.0
GLY34-CA	LYS19-CA	0.0
GLY34-CA	ASN20-CA	0.0
GLY34-CA	VAL21-CA	0.0
GLY34-CA	ALA22-CA	0.0
GLY34-CA	ASP23-CA	0.0
GLY34-CA	GLY24-CA	0.0
GLY34-CA	TYR25-CA	0.0
GLY34-CA	ALA26-CA	-0.0008245936137218472
GLY34-CA	ASN27-CA	-0.00012290927993024184
GLY34-CA	ASN28-CA	0.0
GLY34-CA	PHE29-CA	-0.0008991679080590839
GLY34-CA	LEU/PHE30-CA	0.03212126404167748
GLY34-CA	PHE31-CA	0.0
GLY34-CA	LYS32-CA	0.0
GLY34-CA	GLN33-CA	0.0
GLY34-CA	GLY34-CA	0.0
GLY34-CA	LEU35-CA	0.0
GLY34-CA	ALA36-CA	0.0
GLY34-CA	ILE37-CA	0.0
GLY34-CA	GLU38-CA	0.0
GLY34-CA	ALA39-CA	0.0
LEU35-CA	MET1-CA	0.0
LEU35-CA	LYS2-CA	0.0
LEU35-CA	VAL3-CA	-0.0001253924451744188
LEU35-CA	ILE/ASN4-CA	-0.0010651064972160285
LEU35-CA	PHE5-CA	0.0005027655904996237
LEU35-CA	LEU6-CA	0.022828059553512497
LEU35-CA	LYS7-CA	-0.007506416312980947
LEU35-CA	ASP8-CA	-0.004610822399229164
LEU35-CA	VAL9-CA	0.0024379861421962804
LEU35-CA	LYS10-CA	0.0
LEU35-CA	GLY11-CA	0.0
LEU35-CA	MET12-CA	7.632142288984181e-06
LEU35-CA	GLY13-CA	-0.0008209028234836008
LEU35-CA	LYS14-CA	-3.199396083815309e-05
LEU35-CA	LYS15-CA	0.0001430879503318619
LEU35-CA	GLY16-CA	0.0
LEU35-CA	GLU17-CA	0.0
LEU35-CA	ILE18-CA	0.0
LEU35-CA	LYS19-CA	0.0
LEU35-CA	ASN20-CA	0.0
LEU35-CA	VAL21-CA	0.0
LEU35-CA	ALA22-CA	0.0
LEU35-CA	ASP23-CA	0.0
LEU35-CA	GLY24-CA	0.0
LEU35-CA	TYR25-CA	0.0
LEU35-CA	ALA26-CA	0.0006162095249379806
LEU35-CA	ASN27-CA	0.0
LEU35-CA	ASN28-CA	0.0
LEU35-CA	PHE29-CA	0.008099920501098534
LEU35-CA	LEU/PHE30-CA	0.033279610268709806
LEU35-CA	PHE31-CA	0.013883876815958728
LEU35-CA	LYS32-CA	0.0
LEU35-CA	GLN33-CA	0.0
LEU35-CA	GLY34-CA	0.0
LEU35-CA	LEU35-CA	0.0
LEU35-CA	ALA36-CA	0.0
LEU35-CA	ILE37-CA	0.0
LEU35-CA	GLU38-CA	0.0
LEU35-CA	ALA39-CA	0.0
ALA36-CA	MET1-CA	0.0
ALA36-CA	LYS2-CA	4.846916745455684e-05
ALA36-CA	VAL3-CA	0.008811389493314434
ALA36-CA	ILE/ASN4-CA	0.006134667982860248
ALA36-CA	PHE5-CA	-0.0017956315276933324
ALA36-CA	LEU6-CA	0.05646108001656102
ALA36-CA	LYS7-CA	-0.0019339798874710781
ALA36-CA	ASP8-CA	0.001910795110040895
ALA36-CA	VAL9-CA	-0.0017482395750516386
ALA36-CA	LYS10-CA	0.0
ALA36-CA	GLY11-CA	0.0
ALA36-CA	MET12-CA	0.0
ALA36-CA	GLY13-CA	-0.0009239781111222553
ALA36-CA	LYS14-CA	-0.00011682856361807737
ALA36-CA	LYS15-CA	0.0007274540601098277
ALA36-CA	GLY16-CA	-0.0005073985317450933
ALA36-CA	GLU17-CA	0.00048053437256446324
ALA36-CA	ILE18-CA	0.0008713666020521856
ALA36-CA	LYS19-CA	0.000693454707645307
ALA36-CA	ASN20-CA	0.0
ALA36-CA	VAL21-CA	-4.79741621838959e-06
ALA36-CA	ALA22-CA	0.0
ALA36-CA	ASP23-CA	0.0
ALA36-CA	GLY24-CA	0.0
ALA36-CA	TYR25-CA	0.0
ALA36-CA	ALA26-CA	0.00530215195963564
ALA36-CA	ASN27-CA	-0.0003821647032471098
ALA36-CA	ASN28-CA	0.0
ALA36-CA	PHE29-CA	0.00012246152492255847
ALA36-CA	LEU/PHE30-CA	0.06946762352207542
ALA36-CA	PHE31-CA	0.00906232331769842
ALA36-CA	LYS32-CA	0.003964255174432462
ALA36-CA	GLN33-CA	0.0
ALA36-CA	GLY34-CA	0.0
ALA36-CA	LEU35-CA	0.0
ALA36-CA	ALA36-CA	0.0
ALA36-CA	ILE37-CA	0.0
ALA36-CA	GLU38-CA	0.0
ALA36-CA	ALA39-CA	0.0
ILE37-CA	MET1-CA	-0.000525984243129415
ILE37-CA	LYS2-CA	-0.0010947523044533727
ILE37-CA	VAL3-CA	0.004812774654135418
ILE37-CA	ILE/ASN4-CA	0.0059201214429777105
ILE37-CA	PHE5-CA	0.008684494992587596
ILE37-CA	LEU6-CA	0.010357097280291327
ILE37-CA	LYS7-CA	4.332061113508192e-05
ILE37-CA	ASP8-CA	0.0
ILE37-CA	VAL9-CA	0.0
ILE37-CA	LYS10-CA	0.0
ILE37-CA	GLY11-CA	0.0
ILE37-CA	MET12-CA	0.0
ILE37-CA	GLY13-CA	0.0
ILE37-CA	LYS14-CA	0.0
ILE37-CA	LYS15-CA	0.0
ILE37-CA	GLY16-CA	0.00026801417741127134
ILE37-CA	GLU17-CA	0.0
ILE37-CA	ILE18-CA	-4.267834181531378e-05
ILE37-CA	LYS19-CA	0.0
ILE37-CA	ASN20-CA	0.0
ILE37-CA	VAL21-CA	0.0
ILE37-CA	ALA22-CA	0.0
ILE37-CA	ASP23-CA	0.0
ILE37-CA	GLY24-CA	0.0
ILE37-CA	TYR25-CA	0.0
ILE37-CA	ALA26-CA	0.001981416886369969
ILE37-CA	ASN27-CA	-0.0008549715090401082
ILE37-CA	ASN28-CA	0.0
ILE37-CA	PHE29-CA	0.0
ILE37-CA	LEU/PHE30-CA	0.024173468499029127
ILE37-CA	PHE31-CA	0.02526846007841642
ILE37-CA	LYS32-CA	0.000418906444221616
ILE37-CA	GLN33-CA	-8.271472277088407e-05
ILE37-CA	GLY34-CA	0.0
ILE37-CA	LEU35-CA	0.0
ILE37-CA	ALA36-CA	0.0
ILE37-CA	ILE37-CA	0.0
ILE37-CA	GLU38-CA	0.0
ILE37-CA	ALA39-CA	0.0
GLU38-CA	MET1-CA	-0.0003467108866061601
GLU38-CA	LYS2-CA	0.0006414056127937336
GLU38-CA	VAL3-CA	0.0010980958635173066
GLU38-CA	ILE/ASN4-CA	0.0018621432155214307
GLU38-CA	PHE5-CA	-0.000992741949091913
GLU38-CA	LEU6-CA	3.478558796134439e-05
GLU38-CA	LYS7-CA	0.0
GLU38-CA	ASP8-CA	0.0
GLU38-CA	VAL9-CA	0.0
GLU38-CA	LYS10-CA	0.0
GLU38-CA	GLY11-CA	0.0
GLU38-CA	MET12-CA	0.0
GLU38-CA	GLY13-CA	0.0
GLU38-CA	LYS14-CA	0.0
GLU38-CA	LYS15-CA	0.0
GLU38-CA	GLY16-CA	0.0
GLU38-CA	GLU17-CA	0.0
GLU38-CA	ILE18-CA	-0.00015346892719914854
GLU38-CA	LYS19-CA	-3.6984734463731475e-05
GLU38-CA	ASN20-CA	9.422629684299147e-06
GLU38-CA	VAL21-CA	3.613080619109738e-05
GLU38-CA	ALA22-CA	0.0
GLU38-CA	ASP23-CA	-1.1418001027451146e-05
GLU38-CA	GLY24-CA	0.0
GLU38-CA	TYR25-CA	0.0
GLU38-CA	ALA26-CA	0.003939691404229211
GLU38-CA	ASN27-CA	0.0013550218313300897
GLU38-CA	ASN28-CA	0.0
GLU38-CA	PHE29-CA	0.0
GLU38-CA	LEU/PHE30-CA	0.0026335181878028337
GLU38-CA	PHE31-CA	-0.0025217608845785723
GLU38-CA	LYS32-CA	0.0
GLU38-CA	GLN33-CA	0.0
GLU38-CA	GLY34-CA	0.0
GLU38-CA	LEU35-CA	0.0
GLU38-CA	ALA36-CA	0.0
GLU38-CA	ILE37-CA	0.0
GLU38-CA	GLU38-CA	0.0
GLU38-CA	ALA39-CA	0.0
ALA39-CA	MET1-CA	-8.028294156592342e-05
ALA39-CA	LYS2-CA	0.0006123892377599832
ALA39-CA	VAL3-CA	0.0026443132125677955
ALA39-CA	ILE/ASN4-CA	0.002292499737450271
ALA39-CA	PHE5-CA	0.0002833761154680172
ALA39-CA	LEU6-CA	0.0
ALA39-CA	LYS7-CA	0.0
ALA39-CA	ASP8-CA	0.0
ALA39-CA	VAL9-CA	0.0
ALA39-CA	LYS10-CA	0.0
ALA39-CA	GLY11-CA	0.0
ALA39-CA	MET12-CA	0.0
ALA39-CA	GLY13-CA	0.0
ALA39-CA	LYS14-CA	0.0
ALA39-CA	LYS15-CA	0.0
ALA39-CA	GLY16-CA	1.0232836031243142e-05
ALA39-CA	GLU17-CA	1.4488572905434031e-05
ALA39-CA	ILE18-CA	0.00014195972588774974
ALA39-CA	LYS19-CA	-8.439282856016403e-05
ALA39-CA	ASN20-CA	6.1025258843668646e-05
ALA39-CA	VAL21-CA	0.0
ALA39-CA	ALA22-CA	0.0
ALA39-CA	ASP23-CA	0.0
ALA39-CA	GLY24-CA	0.0
ALA39-CA	TYR25-CA	0.0
ALA39-CA	ALA26-CA	0.0
ALA39-CA	ASN27-CA	0.0
ALA39-CA	ASN28-CA	0.0
ALA39-CA	PHE29-CA	0.0
ALA39-CA	LEU/PHE30-CA	0.0
ALA39-CA	PHE31-CA	0.0
ALA39-CA	LYS32-CA	0.0
ALA39-CA	GLN33-CA	0.0
ALA39-CA	GLY34-CA	0.0
ALA39-CA	LEU35-CA	0.0
ALA39-CA	ALA36-CA	0.0
ALA39-CA	ILE37-CA	0.0
ALA39-CA	GLU38-CA	0.0
ALA39-CA	ALA39-CA	0.0
