# Supplementary material for: Peering inside the black box by learning the relevance of many-body functions in neural network potentials
Source: Nat Commun. 2025 Nov 10;16:9898. doi: 10.1038/s41467-025-65863-0 (PMC12603069; doi:10.1038/s41467-025-65863-0)
Supplement: Supplementary file 14 — Source Data Fig 7 [file 41467_2025_65863_MOESM14_ESM.zip › fig_7_ntl9_mutations_contact_map/ntl9_I4N_vs_WT_contact_map.csv]

res_i	res_j	relevance_difference_to_WT
MET1-CA	MET1-CA	0.0
MET1-CA	LYS2-CA	0.0
MET1-CA	VAL3-CA	0.0
MET1-CA	ILE/ASN4-CA	0.0
MET1-CA	PHE5-CA	0.0
MET1-CA	LEU6-CA	0.0
MET1-CA	LYS7-CA	0.0
MET1-CA	ASP8-CA	0.0
MET1-CA	VAL9-CA	0.0
MET1-CA	LYS10-CA	0.0
MET1-CA	GLY11-CA	0.0
MET1-CA	MET12-CA	0.0
MET1-CA	GLY13-CA	0.0
MET1-CA	LYS14-CA	0.0
MET1-CA	LYS15-CA	0.0
MET1-CA	GLY16-CA	0.0
MET1-CA	GLU17-CA	0.0
MET1-CA	ILE18-CA	0.0002561172066535887
MET1-CA	LYS19-CA	0.005892443134109727
MET1-CA	ASN20-CA	0.008809685431725712
MET1-CA	VAL21-CA	0.014150916449125361
MET1-CA	ALA22-CA	0.006141378870324843
MET1-CA	ASP23-CA	0.006321360684648877
MET1-CA	GLY24-CA	0.0004174758509998145
MET1-CA	TYR25-CA	0.000616246076249771
MET1-CA	ALA26-CA	0.003014658878062272
MET1-CA	ASN27-CA	0.0010670424620516014
MET1-CA	ASN28-CA	0.0
MET1-CA	PHE29-CA	0.0
MET1-CA	LEU/PHE30-CA	0.0
MET1-CA	PHE31-CA	0.0
MET1-CA	LYS32-CA	0.0
MET1-CA	GLN33-CA	0.0
MET1-CA	GLY34-CA	0.0
MET1-CA	LEU35-CA	0.0
MET1-CA	ALA36-CA	0.0
MET1-CA	ILE37-CA	-0.0008571110067501688
MET1-CA	GLU38-CA	0.007190242268336533
MET1-CA	ALA39-CA	-0.008878904069700665
LYS2-CA	MET1-CA	0.0
LYS2-CA	LYS2-CA	0.0
LYS2-CA	VAL3-CA	0.0
LYS2-CA	ILE/ASN4-CA	0.0
LYS2-CA	PHE5-CA	0.0
LYS2-CA	LEU6-CA	0.0
LYS2-CA	LYS7-CA	0.0
LYS2-CA	ASP8-CA	0.0
LYS2-CA	VAL9-CA	0.0
LYS2-CA	LYS10-CA	0.0
LYS2-CA	GLY11-CA	0.0
LYS2-CA	MET12-CA	0.0
LYS2-CA	GLY13-CA	0.0
LYS2-CA	LYS14-CA	0.0
LYS2-CA	LYS15-CA	0.0
LYS2-CA	GLY16-CA	0.0
LYS2-CA	GLU17-CA	-6.845125801177988e-05
LYS2-CA	ILE18-CA	0.00714393125146557
LYS2-CA	LYS19-CA	0.011384938340052025
LYS2-CA	ASN20-CA	-0.005133060725665927
LYS2-CA	VAL21-CA	0.007398763636592774
LYS2-CA	ALA22-CA	0.002224470856642841
LYS2-CA	ASP23-CA	-0.0006622010945324689
LYS2-CA	GLY24-CA	0.0
LYS2-CA	TYR25-CA	0.0
LYS2-CA	ALA26-CA	0.000667468821247267
LYS2-CA	ASN27-CA	0.0
LYS2-CA	ASN28-CA	0.0
LYS2-CA	PHE29-CA	0.0
LYS2-CA	LEU/PHE30-CA	0.0
LYS2-CA	PHE31-CA	0.0
LYS2-CA	LYS32-CA	0.0
LYS2-CA	GLN33-CA	0.0
LYS2-CA	GLY34-CA	0.0
LYS2-CA	LEU35-CA	0.0
LYS2-CA	ALA36-CA	-1.485409499352088e-06
LYS2-CA	ILE37-CA	-0.007450732969163099
LYS2-CA	GLU38-CA	0.018612463129943534
LYS2-CA	ALA39-CA	-0.003275062664029174
VAL3-CA	MET1-CA	0.0
VAL3-CA	LYS2-CA	0.0
VAL3-CA	VAL3-CA	0.0
VAL3-CA	ILE/ASN4-CA	0.0
VAL3-CA	PHE5-CA	0.0
VAL3-CA	LEU6-CA	0.0
VAL3-CA	LYS7-CA	0.0
VAL3-CA	ASP8-CA	0.0
VAL3-CA	VAL9-CA	0.0
VAL3-CA	LYS10-CA	0.0
VAL3-CA	GLY11-CA	0.0
VAL3-CA	MET12-CA	0.0
VAL3-CA	GLY13-CA	-0.0002310016364825225
VAL3-CA	LYS14-CA	0.0
VAL3-CA	LYS15-CA	0.0
VAL3-CA	GLY16-CA	8.77582054419877e-05
VAL3-CA	GLU17-CA	0.001040075834137611
VAL3-CA	ILE18-CA	0.03031460201760297
VAL3-CA	LYS19-CA	0.03599215408585224
VAL3-CA	ASN20-CA	0.004204387190515038
VAL3-CA	VAL21-CA	-0.0037975832210008775
VAL3-CA	ALA22-CA	0.00038655849258443695
VAL3-CA	ASP23-CA	-0.0005998659712617169
VAL3-CA	GLY24-CA	0.0
VAL3-CA	TYR25-CA	-2.874201110876011e-06
VAL3-CA	ALA26-CA	-0.004693137541774205
VAL3-CA	ASN27-CA	-0.0005047362808899541
VAL3-CA	ASN28-CA	0.0
VAL3-CA	PHE29-CA	0.0
VAL3-CA	LEU/PHE30-CA	-0.0011635151410300543
VAL3-CA	PHE31-CA	0.00060105075563244
VAL3-CA	LYS32-CA	0.0
VAL3-CA	GLN33-CA	0.0
VAL3-CA	GLY34-CA	0.0
VAL3-CA	LEU35-CA	0.00017556684348721198
VAL3-CA	ALA36-CA	0.024712442762711367
VAL3-CA	ILE37-CA	0.023754696843519704
VAL3-CA	GLU38-CA	0.03684191350262156
VAL3-CA	ALA39-CA	0.029725021112460583
ILE/ASN4-CA	MET1-CA	0.0
ILE/ASN4-CA	LYS2-CA	0.0
ILE/ASN4-CA	VAL3-CA	0.0
ILE/ASN4-CA	ILE/ASN4-CA	0.0
ILE/ASN4-CA	PHE5-CA	0.0
ILE/ASN4-CA	LEU6-CA	0.0
ILE/ASN4-CA	LYS7-CA	0.0
ILE/ASN4-CA	ASP8-CA	-1.5615796267114763e-06
ILE/ASN4-CA	VAL9-CA	0.0
ILE/ASN4-CA	LYS10-CA	0.0
ILE/ASN4-CA	GLY11-CA	0.0
ILE/ASN4-CA	MET12-CA	0.0
ILE/ASN4-CA	GLY13-CA	0.027982363462646428
ILE/ASN4-CA	LYS14-CA	0.008248941728988239
ILE/ASN4-CA	LYS15-CA	0.08182686029240357
ILE/ASN4-CA	GLY16-CA	0.039770504156729204
ILE/ASN4-CA	GLU17-CA	0.036797576416847735
ILE/ASN4-CA	ILE18-CA	0.04607265900713173
ILE/ASN4-CA	LYS19-CA	0.05888122887097893
ILE/ASN4-CA	ASN20-CA	0.004521228803141719
ILE/ASN4-CA	VAL21-CA	0.00048642762446489987
ILE/ASN4-CA	ALA22-CA	0.0
ILE/ASN4-CA	ASP23-CA	0.0
ILE/ASN4-CA	GLY24-CA	0.0
ILE/ASN4-CA	TYR25-CA	0.0
ILE/ASN4-CA	ALA26-CA	0.0
ILE/ASN4-CA	ASN27-CA	0.0
ILE/ASN4-CA	ASN28-CA	0.0
ILE/ASN4-CA	PHE29-CA	0.0
ILE/ASN4-CA	LEU/PHE30-CA	-0.0015316967134521224
ILE/ASN4-CA	PHE31-CA	0.0
ILE/ASN4-CA	LYS32-CA	0.0
ILE/ASN4-CA	GLN33-CA	0.0
ILE/ASN4-CA	GLY34-CA	0.0
ILE/ASN4-CA	LEU35-CA	0.024892735711308945
ILE/ASN4-CA	ALA36-CA	0.04594282589830527
ILE/ASN4-CA	ILE37-CA	0.03238856137431868
ILE/ASN4-CA	GLU38-CA	0.05973668631810369
ILE/ASN4-CA	ALA39-CA	0.05422962202358121
PHE5-CA	MET1-CA	0.0
PHE5-CA	LYS2-CA	0.0
PHE5-CA	VAL3-CA	0.0
PHE5-CA	ILE/ASN4-CA	0.0
PHE5-CA	PHE5-CA	0.0
PHE5-CA	LEU6-CA	0.0
PHE5-CA	LYS7-CA	0.0
PHE5-CA	ASP8-CA	0.0
PHE5-CA	VAL9-CA	0.005110122664557082
PHE5-CA	LYS10-CA	0.0
PHE5-CA	GLY11-CA	0.0
PHE5-CA	MET12-CA	0.0007486075754302157
PHE5-CA	GLY13-CA	0.0007742822651096055
PHE5-CA	LYS14-CA	0.007602674898888041
PHE5-CA	LYS15-CA	0.03421254015574959
PHE5-CA	GLY16-CA	0.0407490807341901
PHE5-CA	GLU17-CA	0.02271864949834139
PHE5-CA	ILE18-CA	0.004609163604834515
PHE5-CA	LYS19-CA	-0.01341969891595909
PHE5-CA	ASN20-CA	1.3411393540089985e-05
PHE5-CA	VAL21-CA	0.0
PHE5-CA	ALA22-CA	0.0
PHE5-CA	ASP23-CA	0.0
PHE5-CA	GLY24-CA	0.0
PHE5-CA	TYR25-CA	0.0
PHE5-CA	ALA26-CA	-2.4919562814644063e-06
PHE5-CA	ASN27-CA	0.0
PHE5-CA	ASN28-CA	0.0
PHE5-CA	PHE29-CA	0.0
PHE5-CA	LEU/PHE30-CA	0.0001375251090627418
PHE5-CA	PHE31-CA	-0.00017694085196183983
PHE5-CA	LYS32-CA	0.0
PHE5-CA	GLN33-CA	0.0
PHE5-CA	GLY34-CA	-0.00455567806292515
PHE5-CA	LEU35-CA	0.00880957053630027
PHE5-CA	ALA36-CA	0.02118261192454156
PHE5-CA	ILE37-CA	0.02928471807874758
PHE5-CA	GLU38-CA	-0.0014056846831260739
PHE5-CA	ALA39-CA	0.0003729769116396827
LEU6-CA	MET1-CA	0.0
LEU6-CA	LYS2-CA	0.0
LEU6-CA	VAL3-CA	0.0
LEU6-CA	ILE/ASN4-CA	0.0
LEU6-CA	PHE5-CA	0.0
LEU6-CA	LEU6-CA	0.0
LEU6-CA	LYS7-CA	0.0
LEU6-CA	ASP8-CA	0.0
LEU6-CA	VAL9-CA	0.0
LEU6-CA	LYS10-CA	0.0
LEU6-CA	GLY11-CA	0.0
LEU6-CA	MET12-CA	0.0
LEU6-CA	GLY13-CA	-0.0033296760506045693
LEU6-CA	LYS14-CA	-0.0046730701320001344
LEU6-CA	LYS15-CA	0.014912021775171522
LEU6-CA	GLY16-CA	0.017359006085735016
LEU6-CA	GLU17-CA	-0.008946060654437815
LEU6-CA	ILE18-CA	-0.0021533823108248144
LEU6-CA	LYS19-CA	0.0
LEU6-CA	ASN20-CA	0.0
LEU6-CA	VAL21-CA	0.0
LEU6-CA	ALA22-CA	0.0
LEU6-CA	ASP23-CA	0.0
LEU6-CA	GLY24-CA	0.0
LEU6-CA	TYR25-CA	0.0
LEU6-CA	ALA26-CA	0.0
LEU6-CA	ASN27-CA	0.0
LEU6-CA	ASN28-CA	0.0
LEU6-CA	PHE29-CA	0.0
LEU6-CA	LEU/PHE30-CA	6.488695474009959e-05
LEU6-CA	PHE31-CA	-0.00014135178554105924
LEU6-CA	LYS32-CA	0.0
LEU6-CA	GLN33-CA	0.0
LEU6-CA	GLY34-CA	-0.003937345400252923
LEU6-CA	LEU35-CA	0.00022267722706600934
LEU6-CA	ALA36-CA	0.03418597944014436
LEU6-CA	ILE37-CA	0.01944733506281864
LEU6-CA	GLU38-CA	-0.0003272106664674189
LEU6-CA	ALA39-CA	0.0
LYS7-CA	MET1-CA	0.0
LYS7-CA	LYS2-CA	0.0
LYS7-CA	VAL3-CA	0.0
LYS7-CA	ILE/ASN4-CA	0.0
LYS7-CA	PHE5-CA	0.0
LYS7-CA	LEU6-CA	0.0
LYS7-CA	LYS7-CA	0.0
LYS7-CA	ASP8-CA	0.0
LYS7-CA	VAL9-CA	0.0
LYS7-CA	LYS10-CA	0.0
LYS7-CA	GLY11-CA	0.0
LYS7-CA	MET12-CA	0.00013549243072409758
LYS7-CA	GLY13-CA	0.0035193695832653298
LYS7-CA	LYS14-CA	0.0013756112937471712
LYS7-CA	LYS15-CA	0.007147899876872546
LYS7-CA	GLY16-CA	-0.0019777020570728608
LYS7-CA	GLU17-CA	0.00023672730696686767
LYS7-CA	ILE18-CA	0.0
LYS7-CA	LYS19-CA	0.0
LYS7-CA	ASN20-CA	0.0
LYS7-CA	VAL21-CA	0.0
LYS7-CA	ALA22-CA	0.0
LYS7-CA	ASP23-CA	0.0
LYS7-CA	GLY24-CA	0.0
LYS7-CA	TYR25-CA	0.0
LYS7-CA	ALA26-CA	0.0
LYS7-CA	ASN27-CA	0.0
LYS7-CA	ASN28-CA	0.0
LYS7-CA	PHE29-CA	0.0
LYS7-CA	LEU/PHE30-CA	-6.48909569250988e-05
LYS7-CA	PHE31-CA	0.0
LYS7-CA	LYS32-CA	0.0
LYS7-CA	GLN33-CA	-3.944737905345737e-05
LYS7-CA	GLY34-CA	0.001931252219404378
LYS7-CA	LEU35-CA	0.003964559860241934
LYS7-CA	ALA36-CA	0.005382543555370489
LYS7-CA	ILE37-CA	1.6034980716316655e-05
LYS7-CA	GLU38-CA	0.0
LYS7-CA	ALA39-CA	0.0
ASP8-CA	MET1-CA	0.0
ASP8-CA	LYS2-CA	0.0
ASP8-CA	VAL3-CA	0.0
ASP8-CA	ILE/ASN4-CA	-1.5615796267114763e-06
ASP8-CA	PHE5-CA	0.0
ASP8-CA	LEU6-CA	0.0
ASP8-CA	LYS7-CA	0.0
ASP8-CA	ASP8-CA	0.0
ASP8-CA	VAL9-CA	0.0
ASP8-CA	LYS10-CA	0.0
ASP8-CA	GLY11-CA	0.0
ASP8-CA	MET12-CA	-0.0002944664999802171
ASP8-CA	GLY13-CA	0.004382100534968458
ASP8-CA	LYS14-CA	-0.004032212003721725
ASP8-CA	LYS15-CA	-0.0022191536098034714
ASP8-CA	GLY16-CA	0.0011613859960358129
ASP8-CA	GLU17-CA	-3.976008082448579e-05
ASP8-CA	ILE18-CA	0.0
ASP8-CA	LYS19-CA	0.0
ASP8-CA	ASN20-CA	0.0
ASP8-CA	VAL21-CA	0.0
ASP8-CA	ALA22-CA	0.0
ASP8-CA	ASP23-CA	0.0
ASP8-CA	GLY24-CA	0.0
ASP8-CA	TYR25-CA	0.0
ASP8-CA	ALA26-CA	0.0
ASP8-CA	ASN27-CA	0.0
ASP8-CA	ASN28-CA	0.0
ASP8-CA	PHE29-CA	0.0
ASP8-CA	LEU/PHE30-CA	0.0
ASP8-CA	PHE31-CA	0.0
ASP8-CA	LYS32-CA	0.0
ASP8-CA	GLN33-CA	0.0
ASP8-CA	GLY34-CA	0.0
ASP8-CA	LEU35-CA	-0.00170894976719751
ASP8-CA	ALA36-CA	-0.000809505249174367
ASP8-CA	ILE37-CA	0.0
ASP8-CA	GLU38-CA	0.0
ASP8-CA	ALA39-CA	0.0
VAL9-CA	MET1-CA	0.0
VAL9-CA	LYS2-CA	0.0
VAL9-CA	VAL3-CA	0.0
VAL9-CA	ILE/ASN4-CA	0.0
VAL9-CA	PHE5-CA	0.005110122664557082
VAL9-CA	LEU6-CA	0.0
VAL9-CA	LYS7-CA	0.0
VAL9-CA	ASP8-CA	0.0
VAL9-CA	VAL9-CA	0.0
VAL9-CA	LYS10-CA	0.0
VAL9-CA	GLY11-CA	0.0
VAL9-CA	MET12-CA	0.0
VAL9-CA	GLY13-CA	0.00711934368700895
VAL9-CA	LYS14-CA	-0.000222969058700076
VAL9-CA	LYS15-CA	-0.0019498577743746644
VAL9-CA	GLY16-CA	0.0
VAL9-CA	GLU17-CA	0.0
VAL9-CA	ILE18-CA	0.0
VAL9-CA	LYS19-CA	0.0
VAL9-CA	ASN20-CA	0.0
VAL9-CA	VAL21-CA	0.0
VAL9-CA	ALA22-CA	0.0
VAL9-CA	ASP23-CA	0.0
VAL9-CA	GLY24-CA	0.0
VAL9-CA	TYR25-CA	0.0
VAL9-CA	ALA26-CA	0.0
VAL9-CA	ASN27-CA	0.0
VAL9-CA	ASN28-CA	0.0
VAL9-CA	PHE29-CA	-1.3189568676094427e-06
VAL9-CA	LEU/PHE30-CA	0.00016096762085254443
VAL9-CA	PHE31-CA	0.0
VAL9-CA	LYS32-CA	0.0
VAL9-CA	GLN33-CA	0.0
VAL9-CA	GLY34-CA	0.0
VAL9-CA	LEU35-CA	0.001909010071943839
VAL9-CA	ALA36-CA	-0.0016395289318294958
VAL9-CA	ILE37-CA	0.0
VAL9-CA	GLU38-CA	0.0
VAL9-CA	ALA39-CA	0.0
LYS10-CA	MET1-CA	0.0
LYS10-CA	LYS2-CA	0.0
LYS10-CA	VAL3-CA	0.0
LYS10-CA	ILE/ASN4-CA	0.0
LYS10-CA	PHE5-CA	0.0
LYS10-CA	LEU6-CA	0.0
LYS10-CA	LYS7-CA	0.0
LYS10-CA	ASP8-CA	0.0
LYS10-CA	VAL9-CA	0.0
LYS10-CA	LYS10-CA	0.0
LYS10-CA	GLY11-CA	0.0
LYS10-CA	MET12-CA	0.0
LYS10-CA	GLY13-CA	0.0
LYS10-CA	LYS14-CA	0.0003651284953036793
LYS10-CA	LYS15-CA	-1.1891589611059905e-05
LYS10-CA	GLY16-CA	0.0
LYS10-CA	GLU17-CA	0.0
LYS10-CA	ILE18-CA	0.0
LYS10-CA	LYS19-CA	0.0
LYS10-CA	ASN20-CA	0.0
LYS10-CA	VAL21-CA	0.0
LYS10-CA	ALA22-CA	0.0
LYS10-CA	ASP23-CA	0.0
LYS10-CA	GLY24-CA	0.0
LYS10-CA	TYR25-CA	0.0
LYS10-CA	ALA26-CA	0.0
LYS10-CA	ASN27-CA	0.0
LYS10-CA	ASN28-CA	0.0
LYS10-CA	PHE29-CA	0.0
LYS10-CA	LEU/PHE30-CA	0.0
LYS10-CA	PHE31-CA	0.0
LYS10-CA	LYS32-CA	0.0
LYS10-CA	GLN33-CA	0.0
LYS10-CA	GLY34-CA	0.0
LYS10-CA	LEU35-CA	0.0
LYS10-CA	ALA36-CA	0.0
LYS10-CA	ILE37-CA	0.0
LYS10-CA	GLU38-CA	0.0
LYS10-CA	ALA39-CA	0.0
GLY11-CA	MET1-CA	0.0
GLY11-CA	LYS2-CA	0.0
GLY11-CA	VAL3-CA	0.0
GLY11-CA	ILE/ASN4-CA	0.0
GLY11-CA	PHE5-CA	0.0
GLY11-CA	LEU6-CA	0.0
GLY11-CA	LYS7-CA	0.0
GLY11-CA	ASP8-CA	0.0
GLY11-CA	VAL9-CA	0.0
GLY11-CA	LYS10-CA	0.0
GLY11-CA	GLY11-CA	0.0
GLY11-CA	MET12-CA	0.0
GLY11-CA	GLY13-CA	0.0
GLY11-CA	LYS14-CA	0.0
GLY11-CA	LYS15-CA	0.0
GLY11-CA	GLY16-CA	0.0
GLY11-CA	GLU17-CA	0.0
GLY11-CA	ILE18-CA	0.0
GLY11-CA	LYS19-CA	0.0
GLY11-CA	ASN20-CA	0.0
GLY11-CA	VAL21-CA	0.0
GLY11-CA	ALA22-CA	0.0
GLY11-CA	ASP23-CA	0.0
GLY11-CA	GLY24-CA	0.0
GLY11-CA	TYR25-CA	0.0
GLY11-CA	ALA26-CA	0.0
GLY11-CA	ASN27-CA	0.0
GLY11-CA	ASN28-CA	0.0
GLY11-CA	PHE29-CA	0.0
GLY11-CA	LEU/PHE30-CA	0.0
GLY11-CA	PHE31-CA	0.0
GLY11-CA	LYS32-CA	0.0
GLY11-CA	GLN33-CA	0.0
GLY11-CA	GLY34-CA	0.0
GLY11-CA	LEU35-CA	0.0
GLY11-CA	ALA36-CA	0.0
GLY11-CA	ILE37-CA	0.0
GLY11-CA	GLU38-CA	0.0
GLY11-CA	ALA39-CA	0.0
MET12-CA	MET1-CA	0.0
MET12-CA	LYS2-CA	0.0
MET12-CA	VAL3-CA	0.0
MET12-CA	ILE/ASN4-CA	0.0
MET12-CA	PHE5-CA	0.0007486075754302157
MET12-CA	LEU6-CA	0.0
MET12-CA	LYS7-CA	0.00013549243072409758
MET12-CA	ASP8-CA	-0.0002944664999802171
MET12-CA	VAL9-CA	0.0
MET12-CA	LYS10-CA	0.0
MET12-CA	GLY11-CA	0.0
MET12-CA	MET12-CA	0.0
MET12-CA	GLY13-CA	0.0
MET12-CA	LYS14-CA	0.0
MET12-CA	LYS15-CA	0.0
MET12-CA	GLY16-CA	0.0
MET12-CA	GLU17-CA	0.000874013951795552
MET12-CA	ILE18-CA	0.0007977541057824164
MET12-CA	LYS19-CA	-0.002416115415810303
MET12-CA	ASN20-CA	-0.0001229990729151424
MET12-CA	VAL21-CA	0.0006226948067210656
MET12-CA	ALA22-CA	0.0
MET12-CA	ASP23-CA	0.0
MET12-CA	GLY24-CA	0.0
MET12-CA	TYR25-CA	9.837202224760588e-05
MET12-CA	ALA26-CA	0.0
MET12-CA	ASN27-CA	0.0
MET12-CA	ASN28-CA	0.0
MET12-CA	PHE29-CA	0.0
MET12-CA	LEU/PHE30-CA	3.372936497992836e-05
MET12-CA	PHE31-CA	0.0
MET12-CA	LYS32-CA	0.0
MET12-CA	GLN33-CA	0.0
MET12-CA	GLY34-CA	0.0
MET12-CA	LEU35-CA	4.597896524786494e-07
MET12-CA	ALA36-CA	0.0
MET12-CA	ILE37-CA	0.0
MET12-CA	GLU38-CA	0.0
MET12-CA	ALA39-CA	0.0
GLY13-CA	MET1-CA	0.0
GLY13-CA	LYS2-CA	0.0
GLY13-CA	VAL3-CA	-0.0002310016364825225
GLY13-CA	ILE/ASN4-CA	0.027982363462646428
GLY13-CA	PHE5-CA	0.0007742822651096055
GLY13-CA	LEU6-CA	-0.0033296760506045693
GLY13-CA	LYS7-CA	0.0035193695832653298
GLY13-CA	ASP8-CA	0.004382100534968458
GLY13-CA	VAL9-CA	0.00711934368700895
GLY13-CA	LYS10-CA	0.0
GLY13-CA	GLY11-CA	0.0
GLY13-CA	MET12-CA	0.0
GLY13-CA	GLY13-CA	0.0
GLY13-CA	LYS14-CA	0.0
GLY13-CA	LYS15-CA	0.0
GLY13-CA	GLY16-CA	0.0
GLY13-CA	GLU17-CA	-0.0038684492049242195
GLY13-CA	ILE18-CA	0.0030959924278607526
GLY13-CA	LYS19-CA	-0.0014230902939623758
GLY13-CA	ASN20-CA	-0.0003315712192368085
GLY13-CA	VAL21-CA	-0.0012208858607953505
GLY13-CA	ALA22-CA	0.0
GLY13-CA	ASP23-CA	0.0
GLY13-CA	GLY24-CA	0.0
GLY13-CA	TYR25-CA	0.0
GLY13-CA	ALA26-CA	0.0
GLY13-CA	ASN27-CA	0.0
GLY13-CA	ASN28-CA	0.0
GLY13-CA	PHE29-CA	0.0
GLY13-CA	LEU/PHE30-CA	0.0
GLY13-CA	PHE31-CA	0.0
GLY13-CA	LYS32-CA	0.0
GLY13-CA	GLN33-CA	0.0
GLY13-CA	GLY34-CA	0.0
GLY13-CA	LEU35-CA	-7.675023033029693e-05
GLY13-CA	ALA36-CA	0.0011270878976361457
GLY13-CA	ILE37-CA	0.0
GLY13-CA	GLU38-CA	0.0
GLY13-CA	ALA39-CA	0.0
LYS14-CA	MET1-CA	0.0
LYS14-CA	LYS2-CA	0.0
LYS14-CA	VAL3-CA	0.0
LYS14-CA	ILE/ASN4-CA	0.008248941728988239
LYS14-CA	PHE5-CA	0.007602674898888041
LYS14-CA	LEU6-CA	-0.0046730701320001344
LYS14-CA	LYS7-CA	0.0013756112937471712
LYS14-CA	ASP8-CA	-0.004032212003721725
LYS14-CA	VAL9-CA	-0.000222969058700076
LYS14-CA	LYS10-CA	0.0003651284953036793
LYS14-CA	GLY11-CA	0.0
LYS14-CA	MET12-CA	0.0
LYS14-CA	GLY13-CA	0.0
LYS14-CA	LYS14-CA	0.0
LYS14-CA	LYS15-CA	0.0
LYS14-CA	GLY16-CA	0.0
LYS14-CA	GLU17-CA	0.0
LYS14-CA	ILE18-CA	0.002499458405485582
LYS14-CA	LYS19-CA	-0.001893337901664664
LYS14-CA	ASN20-CA	0.0
LYS14-CA	VAL21-CA	0.0
LYS14-CA	ALA22-CA	0.0
LYS14-CA	ASP23-CA	0.0
LYS14-CA	GLY24-CA	0.0
LYS14-CA	TYR25-CA	0.0
LYS14-CA	ALA26-CA	0.0
LYS14-CA	ASN27-CA	0.0
LYS14-CA	ASN28-CA	0.0
LYS14-CA	PHE29-CA	0.0
LYS14-CA	LEU/PHE30-CA	0.0
LYS14-CA	PHE31-CA	0.0
LYS14-CA	LYS32-CA	0.0
LYS14-CA	GLN33-CA	0.0
LYS14-CA	GLY34-CA	0.0
LYS14-CA	LEU35-CA	-3.5223761643701583e-06
LYS14-CA	ALA36-CA	-3.473037096404785e-05
LYS14-CA	ILE37-CA	0.0
LYS14-CA	GLU38-CA	0.0
LYS14-CA	ALA39-CA	0.0
LYS15-CA	MET1-CA	0.0
LYS15-CA	LYS2-CA	0.0
LYS15-CA	VAL3-CA	0.0
LYS15-CA	ILE/ASN4-CA	0.08182686029240357
LYS15-CA	PHE5-CA	0.03421254015574959
LYS15-CA	LEU6-CA	0.014912021775171522
LYS15-CA	LYS7-CA	0.007147899876872546
LYS15-CA	ASP8-CA	-0.0022191536098034714
LYS15-CA	VAL9-CA	-0.0019498577743746644
LYS15-CA	LYS10-CA	-1.1891589611059905e-05
LYS15-CA	GLY11-CA	0.0
LYS15-CA	MET12-CA	0.0
LYS15-CA	GLY13-CA	0.0
LYS15-CA	LYS14-CA	0.0
LYS15-CA	LYS15-CA	0.0
LYS15-CA	GLY16-CA	0.0
LYS15-CA	GLU17-CA	0.0
LYS15-CA	ILE18-CA	0.0
LYS15-CA	LYS19-CA	0.0
LYS15-CA	ASN20-CA	0.0
LYS15-CA	VAL21-CA	0.0
LYS15-CA	ALA22-CA	0.0
LYS15-CA	ASP23-CA	0.0
LYS15-CA	GLY24-CA	0.0
LYS15-CA	TYR25-CA	0.0
LYS15-CA	ALA26-CA	0.0
LYS15-CA	ASN27-CA	0.0
LYS15-CA	ASN28-CA	0.0
LYS15-CA	PHE29-CA	0.0
LYS15-CA	LEU/PHE30-CA	0.0
LYS15-CA	PHE31-CA	0.0
LYS15-CA	LYS32-CA	0.0
LYS15-CA	GLN33-CA	0.0
LYS15-CA	GLY34-CA	0.0
LYS15-CA	LEU35-CA	-0.00015301650293737812
LYS15-CA	ALA36-CA	-0.0006457913724289859
LYS15-CA	ILE37-CA	0.0
LYS15-CA	GLU38-CA	0.0
LYS15-CA	ALA39-CA	0.0
GLY16-CA	MET1-CA	0.0
GLY16-CA	LYS2-CA	0.0
GLY16-CA	VAL3-CA	8.77582054419877e-05
GLY16-CA	ILE/ASN4-CA	0.039770504156729204
GLY16-CA	PHE5-CA	0.0407490807341901
GLY16-CA	LEU6-CA	0.017359006085735016
GLY16-CA	LYS7-CA	-0.0019777020570728608
GLY16-CA	ASP8-CA	0.0011613859960358129
GLY16-CA	VAL9-CA	0.0
GLY16-CA	LYS10-CA	0.0
GLY16-CA	GLY11-CA	0.0
GLY16-CA	MET12-CA	0.0
GLY16-CA	GLY13-CA	0.0
GLY16-CA	LYS14-CA	0.0
GLY16-CA	LYS15-CA	0.0
GLY16-CA	GLY16-CA	0.0
GLY16-CA	GLU17-CA	0.0
GLY16-CA	ILE18-CA	0.0
GLY16-CA	LYS19-CA	0.0
GLY16-CA	ASN20-CA	0.0
GLY16-CA	VAL21-CA	0.0
GLY16-CA	ALA22-CA	0.0
GLY16-CA	ASP23-CA	0.0
GLY16-CA	GLY24-CA	0.0
GLY16-CA	TYR25-CA	0.0
GLY16-CA	ALA26-CA	0.0
GLY16-CA	ASN27-CA	0.0
GLY16-CA	ASN28-CA	0.0
GLY16-CA	PHE29-CA	0.0
GLY16-CA	LEU/PHE30-CA	0.0
GLY16-CA	PHE31-CA	0.0
GLY16-CA	LYS32-CA	0.0
GLY16-CA	GLN33-CA	0.0
GLY16-CA	GLY34-CA	0.0
GLY16-CA	LEU35-CA	0.0
GLY16-CA	ALA36-CA	0.0018783652082556461
GLY16-CA	ILE37-CA	0.0005898534077500414
GLY16-CA	GLU38-CA	0.0
GLY16-CA	ALA39-CA	0.0010753842222294835
GLU17-CA	MET1-CA	0.0
GLU17-CA	LYS2-CA	-6.845125801177988e-05
GLU17-CA	VAL3-CA	0.001040075834137611
GLU17-CA	ILE/ASN4-CA	0.036797576416847735
GLU17-CA	PHE5-CA	0.02271864949834139
GLU17-CA	LEU6-CA	-0.008946060654437815
GLU17-CA	LYS7-CA	0.00023672730696686767
GLU17-CA	ASP8-CA	-3.976008082448579e-05
GLU17-CA	VAL9-CA	0.0
GLU17-CA	LYS10-CA	0.0
GLU17-CA	GLY11-CA	0.0
GLU17-CA	MET12-CA	0.000874013951795552
GLU17-CA	GLY13-CA	-0.0038684492049242195
GLU17-CA	LYS14-CA	0.0
GLU17-CA	LYS15-CA	0.0
GLU17-CA	GLY16-CA	0.0
GLU17-CA	GLU17-CA	0.0
GLU17-CA	ILE18-CA	0.0
GLU17-CA	LYS19-CA	0.0
GLU17-CA	ASN20-CA	0.0
GLU17-CA	VAL21-CA	0.0
GLU17-CA	ALA22-CA	0.0
GLU17-CA	ASP23-CA	0.0
GLU17-CA	GLY24-CA	0.0
GLU17-CA	TYR25-CA	0.0
GLU17-CA	ALA26-CA	0.0
GLU17-CA	ASN27-CA	0.0
GLU17-CA	ASN28-CA	0.0
GLU17-CA	PHE29-CA	0.0
GLU17-CA	LEU/PHE30-CA	0.0
GLU17-CA	PHE31-CA	0.0
GLU17-CA	LYS32-CA	0.0
GLU17-CA	GLN33-CA	0.0
GLU17-CA	GLY34-CA	0.0
GLU17-CA	LEU35-CA	0.0
GLU17-CA	ALA36-CA	0.0010878734194028482
GLU17-CA	ILE37-CA	0.0
GLU17-CA	GLU38-CA	0.0
GLU17-CA	ALA39-CA	-0.0003017309089123985
ILE18-CA	MET1-CA	0.0002561172066535887
ILE18-CA	LYS2-CA	0.00714393125146557
ILE18-CA	VAL3-CA	0.03031460201760297
ILE18-CA	ILE/ASN4-CA	0.04607265900713173
ILE18-CA	PHE5-CA	0.004609163604834515
ILE18-CA	LEU6-CA	-0.0021533823108248144
ILE18-CA	LYS7-CA	0.0
ILE18-CA	ASP8-CA	0.0
ILE18-CA	VAL9-CA	0.0
ILE18-CA	LYS10-CA	0.0
ILE18-CA	GLY11-CA	0.0
ILE18-CA	MET12-CA	0.0007977541057824164
ILE18-CA	GLY13-CA	0.0030959924278607526
ILE18-CA	LYS14-CA	0.002499458405485582
ILE18-CA	LYS15-CA	0.0
ILE18-CA	GLY16-CA	0.0
ILE18-CA	GLU17-CA	0.0
ILE18-CA	ILE18-CA	0.0
ILE18-CA	LYS19-CA	0.0
ILE18-CA	ASN20-CA	0.0
ILE18-CA	VAL21-CA	0.0
ILE18-CA	ALA22-CA	0.0
ILE18-CA	ASP23-CA	0.0
ILE18-CA	GLY24-CA	0.0
ILE18-CA	TYR25-CA	0.0
ILE18-CA	ALA26-CA	0.0
ILE18-CA	ASN27-CA	0.0
ILE18-CA	ASN28-CA	0.0
ILE18-CA	PHE29-CA	0.0
ILE18-CA	LEU/PHE30-CA	0.0
ILE18-CA	PHE31-CA	0.0
ILE18-CA	LYS32-CA	0.0
ILE18-CA	GLN33-CA	0.0
ILE18-CA	GLY34-CA	0.0
ILE18-CA	LEU35-CA	0.0
ILE18-CA	ALA36-CA	-0.0003567305626340565
ILE18-CA	ILE37-CA	0.00024473049266969787
ILE18-CA	GLU38-CA	-0.00040355889770944675
ILE18-CA	ALA39-CA	0.0040139730044457846
LYS19-CA	MET1-CA	0.005892443134109727
LYS19-CA	LYS2-CA	0.011384938340052025
LYS19-CA	VAL3-CA	0.03599215408585224
LYS19-CA	ILE/ASN4-CA	0.05888122887097893
LYS19-CA	PHE5-CA	-0.01341969891595909
LYS19-CA	LEU6-CA	0.0
LYS19-CA	LYS7-CA	0.0
LYS19-CA	ASP8-CA	0.0
LYS19-CA	VAL9-CA	0.0
LYS19-CA	LYS10-CA	0.0
LYS19-CA	GLY11-CA	0.0
LYS19-CA	MET12-CA	-0.002416115415810303
LYS19-CA	GLY13-CA	-0.0014230902939623758
LYS19-CA	LYS14-CA	-0.001893337901664664
LYS19-CA	LYS15-CA	0.0
LYS19-CA	GLY16-CA	0.0
LYS19-CA	GLU17-CA	0.0
LYS19-CA	ILE18-CA	0.0
LYS19-CA	LYS19-CA	0.0
LYS19-CA	ASN20-CA	0.0
LYS19-CA	VAL21-CA	0.0
LYS19-CA	ALA22-CA	0.0
LYS19-CA	ASP23-CA	0.0
LYS19-CA	GLY24-CA	0.0
LYS19-CA	TYR25-CA	0.0
LYS19-CA	ALA26-CA	-3.440994520099004e-06
LYS19-CA	ASN27-CA	0.0
LYS19-CA	ASN28-CA	0.0
LYS19-CA	PHE29-CA	0.0
LYS19-CA	LEU/PHE30-CA	0.0
LYS19-CA	PHE31-CA	0.0
LYS19-CA	LYS32-CA	0.0
LYS19-CA	GLN33-CA	0.0
LYS19-CA	GLY34-CA	0.0
LYS19-CA	LEU35-CA	0.0
LYS19-CA	ALA36-CA	-0.001635207772373132
LYS19-CA	ILE37-CA	0.0
LYS19-CA	GLU38-CA	-3.3144942036077434e-05
LYS19-CA	ALA39-CA	0.0009397978797798523
ASN20-CA	MET1-CA	0.008809685431725712
ASN20-CA	LYS2-CA	-0.005133060725665927
ASN20-CA	VAL3-CA	0.004204387190515038
ASN20-CA	ILE/ASN4-CA	0.004521228803141719
ASN20-CA	PHE5-CA	1.3411393540089985e-05
ASN20-CA	LEU6-CA	0.0
ASN20-CA	LYS7-CA	0.0
ASN20-CA	ASP8-CA	0.0
ASN20-CA	VAL9-CA	0.0
ASN20-CA	LYS10-CA	0.0
ASN20-CA	GLY11-CA	0.0
ASN20-CA	MET12-CA	-0.0001229990729151424
ASN20-CA	GLY13-CA	-0.0003315712192368085
ASN20-CA	LYS14-CA	0.0
ASN20-CA	LYS15-CA	0.0
ASN20-CA	GLY16-CA	0.0
ASN20-CA	GLU17-CA	0.0
ASN20-CA	ILE18-CA	0.0
ASN20-CA	LYS19-CA	0.0
ASN20-CA	ASN20-CA	0.0
ASN20-CA	VAL21-CA	0.0
ASN20-CA	ALA22-CA	0.0
ASN20-CA	ASP23-CA	0.0
ASN20-CA	GLY24-CA	0.0
ASN20-CA	TYR25-CA	0.0
ASN20-CA	ALA26-CA	4.745468562473542e-05
ASN20-CA	ASN27-CA	0.0
ASN20-CA	ASN28-CA	0.0
ASN20-CA	PHE29-CA	0.0
ASN20-CA	LEU/PHE30-CA	0.0
ASN20-CA	PHE31-CA	0.0
ASN20-CA	LYS32-CA	0.0
ASN20-CA	GLN33-CA	0.0
ASN20-CA	GLY34-CA	0.0
ASN20-CA	LEU35-CA	0.0
ASN20-CA	ALA36-CA	0.0
ASN20-CA	ILE37-CA	0.0
ASN20-CA	GLU38-CA	0.00021725962879061948
ASN20-CA	ALA39-CA	0.0011617133692191737
VAL21-CA	MET1-CA	0.014150916449125361
VAL21-CA	LYS2-CA	0.007398763636592774
VAL21-CA	VAL3-CA	-0.0037975832210008775
VAL21-CA	ILE/ASN4-CA	0.00048642762446489987
VAL21-CA	PHE5-CA	0.0
VAL21-CA	LEU6-CA	0.0
VAL21-CA	LYS7-CA	0.0
VAL21-CA	ASP8-CA	0.0
VAL21-CA	VAL9-CA	0.0
VAL21-CA	LYS10-CA	0.0
VAL21-CA	GLY11-CA	0.0
VAL21-CA	MET12-CA	0.0006226948067210656
VAL21-CA	GLY13-CA	-0.0012208858607953505
VAL21-CA	LYS14-CA	0.0
VAL21-CA	LYS15-CA	0.0
VAL21-CA	GLY16-CA	0.0
VAL21-CA	GLU17-CA	0.0
VAL21-CA	ILE18-CA	0.0
VAL21-CA	LYS19-CA	0.0
VAL21-CA	ASN20-CA	0.0
VAL21-CA	VAL21-CA	0.0
VAL21-CA	ALA22-CA	0.0
VAL21-CA	ASP23-CA	0.0
VAL21-CA	GLY24-CA	0.0
VAL21-CA	TYR25-CA	-0.00027812550785597315
VAL21-CA	ALA26-CA	0.002894653211637885
VAL21-CA	ASN27-CA	2.087835313454179e-05
VAL21-CA	ASN28-CA	0.0
VAL21-CA	PHE29-CA	0.0
VAL21-CA	LEU/PHE30-CA	-0.00011320753123678215
VAL21-CA	PHE31-CA	0.0
VAL21-CA	LYS32-CA	0.0
VAL21-CA	GLN33-CA	0.0
VAL21-CA	GLY34-CA	0.0
VAL21-CA	LEU35-CA	0.0
VAL21-CA	ALA36-CA	-8.462173754146706e-07
VAL21-CA	ILE37-CA	0.0
VAL21-CA	GLU38-CA	3.339814584236707e-05
VAL21-CA	ALA39-CA	0.0
ALA22-CA	MET1-CA	0.006141378870324843
ALA22-CA	LYS2-CA	0.002224470856642841
ALA22-CA	VAL3-CA	0.00038655849258443695
ALA22-CA	ILE/ASN4-CA	0.0
ALA22-CA	PHE5-CA	0.0
ALA22-CA	LEU6-CA	0.0
ALA22-CA	LYS7-CA	0.0
ALA22-CA	ASP8-CA	0.0
ALA22-CA	VAL9-CA	0.0
ALA22-CA	LYS10-CA	0.0
ALA22-CA	GLY11-CA	0.0
ALA22-CA	MET12-CA	0.0
ALA22-CA	GLY13-CA	0.0
ALA22-CA	LYS14-CA	0.0
ALA22-CA	LYS15-CA	0.0
ALA22-CA	GLY16-CA	0.0
ALA22-CA	GLU17-CA	0.0
ALA22-CA	ILE18-CA	0.0
ALA22-CA	LYS19-CA	0.0
ALA22-CA	ASN20-CA	0.0
ALA22-CA	VAL21-CA	0.0
ALA22-CA	ALA22-CA	0.0
ALA22-CA	ASP23-CA	0.0
ALA22-CA	GLY24-CA	0.0
ALA22-CA	TYR25-CA	0.0
ALA22-CA	ALA26-CA	-0.000664403322974752
ALA22-CA	ASN27-CA	0.0001588207531911575
ALA22-CA	ASN28-CA	-9.340740173005097e-06
ALA22-CA	PHE29-CA	-4.48736407990518e-06
ALA22-CA	LEU/PHE30-CA	4.952402405595385e-05
ALA22-CA	PHE31-CA	0.0
ALA22-CA	LYS32-CA	0.0
ALA22-CA	GLN33-CA	0.0
ALA22-CA	GLY34-CA	0.0
ALA22-CA	LEU35-CA	0.0
ALA22-CA	ALA36-CA	0.0
ALA22-CA	ILE37-CA	0.0
ALA22-CA	GLU38-CA	0.0
ALA22-CA	ALA39-CA	0.0
ASP23-CA	MET1-CA	0.006321360684648877
ASP23-CA	LYS2-CA	-0.0006622010945324689
ASP23-CA	VAL3-CA	-0.0005998659712617169
ASP23-CA	ILE/ASN4-CA	0.0
ASP23-CA	PHE5-CA	0.0
ASP23-CA	LEU6-CA	0.0
ASP23-CA	LYS7-CA	0.0
ASP23-CA	ASP8-CA	0.0
ASP23-CA	VAL9-CA	0.0
ASP23-CA	LYS10-CA	0.0
ASP23-CA	GLY11-CA	0.0
ASP23-CA	MET12-CA	0.0
ASP23-CA	GLY13-CA	0.0
ASP23-CA	LYS14-CA	0.0
ASP23-CA	LYS15-CA	0.0
ASP23-CA	GLY16-CA	0.0
ASP23-CA	GLU17-CA	0.0
ASP23-CA	ILE18-CA	0.0
ASP23-CA	LYS19-CA	0.0
ASP23-CA	ASN20-CA	0.0
ASP23-CA	VAL21-CA	0.0
ASP23-CA	ALA22-CA	0.0
ASP23-CA	ASP23-CA	0.0
ASP23-CA	GLY24-CA	0.0
ASP23-CA	TYR25-CA	0.0
ASP23-CA	ALA26-CA	0.0
ASP23-CA	ASN27-CA	0.0001684973732949402
ASP23-CA	ASN28-CA	-7.782722097471328e-05
ASP23-CA	PHE29-CA	1.7682971918287155e-05
ASP23-CA	LEU/PHE30-CA	-7.80910502579937e-06
ASP23-CA	PHE31-CA	3.89685920783589e-05
ASP23-CA	LYS32-CA	0.0
ASP23-CA	GLN33-CA	0.0
ASP23-CA	GLY34-CA	0.0
ASP23-CA	LEU35-CA	0.0
ASP23-CA	ALA36-CA	0.0
ASP23-CA	ILE37-CA	0.0
ASP23-CA	GLU38-CA	1.1065665937500392e-05
ASP23-CA	ALA39-CA	0.0
GLY24-CA	MET1-CA	0.0004174758509998145
GLY24-CA	LYS2-CA	0.0
GLY24-CA	VAL3-CA	0.0
GLY24-CA	ILE/ASN4-CA	0.0
GLY24-CA	PHE5-CA	0.0
GLY24-CA	LEU6-CA	0.0
GLY24-CA	LYS7-CA	0.0
GLY24-CA	ASP8-CA	0.0
GLY24-CA	VAL9-CA	0.0
GLY24-CA	LYS10-CA	0.0
GLY24-CA	GLY11-CA	0.0
GLY24-CA	MET12-CA	0.0
GLY24-CA	GLY13-CA	0.0
GLY24-CA	LYS14-CA	0.0
GLY24-CA	LYS15-CA	0.0
GLY24-CA	GLY16-CA	0.0
GLY24-CA	GLU17-CA	0.0
GLY24-CA	ILE18-CA	0.0
GLY24-CA	LYS19-CA	0.0
GLY24-CA	ASN20-CA	0.0
GLY24-CA	VAL21-CA	0.0
GLY24-CA	ALA22-CA	0.0
GLY24-CA	ASP23-CA	0.0
GLY24-CA	GLY24-CA	0.0
GLY24-CA	TYR25-CA	0.0
GLY24-CA	ALA26-CA	0.0
GLY24-CA	ASN27-CA	0.0
GLY24-CA	ASN28-CA	-0.00010956479823107795
GLY24-CA	PHE29-CA	-9.481086942244449e-05
GLY24-CA	LEU/PHE30-CA	4.078352897056263e-05
GLY24-CA	PHE31-CA	2.2317202481710133e-07
GLY24-CA	LYS32-CA	0.0
GLY24-CA	GLN33-CA	0.0
GLY24-CA	GLY34-CA	0.0
GLY24-CA	LEU35-CA	0.0
GLY24-CA	ALA36-CA	0.0
GLY24-CA	ILE37-CA	0.0
GLY24-CA	GLU38-CA	0.0
GLY24-CA	ALA39-CA	0.0
TYR25-CA	MET1-CA	0.000616246076249771
TYR25-CA	LYS2-CA	0.0
TYR25-CA	VAL3-CA	-2.874201110876011e-06
TYR25-CA	ILE/ASN4-CA	0.0
TYR25-CA	PHE5-CA	0.0
TYR25-CA	LEU6-CA	0.0
TYR25-CA	LYS7-CA	0.0
TYR25-CA	ASP8-CA	0.0
TYR25-CA	VAL9-CA	0.0
TYR25-CA	LYS10-CA	0.0
TYR25-CA	GLY11-CA	0.0
TYR25-CA	MET12-CA	9.837202224760588e-05
TYR25-CA	GLY13-CA	0.0
TYR25-CA	LYS14-CA	0.0
TYR25-CA	LYS15-CA	0.0
TYR25-CA	GLY16-CA	0.0
TYR25-CA	GLU17-CA	0.0
TYR25-CA	ILE18-CA	0.0
TYR25-CA	LYS19-CA	0.0
TYR25-CA	ASN20-CA	0.0
TYR25-CA	VAL21-CA	-0.00027812550785597315
TYR25-CA	ALA22-CA	0.0
TYR25-CA	ASP23-CA	0.0
TYR25-CA	GLY24-CA	0.0
TYR25-CA	TYR25-CA	0.0
TYR25-CA	ALA26-CA	0.0
TYR25-CA	ASN27-CA	0.0
TYR25-CA	ASN28-CA	0.0
TYR25-CA	PHE29-CA	9.755491018949292e-05
TYR25-CA	LEU/PHE30-CA	-0.0005656668512074251
TYR25-CA	PHE31-CA	-0.0003560744141497792
TYR25-CA	LYS32-CA	-2.0450592393784616e-05
TYR25-CA	GLN33-CA	0.0
TYR25-CA	GLY34-CA	0.0
TYR25-CA	LEU35-CA	0.0
TYR25-CA	ALA36-CA	0.0
TYR25-CA	ILE37-CA	0.0
TYR25-CA	GLU38-CA	0.0
TYR25-CA	ALA39-CA	0.0
ALA26-CA	MET1-CA	0.003014658878062272
ALA26-CA	LYS2-CA	0.000667468821247267
ALA26-CA	VAL3-CA	-0.004693137541774205
ALA26-CA	ILE/ASN4-CA	0.0
ALA26-CA	PHE5-CA	-2.4919562814644063e-06
ALA26-CA	LEU6-CA	0.0
ALA26-CA	LYS7-CA	0.0
ALA26-CA	ASP8-CA	0.0
ALA26-CA	VAL9-CA	0.0
ALA26-CA	LYS10-CA	0.0
ALA26-CA	GLY11-CA	0.0
ALA26-CA	MET12-CA	0.0
ALA26-CA	GLY13-CA	0.0
ALA26-CA	LYS14-CA	0.0
ALA26-CA	LYS15-CA	0.0
ALA26-CA	GLY16-CA	0.0
ALA26-CA	GLU17-CA	0.0
ALA26-CA	ILE18-CA	0.0
ALA26-CA	LYS19-CA	-3.440994520099004e-06
ALA26-CA	ASN20-CA	4.745468562473542e-05
ALA26-CA	VAL21-CA	0.002894653211637885
ALA26-CA	ALA22-CA	-0.000664403322974752
ALA26-CA	ASP23-CA	0.0
ALA26-CA	GLY24-CA	0.0
ALA26-CA	TYR25-CA	0.0
ALA26-CA	ALA26-CA	0.0
ALA26-CA	ASN27-CA	0.0
ALA26-CA	ASN28-CA	0.0
ALA26-CA	PHE29-CA	0.0
ALA26-CA	LEU/PHE30-CA	0.002870436839384637
ALA26-CA	PHE31-CA	-0.0027683078835252506
ALA26-CA	LYS32-CA	-0.00013841643807123785
ALA26-CA	GLN33-CA	-2.2213780067753108e-05
ALA26-CA	GLY34-CA	6.181539859607607e-05
ALA26-CA	LEU35-CA	0.00022672083969345076
ALA26-CA	ALA36-CA	-0.0020604801276235193
ALA26-CA	ILE37-CA	-0.0021448453991066985
ALA26-CA	GLU38-CA	0.0012411991618423639
ALA26-CA	ALA39-CA	0.0
ASN27-CA	MET1-CA	0.0010670424620516014
ASN27-CA	LYS2-CA	0.0
ASN27-CA	VAL3-CA	-0.0005047362808899541
ASN27-CA	ILE/ASN4-CA	0.0
ASN27-CA	PHE5-CA	0.0
ASN27-CA	LEU6-CA	0.0
ASN27-CA	LYS7-CA	0.0
ASN27-CA	ASP8-CA	0.0
ASN27-CA	VAL9-CA	0.0
ASN27-CA	LYS10-CA	0.0
ASN27-CA	GLY11-CA	0.0
ASN27-CA	MET12-CA	0.0
ASN27-CA	GLY13-CA	0.0
ASN27-CA	LYS14-CA	0.0
ASN27-CA	LYS15-CA	0.0
ASN27-CA	GLY16-CA	0.0
ASN27-CA	GLU17-CA	0.0
ASN27-CA	ILE18-CA	0.0
ASN27-CA	LYS19-CA	0.0
ASN27-CA	ASN20-CA	0.0
ASN27-CA	VAL21-CA	2.087835313454179e-05
ASN27-CA	ALA22-CA	0.0001588207531911575
ASN27-CA	ASP23-CA	0.0001684973732949402
ASN27-CA	GLY24-CA	0.0
ASN27-CA	TYR25-CA	0.0
ASN27-CA	ALA26-CA	0.0
ASN27-CA	ASN27-CA	0.0
ASN27-CA	ASN28-CA	0.0
ASN27-CA	PHE29-CA	0.0
ASN27-CA	LEU/PHE30-CA	0.0
ASN27-CA	PHE31-CA	0.0002571136303231511
ASN27-CA	LYS32-CA	0.00036012967095189197
ASN27-CA	GLN33-CA	-2.5902388093044203e-05
ASN27-CA	GLY34-CA	3.26153940631268e-05
ASN27-CA	LEU35-CA	0.0
ASN27-CA	ALA36-CA	0.00036228341835244766
ASN27-CA	ILE37-CA	0.000650382373820731
ASN27-CA	GLU38-CA	0.0020477205076558707
ASN27-CA	ALA39-CA	0.0
ASN28-CA	MET1-CA	0.0
ASN28-CA	LYS2-CA	0.0
ASN28-CA	VAL3-CA	0.0
ASN28-CA	ILE/ASN4-CA	0.0
ASN28-CA	PHE5-CA	0.0
ASN28-CA	LEU6-CA	0.0
ASN28-CA	LYS7-CA	0.0
ASN28-CA	ASP8-CA	0.0
ASN28-CA	VAL9-CA	0.0
ASN28-CA	LYS10-CA	0.0
ASN28-CA	GLY11-CA	0.0
ASN28-CA	MET12-CA	0.0
ASN28-CA	GLY13-CA	0.0
ASN28-CA	LYS14-CA	0.0
ASN28-CA	LYS15-CA	0.0
ASN28-CA	GLY16-CA	0.0
ASN28-CA	GLU17-CA	0.0
ASN28-CA	ILE18-CA	0.0
ASN28-CA	LYS19-CA	0.0
ASN28-CA	ASN20-CA	0.0
ASN28-CA	VAL21-CA	0.0
ASN28-CA	ALA22-CA	-9.340740173005097e-06
ASN28-CA	ASP23-CA	-7.782722097471328e-05
ASN28-CA	GLY24-CA	-0.00010956479823107795
ASN28-CA	TYR25-CA	0.0
ASN28-CA	ALA26-CA	0.0
ASN28-CA	ASN27-CA	0.0
ASN28-CA	ASN28-CA	0.0
ASN28-CA	PHE29-CA	0.0
ASN28-CA	LEU/PHE30-CA	0.0
ASN28-CA	PHE31-CA	0.0
ASN28-CA	LYS32-CA	0.00011680679360779461
ASN28-CA	GLN33-CA	-1.8848602753807064e-05
ASN28-CA	GLY34-CA	0.0
ASN28-CA	LEU35-CA	0.0
ASN28-CA	ALA36-CA	0.0
ASN28-CA	ILE37-CA	0.0
ASN28-CA	GLU38-CA	0.0
ASN28-CA	ALA39-CA	0.0
PHE29-CA	MET1-CA	0.0
PHE29-CA	LYS2-CA	0.0
PHE29-CA	VAL3-CA	0.0
PHE29-CA	ILE/ASN4-CA	0.0
PHE29-CA	PHE5-CA	0.0
PHE29-CA	LEU6-CA	0.0
PHE29-CA	LYS7-CA	0.0
PHE29-CA	ASP8-CA	0.0
PHE29-CA	VAL9-CA	-1.3189568676094427e-06
PHE29-CA	LYS10-CA	0.0
PHE29-CA	GLY11-CA	0.0
PHE29-CA	MET12-CA	0.0
PHE29-CA	GLY13-CA	0.0
PHE29-CA	LYS14-CA	0.0
PHE29-CA	LYS15-CA	0.0
PHE29-CA	GLY16-CA	0.0
PHE29-CA	GLU17-CA	0.0
PHE29-CA	ILE18-CA	0.0
PHE29-CA	LYS19-CA	0.0
PHE29-CA	ASN20-CA	0.0
PHE29-CA	VAL21-CA	0.0
PHE29-CA	ALA22-CA	-4.48736407990518e-06
PHE29-CA	ASP23-CA	1.7682971918287155e-05
PHE29-CA	GLY24-CA	-9.481086942244449e-05
PHE29-CA	TYR25-CA	9.755491018949292e-05
PHE29-CA	ALA26-CA	0.0
PHE29-CA	ASN27-CA	0.0
PHE29-CA	ASN28-CA	0.0
PHE29-CA	PHE29-CA	0.0
PHE29-CA	LEU/PHE30-CA	0.0
PHE29-CA	PHE31-CA	0.0
PHE29-CA	LYS32-CA	0.0
PHE29-CA	GLN33-CA	-0.0007764850532794298
PHE29-CA	GLY34-CA	-0.00044254234989295985
PHE29-CA	LEU35-CA	0.0006184917345606767
PHE29-CA	ALA36-CA	0.0003696464286651784
PHE29-CA	ILE37-CA	0.0
PHE29-CA	GLU38-CA	0.0
PHE29-CA	ALA39-CA	0.0
LEU/PHE30-CA	MET1-CA	0.0
LEU/PHE30-CA	LYS2-CA	0.0
LEU/PHE30-CA	VAL3-CA	-0.0011635151410300543
LEU/PHE30-CA	ILE/ASN4-CA	-0.0015316967134521224
LEU/PHE30-CA	PHE5-CA	0.0001375251090627418
LEU/PHE30-CA	LEU6-CA	6.488695474009959e-05
LEU/PHE30-CA	LYS7-CA	-6.48909569250988e-05
LEU/PHE30-CA	ASP8-CA	0.0
LEU/PHE30-CA	VAL9-CA	0.00016096762085254443
LEU/PHE30-CA	LYS10-CA	0.0
LEU/PHE30-CA	GLY11-CA	0.0
LEU/PHE30-CA	MET12-CA	3.372936497992836e-05
LEU/PHE30-CA	GLY13-CA	0.0
LEU/PHE30-CA	LYS14-CA	0.0
LEU/PHE30-CA	LYS15-CA	0.0
LEU/PHE30-CA	GLY16-CA	0.0
LEU/PHE30-CA	GLU17-CA	0.0
LEU/PHE30-CA	ILE18-CA	0.0
LEU/PHE30-CA	LYS19-CA	0.0
LEU/PHE30-CA	ASN20-CA	0.0
LEU/PHE30-CA	VAL21-CA	-0.00011320753123678215
LEU/PHE30-CA	ALA22-CA	4.952402405595385e-05
LEU/PHE30-CA	ASP23-CA	-7.80910502579937e-06
LEU/PHE30-CA	GLY24-CA	4.078352897056263e-05
LEU/PHE30-CA	TYR25-CA	-0.0005656668512074251
LEU/PHE30-CA	ALA26-CA	0.002870436839384637
LEU/PHE30-CA	ASN27-CA	0.0
LEU/PHE30-CA	ASN28-CA	0.0
LEU/PHE30-CA	PHE29-CA	0.0
LEU/PHE30-CA	LEU/PHE30-CA	0.0
LEU/PHE30-CA	PHE31-CA	0.0
LEU/PHE30-CA	LYS32-CA	0.0
LEU/PHE30-CA	GLN33-CA	0.0
LEU/PHE30-CA	GLY34-CA	-0.0017682941300336125
LEU/PHE30-CA	LEU35-CA	-0.0026418385390570634
LEU/PHE30-CA	ALA36-CA	0.020724872285336454
LEU/PHE30-CA	ILE37-CA	0.008866525588729246
LEU/PHE30-CA	GLU38-CA	0.00026832386630280813
LEU/PHE30-CA	ALA39-CA	0.0
PHE31-CA	MET1-CA	0.0
PHE31-CA	LYS2-CA	0.0
PHE31-CA	VAL3-CA	0.00060105075563244
PHE31-CA	ILE/ASN4-CA	0.0
PHE31-CA	PHE5-CA	-0.00017694085196183983
PHE31-CA	LEU6-CA	-0.00014135178554105924
PHE31-CA	LYS7-CA	0.0
PHE31-CA	ASP8-CA	0.0
PHE31-CA	VAL9-CA	0.0
PHE31-CA	LYS10-CA	0.0
PHE31-CA	GLY11-CA	0.0
PHE31-CA	MET12-CA	0.0
PHE31-CA	GLY13-CA	0.0
PHE31-CA	LYS14-CA	0.0
PHE31-CA	LYS15-CA	0.0
PHE31-CA	GLY16-CA	0.0
PHE31-CA	GLU17-CA	0.0
PHE31-CA	ILE18-CA	0.0
PHE31-CA	LYS19-CA	0.0
PHE31-CA	ASN20-CA	0.0
PHE31-CA	VAL21-CA	0.0
PHE31-CA	ALA22-CA	0.0
PHE31-CA	ASP23-CA	3.89685920783589e-05
PHE31-CA	GLY24-CA	2.2317202481710133e-07
PHE31-CA	TYR25-CA	-0.0003560744141497792
PHE31-CA	ALA26-CA	-0.0027683078835252506
PHE31-CA	ASN27-CA	0.0002571136303231511
PHE31-CA	ASN28-CA	0.0
PHE31-CA	PHE29-CA	0.0
PHE31-CA	LEU/PHE30-CA	0.0
PHE31-CA	PHE31-CA	0.0
PHE31-CA	LYS32-CA	0.0
PHE31-CA	GLN33-CA	0.0
PHE31-CA	GLY34-CA	0.0
PHE31-CA	LEU35-CA	0.002261407545967129
PHE31-CA	ALA36-CA	0.016942545199390216
PHE31-CA	ILE37-CA	0.029219680684661853
PHE31-CA	GLU38-CA	-0.0021976900202567377
PHE31-CA	ALA39-CA	0.0
LYS32-CA	MET1-CA	0.0
LYS32-CA	LYS2-CA	0.0
LYS32-CA	VAL3-CA	0.0
LYS32-CA	ILE/ASN4-CA	0.0
LYS32-CA	PHE5-CA	0.0
LYS32-CA	LEU6-CA	0.0
LYS32-CA	LYS7-CA	0.0
LYS32-CA	ASP8-CA	0.0
LYS32-CA	VAL9-CA	0.0
LYS32-CA	LYS10-CA	0.0
LYS32-CA	GLY11-CA	0.0
LYS32-CA	MET12-CA	0.0
LYS32-CA	GLY13-CA	0.0
LYS32-CA	LYS14-CA	0.0
LYS32-CA	LYS15-CA	0.0
LYS32-CA	GLY16-CA	0.0
LYS32-CA	GLU17-CA	0.0
LYS32-CA	ILE18-CA	0.0
LYS32-CA	LYS19-CA	0.0
LYS32-CA	ASN20-CA	0.0
LYS32-CA	VAL21-CA	0.0
LYS32-CA	ALA22-CA	0.0
LYS32-CA	ASP23-CA	0.0
LYS32-CA	GLY24-CA	0.0
LYS32-CA	TYR25-CA	-2.0450592393784616e-05
LYS32-CA	ALA26-CA	-0.00013841643807123785
LYS32-CA	ASN27-CA	0.00036012967095189197
LYS32-CA	ASN28-CA	0.00011680679360779461
LYS32-CA	PHE29-CA	0.0
LYS32-CA	LEU/PHE30-CA	0.0
LYS32-CA	PHE31-CA	0.0
LYS32-CA	LYS32-CA	0.0
LYS32-CA	GLN33-CA	0.0
LYS32-CA	GLY34-CA	0.0
LYS32-CA	LEU35-CA	0.0
LYS32-CA	ALA36-CA	-0.0015101683662487543
LYS32-CA	ILE37-CA	-0.0005722021979966879
LYS32-CA	GLU38-CA	0.0
LYS32-CA	ALA39-CA	0.0
GLN33-CA	MET1-CA	0.0
GLN33-CA	LYS2-CA	0.0
GLN33-CA	VAL3-CA	0.0
GLN33-CA	ILE/ASN4-CA	0.0
GLN33-CA	PHE5-CA	0.0
GLN33-CA	LEU6-CA	0.0
GLN33-CA	LYS7-CA	-3.944737905345737e-05
GLN33-CA	ASP8-CA	0.0
GLN33-CA	VAL9-CA	0.0
GLN33-CA	LYS10-CA	0.0
GLN33-CA	GLY11-CA	0.0
GLN33-CA	MET12-CA	0.0
GLN33-CA	GLY13-CA	0.0
GLN33-CA	LYS14-CA	0.0
GLN33-CA	LYS15-CA	0.0
GLN33-CA	GLY16-CA	0.0
GLN33-CA	GLU17-CA	0.0
GLN33-CA	ILE18-CA	0.0
GLN33-CA	LYS19-CA	0.0
GLN33-CA	ASN20-CA	0.0
GLN33-CA	VAL21-CA	0.0
GLN33-CA	ALA22-CA	0.0
GLN33-CA	ASP23-CA	0.0
GLN33-CA	GLY24-CA	0.0
GLN33-CA	TYR25-CA	0.0
GLN33-CA	ALA26-CA	-2.2213780067753108e-05
GLN33-CA	ASN27-CA	-2.5902388093044203e-05
GLN33-CA	ASN28-CA	-1.8848602753807064e-05
GLN33-CA	PHE29-CA	-0.0007764850532794298
GLN33-CA	LEU/PHE30-CA	0.0
GLN33-CA	PHE31-CA	0.0
GLN33-CA	LYS32-CA	0.0
GLN33-CA	GLN33-CA	0.0
GLN33-CA	GLY34-CA	0.0
GLN33-CA	LEU35-CA	0.0
GLN33-CA	ALA36-CA	0.0
GLN33-CA	ILE37-CA	-7.722210296285107e-05
GLN33-CA	GLU38-CA	0.0
GLN33-CA	ALA39-CA	0.0
GLY34-CA	MET1-CA	0.0
GLY34-CA	LYS2-CA	0.0
GLY34-CA	VAL3-CA	0.0
GLY34-CA	ILE/ASN4-CA	0.0
GLY34-CA	PHE5-CA	-0.00455567806292515
GLY34-CA	LEU6-CA	-0.003937345400252923
GLY34-CA	LYS7-CA	0.001931252219404378
GLY34-CA	ASP8-CA	0.0
GLY34-CA	VAL9-CA	0.0
GLY34-CA	LYS10-CA	0.0
GLY34-CA	GLY11-CA	0.0
GLY34-CA	MET12-CA	0.0
GLY34-CA	GLY13-CA	0.0
GLY34-CA	LYS14-CA	0.0
GLY34-CA	LYS15-CA	0.0
GLY34-CA	GLY16-CA	0.0
GLY34-CA	GLU17-CA	0.0
GLY34-CA	ILE18-CA	0.0
GLY34-CA	LYS19-CA	0.0
GLY34-CA	ASN20-CA	0.0
GLY34-CA	VAL21-CA	0.0
GLY34-CA	ALA22-CA	0.0
GLY34-CA	ASP23-CA	0.0
GLY34-CA	GLY24-CA	0.0
GLY34-CA	TYR25-CA	0.0
GLY34-CA	ALA26-CA	6.181539859607607e-05
GLY34-CA	ASN27-CA	3.26153940631268e-05
GLY34-CA	ASN28-CA	0.0
GLY34-CA	PHE29-CA	-0.00044254234989295985
GLY34-CA	LEU/PHE30-CA	-0.0017682941300336125
GLY34-CA	PHE31-CA	0.0
GLY34-CA	LYS32-CA	0.0
GLY34-CA	GLN33-CA	0.0
GLY34-CA	GLY34-CA	0.0
GLY34-CA	LEU35-CA	0.0
GLY34-CA	ALA36-CA	0.0
GLY34-CA	ILE37-CA	0.0
GLY34-CA	GLU38-CA	0.0
GLY34-CA	ALA39-CA	0.0
LEU35-CA	MET1-CA	0.0
LEU35-CA	LYS2-CA	0.0
LEU35-CA	VAL3-CA	0.00017556684348721198
LEU35-CA	ILE/ASN4-CA	0.024892735711308945
LEU35-CA	PHE5-CA	0.00880957053630027
LEU35-CA	LEU6-CA	0.00022267722706600934
LEU35-CA	LYS7-CA	0.003964559860241934
LEU35-CA	ASP8-CA	-0.00170894976719751
LEU35-CA	VAL9-CA	0.001909010071943839
LEU35-CA	LYS10-CA	0.0
LEU35-CA	GLY11-CA	0.0
LEU35-CA	MET12-CA	4.597896524786494e-07
LEU35-CA	GLY13-CA	-7.675023033029693e-05
LEU35-CA	LYS14-CA	-3.5223761643701583e-06
LEU35-CA	LYS15-CA	-0.00015301650293737812
LEU35-CA	GLY16-CA	0.0
LEU35-CA	GLU17-CA	0.0
LEU35-CA	ILE18-CA	0.0
LEU35-CA	LYS19-CA	0.0
LEU35-CA	ASN20-CA	0.0
LEU35-CA	VAL21-CA	0.0
LEU35-CA	ALA22-CA	0.0
LEU35-CA	ASP23-CA	0.0
LEU35-CA	GLY24-CA	0.0
LEU35-CA	TYR25-CA	0.0
LEU35-CA	ALA26-CA	0.00022672083969345076
LEU35-CA	ASN27-CA	0.0
LEU35-CA	ASN28-CA	0.0
LEU35-CA	PHE29-CA	0.0006184917345606767
LEU35-CA	LEU/PHE30-CA	-0.0026418385390570634
LEU35-CA	PHE31-CA	0.002261407545967129
LEU35-CA	LYS32-CA	0.0
LEU35-CA	GLN33-CA	0.0
LEU35-CA	GLY34-CA	0.0
LEU35-CA	LEU35-CA	0.0
LEU35-CA	ALA36-CA	0.0
LEU35-CA	ILE37-CA	0.0
LEU35-CA	GLU38-CA	0.0
LEU35-CA	ALA39-CA	0.0
ALA36-CA	MET1-CA	0.0
ALA36-CA	LYS2-CA	-1.485409499352088e-06
ALA36-CA	VAL3-CA	0.024712442762711367
ALA36-CA	ILE/ASN4-CA	0.04594282589830527
ALA36-CA	PHE5-CA	0.02118261192454156
ALA36-CA	LEU6-CA	0.03418597944014436
ALA36-CA	LYS7-CA	0.005382543555370489
ALA36-CA	ASP8-CA	-0.000809505249174367
ALA36-CA	VAL9-CA	-0.0016395289318294958
ALA36-CA	LYS10-CA	0.0
ALA36-CA	GLY11-CA	0.0
ALA36-CA	MET12-CA	0.0
ALA36-CA	GLY13-CA	0.0011270878976361457
ALA36-CA	LYS14-CA	-3.473037096404785e-05
ALA36-CA	LYS15-CA	-0.0006457913724289859
ALA36-CA	GLY16-CA	0.0018783652082556461
ALA36-CA	GLU17-CA	0.0010878734194028482
ALA36-CA	ILE18-CA	-0.0003567305626340565
ALA36-CA	LYS19-CA	-0.001635207772373132
ALA36-CA	ASN20-CA	0.0
ALA36-CA	VAL21-CA	-8.462173754146706e-07
ALA36-CA	ALA22-CA	0.0
ALA36-CA	ASP23-CA	0.0
ALA36-CA	GLY24-CA	0.0
ALA36-CA	TYR25-CA	0.0
ALA36-CA	ALA26-CA	-0.0020604801276235193
ALA36-CA	ASN27-CA	0.00036228341835244766
ALA36-CA	ASN28-CA	0.0
ALA36-CA	PHE29-CA	0.0003696464286651784
ALA36-CA	LEU/PHE30-CA	0.020724872285336454
ALA36-CA	PHE31-CA	0.016942545199390216
ALA36-CA	LYS32-CA	-0.0015101683662487543
ALA36-CA	GLN33-CA	0.0
ALA36-CA	GLY34-CA	0.0
ALA36-CA	LEU35-CA	0.0
ALA36-CA	ALA36-CA	0.0
ALA36-CA	ILE37-CA	0.0
ALA36-CA	GLU38-CA	0.0
ALA36-CA	ALA39-CA	0.0
ILE37-CA	MET1-CA	-0.0008571110067501688
ILE37-CA	LYS2-CA	-0.007450732969163099
ILE37-CA	VAL3-CA	0.023754696843519704
ILE37-CA	ILE/ASN4-CA	0.03238856137431868
ILE37-CA	PHE5-CA	0.02928471807874758
ILE37-CA	LEU6-CA	0.01944733506281864
ILE37-CA	LYS7-CA	1.6034980716316655e-05
ILE37-CA	ASP8-CA	0.0
ILE37-CA	VAL9-CA	0.0
ILE37-CA	LYS10-CA	0.0
ILE37-CA	GLY11-CA	0.0
ILE37-CA	MET12-CA	0.0
ILE37-CA	GLY13-CA	0.0
ILE37-CA	LYS14-CA	0.0
ILE37-CA	LYS15-CA	0.0
ILE37-CA	GLY16-CA	0.0005898534077500414
ILE37-CA	GLU17-CA	0.0
ILE37-CA	ILE18-CA	0.00024473049266969787
ILE37-CA	LYS19-CA	0.0
ILE37-CA	ASN20-CA	0.0
ILE37-CA	VAL21-CA	0.0
ILE37-CA	ALA22-CA	0.0
ILE37-CA	ASP23-CA	0.0
ILE37-CA	GLY24-CA	0.0
ILE37-CA	TYR25-CA	0.0
ILE37-CA	ALA26-CA	-0.0021448453991066985
ILE37-CA	ASN27-CA	0.000650382373820731
ILE37-CA	ASN28-CA	0.0
ILE37-CA	PHE29-CA	0.0
ILE37-CA	LEU/PHE30-CA	0.008866525588729246
ILE37-CA	PHE31-CA	0.029219680684661853
ILE37-CA	LYS32-CA	-0.0005722021979966879
ILE37-CA	GLN33-CA	-7.722210296285107e-05
ILE37-CA	GLY34-CA	0.0
ILE37-CA	LEU35-CA	0.0
ILE37-CA	ALA36-CA	0.0
ILE37-CA	ILE37-CA	0.0
ILE37-CA	GLU38-CA	0.0
ILE37-CA	ALA39-CA	0.0
GLU38-CA	MET1-CA	0.007190242268336533
GLU38-CA	LYS2-CA	0.018612463129943534
GLU38-CA	VAL3-CA	0.03684191350262156
GLU38-CA	ILE/ASN4-CA	0.05973668631810369
GLU38-CA	PHE5-CA	-0.0014056846831260739
GLU38-CA	LEU6-CA	-0.0003272106664674189
GLU38-CA	LYS7-CA	0.0
GLU38-CA	ASP8-CA	0.0
GLU38-CA	VAL9-CA	0.0
GLU38-CA	LYS10-CA	0.0
GLU38-CA	GLY11-CA	0.0
GLU38-CA	MET12-CA	0.0
GLU38-CA	GLY13-CA	0.0
GLU38-CA	LYS14-CA	0.0
GLU38-CA	LYS15-CA	0.0
GLU38-CA	GLY16-CA	0.0
GLU38-CA	GLU17-CA	0.0
GLU38-CA	ILE18-CA	-0.00040355889770944675
GLU38-CA	LYS19-CA	-3.3144942036077434e-05
GLU38-CA	ASN20-CA	0.00021725962879061948
GLU38-CA	VAL21-CA	3.339814584236707e-05
GLU38-CA	ALA22-CA	0.0
GLU38-CA	ASP23-CA	1.1065665937500392e-05
GLU38-CA	GLY24-CA	0.0
GLU38-CA	TYR25-CA	0.0
GLU38-CA	ALA26-CA	0.0012411991618423639
GLU38-CA	ASN27-CA	0.0020477205076558707
GLU38-CA	ASN28-CA	0.0
GLU38-CA	PHE29-CA	0.0
GLU38-CA	LEU/PHE30-CA	0.00026832386630280813
GLU38-CA	PHE31-CA	-0.0021976900202567377
GLU38-CA	LYS32-CA	0.0
GLU38-CA	GLN33-CA	0.0
GLU38-CA	GLY34-CA	0.0
GLU38-CA	LEU35-CA	0.0
GLU38-CA	ALA36-CA	0.0
GLU38-CA	ILE37-CA	0.0
GLU38-CA	GLU38-CA	0.0
GLU38-CA	ALA39-CA	0.0
ALA39-CA	MET1-CA	-0.008878904069700665
ALA39-CA	LYS2-CA	-0.003275062664029174
ALA39-CA	VAL3-CA	0.029725021112460583
ALA39-CA	ILE/ASN4-CA	0.05422962202358121
ALA39-CA	PHE5-CA	0.0003729769116396827
ALA39-CA	LEU6-CA	0.0
ALA39-CA	LYS7-CA	0.0
ALA39-CA	ASP8-CA	0.0
ALA39-CA	VAL9-CA	0.0
ALA39-CA	LYS10-CA	0.0
ALA39-CA	GLY11-CA	0.0
ALA39-CA	MET12-CA	0.0
ALA39-CA	GLY13-CA	0.0
ALA39-CA	LYS14-CA	0.0
ALA39-CA	LYS15-CA	0.0
ALA39-CA	GLY16-CA	0.0010753842222294835
ALA39-CA	GLU17-CA	-0.0003017309089123985
ALA39-CA	ILE18-CA	0.0040139730044457846
ALA39-CA	LYS19-CA	0.0009397978797798523
ALA39-CA	ASN20-CA	0.0011617133692191737
ALA39-CA	VAL21-CA	0.0
ALA39-CA	ALA22-CA	0.0
ALA39-CA	ASP23-CA	0.0
ALA39-CA	GLY24-CA	0.0
ALA39-CA	TYR25-CA	0.0
ALA39-CA	ALA26-CA	0.0
ALA39-CA	ASN27-CA	0.0
ALA39-CA	ASN28-CA	0.0
ALA39-CA	PHE29-CA	0.0
ALA39-CA	LEU/PHE30-CA	0.0
ALA39-CA	PHE31-CA	0.0
ALA39-CA	LYS32-CA	0.0
ALA39-CA	GLN33-CA	0.0
ALA39-CA	GLY34-CA	0.0
ALA39-CA	LEU35-CA	0.0
ALA39-CA	ALA36-CA	0.0
ALA39-CA	ILE37-CA	0.0
ALA39-CA	GLU38-CA	0.0
ALA39-CA	ALA39-CA	0.0
