# Supplementary material for: Peering inside the black box by learning the relevance of many-body functions in neural network potentials
Source: Nat Commun. 2025 Nov 10;16:9898. doi: 10.1038/s41467-025-65863-0 (PMC12603069; doi:10.1038/s41467-025-65863-0)
Supplement: Supplementary file 15 — Source Data Fig 5 [file 41467_2025_65863_MOESM15_ESM.zip › fig_5_ntl9_WT_contact_map/ntl9_P2_vs_folded_contact_map.csv]

res_i	res_j	relevance_difference_to_folded
MET1-CA	MET1-CA	0.0
MET1-CA	LYS2-CA	0.0
MET1-CA	VAL3-CA	0.0
MET1-CA	ILE4-CA	0.0
MET1-CA	PHE5-CA	0.0
MET1-CA	LEU6-CA	0.0
MET1-CA	LYS7-CA	0.0
MET1-CA	ASP8-CA	0.0
MET1-CA	VAL9-CA	0.0
MET1-CA	LYS10-CA	0.0
MET1-CA	GLY11-CA	0.0
MET1-CA	MET12-CA	0.0
MET1-CA	GLY13-CA	0.0
MET1-CA	LYS14-CA	0.0
MET1-CA	LYS15-CA	0.0
MET1-CA	GLY16-CA	0.0
MET1-CA	GLU17-CA	0.0
MET1-CA	ILE18-CA	0.0008711581436813861
MET1-CA	LYS19-CA	-0.003243505596353202
MET1-CA	ASN20-CA	0.021113872659310574
MET1-CA	VAL21-CA	0.04339550142281041
MET1-CA	ALA22-CA	0.01919993272522333
MET1-CA	ASP23-CA	0.014423445232998232
MET1-CA	GLY24-CA	-0.0002367120404753939
MET1-CA	TYR25-CA	0.00280823674586624
MET1-CA	ALA26-CA	-0.009273902688270295
MET1-CA	ASN27-CA	0.002115291898359536
MET1-CA	ASN28-CA	-0.0002650752627753458
MET1-CA	PHE29-CA	-0.0013492433735855514
MET1-CA	LEU30-CA	0.0
MET1-CA	PHE31-CA	0.0
MET1-CA	LYS32-CA	0.0
MET1-CA	GLN33-CA	0.0
MET1-CA	GLY34-CA	0.0
MET1-CA	LEU35-CA	0.0
MET1-CA	ALA36-CA	-0.00043430764587173
MET1-CA	ILE37-CA	-0.0551961000615891
MET1-CA	GLU38-CA	0.014177204520584989
MET1-CA	ALA39-CA	-0.04908150232279212
LYS2-CA	MET1-CA	0.0
LYS2-CA	LYS2-CA	0.0
LYS2-CA	VAL3-CA	0.0
LYS2-CA	ILE4-CA	0.0
LYS2-CA	PHE5-CA	0.0
LYS2-CA	LEU6-CA	0.0
LYS2-CA	LYS7-CA	0.0
LYS2-CA	ASP8-CA	0.0
LYS2-CA	VAL9-CA	0.0
LYS2-CA	LYS10-CA	0.0
LYS2-CA	GLY11-CA	0.0
LYS2-CA	MET12-CA	0.0
LYS2-CA	GLY13-CA	0.0
LYS2-CA	LYS14-CA	0.0
LYS2-CA	LYS15-CA	0.0
LYS2-CA	GLY16-CA	0.0
LYS2-CA	GLU17-CA	0.00013888402336361143
LYS2-CA	ILE18-CA	-0.010257205355151199
LYS2-CA	LYS19-CA	0.014184499593011421
LYS2-CA	ASN20-CA	-0.00299935306397856
LYS2-CA	VAL21-CA	5.956657388424269e-05
LYS2-CA	ALA22-CA	-0.0021011984111191304
LYS2-CA	ASP23-CA	-0.004961430906275738
LYS2-CA	GLY24-CA	0.0
LYS2-CA	TYR25-CA	0.0
LYS2-CA	ALA26-CA	-0.004508494122136136
LYS2-CA	ASN27-CA	0.0
LYS2-CA	ASN28-CA	0.0
LYS2-CA	PHE29-CA	9.129790237957054e-05
LYS2-CA	LEU30-CA	0.0
LYS2-CA	PHE31-CA	0.0
LYS2-CA	LYS32-CA	0.0
LYS2-CA	GLN33-CA	0.0
LYS2-CA	GLY34-CA	0.0
LYS2-CA	LEU35-CA	-0.0005967855192417597
LYS2-CA	ALA36-CA	-0.007085005844583607
LYS2-CA	ILE37-CA	-0.08417473025274057
LYS2-CA	GLU38-CA	-0.09403535703088198
LYS2-CA	ALA39-CA	0.07877006232953372
VAL3-CA	MET1-CA	0.0
VAL3-CA	LYS2-CA	0.0
VAL3-CA	VAL3-CA	0.0
VAL3-CA	ILE4-CA	0.0
VAL3-CA	PHE5-CA	0.0
VAL3-CA	LEU6-CA	0.0
VAL3-CA	LYS7-CA	0.0
VAL3-CA	ASP8-CA	0.0
VAL3-CA	VAL9-CA	0.0
VAL3-CA	LYS10-CA	0.0
VAL3-CA	GLY11-CA	0.0
VAL3-CA	MET12-CA	0.0
VAL3-CA	GLY13-CA	0.001063377786259583
VAL3-CA	LYS14-CA	0.0
VAL3-CA	LYS15-CA	0.0
VAL3-CA	GLY16-CA	-0.0002910499064399737
VAL3-CA	GLU17-CA	0.001339470153102696
VAL3-CA	ILE18-CA	0.019432627593783988
VAL3-CA	LYS19-CA	-0.01210710246009511
VAL3-CA	ASN20-CA	-0.013326044539132907
VAL3-CA	VAL21-CA	0.014150709879970691
VAL3-CA	ALA22-CA	0.0006207096229452148
VAL3-CA	ASP23-CA	-1.9293050828220654e-05
VAL3-CA	GLY24-CA	0.0
VAL3-CA	TYR25-CA	-1.005032813729225e-06
VAL3-CA	ALA26-CA	0.00920738262358031
VAL3-CA	ASN27-CA	-0.00029693811329823154
VAL3-CA	ASN28-CA	0.0
VAL3-CA	PHE29-CA	0.009477345389901262
VAL3-CA	LEU30-CA	0.005125012160236492
VAL3-CA	PHE31-CA	-0.005389504058146427
VAL3-CA	LYS32-CA	0.0
VAL3-CA	GLN33-CA	0.0
VAL3-CA	GLY34-CA	0.0003414638183696405
VAL3-CA	LEU35-CA	-0.01945459458338253
VAL3-CA	ALA36-CA	0.03863566042793991
VAL3-CA	ILE37-CA	0.34390953729642887
VAL3-CA	GLU38-CA	-0.22951019279580576
VAL3-CA	ALA39-CA	0.005984919963979101
ILE4-CA	MET1-CA	0.0
ILE4-CA	LYS2-CA	0.0
ILE4-CA	VAL3-CA	0.0
ILE4-CA	ILE4-CA	0.0
ILE4-CA	PHE5-CA	0.0
ILE4-CA	LEU6-CA	0.0
ILE4-CA	LYS7-CA	0.0
ILE4-CA	ASP8-CA	0.00015482610679732977
ILE4-CA	VAL9-CA	0.0
ILE4-CA	LYS10-CA	0.0
ILE4-CA	GLY11-CA	0.0
ILE4-CA	MET12-CA	0.0
ILE4-CA	GLY13-CA	0.008092596796608328
ILE4-CA	LYS14-CA	0.004259877906366304
ILE4-CA	LYS15-CA	0.01288798137205447
ILE4-CA	GLY16-CA	-0.00588217115067664
ILE4-CA	GLU17-CA	-0.003554939339710461
ILE4-CA	ILE18-CA	0.06023499780503698
ILE4-CA	LYS19-CA	-0.029895532761270258
ILE4-CA	ASN20-CA	0.0054984589157026425
ILE4-CA	VAL21-CA	0.0020987093773714876
ILE4-CA	ALA22-CA	0.0
ILE4-CA	ASP23-CA	0.0
ILE4-CA	GLY24-CA	0.0
ILE4-CA	TYR25-CA	0.0
ILE4-CA	ALA26-CA	-6.410844025392541e-05
ILE4-CA	ASN27-CA	0.0
ILE4-CA	ASN28-CA	0.0
ILE4-CA	PHE29-CA	0.0
ILE4-CA	LEU30-CA	0.0008245454653467109
ILE4-CA	PHE31-CA	0.0
ILE4-CA	LYS32-CA	0.0
ILE4-CA	GLN33-CA	0.0
ILE4-CA	GLY34-CA	-0.010160258366692432
ILE4-CA	LEU35-CA	-0.09028501389952764
ILE4-CA	ALA36-CA	0.05783591143340344
ILE4-CA	ILE37-CA	0.08130511889007722
ILE4-CA	GLU38-CA	0.01789502205490976
ILE4-CA	ALA39-CA	0.08044174541999108
PHE5-CA	MET1-CA	0.0
PHE5-CA	LYS2-CA	0.0
PHE5-CA	VAL3-CA	0.0
PHE5-CA	ILE4-CA	0.0
PHE5-CA	PHE5-CA	0.0
PHE5-CA	LEU6-CA	0.0
PHE5-CA	LYS7-CA	0.0
PHE5-CA	ASP8-CA	0.0
PHE5-CA	VAL9-CA	0.003743770724726403
PHE5-CA	LYS10-CA	0.0
PHE5-CA	GLY11-CA	0.0
PHE5-CA	MET12-CA	0.001606001294145891
PHE5-CA	GLY13-CA	-0.02855184869156915
PHE5-CA	LYS14-CA	-0.019206043019173082
PHE5-CA	LYS15-CA	-0.03272620262409873
PHE5-CA	GLY16-CA	-0.028730185916947454
PHE5-CA	GLU17-CA	0.0049624641186255675
PHE5-CA	ILE18-CA	0.008198420920507488
PHE5-CA	LYS19-CA	-0.00731695508403192
PHE5-CA	ASN20-CA	-3.304744026869132e-05
PHE5-CA	VAL21-CA	0.0041083272310364904
PHE5-CA	ALA22-CA	0.0
PHE5-CA	ASP23-CA	0.0
PHE5-CA	GLY24-CA	0.0
PHE5-CA	TYR25-CA	0.0
PHE5-CA	ALA26-CA	0.0006535819593983301
PHE5-CA	ASN27-CA	0.0
PHE5-CA	ASN28-CA	0.0
PHE5-CA	PHE29-CA	0.0016305829293045812
PHE5-CA	LEU30-CA	0.006259049893291647
PHE5-CA	PHE31-CA	-0.0010728963699720077
PHE5-CA	LYS32-CA	0.0
PHE5-CA	GLN33-CA	0.006947419530201737
PHE5-CA	GLY34-CA	-0.06827514541702256
PHE5-CA	LEU35-CA	0.1828216128055601
PHE5-CA	ALA36-CA	0.0017345913012945802
PHE5-CA	ILE37-CA	0.10240590649103885
PHE5-CA	GLU38-CA	-0.001750727276885647
PHE5-CA	ALA39-CA	-0.0025034010951775687
LEU6-CA	MET1-CA	0.0
LEU6-CA	LYS2-CA	0.0
LEU6-CA	VAL3-CA	0.0
LEU6-CA	ILE4-CA	0.0
LEU6-CA	PHE5-CA	0.0
LEU6-CA	LEU6-CA	0.0
LEU6-CA	LYS7-CA	0.0
LEU6-CA	ASP8-CA	0.0
LEU6-CA	VAL9-CA	0.0
LEU6-CA	LYS10-CA	0.0
LEU6-CA	GLY11-CA	0.0
LEU6-CA	MET12-CA	0.0
LEU6-CA	GLY13-CA	-0.00203895079969171
LEU6-CA	LYS14-CA	-0.005850050774225225
LEU6-CA	LYS15-CA	0.04130604911240425
LEU6-CA	GLY16-CA	-0.006492434662379767
LEU6-CA	GLU17-CA	0.007998361480584037
LEU6-CA	ILE18-CA	-0.0005930567021206639
LEU6-CA	LYS19-CA	0.0
LEU6-CA	ASN20-CA	0.0
LEU6-CA	VAL21-CA	0.0
LEU6-CA	ALA22-CA	0.0
LEU6-CA	ASP23-CA	0.0
LEU6-CA	GLY24-CA	0.0
LEU6-CA	TYR25-CA	0.0
LEU6-CA	ALA26-CA	0.0
LEU6-CA	ASN27-CA	0.0
LEU6-CA	ASN28-CA	0.0
LEU6-CA	PHE29-CA	-0.0013038147849560187
LEU6-CA	LEU30-CA	0.0015454407417000687
LEU6-CA	PHE31-CA	0.0007605006005920779
LEU6-CA	LYS32-CA	0.0
LEU6-CA	GLN33-CA	0.005594160799336834
LEU6-CA	GLY34-CA	-0.0827140614025879
LEU6-CA	LEU35-CA	0.17384805537612918
LEU6-CA	ALA36-CA	0.04763262017529541
LEU6-CA	ILE37-CA	0.049756623136339814
LEU6-CA	GLU38-CA	-0.014569246596299082
LEU6-CA	ALA39-CA	-0.012328897655606852
LYS7-CA	MET1-CA	0.0
LYS7-CA	LYS2-CA	0.0
LYS7-CA	VAL3-CA	0.0
LYS7-CA	ILE4-CA	0.0
LYS7-CA	PHE5-CA	0.0
LYS7-CA	LEU6-CA	0.0
LYS7-CA	LYS7-CA	0.0
LYS7-CA	ASP8-CA	0.0
LYS7-CA	VAL9-CA	0.0
LYS7-CA	LYS10-CA	0.0
LYS7-CA	GLY11-CA	-0.0005727328376264745
LYS7-CA	MET12-CA	-0.0008680762383315385
LYS7-CA	GLY13-CA	0.008392214281647626
LYS7-CA	LYS14-CA	-0.024872546119604523
LYS7-CA	LYS15-CA	0.02751123977404859
LYS7-CA	GLY16-CA	0.009201146841809305
LYS7-CA	GLU17-CA	-0.0020434751196909398
LYS7-CA	ILE18-CA	0.0
LYS7-CA	LYS19-CA	0.0
LYS7-CA	ASN20-CA	0.0
LYS7-CA	VAL21-CA	0.0
LYS7-CA	ALA22-CA	0.0
LYS7-CA	ASP23-CA	0.0
LYS7-CA	GLY24-CA	0.0
LYS7-CA	TYR25-CA	0.0
LYS7-CA	ALA26-CA	0.0
LYS7-CA	ASN27-CA	0.0
LYS7-CA	ASN28-CA	0.0
LYS7-CA	PHE29-CA	-0.0009340305639988307
LYS7-CA	LEU30-CA	0.0015363187260390722
LYS7-CA	PHE31-CA	0.0
LYS7-CA	LYS32-CA	0.0
LYS7-CA	GLN33-CA	0.0057237888379039785
LYS7-CA	GLY34-CA	-0.060865811570378264
LYS7-CA	LEU35-CA	0.0151391718310947
LYS7-CA	ALA36-CA	-0.031142228699254475
LYS7-CA	ILE37-CA	4.603237374260748e-05
LYS7-CA	GLU38-CA	0.0
LYS7-CA	ALA39-CA	0.0
ASP8-CA	MET1-CA	0.0
ASP8-CA	LYS2-CA	0.0
ASP8-CA	VAL3-CA	0.0
ASP8-CA	ILE4-CA	0.00015482610679732977
ASP8-CA	PHE5-CA	0.0
ASP8-CA	LEU6-CA	0.0
ASP8-CA	LYS7-CA	0.0
ASP8-CA	ASP8-CA	0.0
ASP8-CA	VAL9-CA	0.0
ASP8-CA	LYS10-CA	0.0
ASP8-CA	GLY11-CA	0.0
ASP8-CA	MET12-CA	-0.0011841287711575887
ASP8-CA	GLY13-CA	-0.00667866206696317
ASP8-CA	LYS14-CA	-0.0286670127582056
ASP8-CA	LYS15-CA	-0.007694870982595603
ASP8-CA	GLY16-CA	-0.002183497217532318
ASP8-CA	GLU17-CA	-0.0006710858495191603
ASP8-CA	ILE18-CA	0.0
ASP8-CA	LYS19-CA	0.0
ASP8-CA	ASN20-CA	0.0
ASP8-CA	VAL21-CA	0.0
ASP8-CA	ALA22-CA	0.0
ASP8-CA	ASP23-CA	0.0
ASP8-CA	GLY24-CA	0.0
ASP8-CA	TYR25-CA	0.0
ASP8-CA	ALA26-CA	0.0
ASP8-CA	ASN27-CA	0.0
ASP8-CA	ASN28-CA	0.0
ASP8-CA	PHE29-CA	0.0
ASP8-CA	LEU30-CA	0.0
ASP8-CA	PHE31-CA	0.0
ASP8-CA	LYS32-CA	0.0
ASP8-CA	GLN33-CA	-5.51505352113119e-05
ASP8-CA	GLY34-CA	0.020693682265827816
ASP8-CA	LEU35-CA	-0.02008651660076369
ASP8-CA	ALA36-CA	-0.0027010797399267057
ASP8-CA	ILE37-CA	0.0
ASP8-CA	GLU38-CA	0.0
ASP8-CA	ALA39-CA	0.0
VAL9-CA	MET1-CA	0.0
VAL9-CA	LYS2-CA	0.0
VAL9-CA	VAL3-CA	0.0
VAL9-CA	ILE4-CA	0.0
VAL9-CA	PHE5-CA	0.003743770724726403
VAL9-CA	LEU6-CA	0.0
VAL9-CA	LYS7-CA	0.0
VAL9-CA	ASP8-CA	0.0
VAL9-CA	VAL9-CA	0.0
VAL9-CA	LYS10-CA	0.0
VAL9-CA	GLY11-CA	0.0
VAL9-CA	MET12-CA	0.0
VAL9-CA	GLY13-CA	0.005995496397952138
VAL9-CA	LYS14-CA	-0.00395991685289801
VAL9-CA	LYS15-CA	-0.0009313521520041956
VAL9-CA	GLY16-CA	0.0
VAL9-CA	GLU17-CA	0.0004319468963690856
VAL9-CA	ILE18-CA	0.0
VAL9-CA	LYS19-CA	0.0
VAL9-CA	ASN20-CA	0.0
VAL9-CA	VAL21-CA	0.0
VAL9-CA	ALA22-CA	0.0
VAL9-CA	ASP23-CA	0.0
VAL9-CA	GLY24-CA	0.0
VAL9-CA	TYR25-CA	0.00234265004893075
VAL9-CA	ALA26-CA	-0.0002440549424038707
VAL9-CA	ASN27-CA	0.0
VAL9-CA	ASN28-CA	0.0
VAL9-CA	PHE29-CA	0.004920092812662194
VAL9-CA	LEU30-CA	0.015334032227830838
VAL9-CA	PHE31-CA	0.0
VAL9-CA	LYS32-CA	-0.003047157860133166
VAL9-CA	GLN33-CA	0.005166165968863434
VAL9-CA	GLY34-CA	-0.008294914463037466
VAL9-CA	LEU35-CA	0.006180349775246553
VAL9-CA	ALA36-CA	-0.007892030262847762
VAL9-CA	ILE37-CA	0.0
VAL9-CA	GLU38-CA	0.0
VAL9-CA	ALA39-CA	0.0
LYS10-CA	MET1-CA	0.0
LYS10-CA	LYS2-CA	0.0
LYS10-CA	VAL3-CA	0.0
LYS10-CA	ILE4-CA	0.0
LYS10-CA	PHE5-CA	0.0
LYS10-CA	LEU6-CA	0.0
LYS10-CA	LYS7-CA	0.0
LYS10-CA	ASP8-CA	0.0
LYS10-CA	VAL9-CA	0.0
LYS10-CA	LYS10-CA	0.0
LYS10-CA	GLY11-CA	0.0
LYS10-CA	MET12-CA	0.0
LYS10-CA	GLY13-CA	0.0
LYS10-CA	LYS14-CA	0.0006392196186169484
LYS10-CA	LYS15-CA	-0.0003805474841245135
LYS10-CA	GLY16-CA	0.0
LYS10-CA	GLU17-CA	0.0
LYS10-CA	ILE18-CA	0.0
LYS10-CA	LYS19-CA	0.0
LYS10-CA	ASN20-CA	0.0
LYS10-CA	VAL21-CA	0.0
LYS10-CA	ALA22-CA	0.0
LYS10-CA	ASP23-CA	0.0
LYS10-CA	GLY24-CA	0.0
LYS10-CA	TYR25-CA	-0.0028680691395095437
LYS10-CA	ALA26-CA	0.0
LYS10-CA	ASN27-CA	0.0
LYS10-CA	ASN28-CA	0.0
LYS10-CA	PHE29-CA	0.0
LYS10-CA	LEU30-CA	0.0
LYS10-CA	PHE31-CA	0.0
LYS10-CA	LYS32-CA	0.0
LYS10-CA	GLN33-CA	0.0
LYS10-CA	GLY34-CA	0.0
LYS10-CA	LEU35-CA	0.0
LYS10-CA	ALA36-CA	0.0
LYS10-CA	ILE37-CA	0.0
LYS10-CA	GLU38-CA	0.0
LYS10-CA	ALA39-CA	0.0
GLY11-CA	MET1-CA	0.0
GLY11-CA	LYS2-CA	0.0
GLY11-CA	VAL3-CA	0.0
GLY11-CA	ILE4-CA	0.0
GLY11-CA	PHE5-CA	0.0
GLY11-CA	LEU6-CA	0.0
GLY11-CA	LYS7-CA	-0.0005727328376264745
GLY11-CA	ASP8-CA	0.0
GLY11-CA	VAL9-CA	0.0
GLY11-CA	LYS10-CA	0.0
GLY11-CA	GLY11-CA	0.0
GLY11-CA	MET12-CA	0.0
GLY11-CA	GLY13-CA	0.0
GLY11-CA	LYS14-CA	0.0
GLY11-CA	LYS15-CA	0.0
GLY11-CA	GLY16-CA	0.0
GLY11-CA	GLU17-CA	0.0
GLY11-CA	ILE18-CA	0.0
GLY11-CA	LYS19-CA	0.0
GLY11-CA	ASN20-CA	0.0
GLY11-CA	VAL21-CA	0.0
GLY11-CA	ALA22-CA	0.0
GLY11-CA	ASP23-CA	0.0
GLY11-CA	GLY24-CA	0.0
GLY11-CA	TYR25-CA	0.0
GLY11-CA	ALA26-CA	0.0
GLY11-CA	ASN27-CA	0.0
GLY11-CA	ASN28-CA	0.0
GLY11-CA	PHE29-CA	0.0
GLY11-CA	LEU30-CA	0.0
GLY11-CA	PHE31-CA	0.0
GLY11-CA	LYS32-CA	0.0
GLY11-CA	GLN33-CA	0.0
GLY11-CA	GLY34-CA	0.0
GLY11-CA	LEU35-CA	0.0
GLY11-CA	ALA36-CA	0.0
GLY11-CA	ILE37-CA	0.0
GLY11-CA	GLU38-CA	0.0
GLY11-CA	ALA39-CA	0.0
MET12-CA	MET1-CA	0.0
MET12-CA	LYS2-CA	0.0
MET12-CA	VAL3-CA	0.0
MET12-CA	ILE4-CA	0.0
MET12-CA	PHE5-CA	0.001606001294145891
MET12-CA	LEU6-CA	0.0
MET12-CA	LYS7-CA	-0.0008680762383315385
MET12-CA	ASP8-CA	-0.0011841287711575887
MET12-CA	VAL9-CA	0.0
MET12-CA	LYS10-CA	0.0
MET12-CA	GLY11-CA	0.0
MET12-CA	MET12-CA	0.0
MET12-CA	GLY13-CA	0.0
MET12-CA	LYS14-CA	0.0
MET12-CA	LYS15-CA	0.0
MET12-CA	GLY16-CA	0.0
MET12-CA	GLU17-CA	0.0013611280860637114
MET12-CA	ILE18-CA	0.001997898832927322
MET12-CA	LYS19-CA	0.005022637252195277
MET12-CA	ASN20-CA	0.0023207567539971657
MET12-CA	VAL21-CA	0.0017249462439457997
MET12-CA	ALA22-CA	0.0
MET12-CA	ASP23-CA	0.0
MET12-CA	GLY24-CA	0.0
MET12-CA	TYR25-CA	0.0019093161245690461
MET12-CA	ALA26-CA	-5.28633387064238e-05
MET12-CA	ASN27-CA	0.0
MET12-CA	ASN28-CA	0.0
MET12-CA	PHE29-CA	0.0006554640226383301
MET12-CA	LEU30-CA	0.0005195802141586789
MET12-CA	PHE31-CA	0.0
MET12-CA	LYS32-CA	-3.490420529634291e-05
MET12-CA	GLN33-CA	0.0
MET12-CA	GLY34-CA	-0.0024887813690248617
MET12-CA	LEU35-CA	8.652581131141465e-05
MET12-CA	ALA36-CA	0.0
MET12-CA	ILE37-CA	0.0
MET12-CA	GLU38-CA	0.0
MET12-CA	ALA39-CA	0.0
GLY13-CA	MET1-CA	0.0
GLY13-CA	LYS2-CA	0.0
GLY13-CA	VAL3-CA	0.001063377786259583
GLY13-CA	ILE4-CA	0.008092596796608328
GLY13-CA	PHE5-CA	-0.02855184869156915
GLY13-CA	LEU6-CA	-0.00203895079969171
GLY13-CA	LYS7-CA	0.008392214281647626
GLY13-CA	ASP8-CA	-0.00667866206696317
GLY13-CA	VAL9-CA	0.005995496397952138
GLY13-CA	LYS10-CA	0.0
GLY13-CA	GLY11-CA	0.0
GLY13-CA	MET12-CA	0.0
GLY13-CA	GLY13-CA	0.0
GLY13-CA	LYS14-CA	0.0
GLY13-CA	LYS15-CA	0.0
GLY13-CA	GLY16-CA	0.0
GLY13-CA	GLU17-CA	-0.008733107693069543
GLY13-CA	ILE18-CA	0.014911832237048263
GLY13-CA	LYS19-CA	-0.007823973619638495
GLY13-CA	ASN20-CA	-0.00016347447269922312
GLY13-CA	VAL21-CA	-0.0007631072356921796
GLY13-CA	ALA22-CA	0.0
GLY13-CA	ASP23-CA	0.0
GLY13-CA	GLY24-CA	0.0
GLY13-CA	TYR25-CA	0.0
GLY13-CA	ALA26-CA	0.0
GLY13-CA	ASN27-CA	0.0
GLY13-CA	ASN28-CA	0.0
GLY13-CA	PHE29-CA	0.0
GLY13-CA	LEU30-CA	0.0
GLY13-CA	PHE31-CA	0.0
GLY13-CA	LYS32-CA	0.0
GLY13-CA	GLN33-CA	0.0
GLY13-CA	GLY34-CA	-0.003903251920689613
GLY13-CA	LEU35-CA	-0.0038144618049574947
GLY13-CA	ALA36-CA	-0.006593417650173201
GLY13-CA	ILE37-CA	0.0
GLY13-CA	GLU38-CA	0.0
GLY13-CA	ALA39-CA	0.0
LYS14-CA	MET1-CA	0.0
LYS14-CA	LYS2-CA	0.0
LYS14-CA	VAL3-CA	0.0
LYS14-CA	ILE4-CA	0.004259877906366304
LYS14-CA	PHE5-CA	-0.019206043019173082
LYS14-CA	LEU6-CA	-0.005850050774225225
LYS14-CA	LYS7-CA	-0.024872546119604523
LYS14-CA	ASP8-CA	-0.0286670127582056
LYS14-CA	VAL9-CA	-0.00395991685289801
LYS14-CA	LYS10-CA	0.0006392196186169484
LYS14-CA	GLY11-CA	0.0
LYS14-CA	MET12-CA	0.0
LYS14-CA	GLY13-CA	0.0
LYS14-CA	LYS14-CA	0.0
LYS14-CA	LYS15-CA	0.0
LYS14-CA	GLY16-CA	0.0
LYS14-CA	GLU17-CA	0.0
LYS14-CA	ILE18-CA	0.0011307043677646397
LYS14-CA	LYS19-CA	-0.0010248367287873472
LYS14-CA	ASN20-CA	0.0
LYS14-CA	VAL21-CA	0.0
LYS14-CA	ALA22-CA	0.0
LYS14-CA	ASP23-CA	0.0
LYS14-CA	GLY24-CA	0.0
LYS14-CA	TYR25-CA	0.0
LYS14-CA	ALA26-CA	0.0
LYS14-CA	ASN27-CA	0.0
LYS14-CA	ASN28-CA	0.0
LYS14-CA	PHE29-CA	0.0
LYS14-CA	LEU30-CA	0.0
LYS14-CA	PHE31-CA	0.0
LYS14-CA	LYS32-CA	0.0
LYS14-CA	GLN33-CA	0.0
LYS14-CA	GLY34-CA	4.890452294514438e-05
LYS14-CA	LEU35-CA	-2.279541999688795e-05
LYS14-CA	ALA36-CA	-0.0003114875975589425
LYS14-CA	ILE37-CA	0.0
LYS14-CA	GLU38-CA	0.0
LYS14-CA	ALA39-CA	0.0
LYS15-CA	MET1-CA	0.0
LYS15-CA	LYS2-CA	0.0
LYS15-CA	VAL3-CA	0.0
LYS15-CA	ILE4-CA	0.01288798137205447
LYS15-CA	PHE5-CA	-0.03272620262409873
LYS15-CA	LEU6-CA	0.04130604911240425
LYS15-CA	LYS7-CA	0.02751123977404859
LYS15-CA	ASP8-CA	-0.007694870982595603
LYS15-CA	VAL9-CA	-0.0009313521520041956
LYS15-CA	LYS10-CA	-0.0003805474841245135
LYS15-CA	GLY11-CA	0.0
LYS15-CA	MET12-CA	0.0
LYS15-CA	GLY13-CA	0.0
LYS15-CA	LYS14-CA	0.0
LYS15-CA	LYS15-CA	0.0
LYS15-CA	GLY16-CA	0.0
LYS15-CA	GLU17-CA	0.0
LYS15-CA	ILE18-CA	0.0
LYS15-CA	LYS19-CA	0.0
LYS15-CA	ASN20-CA	0.0
LYS15-CA	VAL21-CA	0.0
LYS15-CA	ALA22-CA	0.0
LYS15-CA	ASP23-CA	0.0
LYS15-CA	GLY24-CA	0.0
LYS15-CA	TYR25-CA	0.0
LYS15-CA	ALA26-CA	0.0
LYS15-CA	ASN27-CA	0.0
LYS15-CA	ASN28-CA	0.0
LYS15-CA	PHE29-CA	0.0
LYS15-CA	LEU30-CA	0.0
LYS15-CA	PHE31-CA	0.0
LYS15-CA	LYS32-CA	0.0
LYS15-CA	GLN33-CA	0.0
LYS15-CA	GLY34-CA	-0.003302820630265245
LYS15-CA	LEU35-CA	-0.00042796657253484777
LYS15-CA	ALA36-CA	-0.0014060989423194225
LYS15-CA	ILE37-CA	0.0
LYS15-CA	GLU38-CA	0.0
LYS15-CA	ALA39-CA	0.0
GLY16-CA	MET1-CA	0.0
GLY16-CA	LYS2-CA	0.0
GLY16-CA	VAL3-CA	-0.0002910499064399737
GLY16-CA	ILE4-CA	-0.00588217115067664
GLY16-CA	PHE5-CA	-0.028730185916947454
GLY16-CA	LEU6-CA	-0.006492434662379767
GLY16-CA	LYS7-CA	0.009201146841809305
GLY16-CA	ASP8-CA	-0.002183497217532318
GLY16-CA	VAL9-CA	0.0
GLY16-CA	LYS10-CA	0.0
GLY16-CA	GLY11-CA	0.0
GLY16-CA	MET12-CA	0.0
GLY16-CA	GLY13-CA	0.0
GLY16-CA	LYS14-CA	0.0
GLY16-CA	LYS15-CA	0.0
GLY16-CA	GLY16-CA	0.0
GLY16-CA	GLU17-CA	0.0
GLY16-CA	ILE18-CA	0.0
GLY16-CA	LYS19-CA	0.0
GLY16-CA	ASN20-CA	0.0
GLY16-CA	VAL21-CA	0.0
GLY16-CA	ALA22-CA	0.0
GLY16-CA	ASP23-CA	0.0
GLY16-CA	GLY24-CA	0.0
GLY16-CA	TYR25-CA	0.0
GLY16-CA	ALA26-CA	0.0
GLY16-CA	ASN27-CA	0.0
GLY16-CA	ASN28-CA	0.0
GLY16-CA	PHE29-CA	0.0
GLY16-CA	LEU30-CA	0.0
GLY16-CA	PHE31-CA	0.0
GLY16-CA	LYS32-CA	0.0
GLY16-CA	GLN33-CA	0.0
GLY16-CA	GLY34-CA	0.0
GLY16-CA	LEU35-CA	-0.010369042113401165
GLY16-CA	ALA36-CA	-0.005804200901116651
GLY16-CA	ILE37-CA	0.0009856263207589087
GLY16-CA	GLU38-CA	0.0
GLY16-CA	ALA39-CA	0.0005432490268791335
GLU17-CA	MET1-CA	0.0
GLU17-CA	LYS2-CA	0.00013888402336361143
GLU17-CA	VAL3-CA	0.001339470153102696
GLU17-CA	ILE4-CA	-0.003554939339710461
GLU17-CA	PHE5-CA	0.0049624641186255675
GLU17-CA	LEU6-CA	0.007998361480584037
GLU17-CA	LYS7-CA	-0.0020434751196909398
GLU17-CA	ASP8-CA	-0.0006710858495191603
GLU17-CA	VAL9-CA	0.0004319468963690856
GLU17-CA	LYS10-CA	0.0
GLU17-CA	GLY11-CA	0.0
GLU17-CA	MET12-CA	0.0013611280860637114
GLU17-CA	GLY13-CA	-0.008733107693069543
GLU17-CA	LYS14-CA	0.0
GLU17-CA	LYS15-CA	0.0
GLU17-CA	GLY16-CA	0.0
GLU17-CA	GLU17-CA	0.0
GLU17-CA	ILE18-CA	0.0
GLU17-CA	LYS19-CA	0.0
GLU17-CA	ASN20-CA	0.0
GLU17-CA	VAL21-CA	0.0
GLU17-CA	ALA22-CA	0.0
GLU17-CA	ASP23-CA	0.0
GLU17-CA	GLY24-CA	0.0
GLU17-CA	TYR25-CA	0.0
GLU17-CA	ALA26-CA	0.0
GLU17-CA	ASN27-CA	0.0
GLU17-CA	ASN28-CA	0.0
GLU17-CA	PHE29-CA	0.0
GLU17-CA	LEU30-CA	0.0
GLU17-CA	PHE31-CA	0.0
GLU17-CA	LYS32-CA	0.0
GLU17-CA	GLN33-CA	0.0
GLU17-CA	GLY34-CA	0.0
GLU17-CA	LEU35-CA	-0.00519708338520332
GLU17-CA	ALA36-CA	0.0005889422845228788
GLU17-CA	ILE37-CA	0.0
GLU17-CA	GLU38-CA	0.0
GLU17-CA	ALA39-CA	-0.0007621099732409409
ILE18-CA	MET1-CA	0.0008711581436813861
ILE18-CA	LYS2-CA	-0.010257205355151199
ILE18-CA	VAL3-CA	0.019432627593783988
ILE18-CA	ILE4-CA	0.06023499780503698
ILE18-CA	PHE5-CA	0.008198420920507488
ILE18-CA	LEU6-CA	-0.0005930567021206639
ILE18-CA	LYS7-CA	0.0
ILE18-CA	ASP8-CA	0.0
ILE18-CA	VAL9-CA	0.0
ILE18-CA	LYS10-CA	0.0
ILE18-CA	GLY11-CA	0.0
ILE18-CA	MET12-CA	0.001997898832927322
ILE18-CA	GLY13-CA	0.014911832237048263
ILE18-CA	LYS14-CA	0.0011307043677646397
ILE18-CA	LYS15-CA	0.0
ILE18-CA	GLY16-CA	0.0
ILE18-CA	GLU17-CA	0.0
ILE18-CA	ILE18-CA	0.0
ILE18-CA	LYS19-CA	0.0
ILE18-CA	ASN20-CA	0.0
ILE18-CA	VAL21-CA	0.0
ILE18-CA	ALA22-CA	0.0
ILE18-CA	ASP23-CA	0.0
ILE18-CA	GLY24-CA	0.0
ILE18-CA	TYR25-CA	0.0
ILE18-CA	ALA26-CA	0.0
ILE18-CA	ASN27-CA	0.0
ILE18-CA	ASN28-CA	0.0
ILE18-CA	PHE29-CA	0.0
ILE18-CA	LEU30-CA	0.0
ILE18-CA	PHE31-CA	0.0
ILE18-CA	LYS32-CA	0.0
ILE18-CA	GLN33-CA	0.0
ILE18-CA	GLY34-CA	0.0
ILE18-CA	LEU35-CA	-0.0010268205984708672
ILE18-CA	ALA36-CA	0.0014789165009475407
ILE18-CA	ILE37-CA	-0.0045234538774758
ILE18-CA	GLU38-CA	-0.00815781623465045
ILE18-CA	ALA39-CA	0.02630147560485421
LYS19-CA	MET1-CA	-0.003243505596353202
LYS19-CA	LYS2-CA	0.014184499593011421
LYS19-CA	VAL3-CA	-0.01210710246009511
LYS19-CA	ILE4-CA	-0.029895532761270258
LYS19-CA	PHE5-CA	-0.00731695508403192
LYS19-CA	LEU6-CA	0.0
LYS19-CA	LYS7-CA	0.0
LYS19-CA	ASP8-CA	0.0
LYS19-CA	VAL9-CA	0.0
LYS19-CA	LYS10-CA	0.0
LYS19-CA	GLY11-CA	0.0
LYS19-CA	MET12-CA	0.005022637252195277
LYS19-CA	GLY13-CA	-0.007823973619638495
LYS19-CA	LYS14-CA	-0.0010248367287873472
LYS19-CA	LYS15-CA	0.0
LYS19-CA	GLY16-CA	0.0
LYS19-CA	GLU17-CA	0.0
LYS19-CA	ILE18-CA	0.0
LYS19-CA	LYS19-CA	0.0
LYS19-CA	ASN20-CA	0.0
LYS19-CA	VAL21-CA	0.0
LYS19-CA	ALA22-CA	0.0
LYS19-CA	ASP23-CA	0.0
LYS19-CA	GLY24-CA	0.0
LYS19-CA	TYR25-CA	0.0
LYS19-CA	ALA26-CA	-9.283814219368102e-06
LYS19-CA	ASN27-CA	0.0
LYS19-CA	ASN28-CA	0.0
LYS19-CA	PHE29-CA	0.0
LYS19-CA	LEU30-CA	0.0
LYS19-CA	PHE31-CA	0.0
LYS19-CA	LYS32-CA	0.0
LYS19-CA	GLN33-CA	0.0
LYS19-CA	GLY34-CA	0.0
LYS19-CA	LEU35-CA	-0.0008327134970034302
LYS19-CA	ALA36-CA	-0.0021533867143768643
LYS19-CA	ILE37-CA	0.0009096995637043549
LYS19-CA	GLU38-CA	-0.010173451649539955
LYS19-CA	ALA39-CA	-0.00695728835583624
ASN20-CA	MET1-CA	0.021113872659310574
ASN20-CA	LYS2-CA	-0.00299935306397856
ASN20-CA	VAL3-CA	-0.013326044539132907
ASN20-CA	ILE4-CA	0.0054984589157026425
ASN20-CA	PHE5-CA	-3.304744026869132e-05
ASN20-CA	LEU6-CA	0.0
ASN20-CA	LYS7-CA	0.0
ASN20-CA	ASP8-CA	0.0
ASN20-CA	VAL9-CA	0.0
ASN20-CA	LYS10-CA	0.0
ASN20-CA	GLY11-CA	0.0
ASN20-CA	MET12-CA	0.0023207567539971657
ASN20-CA	GLY13-CA	-0.00016347447269922312
ASN20-CA	LYS14-CA	0.0
ASN20-CA	LYS15-CA	0.0
ASN20-CA	GLY16-CA	0.0
ASN20-CA	GLU17-CA	0.0
ASN20-CA	ILE18-CA	0.0
ASN20-CA	LYS19-CA	0.0
ASN20-CA	ASN20-CA	0.0
ASN20-CA	VAL21-CA	0.0
ASN20-CA	ALA22-CA	0.0
ASN20-CA	ASP23-CA	0.0
ASN20-CA	GLY24-CA	0.0
ASN20-CA	TYR25-CA	0.0
ASN20-CA	ALA26-CA	-0.0009343878412476517
ASN20-CA	ASN27-CA	0.0
ASN20-CA	ASN28-CA	0.0
ASN20-CA	PHE29-CA	0.0
ASN20-CA	LEU30-CA	0.0
ASN20-CA	PHE31-CA	0.0
ASN20-CA	LYS32-CA	0.0
ASN20-CA	GLN33-CA	0.0
ASN20-CA	GLY34-CA	0.0
ASN20-CA	LEU35-CA	0.0
ASN20-CA	ALA36-CA	0.0
ASN20-CA	ILE37-CA	-0.0002050535211695824
ASN20-CA	GLU38-CA	-0.00022464307797385617
ASN20-CA	ALA39-CA	0.0026059192665351004
VAL21-CA	MET1-CA	0.04339550142281041
VAL21-CA	LYS2-CA	5.956657388424269e-05
VAL21-CA	VAL3-CA	0.014150709879970691
VAL21-CA	ILE4-CA	0.0020987093773714876
VAL21-CA	PHE5-CA	0.0041083272310364904
VAL21-CA	LEU6-CA	0.0
VAL21-CA	LYS7-CA	0.0
VAL21-CA	ASP8-CA	0.0
VAL21-CA	VAL9-CA	0.0
VAL21-CA	LYS10-CA	0.0
VAL21-CA	GLY11-CA	0.0
VAL21-CA	MET12-CA	0.0017249462439457997
VAL21-CA	GLY13-CA	-0.0007631072356921796
VAL21-CA	LYS14-CA	0.0
VAL21-CA	LYS15-CA	0.0
VAL21-CA	GLY16-CA	0.0
VAL21-CA	GLU17-CA	0.0
VAL21-CA	ILE18-CA	0.0
VAL21-CA	LYS19-CA	0.0
VAL21-CA	ASN20-CA	0.0
VAL21-CA	VAL21-CA	0.0
VAL21-CA	ALA22-CA	0.0
VAL21-CA	ASP23-CA	0.0
VAL21-CA	GLY24-CA	0.0
VAL21-CA	TYR25-CA	0.019425918280448685
VAL21-CA	ALA26-CA	0.015467295736295038
VAL21-CA	ASN27-CA	0.0014215042678136598
VAL21-CA	ASN28-CA	0.0
VAL21-CA	PHE29-CA	0.017134825316912128
VAL21-CA	LEU30-CA	0.0017725832740179334
VAL21-CA	PHE31-CA	0.0
VAL21-CA	LYS32-CA	0.0
VAL21-CA	GLN33-CA	0.0
VAL21-CA	GLY34-CA	0.0
VAL21-CA	LEU35-CA	-0.0026932276448198597
VAL21-CA	ALA36-CA	-4.988859593784918e-05
VAL21-CA	ILE37-CA	-9.655809318951531e-06
VAL21-CA	GLU38-CA	-0.0004228848716534962
VAL21-CA	ALA39-CA	0.0
ALA22-CA	MET1-CA	0.01919993272522333
ALA22-CA	LYS2-CA	-0.0021011984111191304
ALA22-CA	VAL3-CA	0.0006207096229452148
ALA22-CA	ILE4-CA	0.0
ALA22-CA	PHE5-CA	0.0
ALA22-CA	LEU6-CA	0.0
ALA22-CA	LYS7-CA	0.0
ALA22-CA	ASP8-CA	0.0
ALA22-CA	VAL9-CA	0.0
ALA22-CA	LYS10-CA	0.0
ALA22-CA	GLY11-CA	0.0
ALA22-CA	MET12-CA	0.0
ALA22-CA	GLY13-CA	0.0
ALA22-CA	LYS14-CA	0.0
ALA22-CA	LYS15-CA	0.0
ALA22-CA	GLY16-CA	0.0
ALA22-CA	GLU17-CA	0.0
ALA22-CA	ILE18-CA	0.0
ALA22-CA	LYS19-CA	0.0
ALA22-CA	ASN20-CA	0.0
ALA22-CA	VAL21-CA	0.0
ALA22-CA	ALA22-CA	0.0
ALA22-CA	ASP23-CA	0.0
ALA22-CA	GLY24-CA	0.0
ALA22-CA	TYR25-CA	0.0
ALA22-CA	ALA26-CA	0.02073047967959951
ALA22-CA	ASN27-CA	-0.006815665840361398
ALA22-CA	ASN28-CA	0.00021777305891736617
ALA22-CA	PHE29-CA	1.608415335326291e-05
ALA22-CA	LEU30-CA	0.001340033143689745
ALA22-CA	PHE31-CA	0.0
ALA22-CA	LYS32-CA	0.0
ALA22-CA	GLN33-CA	0.0
ALA22-CA	GLY34-CA	0.0
ALA22-CA	LEU35-CA	0.0
ALA22-CA	ALA36-CA	0.0
ALA22-CA	ILE37-CA	0.0
ALA22-CA	GLU38-CA	0.0
ALA22-CA	ALA39-CA	0.0
ASP23-CA	MET1-CA	0.014423445232998232
ASP23-CA	LYS2-CA	-0.004961430906275738
ASP23-CA	VAL3-CA	-1.9293050828220654e-05
ASP23-CA	ILE4-CA	0.0
ASP23-CA	PHE5-CA	0.0
ASP23-CA	LEU6-CA	0.0
ASP23-CA	LYS7-CA	0.0
ASP23-CA	ASP8-CA	0.0
ASP23-CA	VAL9-CA	0.0
ASP23-CA	LYS10-CA	0.0
ASP23-CA	GLY11-CA	0.0
ASP23-CA	MET12-CA	0.0
ASP23-CA	GLY13-CA	0.0
ASP23-CA	LYS14-CA	0.0
ASP23-CA	LYS15-CA	0.0
ASP23-CA	GLY16-CA	0.0
ASP23-CA	GLU17-CA	0.0
ASP23-CA	ILE18-CA	0.0
ASP23-CA	LYS19-CA	0.0
ASP23-CA	ASN20-CA	0.0
ASP23-CA	VAL21-CA	0.0
ASP23-CA	ALA22-CA	0.0
ASP23-CA	ASP23-CA	0.0
ASP23-CA	GLY24-CA	0.0
ASP23-CA	TYR25-CA	0.0
ASP23-CA	ALA26-CA	0.0
ASP23-CA	ASN27-CA	0.030261969450543803
ASP23-CA	ASN28-CA	-0.0455346149662969
ASP23-CA	PHE29-CA	0.0011281919999386685
ASP23-CA	LEU30-CA	-0.007815291612328286
ASP23-CA	PHE31-CA	0.00040278989132703363
ASP23-CA	LYS32-CA	0.0
ASP23-CA	GLN33-CA	0.0
ASP23-CA	GLY34-CA	0.0
ASP23-CA	LEU35-CA	0.0
ASP23-CA	ALA36-CA	0.0
ASP23-CA	ILE37-CA	-0.00013670192646265679
ASP23-CA	GLU38-CA	0.00025833128790076425
ASP23-CA	ALA39-CA	0.0
GLY24-CA	MET1-CA	-0.0002367120404753939
GLY24-CA	LYS2-CA	0.0
GLY24-CA	VAL3-CA	0.0
GLY24-CA	ILE4-CA	0.0
GLY24-CA	PHE5-CA	0.0
GLY24-CA	LEU6-CA	0.0
GLY24-CA	LYS7-CA	0.0
GLY24-CA	ASP8-CA	0.0
GLY24-CA	VAL9-CA	0.0
GLY24-CA	LYS10-CA	0.0
GLY24-CA	GLY11-CA	0.0
GLY24-CA	MET12-CA	0.0
GLY24-CA	GLY13-CA	0.0
GLY24-CA	LYS14-CA	0.0
GLY24-CA	LYS15-CA	0.0
GLY24-CA	GLY16-CA	0.0
GLY24-CA	GLU17-CA	0.0
GLY24-CA	ILE18-CA	0.0
GLY24-CA	LYS19-CA	0.0
GLY24-CA	ASN20-CA	0.0
GLY24-CA	VAL21-CA	0.0
GLY24-CA	ALA22-CA	0.0
GLY24-CA	ASP23-CA	0.0
GLY24-CA	GLY24-CA	0.0
GLY24-CA	TYR25-CA	0.0
GLY24-CA	ALA26-CA	0.0
GLY24-CA	ASN27-CA	0.0
GLY24-CA	ASN28-CA	-0.018073691899720502
GLY24-CA	PHE29-CA	-0.016209874536918762
GLY24-CA	LEU30-CA	0.012751876219442387
GLY24-CA	PHE31-CA	-3.461947227008833e-05
GLY24-CA	LYS32-CA	0.0
GLY24-CA	GLN33-CA	0.0
GLY24-CA	GLY34-CA	0.0
GLY24-CA	LEU35-CA	0.0
GLY24-CA	ALA36-CA	0.0
GLY24-CA	ILE37-CA	0.0
GLY24-CA	GLU38-CA	0.0
GLY24-CA	ALA39-CA	0.0
TYR25-CA	MET1-CA	0.00280823674586624
TYR25-CA	LYS2-CA	0.0
TYR25-CA	VAL3-CA	-1.005032813729225e-06
TYR25-CA	ILE4-CA	0.0
TYR25-CA	PHE5-CA	0.0
TYR25-CA	LEU6-CA	0.0
TYR25-CA	LYS7-CA	0.0
TYR25-CA	ASP8-CA	0.0
TYR25-CA	VAL9-CA	0.00234265004893075
TYR25-CA	LYS10-CA	-0.0028680691395095437
TYR25-CA	GLY11-CA	0.0
TYR25-CA	MET12-CA	0.0019093161245690461
TYR25-CA	GLY13-CA	0.0
TYR25-CA	LYS14-CA	0.0
TYR25-CA	LYS15-CA	0.0
TYR25-CA	GLY16-CA	0.0
TYR25-CA	GLU17-CA	0.0
TYR25-CA	ILE18-CA	0.0
TYR25-CA	LYS19-CA	0.0
TYR25-CA	ASN20-CA	0.0
TYR25-CA	VAL21-CA	0.019425918280448685
TYR25-CA	ALA22-CA	0.0
TYR25-CA	ASP23-CA	0.0
TYR25-CA	GLY24-CA	0.0
TYR25-CA	TYR25-CA	0.0
TYR25-CA	ALA26-CA	0.0
TYR25-CA	ASN27-CA	0.0
TYR25-CA	ASN28-CA	0.0
TYR25-CA	PHE29-CA	0.09456256816407754
TYR25-CA	LEU30-CA	-0.01808746616347947
TYR25-CA	PHE31-CA	-0.005205087874761163
TYR25-CA	LYS32-CA	0.0007733321981339092
TYR25-CA	GLN33-CA	0.0
TYR25-CA	GLY34-CA	0.0
TYR25-CA	LEU35-CA	-0.006007916545326175
TYR25-CA	ALA36-CA	0.0
TYR25-CA	ILE37-CA	0.0
TYR25-CA	GLU38-CA	0.0
TYR25-CA	ALA39-CA	0.0
ALA26-CA	MET1-CA	-0.009273902688270295
ALA26-CA	LYS2-CA	-0.004508494122136136
ALA26-CA	VAL3-CA	0.00920738262358031
ALA26-CA	ILE4-CA	-6.410844025392541e-05
ALA26-CA	PHE5-CA	0.0006535819593983301
ALA26-CA	LEU6-CA	0.0
ALA26-CA	LYS7-CA	0.0
ALA26-CA	ASP8-CA	0.0
ALA26-CA	VAL9-CA	-0.0002440549424038707
ALA26-CA	LYS10-CA	0.0
ALA26-CA	GLY11-CA	0.0
ALA26-CA	MET12-CA	-5.28633387064238e-05
ALA26-CA	GLY13-CA	0.0
ALA26-CA	LYS14-CA	0.0
ALA26-CA	LYS15-CA	0.0
ALA26-CA	GLY16-CA	0.0
ALA26-CA	GLU17-CA	0.0
ALA26-CA	ILE18-CA	0.0
ALA26-CA	LYS19-CA	-9.283814219368102e-06
ALA26-CA	ASN20-CA	-0.0009343878412476517
ALA26-CA	VAL21-CA	0.015467295736295038
ALA26-CA	ALA22-CA	0.02073047967959951
ALA26-CA	ASP23-CA	0.0
ALA26-CA	GLY24-CA	0.0
ALA26-CA	TYR25-CA	0.0
ALA26-CA	ALA26-CA	0.0
ALA26-CA	ASN27-CA	0.0
ALA26-CA	ASN28-CA	0.0
ALA26-CA	PHE29-CA	0.0
ALA26-CA	LEU30-CA	-0.08745959536090595
ALA26-CA	PHE31-CA	0.1534157294459418
ALA26-CA	LYS32-CA	-0.008400645535225397
ALA26-CA	GLN33-CA	0.0001276720883112844
ALA26-CA	GLY34-CA	-0.00020774326292399554
ALA26-CA	LEU35-CA	-0.000920453345837847
ALA26-CA	ALA36-CA	-0.018211894510305277
ALA26-CA	ILE37-CA	0.004769170067217742
ALA26-CA	GLU38-CA	0.0009100104402866835
ALA26-CA	ALA39-CA	0.0
ASN27-CA	MET1-CA	0.002115291898359536
ASN27-CA	LYS2-CA	0.0
ASN27-CA	VAL3-CA	-0.00029693811329823154
ASN27-CA	ILE4-CA	0.0
ASN27-CA	PHE5-CA	0.0
ASN27-CA	LEU6-CA	0.0
ASN27-CA	LYS7-CA	0.0
ASN27-CA	ASP8-CA	0.0
ASN27-CA	VAL9-CA	0.0
ASN27-CA	LYS10-CA	0.0
ASN27-CA	GLY11-CA	0.0
ASN27-CA	MET12-CA	0.0
ASN27-CA	GLY13-CA	0.0
ASN27-CA	LYS14-CA	0.0
ASN27-CA	LYS15-CA	0.0
ASN27-CA	GLY16-CA	0.0
ASN27-CA	GLU17-CA	0.0
ASN27-CA	ILE18-CA	0.0
ASN27-CA	LYS19-CA	0.0
ASN27-CA	ASN20-CA	0.0
ASN27-CA	VAL21-CA	0.0014215042678136598
ASN27-CA	ALA22-CA	-0.006815665840361398
ASN27-CA	ASP23-CA	0.030261969450543803
ASN27-CA	GLY24-CA	0.0
ASN27-CA	TYR25-CA	0.0
ASN27-CA	ALA26-CA	0.0
ASN27-CA	ASN27-CA	0.0
ASN27-CA	ASN28-CA	0.0
ASN27-CA	PHE29-CA	0.0
ASN27-CA	LEU30-CA	0.0
ASN27-CA	PHE31-CA	0.09493256479937315
ASN27-CA	LYS32-CA	-0.011221877573613691
ASN27-CA	GLN33-CA	0.0013175000449390903
ASN27-CA	GLY34-CA	0.00016608336147779168
ASN27-CA	LEU35-CA	-3.5553424122181993e-06
ASN27-CA	ALA36-CA	-0.0019046248935480686
ASN27-CA	ILE37-CA	-0.005496293063752104
ASN27-CA	GLU38-CA	-0.0013293827905422548
ASN27-CA	ALA39-CA	0.0
ASN28-CA	MET1-CA	-0.0002650752627753458
ASN28-CA	LYS2-CA	0.0
ASN28-CA	VAL3-CA	0.0
ASN28-CA	ILE4-CA	0.0
ASN28-CA	PHE5-CA	0.0
ASN28-CA	LEU6-CA	0.0
ASN28-CA	LYS7-CA	0.0
ASN28-CA	ASP8-CA	0.0
ASN28-CA	VAL9-CA	0.0
ASN28-CA	LYS10-CA	0.0
ASN28-CA	GLY11-CA	0.0
ASN28-CA	MET12-CA	0.0
ASN28-CA	GLY13-CA	0.0
ASN28-CA	LYS14-CA	0.0
ASN28-CA	LYS15-CA	0.0
ASN28-CA	GLY16-CA	0.0
ASN28-CA	GLU17-CA	0.0
ASN28-CA	ILE18-CA	0.0
ASN28-CA	LYS19-CA	0.0
ASN28-CA	ASN20-CA	0.0
ASN28-CA	VAL21-CA	0.0
ASN28-CA	ALA22-CA	0.00021777305891736617
ASN28-CA	ASP23-CA	-0.0455346149662969
ASN28-CA	GLY24-CA	-0.018073691899720502
ASN28-CA	TYR25-CA	0.0
ASN28-CA	ALA26-CA	0.0
ASN28-CA	ASN27-CA	0.0
ASN28-CA	ASN28-CA	0.0
ASN28-CA	PHE29-CA	0.0
ASN28-CA	LEU30-CA	0.0
ASN28-CA	PHE31-CA	0.0
ASN28-CA	LYS32-CA	0.07412235126915903
ASN28-CA	GLN33-CA	-0.013780483481151653
ASN28-CA	GLY34-CA	-0.0016835204034386375
ASN28-CA	LEU35-CA	-0.0060888763577576985
ASN28-CA	ALA36-CA	0.0
ASN28-CA	ILE37-CA	0.0
ASN28-CA	GLU38-CA	0.0
ASN28-CA	ALA39-CA	0.0
PHE29-CA	MET1-CA	-0.0013492433735855514
PHE29-CA	LYS2-CA	9.129790237957054e-05
PHE29-CA	VAL3-CA	0.009477345389901262
PHE29-CA	ILE4-CA	0.0
PHE29-CA	PHE5-CA	0.0016305829293045812
PHE29-CA	LEU6-CA	-0.0013038147849560187
PHE29-CA	LYS7-CA	-0.0009340305639988307
PHE29-CA	ASP8-CA	0.0
PHE29-CA	VAL9-CA	0.004920092812662194
PHE29-CA	LYS10-CA	0.0
PHE29-CA	GLY11-CA	0.0
PHE29-CA	MET12-CA	0.0006554640226383301
PHE29-CA	GLY13-CA	0.0
PHE29-CA	LYS14-CA	0.0
PHE29-CA	LYS15-CA	0.0
PHE29-CA	GLY16-CA	0.0
PHE29-CA	GLU17-CA	0.0
PHE29-CA	ILE18-CA	0.0
PHE29-CA	LYS19-CA	0.0
PHE29-CA	ASN20-CA	0.0
PHE29-CA	VAL21-CA	0.017134825316912128
PHE29-CA	ALA22-CA	1.608415335326291e-05
PHE29-CA	ASP23-CA	0.0011281919999386685
PHE29-CA	GLY24-CA	-0.016209874536918762
PHE29-CA	TYR25-CA	0.09456256816407754
PHE29-CA	ALA26-CA	0.0
PHE29-CA	ASN27-CA	0.0
PHE29-CA	ASN28-CA	0.0
PHE29-CA	PHE29-CA	0.0
PHE29-CA	LEU30-CA	0.0
PHE29-CA	PHE31-CA	0.0
PHE29-CA	LYS32-CA	0.0
PHE29-CA	GLN33-CA	-0.03267985982063237
PHE29-CA	GLY34-CA	-0.03066167103349673
PHE29-CA	LEU35-CA	-0.02921935478453292
PHE29-CA	ALA36-CA	0.011050739410791124
PHE29-CA	ILE37-CA	-0.0036740742119171447
PHE29-CA	GLU38-CA	0.0
PHE29-CA	ALA39-CA	0.0
LEU30-CA	MET1-CA	0.0
LEU30-CA	LYS2-CA	0.0
LEU30-CA	VAL3-CA	0.005125012160236492
LEU30-CA	ILE4-CA	0.0008245454653467109
LEU30-CA	PHE5-CA	0.006259049893291647
LEU30-CA	LEU6-CA	0.0015454407417000687
LEU30-CA	LYS7-CA	0.0015363187260390722
LEU30-CA	ASP8-CA	0.0
LEU30-CA	VAL9-CA	0.015334032227830838
LEU30-CA	LYS10-CA	0.0
LEU30-CA	GLY11-CA	0.0
LEU30-CA	MET12-CA	0.0005195802141586789
LEU30-CA	GLY13-CA	0.0
LEU30-CA	LYS14-CA	0.0
LEU30-CA	LYS15-CA	0.0
LEU30-CA	GLY16-CA	0.0
LEU30-CA	GLU17-CA	0.0
LEU30-CA	ILE18-CA	0.0
LEU30-CA	LYS19-CA	0.0
LEU30-CA	ASN20-CA	0.0
LEU30-CA	VAL21-CA	0.0017725832740179334
LEU30-CA	ALA22-CA	0.001340033143689745
LEU30-CA	ASP23-CA	-0.007815291612328286
LEU30-CA	GLY24-CA	0.012751876219442387
LEU30-CA	TYR25-CA	-0.01808746616347947
LEU30-CA	ALA26-CA	-0.08745959536090595
LEU30-CA	ASN27-CA	0.0
LEU30-CA	ASN28-CA	0.0
LEU30-CA	PHE29-CA	0.0
LEU30-CA	LEU30-CA	0.0
LEU30-CA	PHE31-CA	0.0
LEU30-CA	LYS32-CA	0.0
LEU30-CA	GLN33-CA	0.0
LEU30-CA	GLY34-CA	0.03745253668945979
LEU30-CA	LEU35-CA	-0.004476975492158213
LEU30-CA	ALA36-CA	0.12561293763195067
LEU30-CA	ILE37-CA	0.0280680426622772
LEU30-CA	GLU38-CA	0.002357086379508778
LEU30-CA	ALA39-CA	0.0
PHE31-CA	MET1-CA	0.0
PHE31-CA	LYS2-CA	0.0
PHE31-CA	VAL3-CA	-0.005389504058146427
PHE31-CA	ILE4-CA	0.0
PHE31-CA	PHE5-CA	-0.0010728963699720077
PHE31-CA	LEU6-CA	0.0007605006005920779
PHE31-CA	LYS7-CA	0.0
PHE31-CA	ASP8-CA	0.0
PHE31-CA	VAL9-CA	0.0
PHE31-CA	LYS10-CA	0.0
PHE31-CA	GLY11-CA	0.0
PHE31-CA	MET12-CA	0.0
PHE31-CA	GLY13-CA	0.0
PHE31-CA	LYS14-CA	0.0
PHE31-CA	LYS15-CA	0.0
PHE31-CA	GLY16-CA	0.0
PHE31-CA	GLU17-CA	0.0
PHE31-CA	ILE18-CA	0.0
PHE31-CA	LYS19-CA	0.0
PHE31-CA	ASN20-CA	0.0
PHE31-CA	VAL21-CA	0.0
PHE31-CA	ALA22-CA	0.0
PHE31-CA	ASP23-CA	0.00040278989132703363
PHE31-CA	GLY24-CA	-3.461947227008833e-05
PHE31-CA	TYR25-CA	-0.005205087874761163
PHE31-CA	ALA26-CA	0.1534157294459418
PHE31-CA	ASN27-CA	0.09493256479937315
PHE31-CA	ASN28-CA	0.0
PHE31-CA	PHE29-CA	0.0
PHE31-CA	LEU30-CA	0.0
PHE31-CA	PHE31-CA	0.0
PHE31-CA	LYS32-CA	0.0
PHE31-CA	GLN33-CA	0.0
PHE31-CA	GLY34-CA	0.0
PHE31-CA	LEU35-CA	0.009580125196430056
PHE31-CA	ALA36-CA	0.13541413766064228
PHE31-CA	ILE37-CA	0.09508296591858426
PHE31-CA	GLU38-CA	-0.001308150582069434
PHE31-CA	ALA39-CA	0.0
LYS32-CA	MET1-CA	0.0
LYS32-CA	LYS2-CA	0.0
LYS32-CA	VAL3-CA	0.0
LYS32-CA	ILE4-CA	0.0
LYS32-CA	PHE5-CA	0.0
LYS32-CA	LEU6-CA	0.0
LYS32-CA	LYS7-CA	0.0
LYS32-CA	ASP8-CA	0.0
LYS32-CA	VAL9-CA	-0.003047157860133166
LYS32-CA	LYS10-CA	0.0
LYS32-CA	GLY11-CA	0.0
LYS32-CA	MET12-CA	-3.490420529634291e-05
LYS32-CA	GLY13-CA	0.0
LYS32-CA	LYS14-CA	0.0
LYS32-CA	LYS15-CA	0.0
LYS32-CA	GLY16-CA	0.0
LYS32-CA	GLU17-CA	0.0
LYS32-CA	ILE18-CA	0.0
LYS32-CA	LYS19-CA	0.0
LYS32-CA	ASN20-CA	0.0
LYS32-CA	VAL21-CA	0.0
LYS32-CA	ALA22-CA	0.0
LYS32-CA	ASP23-CA	0.0
LYS32-CA	GLY24-CA	0.0
LYS32-CA	TYR25-CA	0.0007733321981339092
LYS32-CA	ALA26-CA	-0.008400645535225397
LYS32-CA	ASN27-CA	-0.011221877573613691
LYS32-CA	ASN28-CA	0.07412235126915903
LYS32-CA	PHE29-CA	0.0
LYS32-CA	LEU30-CA	0.0
LYS32-CA	PHE31-CA	0.0
LYS32-CA	LYS32-CA	0.0
LYS32-CA	GLN33-CA	0.0
LYS32-CA	GLY34-CA	0.0
LYS32-CA	LEU35-CA	0.0
LYS32-CA	ALA36-CA	0.0006126237873644341
LYS32-CA	ILE37-CA	-0.00016510590840888297
LYS32-CA	GLU38-CA	0.0
LYS32-CA	ALA39-CA	0.0
GLN33-CA	MET1-CA	0.0
GLN33-CA	LYS2-CA	0.0
GLN33-CA	VAL3-CA	0.0
GLN33-CA	ILE4-CA	0.0
GLN33-CA	PHE5-CA	0.006947419530201737
GLN33-CA	LEU6-CA	0.005594160799336834
GLN33-CA	LYS7-CA	0.0057237888379039785
GLN33-CA	ASP8-CA	-5.51505352113119e-05
GLN33-CA	VAL9-CA	0.005166165968863434
GLN33-CA	LYS10-CA	0.0
GLN33-CA	GLY11-CA	0.0
GLN33-CA	MET12-CA	0.0
GLN33-CA	GLY13-CA	0.0
GLN33-CA	LYS14-CA	0.0
GLN33-CA	LYS15-CA	0.0
GLN33-CA	GLY16-CA	0.0
GLN33-CA	GLU17-CA	0.0
GLN33-CA	ILE18-CA	0.0
GLN33-CA	LYS19-CA	0.0
GLN33-CA	ASN20-CA	0.0
GLN33-CA	VAL21-CA	0.0
GLN33-CA	ALA22-CA	0.0
GLN33-CA	ASP23-CA	0.0
GLN33-CA	GLY24-CA	0.0
GLN33-CA	TYR25-CA	0.0
GLN33-CA	ALA26-CA	0.0001276720883112844
GLN33-CA	ASN27-CA	0.0013175000449390903
GLN33-CA	ASN28-CA	-0.013780483481151653
GLN33-CA	PHE29-CA	-0.03267985982063237
GLN33-CA	LEU30-CA	0.0
GLN33-CA	PHE31-CA	0.0
GLN33-CA	LYS32-CA	0.0
GLN33-CA	GLN33-CA	0.0
GLN33-CA	GLY34-CA	0.0
GLN33-CA	LEU35-CA	0.0
GLN33-CA	ALA36-CA	0.0
GLN33-CA	ILE37-CA	5.6321383964676024e-05
GLN33-CA	GLU38-CA	0.0
GLN33-CA	ALA39-CA	0.0
GLY34-CA	MET1-CA	0.0
GLY34-CA	LYS2-CA	0.0
GLY34-CA	VAL3-CA	0.0003414638183696405
GLY34-CA	ILE4-CA	-0.010160258366692432
GLY34-CA	PHE5-CA	-0.06827514541702256
GLY34-CA	LEU6-CA	-0.0827140614025879
GLY34-CA	LYS7-CA	-0.060865811570378264
GLY34-CA	ASP8-CA	0.020693682265827816
GLY34-CA	VAL9-CA	-0.008294914463037466
GLY34-CA	LYS10-CA	0.0
GLY34-CA	GLY11-CA	0.0
GLY34-CA	MET12-CA	-0.0024887813690248617
GLY34-CA	GLY13-CA	-0.003903251920689613
GLY34-CA	LYS14-CA	4.890452294514438e-05
GLY34-CA	LYS15-CA	-0.003302820630265245
GLY34-CA	GLY16-CA	0.0
GLY34-CA	GLU17-CA	0.0
GLY34-CA	ILE18-CA	0.0
GLY34-CA	LYS19-CA	0.0
GLY34-CA	ASN20-CA	0.0
GLY34-CA	VAL21-CA	0.0
GLY34-CA	ALA22-CA	0.0
GLY34-CA	ASP23-CA	0.0
GLY34-CA	GLY24-CA	0.0
GLY34-CA	TYR25-CA	0.0
GLY34-CA	ALA26-CA	-0.00020774326292399554
GLY34-CA	ASN27-CA	0.00016608336147779168
GLY34-CA	ASN28-CA	-0.0016835204034386375
GLY34-CA	PHE29-CA	-0.03066167103349673
GLY34-CA	LEU30-CA	0.03745253668945979
GLY34-CA	PHE31-CA	0.0
GLY34-CA	LYS32-CA	0.0
GLY34-CA	GLN33-CA	0.0
GLY34-CA	GLY34-CA	0.0
GLY34-CA	LEU35-CA	0.0
GLY34-CA	ALA36-CA	0.0
GLY34-CA	ILE37-CA	0.0
GLY34-CA	GLU38-CA	0.0
GLY34-CA	ALA39-CA	0.0
LEU35-CA	MET1-CA	0.0
LEU35-CA	LYS2-CA	-0.0005967855192417597
LEU35-CA	VAL3-CA	-0.01945459458338253
LEU35-CA	ILE4-CA	-0.09028501389952764
LEU35-CA	PHE5-CA	0.1828216128055601
LEU35-CA	LEU6-CA	0.17384805537612918
LEU35-CA	LYS7-CA	0.0151391718310947
LEU35-CA	ASP8-CA	-0.02008651660076369
LEU35-CA	VAL9-CA	0.006180349775246553
LEU35-CA	LYS10-CA	0.0
LEU35-CA	GLY11-CA	0.0
LEU35-CA	MET12-CA	8.652581131141465e-05
LEU35-CA	GLY13-CA	-0.0038144618049574947
LEU35-CA	LYS14-CA	-2.279541999688795e-05
LEU35-CA	LYS15-CA	-0.00042796657253484777
LEU35-CA	GLY16-CA	-0.010369042113401165
LEU35-CA	GLU17-CA	-0.00519708338520332
LEU35-CA	ILE18-CA	-0.0010268205984708672
LEU35-CA	LYS19-CA	-0.0008327134970034302
LEU35-CA	ASN20-CA	0.0
LEU35-CA	VAL21-CA	-0.0026932276448198597
LEU35-CA	ALA22-CA	0.0
LEU35-CA	ASP23-CA	0.0
LEU35-CA	GLY24-CA	0.0
LEU35-CA	TYR25-CA	-0.006007916545326175
LEU35-CA	ALA26-CA	-0.000920453345837847
LEU35-CA	ASN27-CA	-3.5553424122181993e-06
LEU35-CA	ASN28-CA	-0.0060888763577576985
LEU35-CA	PHE29-CA	-0.02921935478453292
LEU35-CA	LEU30-CA	-0.004476975492158213
LEU35-CA	PHE31-CA	0.009580125196430056
LEU35-CA	LYS32-CA	0.0
LEU35-CA	GLN33-CA	0.0
LEU35-CA	GLY34-CA	0.0
LEU35-CA	LEU35-CA	0.0
LEU35-CA	ALA36-CA	0.0
LEU35-CA	ILE37-CA	0.0
LEU35-CA	GLU38-CA	0.0
LEU35-CA	ALA39-CA	-0.0021475466437017587
ALA36-CA	MET1-CA	-0.00043430764587173
ALA36-CA	LYS2-CA	-0.007085005844583607
ALA36-CA	VAL3-CA	0.03863566042793991
ALA36-CA	ILE4-CA	0.05783591143340344
ALA36-CA	PHE5-CA	0.0017345913012945802
ALA36-CA	LEU6-CA	0.04763262017529541
ALA36-CA	LYS7-CA	-0.031142228699254475
ALA36-CA	ASP8-CA	-0.0027010797399267057
ALA36-CA	VAL9-CA	-0.007892030262847762
ALA36-CA	LYS10-CA	0.0
ALA36-CA	GLY11-CA	0.0
ALA36-CA	MET12-CA	0.0
ALA36-CA	GLY13-CA	-0.006593417650173201
ALA36-CA	LYS14-CA	-0.0003114875975589425
ALA36-CA	LYS15-CA	-0.0014060989423194225
ALA36-CA	GLY16-CA	-0.005804200901116651
ALA36-CA	GLU17-CA	0.0005889422845228788
ALA36-CA	ILE18-CA	0.0014789165009475407
ALA36-CA	LYS19-CA	-0.0021533867143768643
ALA36-CA	ASN20-CA	0.0
ALA36-CA	VAL21-CA	-4.988859593784918e-05
ALA36-CA	ALA22-CA	0.0
ALA36-CA	ASP23-CA	0.0
ALA36-CA	GLY24-CA	0.0
ALA36-CA	TYR25-CA	0.0
ALA36-CA	ALA26-CA	-0.018211894510305277
ALA36-CA	ASN27-CA	-0.0019046248935480686
ALA36-CA	ASN28-CA	0.0
ALA36-CA	PHE29-CA	0.011050739410791124
ALA36-CA	LEU30-CA	0.12561293763195067
ALA36-CA	PHE31-CA	0.13541413766064228
ALA36-CA	LYS32-CA	0.0006126237873644341
ALA36-CA	GLN33-CA	0.0
ALA36-CA	GLY34-CA	0.0
ALA36-CA	LEU35-CA	0.0
ALA36-CA	ALA36-CA	0.0
ALA36-CA	ILE37-CA	0.0
ALA36-CA	GLU38-CA	0.0
ALA36-CA	ALA39-CA	0.0
ILE37-CA	MET1-CA	-0.0551961000615891
ILE37-CA	LYS2-CA	-0.08417473025274057
ILE37-CA	VAL3-CA	0.34390953729642887
ILE37-CA	ILE4-CA	0.08130511889007722
ILE37-CA	PHE5-CA	0.10240590649103885
ILE37-CA	LEU6-CA	0.049756623136339814
ILE37-CA	LYS7-CA	4.603237374260748e-05
ILE37-CA	ASP8-CA	0.0
ILE37-CA	VAL9-CA	0.0
ILE37-CA	LYS10-CA	0.0
ILE37-CA	GLY11-CA	0.0
ILE37-CA	MET12-CA	0.0
ILE37-CA	GLY13-CA	0.0
ILE37-CA	LYS14-CA	0.0
ILE37-CA	LYS15-CA	0.0
ILE37-CA	GLY16-CA	0.0009856263207589087
ILE37-CA	GLU17-CA	0.0
ILE37-CA	ILE18-CA	-0.0045234538774758
ILE37-CA	LYS19-CA	0.0009096995637043549
ILE37-CA	ASN20-CA	-0.0002050535211695824
ILE37-CA	VAL21-CA	-9.655809318951531e-06
ILE37-CA	ALA22-CA	0.0
ILE37-CA	ASP23-CA	-0.00013670192646265679
ILE37-CA	GLY24-CA	0.0
ILE37-CA	TYR25-CA	0.0
ILE37-CA	ALA26-CA	0.004769170067217742
ILE37-CA	ASN27-CA	-0.005496293063752104
ILE37-CA	ASN28-CA	0.0
ILE37-CA	PHE29-CA	-0.0036740742119171447
ILE37-CA	LEU30-CA	0.0280680426622772
ILE37-CA	PHE31-CA	0.09508296591858426
ILE37-CA	LYS32-CA	-0.00016510590840888297
ILE37-CA	GLN33-CA	5.6321383964676024e-05
ILE37-CA	GLY34-CA	0.0
ILE37-CA	LEU35-CA	0.0
ILE37-CA	ALA36-CA	0.0
ILE37-CA	ILE37-CA	0.0
ILE37-CA	GLU38-CA	0.0
ILE37-CA	ALA39-CA	0.0
GLU38-CA	MET1-CA	0.014177204520584989
GLU38-CA	LYS2-CA	-0.09403535703088198
GLU38-CA	VAL3-CA	-0.22951019279580576
GLU38-CA	ILE4-CA	0.01789502205490976
GLU38-CA	PHE5-CA	-0.001750727276885647
GLU38-CA	LEU6-CA	-0.014569246596299082
GLU38-CA	LYS7-CA	0.0
GLU38-CA	ASP8-CA	0.0
GLU38-CA	VAL9-CA	0.0
GLU38-CA	LYS10-CA	0.0
GLU38-CA	GLY11-CA	0.0
GLU38-CA	MET12-CA	0.0
GLU38-CA	GLY13-CA	0.0
GLU38-CA	LYS14-CA	0.0
GLU38-CA	LYS15-CA	0.0
GLU38-CA	GLY16-CA	0.0
GLU38-CA	GLU17-CA	0.0
GLU38-CA	ILE18-CA	-0.00815781623465045
GLU38-CA	LYS19-CA	-0.010173451649539955
GLU38-CA	ASN20-CA	-0.00022464307797385617
GLU38-CA	VAL21-CA	-0.0004228848716534962
GLU38-CA	ALA22-CA	0.0
GLU38-CA	ASP23-CA	0.00025833128790076425
GLU38-CA	GLY24-CA	0.0
GLU38-CA	TYR25-CA	0.0
GLU38-CA	ALA26-CA	0.0009100104402866835
GLU38-CA	ASN27-CA	-0.0013293827905422548
GLU38-CA	ASN28-CA	0.0
GLU38-CA	PHE29-CA	0.0
GLU38-CA	LEU30-CA	0.002357086379508778
GLU38-CA	PHE31-CA	-0.001308150582069434
GLU38-CA	LYS32-CA	0.0
GLU38-CA	GLN33-CA	0.0
GLU38-CA	GLY34-CA	0.0
GLU38-CA	LEU35-CA	0.0
GLU38-CA	ALA36-CA	0.0
GLU38-CA	ILE37-CA	0.0
GLU38-CA	GLU38-CA	0.0
GLU38-CA	ALA39-CA	0.0
ALA39-CA	MET1-CA	-0.04908150232279212
ALA39-CA	LYS2-CA	0.07877006232953372
ALA39-CA	VAL3-CA	0.005984919963979101
ALA39-CA	ILE4-CA	0.08044174541999108
ALA39-CA	PHE5-CA	-0.0025034010951775687
ALA39-CA	LEU6-CA	-0.012328897655606852
ALA39-CA	LYS7-CA	0.0
ALA39-CA	ASP8-CA	0.0
ALA39-CA	VAL9-CA	0.0
ALA39-CA	LYS10-CA	0.0
ALA39-CA	GLY11-CA	0.0
ALA39-CA	MET12-CA	0.0
ALA39-CA	GLY13-CA	0.0
ALA39-CA	LYS14-CA	0.0
ALA39-CA	LYS15-CA	0.0
ALA39-CA	GLY16-CA	0.0005432490268791335
ALA39-CA	GLU17-CA	-0.0007621099732409409
ALA39-CA	ILE18-CA	0.02630147560485421
ALA39-CA	LYS19-CA	-0.00695728835583624
ALA39-CA	ASN20-CA	0.0026059192665351004
ALA39-CA	VAL21-CA	0.0
ALA39-CA	ALA22-CA	0.0
ALA39-CA	ASP23-CA	0.0
ALA39-CA	GLY24-CA	0.0
ALA39-CA	TYR25-CA	0.0
ALA39-CA	ALA26-CA	0.0
ALA39-CA	ASN27-CA	0.0
ALA39-CA	ASN28-CA	0.0
ALA39-CA	PHE29-CA	0.0
ALA39-CA	LEU30-CA	0.0
ALA39-CA	PHE31-CA	0.0
ALA39-CA	LYS32-CA	0.0
ALA39-CA	GLN33-CA	0.0
ALA39-CA	GLY34-CA	0.0
ALA39-CA	LEU35-CA	-0.0021475466437017587
ALA39-CA	ALA36-CA	0.0
ALA39-CA	ILE37-CA	0.0
ALA39-CA	GLU38-CA	0.0
ALA39-CA	ALA39-CA	0.0
