# Supplementary material for: Peering inside the black box by learning the relevance of many-body functions in neural network potentials
Source: Nat Commun. 2025 Nov 10;16:9898. doi: 10.1038/s41467-025-65863-0 (PMC12603069; doi:10.1038/s41467-025-65863-0)
Supplement: Supplementary file 15 — Source Data Fig 5 [file 41467_2025_65863_MOESM15_ESM.zip › fig_5_ntl9_WT_contact_map/ntl9_folded_contact_map.csv]

res_i	res_j	Relevance
MET1-CA	MET1-CA	0.0
MET1-CA	LYS2-CA	0.0
MET1-CA	VAL3-CA	0.0
MET1-CA	ILE4-CA	0.0
MET1-CA	PHE5-CA	0.0
MET1-CA	LEU6-CA	0.0
MET1-CA	LYS7-CA	0.0
MET1-CA	ASP8-CA	0.0
MET1-CA	VAL9-CA	0.0
MET1-CA	LYS10-CA	0.0
MET1-CA	GLY11-CA	0.0
MET1-CA	MET12-CA	0.0
MET1-CA	GLY13-CA	0.0
MET1-CA	LYS14-CA	0.0
MET1-CA	LYS15-CA	0.0
MET1-CA	GLY16-CA	0.0
MET1-CA	GLU17-CA	0.0
MET1-CA	ILE18-CA	-0.0014613648377194244
MET1-CA	LYS19-CA	-0.011137155766994056
MET1-CA	ASN20-CA	-0.02022719221562852
MET1-CA	VAL21-CA	-0.10301839369703884
MET1-CA	ALA22-CA	-0.10583948172029523
MET1-CA	ASP23-CA	-0.04909762828751809
MET1-CA	GLY24-CA	-0.00974410003075447
MET1-CA	TYR25-CA	-0.0024547510795482983
MET1-CA	ALA26-CA	-0.030650530397816844
MET1-CA	ASN27-CA	0.0002751615436663961
MET1-CA	ASN28-CA	0.0
MET1-CA	PHE29-CA	0.0
MET1-CA	LEU30-CA	0.0
MET1-CA	PHE31-CA	0.0
MET1-CA	LYS32-CA	0.0
MET1-CA	GLN33-CA	0.0
MET1-CA	GLY34-CA	0.0
MET1-CA	LEU35-CA	0.0
MET1-CA	ALA36-CA	0.0
MET1-CA	ILE37-CA	-0.0005271615602153541
MET1-CA	GLU38-CA	-0.026913912145641917
MET1-CA	ALA39-CA	0.01424948279868452
LYS2-CA	MET1-CA	0.0
LYS2-CA	LYS2-CA	0.0
LYS2-CA	VAL3-CA	0.0
LYS2-CA	ILE4-CA	0.0
LYS2-CA	PHE5-CA	0.0
LYS2-CA	LEU6-CA	0.0
LYS2-CA	LYS7-CA	0.0
LYS2-CA	ASP8-CA	0.0
LYS2-CA	VAL9-CA	0.0
LYS2-CA	LYS10-CA	0.0
LYS2-CA	GLY11-CA	0.0
LYS2-CA	MET12-CA	0.0
LYS2-CA	GLY13-CA	0.0
LYS2-CA	LYS14-CA	0.0
LYS2-CA	LYS15-CA	0.0
LYS2-CA	GLY16-CA	0.0
LYS2-CA	GLU17-CA	-0.00013888402336361143
LYS2-CA	ILE18-CA	-0.04128074523837313
LYS2-CA	LYS19-CA	-0.11097821024459335
LYS2-CA	ASN20-CA	-0.012874719230148912
LYS2-CA	VAL21-CA	-0.04839171945254748
LYS2-CA	ALA22-CA	-0.006456857422452944
LYS2-CA	ASP23-CA	0.004677322086130546
LYS2-CA	GLY24-CA	0.0
LYS2-CA	TYR25-CA	0.0
LYS2-CA	ALA26-CA	-0.0003452662658247758
LYS2-CA	ASN27-CA	0.0
LYS2-CA	ASN28-CA	0.0
LYS2-CA	PHE29-CA	0.0
LYS2-CA	LEU30-CA	0.0
LYS2-CA	PHE31-CA	0.0
LYS2-CA	LYS32-CA	0.0
LYS2-CA	GLN33-CA	0.0
LYS2-CA	GLY34-CA	0.0
LYS2-CA	LEU35-CA	0.0
LYS2-CA	ALA36-CA	-7.322332091407963e-05
LYS2-CA	ILE37-CA	-0.0032147951934607733
LYS2-CA	GLU38-CA	-0.01897348905099534
LYS2-CA	ALA39-CA	-0.10057866302241666
VAL3-CA	MET1-CA	0.0
VAL3-CA	LYS2-CA	0.0
VAL3-CA	VAL3-CA	0.0
VAL3-CA	ILE4-CA	0.0
VAL3-CA	PHE5-CA	0.0
VAL3-CA	LEU6-CA	0.0
VAL3-CA	LYS7-CA	0.0
VAL3-CA	ASP8-CA	0.0
VAL3-CA	VAL9-CA	0.0
VAL3-CA	LYS10-CA	0.0
VAL3-CA	GLY11-CA	0.0
VAL3-CA	MET12-CA	0.0
VAL3-CA	GLY13-CA	0.0012486900980516538
VAL3-CA	LYS14-CA	0.0
VAL3-CA	LYS15-CA	0.0
VAL3-CA	GLY16-CA	0.001348087691535388
VAL3-CA	GLU17-CA	-0.011136119752414686
VAL3-CA	ILE18-CA	-0.10684453125027744
VAL3-CA	LYS19-CA	-0.14330607762130967
VAL3-CA	ASN20-CA	-0.03150010230824592
VAL3-CA	VAL21-CA	-0.07937805805860307
VAL3-CA	ALA22-CA	0.0014908531500913284
VAL3-CA	ASP23-CA	2.2845508533312806e-05
VAL3-CA	GLY24-CA	0.0
VAL3-CA	TYR25-CA	1.005032813729225e-06
VAL3-CA	ALA26-CA	-0.003534726297593238
VAL3-CA	ASN27-CA	0.0009060621589706166
VAL3-CA	ASN28-CA	0.0
VAL3-CA	PHE29-CA	0.0
VAL3-CA	LEU30-CA	-0.009381875026121447
VAL3-CA	PHE31-CA	0.005389504058146427
VAL3-CA	LYS32-CA	0.0
VAL3-CA	GLN33-CA	0.0
VAL3-CA	GLY34-CA	0.0
VAL3-CA	LEU35-CA	-0.0012033601707143351
VAL3-CA	ALA36-CA	-0.1274169883618015
VAL3-CA	ILE37-CA	-0.11692765504311638
VAL3-CA	GLU38-CA	0.20281019274902973
VAL3-CA	ALA39-CA	-0.02082549988235769
ILE4-CA	MET1-CA	0.0
ILE4-CA	LYS2-CA	0.0
ILE4-CA	VAL3-CA	0.0
ILE4-CA	ILE4-CA	0.0
ILE4-CA	PHE5-CA	0.0
ILE4-CA	LEU6-CA	0.0
ILE4-CA	LYS7-CA	0.0
ILE4-CA	ASP8-CA	-0.00015482610679732977
ILE4-CA	VAL9-CA	0.0
ILE4-CA	LYS10-CA	0.0
ILE4-CA	GLY11-CA	0.0
ILE4-CA	MET12-CA	0.0
ILE4-CA	GLY13-CA	-0.02035334590950236
ILE4-CA	LYS14-CA	-0.004057188297726512
ILE4-CA	LYS15-CA	-0.042544124204192714
ILE4-CA	GLY16-CA	-0.030165460678358614
ILE4-CA	GLU17-CA	-0.13383905071950722
ILE4-CA	ILE18-CA	0.06387146064917033
ILE4-CA	LYS19-CA	-0.06525411387860913
ILE4-CA	ASN20-CA	-0.001313113418200018
ILE4-CA	VAL21-CA	0.0002997510726724855
ILE4-CA	ALA22-CA	0.0
ILE4-CA	ASP23-CA	0.0
ILE4-CA	GLY24-CA	0.0
ILE4-CA	TYR25-CA	0.0
ILE4-CA	ALA26-CA	0.0
ILE4-CA	ASN27-CA	0.0
ILE4-CA	ASN28-CA	0.0
ILE4-CA	PHE29-CA	0.0
ILE4-CA	LEU30-CA	-0.0011508724036818486
ILE4-CA	PHE31-CA	0.0
ILE4-CA	LYS32-CA	0.0
ILE4-CA	GLN33-CA	0.0
ILE4-CA	GLY34-CA	0.0
ILE4-CA	LEU35-CA	-0.01949051122596899
ILE4-CA	ALA36-CA	-0.14928952088271216
ILE4-CA	ILE37-CA	-0.14423929012918962
ILE4-CA	GLU38-CA	-0.05877718400010963
ILE4-CA	ALA39-CA	-0.08854822805724324
PHE5-CA	MET1-CA	0.0
PHE5-CA	LYS2-CA	0.0
PHE5-CA	VAL3-CA	0.0
PHE5-CA	ILE4-CA	0.0
PHE5-CA	PHE5-CA	0.0
PHE5-CA	LEU6-CA	0.0
PHE5-CA	LYS7-CA	0.0
PHE5-CA	ASP8-CA	0.0
PHE5-CA	VAL9-CA	-0.005818603679401235
PHE5-CA	LYS10-CA	0.0
PHE5-CA	GLY11-CA	0.0
PHE5-CA	MET12-CA	0.0085846165221959
PHE5-CA	GLY13-CA	-0.028300412964216547
PHE5-CA	LYS14-CA	-0.02217080895709671
PHE5-CA	LYS15-CA	-0.08936333579667917
PHE5-CA	GLY16-CA	-0.08476008055938564
PHE5-CA	GLU17-CA	-0.12242276100455456
PHE5-CA	ILE18-CA	-0.06738040907043796
PHE5-CA	LYS19-CA	0.03363632348889496
PHE5-CA	ASN20-CA	8.317231464027801e-05
PHE5-CA	VAL21-CA	0.0
PHE5-CA	ALA22-CA	0.0
PHE5-CA	ASP23-CA	0.0
PHE5-CA	GLY24-CA	0.0
PHE5-CA	TYR25-CA	0.0
PHE5-CA	ALA26-CA	2.669315249393487e-06
PHE5-CA	ASN27-CA	0.0
PHE5-CA	ASN28-CA	0.0
PHE5-CA	PHE29-CA	0.0
PHE5-CA	LEU30-CA	-0.007083237030707001
PHE5-CA	PHE31-CA	0.0010728963699720077
PHE5-CA	LYS32-CA	0.0
PHE5-CA	GLN33-CA	0.0
PHE5-CA	GLY34-CA	0.006227857926354402
PHE5-CA	LEU35-CA	-0.04729265812695758
PHE5-CA	ALA36-CA	-0.045258929987267035
PHE5-CA	ILE37-CA	-0.10137959332228093
PHE5-CA	GLU38-CA	0.0026282849419133835
PHE5-CA	ALA39-CA	0.004608910597502589
LEU6-CA	MET1-CA	0.0
LEU6-CA	LYS2-CA	0.0
LEU6-CA	VAL3-CA	0.0
LEU6-CA	ILE4-CA	0.0
LEU6-CA	PHE5-CA	0.0
LEU6-CA	LEU6-CA	0.0
LEU6-CA	LYS7-CA	0.0
LEU6-CA	ASP8-CA	0.0
LEU6-CA	VAL9-CA	0.0
LEU6-CA	LYS10-CA	0.0
LEU6-CA	GLY11-CA	0.0
LEU6-CA	MET12-CA	0.0
LEU6-CA	GLY13-CA	-0.01623275806205031
LEU6-CA	LYS14-CA	-0.003977144336843708
LEU6-CA	LYS15-CA	-0.0857138034302352
LEU6-CA	GLY16-CA	-0.034646113998530834
LEU6-CA	GLU17-CA	-0.009839928855508617
LEU6-CA	ILE18-CA	-0.0009804610269936213
LEU6-CA	LYS19-CA	0.0
LEU6-CA	ASN20-CA	0.0
LEU6-CA	VAL21-CA	0.0
LEU6-CA	ALA22-CA	0.0
LEU6-CA	ASP23-CA	0.0
LEU6-CA	GLY24-CA	0.0
LEU6-CA	TYR25-CA	0.0
LEU6-CA	ALA26-CA	0.0
LEU6-CA	ASN27-CA	0.0
LEU6-CA	ASN28-CA	0.0
LEU6-CA	PHE29-CA	0.0
LEU6-CA	LEU30-CA	-0.003440429313511634
LEU6-CA	PHE31-CA	-0.0007605006005920779
LEU6-CA	LYS32-CA	0.0
LEU6-CA	GLN33-CA	0.0
LEU6-CA	GLY34-CA	0.000913304679691862
LEU6-CA	LEU35-CA	-0.1315495766596541
LEU6-CA	ALA36-CA	-0.08410850055124683
LEU6-CA	ILE37-CA	-0.05069527578115185
LEU6-CA	GLU38-CA	-0.0010742398728031041
LEU6-CA	ALA39-CA	0.0
LYS7-CA	MET1-CA	0.0
LYS7-CA	LYS2-CA	0.0
LYS7-CA	VAL3-CA	0.0
LYS7-CA	ILE4-CA	0.0
LYS7-CA	PHE5-CA	0.0
LYS7-CA	LEU6-CA	0.0
LYS7-CA	LYS7-CA	0.0
LYS7-CA	ASP8-CA	0.0
LYS7-CA	VAL9-CA	0.0
LYS7-CA	LYS10-CA	0.0
LYS7-CA	GLY11-CA	0.0
LYS7-CA	MET12-CA	7.392618343661691e-06
LYS7-CA	GLY13-CA	-0.0197468900906415
LYS7-CA	LYS14-CA	-0.034086365693701735
LYS7-CA	LYS15-CA	-0.049486451626307826
LYS7-CA	GLY16-CA	-0.005540146582919192
LYS7-CA	GLU17-CA	-0.00589520150245258
LYS7-CA	ILE18-CA	0.0
LYS7-CA	LYS19-CA	0.0
LYS7-CA	ASN20-CA	0.0
LYS7-CA	VAL21-CA	0.0
LYS7-CA	ALA22-CA	0.0
LYS7-CA	ASP23-CA	0.0
LYS7-CA	GLY24-CA	0.0
LYS7-CA	TYR25-CA	0.0
LYS7-CA	ALA26-CA	0.0
LYS7-CA	ASN27-CA	0.0
LYS7-CA	ASN28-CA	0.0
LYS7-CA	PHE29-CA	0.0
LYS7-CA	LEU30-CA	-0.0015363187260390722
LYS7-CA	PHE31-CA	0.0
LYS7-CA	LYS32-CA	0.0
LYS7-CA	GLN33-CA	0.00040721801143068565
LYS7-CA	GLY34-CA	-0.010569054102571585
LYS7-CA	LEU35-CA	-0.010894635366730654
LYS7-CA	ALA36-CA	0.03138530256324827
LYS7-CA	ILE37-CA	-4.603237374260748e-05
LYS7-CA	GLU38-CA	0.0
LYS7-CA	ALA39-CA	0.0
ASP8-CA	MET1-CA	0.0
ASP8-CA	LYS2-CA	0.0
ASP8-CA	VAL3-CA	0.0
ASP8-CA	ILE4-CA	-0.00015482610679732977
ASP8-CA	PHE5-CA	0.0
ASP8-CA	LEU6-CA	0.0
ASP8-CA	LYS7-CA	0.0
ASP8-CA	ASP8-CA	0.0
ASP8-CA	VAL9-CA	0.0
ASP8-CA	LYS10-CA	0.0
ASP8-CA	GLY11-CA	0.0
ASP8-CA	MET12-CA	0.03586969072307511
ASP8-CA	GLY13-CA	0.01027427258097191
ASP8-CA	LYS14-CA	0.0008184669076854334
ASP8-CA	LYS15-CA	-0.014405986137808214
ASP8-CA	GLY16-CA	0.001958413832545203
ASP8-CA	GLU17-CA	-0.0007996275970605316
ASP8-CA	ILE18-CA	0.0
ASP8-CA	LYS19-CA	0.0
ASP8-CA	ASN20-CA	0.0
ASP8-CA	VAL21-CA	0.0
ASP8-CA	ALA22-CA	0.0
ASP8-CA	ASP23-CA	0.0
ASP8-CA	GLY24-CA	0.0
ASP8-CA	TYR25-CA	0.0
ASP8-CA	ALA26-CA	0.0
ASP8-CA	ASN27-CA	0.0
ASP8-CA	ASN28-CA	0.0
ASP8-CA	PHE29-CA	0.0
ASP8-CA	LEU30-CA	0.0
ASP8-CA	PHE31-CA	0.0
ASP8-CA	LYS32-CA	0.0
ASP8-CA	GLN33-CA	0.0
ASP8-CA	GLY34-CA	0.0
ASP8-CA	LEU35-CA	0.014234951903017646
ASP8-CA	ALA36-CA	0.0027010797399267057
ASP8-CA	ILE37-CA	0.0
ASP8-CA	GLU38-CA	0.0
ASP8-CA	ALA39-CA	0.0
VAL9-CA	MET1-CA	0.0
VAL9-CA	LYS2-CA	0.0
VAL9-CA	VAL3-CA	0.0
VAL9-CA	ILE4-CA	0.0
VAL9-CA	PHE5-CA	-0.005818603679401235
VAL9-CA	LEU6-CA	0.0
VAL9-CA	LYS7-CA	0.0
VAL9-CA	ASP8-CA	0.0
VAL9-CA	VAL9-CA	0.0
VAL9-CA	LYS10-CA	0.0
VAL9-CA	GLY11-CA	0.0
VAL9-CA	MET12-CA	0.0
VAL9-CA	GLY13-CA	-0.0008972232016276393
VAL9-CA	LYS14-CA	-0.09787418240023271
VAL9-CA	LYS15-CA	-0.009567576564721491
VAL9-CA	GLY16-CA	0.0
VAL9-CA	GLU17-CA	0.0
VAL9-CA	ILE18-CA	0.0
VAL9-CA	LYS19-CA	0.0
VAL9-CA	ASN20-CA	0.0
VAL9-CA	VAL21-CA	0.0
VAL9-CA	ALA22-CA	0.0
VAL9-CA	ASP23-CA	0.0
VAL9-CA	GLY24-CA	0.0
VAL9-CA	TYR25-CA	0.0
VAL9-CA	ALA26-CA	0.0
VAL9-CA	ASN27-CA	0.0
VAL9-CA	ASN28-CA	0.0
VAL9-CA	PHE29-CA	3.8993075719162396e-05
VAL9-CA	LEU30-CA	-0.015334032227830838
VAL9-CA	PHE31-CA	0.0
VAL9-CA	LYS32-CA	0.0
VAL9-CA	GLN33-CA	0.0
VAL9-CA	GLY34-CA	0.0
VAL9-CA	LEU35-CA	-0.01474456737980745
VAL9-CA	ALA36-CA	0.007892030262847762
VAL9-CA	ILE37-CA	0.0
VAL9-CA	GLU38-CA	0.0
VAL9-CA	ALA39-CA	0.0
LYS10-CA	MET1-CA	0.0
LYS10-CA	LYS2-CA	0.0
LYS10-CA	VAL3-CA	0.0
LYS10-CA	ILE4-CA	0.0
LYS10-CA	PHE5-CA	0.0
LYS10-CA	LEU6-CA	0.0
LYS10-CA	LYS7-CA	0.0
LYS10-CA	ASP8-CA	0.0
LYS10-CA	VAL9-CA	0.0
LYS10-CA	LYS10-CA	0.0
LYS10-CA	GLY11-CA	0.0
LYS10-CA	MET12-CA	0.0
LYS10-CA	GLY13-CA	0.0
LYS10-CA	LYS14-CA	-0.007562712178031461
LYS10-CA	LYS15-CA	-5.811076441522542e-05
LYS10-CA	GLY16-CA	0.0
LYS10-CA	GLU17-CA	0.0
LYS10-CA	ILE18-CA	0.0
LYS10-CA	LYS19-CA	0.0
LYS10-CA	ASN20-CA	0.0
LYS10-CA	VAL21-CA	0.0
LYS10-CA	ALA22-CA	0.0
LYS10-CA	ASP23-CA	0.0
LYS10-CA	GLY24-CA	0.0
LYS10-CA	TYR25-CA	0.0
LYS10-CA	ALA26-CA	0.0
LYS10-CA	ASN27-CA	0.0
LYS10-CA	ASN28-CA	0.0
LYS10-CA	PHE29-CA	0.0
LYS10-CA	LEU30-CA	0.0
LYS10-CA	PHE31-CA	0.0
LYS10-CA	LYS32-CA	0.0
LYS10-CA	GLN33-CA	0.0
LYS10-CA	GLY34-CA	0.0
LYS10-CA	LEU35-CA	0.0
LYS10-CA	ALA36-CA	0.0
LYS10-CA	ILE37-CA	0.0
LYS10-CA	GLU38-CA	0.0
LYS10-CA	ALA39-CA	0.0
GLY11-CA	MET1-CA	0.0
GLY11-CA	LYS2-CA	0.0
GLY11-CA	VAL3-CA	0.0
GLY11-CA	ILE4-CA	0.0
GLY11-CA	PHE5-CA	0.0
GLY11-CA	LEU6-CA	0.0
GLY11-CA	LYS7-CA	0.0
GLY11-CA	ASP8-CA	0.0
GLY11-CA	VAL9-CA	0.0
GLY11-CA	LYS10-CA	0.0
GLY11-CA	GLY11-CA	0.0
GLY11-CA	MET12-CA	0.0
GLY11-CA	GLY13-CA	0.0
GLY11-CA	LYS14-CA	0.0
GLY11-CA	LYS15-CA	0.0
GLY11-CA	GLY16-CA	0.0
GLY11-CA	GLU17-CA	0.0
GLY11-CA	ILE18-CA	0.0
GLY11-CA	LYS19-CA	0.0
GLY11-CA	ASN20-CA	0.0
GLY11-CA	VAL21-CA	0.0
GLY11-CA	ALA22-CA	0.0
GLY11-CA	ASP23-CA	0.0
GLY11-CA	GLY24-CA	0.0
GLY11-CA	TYR25-CA	0.0
GLY11-CA	ALA26-CA	0.0
GLY11-CA	ASN27-CA	0.0
GLY11-CA	ASN28-CA	0.0
GLY11-CA	PHE29-CA	0.0
GLY11-CA	LEU30-CA	0.0
GLY11-CA	PHE31-CA	0.0
GLY11-CA	LYS32-CA	0.0
GLY11-CA	GLN33-CA	0.0
GLY11-CA	GLY34-CA	0.0
GLY11-CA	LEU35-CA	0.0
GLY11-CA	ALA36-CA	0.0
GLY11-CA	ILE37-CA	0.0
GLY11-CA	GLU38-CA	0.0
GLY11-CA	ALA39-CA	0.0
MET12-CA	MET1-CA	0.0
MET12-CA	LYS2-CA	0.0
MET12-CA	VAL3-CA	0.0
MET12-CA	ILE4-CA	0.0
MET12-CA	PHE5-CA	0.0085846165221959
MET12-CA	LEU6-CA	0.0
MET12-CA	LYS7-CA	7.392618343661691e-06
MET12-CA	ASP8-CA	0.03586969072307511
MET12-CA	VAL9-CA	0.0
MET12-CA	LYS10-CA	0.0
MET12-CA	GLY11-CA	0.0
MET12-CA	MET12-CA	0.0
MET12-CA	GLY13-CA	0.0
MET12-CA	LYS14-CA	0.0
MET12-CA	LYS15-CA	0.0
MET12-CA	GLY16-CA	0.0
MET12-CA	GLU17-CA	-0.005351930386297502
MET12-CA	ILE18-CA	-0.0024044484186533967
MET12-CA	LYS19-CA	-0.010670453079029312
MET12-CA	ASN20-CA	0.0009537733024506785
MET12-CA	VAL21-CA	-0.0001961645614323806
MET12-CA	ALA22-CA	0.0
MET12-CA	ASP23-CA	0.0
MET12-CA	GLY24-CA	0.0
MET12-CA	TYR25-CA	-0.0034353186998541396
MET12-CA	ALA26-CA	0.0
MET12-CA	ASN27-CA	0.0
MET12-CA	ASN28-CA	0.0
MET12-CA	PHE29-CA	0.0
MET12-CA	LEU30-CA	-0.0005195802141586789
MET12-CA	PHE31-CA	0.0
MET12-CA	LYS32-CA	0.0
MET12-CA	GLN33-CA	0.0
MET12-CA	GLY34-CA	0.0
MET12-CA	LEU35-CA	-8.652581131141465e-05
MET12-CA	ALA36-CA	0.0
MET12-CA	ILE37-CA	0.0
MET12-CA	GLU38-CA	0.0
MET12-CA	ALA39-CA	0.0
GLY13-CA	MET1-CA	0.0
GLY13-CA	LYS2-CA	0.0
GLY13-CA	VAL3-CA	0.0012486900980516538
GLY13-CA	ILE4-CA	-0.02035334590950236
GLY13-CA	PHE5-CA	-0.028300412964216547
GLY13-CA	LEU6-CA	-0.01623275806205031
GLY13-CA	LYS7-CA	-0.0197468900906415
GLY13-CA	ASP8-CA	0.01027427258097191
GLY13-CA	VAL9-CA	-0.0008972232016276393
GLY13-CA	LYS10-CA	0.0
GLY13-CA	GLY11-CA	0.0
GLY13-CA	MET12-CA	0.0
GLY13-CA	GLY13-CA	0.0
GLY13-CA	LYS14-CA	0.0
GLY13-CA	LYS15-CA	0.0
GLY13-CA	GLY16-CA	0.0
GLY13-CA	GLU17-CA	-0.03131553334255841
GLY13-CA	ILE18-CA	-0.046765846768809974
GLY13-CA	LYS19-CA	0.0018768281575616975
GLY13-CA	ASN20-CA	0.0006986870135178153
GLY13-CA	VAL21-CA	0.0038100033297804453
GLY13-CA	ALA22-CA	0.0
GLY13-CA	ASP23-CA	0.0
GLY13-CA	GLY24-CA	0.0
GLY13-CA	TYR25-CA	0.0
GLY13-CA	ALA26-CA	0.0
GLY13-CA	ASN27-CA	0.0
GLY13-CA	ASN28-CA	0.0
GLY13-CA	PHE29-CA	0.0
GLY13-CA	LEU30-CA	0.0
GLY13-CA	PHE31-CA	0.0
GLY13-CA	LYS32-CA	0.0
GLY13-CA	GLN33-CA	0.0
GLY13-CA	GLY34-CA	0.0
GLY13-CA	LEU35-CA	-0.011219816551283509
GLY13-CA	ALA36-CA	0.006593417650173201
GLY13-CA	ILE37-CA	0.0
GLY13-CA	GLU38-CA	0.0
GLY13-CA	ALA39-CA	0.0
LYS14-CA	MET1-CA	0.0
LYS14-CA	LYS2-CA	0.0
LYS14-CA	VAL3-CA	0.0
LYS14-CA	ILE4-CA	-0.004057188297726512
LYS14-CA	PHE5-CA	-0.02217080895709671
LYS14-CA	LEU6-CA	-0.003977144336843708
LYS14-CA	LYS7-CA	-0.034086365693701735
LYS14-CA	ASP8-CA	0.0008184669076854334
LYS14-CA	VAL9-CA	-0.09787418240023271
LYS14-CA	LYS10-CA	-0.007562712178031461
LYS14-CA	GLY11-CA	0.0
LYS14-CA	MET12-CA	0.0
LYS14-CA	GLY13-CA	0.0
LYS14-CA	LYS14-CA	0.0
LYS14-CA	LYS15-CA	0.0
LYS14-CA	GLY16-CA	0.0
LYS14-CA	GLU17-CA	0.0
LYS14-CA	ILE18-CA	-0.014726517924859244
LYS14-CA	LYS19-CA	0.003421607779060409
LYS14-CA	ASN20-CA	0.0
LYS14-CA	VAL21-CA	0.0
LYS14-CA	ALA22-CA	0.0
LYS14-CA	ASP23-CA	0.0
LYS14-CA	GLY24-CA	0.0
LYS14-CA	TYR25-CA	0.0
LYS14-CA	ALA26-CA	0.0
LYS14-CA	ASN27-CA	0.0
LYS14-CA	ASN28-CA	0.0
LYS14-CA	PHE29-CA	0.0
LYS14-CA	LEU30-CA	0.0
LYS14-CA	PHE31-CA	0.0
LYS14-CA	LYS32-CA	0.0
LYS14-CA	GLN33-CA	0.0
LYS14-CA	GLY34-CA	0.0
LYS14-CA	LEU35-CA	-0.0004265002802000991
LYS14-CA	ALA36-CA	0.0003114875975589425
LYS14-CA	ILE37-CA	0.0
LYS14-CA	GLU38-CA	0.0
LYS14-CA	ALA39-CA	0.0
LYS15-CA	MET1-CA	0.0
LYS15-CA	LYS2-CA	0.0
LYS15-CA	VAL3-CA	0.0
LYS15-CA	ILE4-CA	-0.042544124204192714
LYS15-CA	PHE5-CA	-0.08936333579667917
LYS15-CA	LEU6-CA	-0.0857138034302352
LYS15-CA	LYS7-CA	-0.049486451626307826
LYS15-CA	ASP8-CA	-0.014405986137808214
LYS15-CA	VAL9-CA	-0.009567576564721491
LYS15-CA	LYS10-CA	-5.811076441522542e-05
LYS15-CA	GLY11-CA	0.0
LYS15-CA	MET12-CA	0.0
LYS15-CA	GLY13-CA	0.0
LYS15-CA	LYS14-CA	0.0
LYS15-CA	LYS15-CA	0.0
LYS15-CA	GLY16-CA	0.0
LYS15-CA	GLU17-CA	0.0
LYS15-CA	ILE18-CA	0.0
LYS15-CA	LYS19-CA	0.0
LYS15-CA	ASN20-CA	0.0
LYS15-CA	VAL21-CA	0.0
LYS15-CA	ALA22-CA	0.0
LYS15-CA	ASP23-CA	0.0
LYS15-CA	GLY24-CA	0.0
LYS15-CA	TYR25-CA	0.0
LYS15-CA	ALA26-CA	0.0
LYS15-CA	ASN27-CA	0.0
LYS15-CA	ASN28-CA	0.0
LYS15-CA	PHE29-CA	0.0
LYS15-CA	LEU30-CA	0.0
LYS15-CA	PHE31-CA	0.0
LYS15-CA	LYS32-CA	0.0
LYS15-CA	GLN33-CA	0.0
LYS15-CA	GLY34-CA	0.0
LYS15-CA	LEU35-CA	-0.011744200183954615
LYS15-CA	ALA36-CA	0.0014060989423194225
LYS15-CA	ILE37-CA	0.0
LYS15-CA	GLU38-CA	0.0
LYS15-CA	ALA39-CA	0.0
GLY16-CA	MET1-CA	0.0
GLY16-CA	LYS2-CA	0.0
GLY16-CA	VAL3-CA	0.001348087691535388
GLY16-CA	ILE4-CA	-0.030165460678358614
GLY16-CA	PHE5-CA	-0.08476008055938564
GLY16-CA	LEU6-CA	-0.034646113998530834
GLY16-CA	LYS7-CA	-0.005540146582919192
GLY16-CA	ASP8-CA	0.001958413832545203
GLY16-CA	VAL9-CA	0.0
GLY16-CA	LYS10-CA	0.0
GLY16-CA	GLY11-CA	0.0
GLY16-CA	MET12-CA	0.0
GLY16-CA	GLY13-CA	0.0
GLY16-CA	LYS14-CA	0.0
GLY16-CA	LYS15-CA	0.0
GLY16-CA	GLY16-CA	0.0
GLY16-CA	GLU17-CA	0.0
GLY16-CA	ILE18-CA	0.0
GLY16-CA	LYS19-CA	0.0
GLY16-CA	ASN20-CA	0.0
GLY16-CA	VAL21-CA	0.0
GLY16-CA	ALA22-CA	0.0
GLY16-CA	ASP23-CA	0.0
GLY16-CA	GLY24-CA	0.0
GLY16-CA	TYR25-CA	0.0
GLY16-CA	ALA26-CA	0.0
GLY16-CA	ASN27-CA	0.0
GLY16-CA	ASN28-CA	0.0
GLY16-CA	PHE29-CA	0.0
GLY16-CA	LEU30-CA	0.0
GLY16-CA	PHE31-CA	0.0
GLY16-CA	LYS32-CA	0.0
GLY16-CA	GLN33-CA	0.0
GLY16-CA	GLY34-CA	0.0
GLY16-CA	LEU35-CA	0.0
GLY16-CA	ALA36-CA	0.006737439554418593
GLY16-CA	ILE37-CA	-0.0009856263207589087
GLY16-CA	GLU38-CA	0.0
GLY16-CA	ALA39-CA	-0.0005432490268791335
GLU17-CA	MET1-CA	0.0
GLU17-CA	LYS2-CA	-0.00013888402336361143
GLU17-CA	VAL3-CA	-0.011136119752414686
GLU17-CA	ILE4-CA	-0.13383905071950722
GLU17-CA	PHE5-CA	-0.12242276100455456
GLU17-CA	LEU6-CA	-0.009839928855508617
GLU17-CA	LYS7-CA	-0.00589520150245258
GLU17-CA	ASP8-CA	-0.0007996275970605316
GLU17-CA	VAL9-CA	0.0
GLU17-CA	LYS10-CA	0.0
GLU17-CA	GLY11-CA	0.0
GLU17-CA	MET12-CA	-0.005351930386297502
GLU17-CA	GLY13-CA	-0.03131553334255841
GLU17-CA	LYS14-CA	0.0
GLU17-CA	LYS15-CA	0.0
GLU17-CA	GLY16-CA	0.0
GLU17-CA	GLU17-CA	0.0
GLU17-CA	ILE18-CA	0.0
GLU17-CA	LYS19-CA	0.0
GLU17-CA	ASN20-CA	0.0
GLU17-CA	VAL21-CA	0.0
GLU17-CA	ALA22-CA	0.0
GLU17-CA	ASP23-CA	0.0
GLU17-CA	GLY24-CA	0.0
GLU17-CA	TYR25-CA	0.0
GLU17-CA	ALA26-CA	0.0
GLU17-CA	ASN27-CA	0.0
GLU17-CA	ASN28-CA	0.0
GLU17-CA	PHE29-CA	0.0
GLU17-CA	LEU30-CA	0.0
GLU17-CA	PHE31-CA	0.0
GLU17-CA	LYS32-CA	0.0
GLU17-CA	GLN33-CA	0.0
GLU17-CA	GLY34-CA	0.0
GLU17-CA	LEU35-CA	0.0
GLU17-CA	ALA36-CA	-0.0005889422845228788
GLU17-CA	ILE37-CA	0.0
GLU17-CA	GLU38-CA	0.0
GLU17-CA	ALA39-CA	0.0010775096400735202
ILE18-CA	MET1-CA	-0.0014613648377194244
ILE18-CA	LYS2-CA	-0.04128074523837313
ILE18-CA	VAL3-CA	-0.10684453125027744
ILE18-CA	ILE4-CA	0.06387146064917033
ILE18-CA	PHE5-CA	-0.06738040907043796
ILE18-CA	LEU6-CA	-0.0009804610269936213
ILE18-CA	LYS7-CA	0.0
ILE18-CA	ASP8-CA	0.0
ILE18-CA	VAL9-CA	0.0
ILE18-CA	LYS10-CA	0.0
ILE18-CA	GLY11-CA	0.0
ILE18-CA	MET12-CA	-0.0024044484186533967
ILE18-CA	GLY13-CA	-0.046765846768809974
ILE18-CA	LYS14-CA	-0.014726517924859244
ILE18-CA	LYS15-CA	0.0
ILE18-CA	GLY16-CA	0.0
ILE18-CA	GLU17-CA	0.0
ILE18-CA	ILE18-CA	0.0
ILE18-CA	LYS19-CA	0.0
ILE18-CA	ASN20-CA	0.0
ILE18-CA	VAL21-CA	0.0
ILE18-CA	ALA22-CA	0.0
ILE18-CA	ASP23-CA	0.0
ILE18-CA	GLY24-CA	0.0
ILE18-CA	TYR25-CA	0.0
ILE18-CA	ALA26-CA	0.0
ILE18-CA	ASN27-CA	0.0
ILE18-CA	ASN28-CA	0.0
ILE18-CA	PHE29-CA	0.0
ILE18-CA	LEU30-CA	0.0
ILE18-CA	PHE31-CA	0.0
ILE18-CA	LYS32-CA	0.0
ILE18-CA	GLN33-CA	0.0
ILE18-CA	GLY34-CA	0.0
ILE18-CA	LEU35-CA	0.0
ILE18-CA	ALA36-CA	-0.002719323753995028
ILE18-CA	ILE37-CA	-0.0007773098991330441
ILE18-CA	GLU38-CA	-0.0047024707479785795
ILE18-CA	ALA39-CA	-0.0226607047295482
LYS19-CA	MET1-CA	-0.011137155766994056
LYS19-CA	LYS2-CA	-0.11097821024459335
LYS19-CA	VAL3-CA	-0.14330607762130967
LYS19-CA	ILE4-CA	-0.06525411387860913
LYS19-CA	PHE5-CA	0.03363632348889496
LYS19-CA	LEU6-CA	0.0
LYS19-CA	LYS7-CA	0.0
LYS19-CA	ASP8-CA	0.0
LYS19-CA	VAL9-CA	0.0
LYS19-CA	LYS10-CA	0.0
LYS19-CA	GLY11-CA	0.0
LYS19-CA	MET12-CA	-0.010670453079029312
LYS19-CA	GLY13-CA	0.0018768281575616975
LYS19-CA	LYS14-CA	0.003421607779060409
LYS19-CA	LYS15-CA	0.0
LYS19-CA	GLY16-CA	0.0
LYS19-CA	GLU17-CA	0.0
LYS19-CA	ILE18-CA	0.0
LYS19-CA	LYS19-CA	0.0
LYS19-CA	ASN20-CA	0.0
LYS19-CA	VAL21-CA	0.0
LYS19-CA	ALA22-CA	0.0
LYS19-CA	ASP23-CA	0.0
LYS19-CA	GLY24-CA	0.0
LYS19-CA	TYR25-CA	0.0
LYS19-CA	ALA26-CA	9.283814219368102e-06
LYS19-CA	ASN27-CA	0.0
LYS19-CA	ASN28-CA	0.0
LYS19-CA	PHE29-CA	0.0
LYS19-CA	LEU30-CA	0.0
LYS19-CA	PHE31-CA	0.0
LYS19-CA	LYS32-CA	0.0
LYS19-CA	GLN33-CA	0.0
LYS19-CA	GLY34-CA	0.0
LYS19-CA	LEU35-CA	0.0
LYS19-CA	ALA36-CA	0.0021533867143768643
LYS19-CA	ILE37-CA	0.0
LYS19-CA	GLU38-CA	-0.0009228433420910031
LYS19-CA	ALA39-CA	0.01590996097308682
ASN20-CA	MET1-CA	-0.02022719221562852
ASN20-CA	LYS2-CA	-0.012874719230148912
ASN20-CA	VAL3-CA	-0.03150010230824592
ASN20-CA	ILE4-CA	-0.001313113418200018
ASN20-CA	PHE5-CA	8.317231464027801e-05
ASN20-CA	LEU6-CA	0.0
ASN20-CA	LYS7-CA	0.0
ASN20-CA	ASP8-CA	0.0
ASN20-CA	VAL9-CA	0.0
ASN20-CA	LYS10-CA	0.0
ASN20-CA	GLY11-CA	0.0
ASN20-CA	MET12-CA	0.0009537733024506785
ASN20-CA	GLY13-CA	0.0006986870135178153
ASN20-CA	LYS14-CA	0.0
ASN20-CA	LYS15-CA	0.0
ASN20-CA	GLY16-CA	0.0
ASN20-CA	GLU17-CA	0.0
ASN20-CA	ILE18-CA	0.0
ASN20-CA	LYS19-CA	0.0
ASN20-CA	ASN20-CA	0.0
ASN20-CA	VAL21-CA	0.0
ASN20-CA	ALA22-CA	0.0
ASN20-CA	ASP23-CA	0.0
ASN20-CA	GLY24-CA	0.0
ASN20-CA	TYR25-CA	0.0
ASN20-CA	ALA26-CA	0.0005195807571084629
ASN20-CA	ASN27-CA	0.0
ASN20-CA	ASN28-CA	0.0
ASN20-CA	PHE29-CA	0.0
ASN20-CA	LEU30-CA	0.0
ASN20-CA	PHE31-CA	0.0
ASN20-CA	LYS32-CA	0.0
ASN20-CA	GLN33-CA	0.0
ASN20-CA	GLY34-CA	0.0
ASN20-CA	LEU35-CA	0.0
ASN20-CA	ALA36-CA	0.0
ASN20-CA	ILE37-CA	0.0
ASN20-CA	GLU38-CA	-0.00032262039365974773
ASN20-CA	ALA39-CA	0.001931742805355468
VAL21-CA	MET1-CA	-0.10301839369703884
VAL21-CA	LYS2-CA	-0.04839171945254748
VAL21-CA	VAL3-CA	-0.07937805805860307
VAL21-CA	ILE4-CA	0.0002997510726724855
VAL21-CA	PHE5-CA	0.0
VAL21-CA	LEU6-CA	0.0
VAL21-CA	LYS7-CA	0.0
VAL21-CA	ASP8-CA	0.0
VAL21-CA	VAL9-CA	0.0
VAL21-CA	LYS10-CA	0.0
VAL21-CA	GLY11-CA	0.0
VAL21-CA	MET12-CA	-0.0001961645614323806
VAL21-CA	GLY13-CA	0.0038100033297804453
VAL21-CA	LYS14-CA	0.0
VAL21-CA	LYS15-CA	0.0
VAL21-CA	GLY16-CA	0.0
VAL21-CA	GLU17-CA	0.0
VAL21-CA	ILE18-CA	0.0
VAL21-CA	LYS19-CA	0.0
VAL21-CA	ASN20-CA	0.0
VAL21-CA	VAL21-CA	0.0
VAL21-CA	ALA22-CA	0.0
VAL21-CA	ASP23-CA	0.0
VAL21-CA	GLY24-CA	0.0
VAL21-CA	TYR25-CA	-0.03010771728203281
VAL21-CA	ALA26-CA	-0.053710651750043324
VAL21-CA	ASN27-CA	0.0006891202463166044
VAL21-CA	ASN28-CA	0.0
VAL21-CA	PHE29-CA	0.0
VAL21-CA	LEU30-CA	-0.0017725832740179334
VAL21-CA	PHE31-CA	0.0
VAL21-CA	LYS32-CA	0.0
VAL21-CA	GLN33-CA	0.0
VAL21-CA	GLY34-CA	0.0
VAL21-CA	LEU35-CA	0.0
VAL21-CA	ALA36-CA	4.988859593784918e-05
VAL21-CA	ILE37-CA	0.0
VAL21-CA	GLU38-CA	0.0004228848716534962
VAL21-CA	ALA39-CA	0.0
ALA22-CA	MET1-CA	-0.10583948172029523
ALA22-CA	LYS2-CA	-0.006456857422452944
ALA22-CA	VAL3-CA	0.0014908531500913284
ALA22-CA	ILE4-CA	0.0
ALA22-CA	PHE5-CA	0.0
ALA22-CA	LEU6-CA	0.0
ALA22-CA	LYS7-CA	0.0
ALA22-CA	ASP8-CA	0.0
ALA22-CA	VAL9-CA	0.0
ALA22-CA	LYS10-CA	0.0
ALA22-CA	GLY11-CA	0.0
ALA22-CA	MET12-CA	0.0
ALA22-CA	GLY13-CA	0.0
ALA22-CA	LYS14-CA	0.0
ALA22-CA	LYS15-CA	0.0
ALA22-CA	GLY16-CA	0.0
ALA22-CA	GLU17-CA	0.0
ALA22-CA	ILE18-CA	0.0
ALA22-CA	LYS19-CA	0.0
ALA22-CA	ASN20-CA	0.0
ALA22-CA	VAL21-CA	0.0
ALA22-CA	ALA22-CA	0.0
ALA22-CA	ASP23-CA	0.0
ALA22-CA	GLY24-CA	0.0
ALA22-CA	TYR25-CA	0.0
ALA22-CA	ALA26-CA	-0.06758393786466854
ALA22-CA	ASN27-CA	0.012267114672102864
ALA22-CA	ASN28-CA	-0.00021777305891736617
ALA22-CA	PHE29-CA	-2.684787178119149e-05
ALA22-CA	LEU30-CA	-0.001340033143689745
ALA22-CA	PHE31-CA	0.0
ALA22-CA	LYS32-CA	0.0
ALA22-CA	GLN33-CA	0.0
ALA22-CA	GLY34-CA	0.0
ALA22-CA	LEU35-CA	0.0
ALA22-CA	ALA36-CA	0.0
ALA22-CA	ILE37-CA	0.0
ALA22-CA	GLU38-CA	0.0
ALA22-CA	ALA39-CA	0.0
ASP23-CA	MET1-CA	-0.04909762828751809
ASP23-CA	LYS2-CA	0.004677322086130546
ASP23-CA	VAL3-CA	2.2845508533312806e-05
ASP23-CA	ILE4-CA	0.0
ASP23-CA	PHE5-CA	0.0
ASP23-CA	LEU6-CA	0.0
ASP23-CA	LYS7-CA	0.0
ASP23-CA	ASP8-CA	0.0
ASP23-CA	VAL9-CA	0.0
ASP23-CA	LYS10-CA	0.0
ASP23-CA	GLY11-CA	0.0
ASP23-CA	MET12-CA	0.0
ASP23-CA	GLY13-CA	0.0
ASP23-CA	LYS14-CA	0.0
ASP23-CA	LYS15-CA	0.0
ASP23-CA	GLY16-CA	0.0
ASP23-CA	GLU17-CA	0.0
ASP23-CA	ILE18-CA	0.0
ASP23-CA	LYS19-CA	0.0
ASP23-CA	ASN20-CA	0.0
ASP23-CA	VAL21-CA	0.0
ASP23-CA	ALA22-CA	0.0
ASP23-CA	ASP23-CA	0.0
ASP23-CA	GLY24-CA	0.0
ASP23-CA	TYR25-CA	0.0
ASP23-CA	ALA26-CA	0.0
ASP23-CA	ASN27-CA	0.007840985425639246
ASP23-CA	ASN28-CA	0.059460644247615234
ASP23-CA	PHE29-CA	-0.0012998382117426917
ASP23-CA	LEU30-CA	-0.0029276646695934314
ASP23-CA	PHE31-CA	-0.00040278989132703363
ASP23-CA	LYS32-CA	0.0
ASP23-CA	GLN33-CA	0.0
ASP23-CA	GLY34-CA	0.0
ASP23-CA	LEU35-CA	0.0
ASP23-CA	ALA36-CA	0.0
ASP23-CA	ILE37-CA	0.0
ASP23-CA	GLU38-CA	-0.00025833128790076425
ASP23-CA	ALA39-CA	0.0
GLY24-CA	MET1-CA	-0.00974410003075447
GLY24-CA	LYS2-CA	0.0
GLY24-CA	VAL3-CA	0.0
GLY24-CA	ILE4-CA	0.0
GLY24-CA	PHE5-CA	0.0
GLY24-CA	LEU6-CA	0.0
GLY24-CA	LYS7-CA	0.0
GLY24-CA	ASP8-CA	0.0
GLY24-CA	VAL9-CA	0.0
GLY24-CA	LYS10-CA	0.0
GLY24-CA	GLY11-CA	0.0
GLY24-CA	MET12-CA	0.0
GLY24-CA	GLY13-CA	0.0
GLY24-CA	LYS14-CA	0.0
GLY24-CA	LYS15-CA	0.0
GLY24-CA	GLY16-CA	0.0
GLY24-CA	GLU17-CA	0.0
GLY24-CA	ILE18-CA	0.0
GLY24-CA	LYS19-CA	0.0
GLY24-CA	ASN20-CA	0.0
GLY24-CA	VAL21-CA	0.0
GLY24-CA	ALA22-CA	0.0
GLY24-CA	ASP23-CA	0.0
GLY24-CA	GLY24-CA	0.0
GLY24-CA	TYR25-CA	0.0
GLY24-CA	ALA26-CA	0.0
GLY24-CA	ASN27-CA	0.0
GLY24-CA	ASN28-CA	0.05103061799150055
GLY24-CA	PHE29-CA	0.015992219660780193
GLY24-CA	LEU30-CA	-0.01320835159825109
GLY24-CA	PHE31-CA	3.461947227008833e-05
GLY24-CA	LYS32-CA	0.0
GLY24-CA	GLN33-CA	0.0
GLY24-CA	GLY34-CA	0.0
GLY24-CA	LEU35-CA	0.0
GLY24-CA	ALA36-CA	0.0
GLY24-CA	ILE37-CA	0.0
GLY24-CA	GLU38-CA	0.0
GLY24-CA	ALA39-CA	0.0
TYR25-CA	MET1-CA	-0.0024547510795482983
TYR25-CA	LYS2-CA	0.0
TYR25-CA	VAL3-CA	1.005032813729225e-06
TYR25-CA	ILE4-CA	0.0
TYR25-CA	PHE5-CA	0.0
TYR25-CA	LEU6-CA	0.0
TYR25-CA	LYS7-CA	0.0
TYR25-CA	ASP8-CA	0.0
TYR25-CA	VAL9-CA	0.0
TYR25-CA	LYS10-CA	0.0
TYR25-CA	GLY11-CA	0.0
TYR25-CA	MET12-CA	-0.0034353186998541396
TYR25-CA	GLY13-CA	0.0
TYR25-CA	LYS14-CA	0.0
TYR25-CA	LYS15-CA	0.0
TYR25-CA	GLY16-CA	0.0
TYR25-CA	GLU17-CA	0.0
TYR25-CA	ILE18-CA	0.0
TYR25-CA	LYS19-CA	0.0
TYR25-CA	ASN20-CA	0.0
TYR25-CA	VAL21-CA	-0.03010771728203281
TYR25-CA	ALA22-CA	0.0
TYR25-CA	ASP23-CA	0.0
TYR25-CA	GLY24-CA	0.0
TYR25-CA	TYR25-CA	0.0
TYR25-CA	ALA26-CA	0.0
TYR25-CA	ASN27-CA	0.0
TYR25-CA	ASN28-CA	0.0
TYR25-CA	PHE29-CA	-0.07502962753796964
TYR25-CA	LEU30-CA	0.00892393941314822
TYR25-CA	PHE31-CA	0.005205087874761163
TYR25-CA	LYS32-CA	-0.0007733321981339092
TYR25-CA	GLN33-CA	0.0
TYR25-CA	GLY34-CA	0.0
TYR25-CA	LEU35-CA	0.0
TYR25-CA	ALA36-CA	0.0
TYR25-CA	ILE37-CA	0.0
TYR25-CA	GLU38-CA	0.0
TYR25-CA	ALA39-CA	0.0
ALA26-CA	MET1-CA	-0.030650530397816844
ALA26-CA	LYS2-CA	-0.0003452662658247758
ALA26-CA	VAL3-CA	-0.003534726297593238
ALA26-CA	ILE4-CA	0.0
ALA26-CA	PHE5-CA	2.669315249393487e-06
ALA26-CA	LEU6-CA	0.0
ALA26-CA	LYS7-CA	0.0
ALA26-CA	ASP8-CA	0.0
ALA26-CA	VAL9-CA	0.0
ALA26-CA	LYS10-CA	0.0
ALA26-CA	GLY11-CA	0.0
ALA26-CA	MET12-CA	0.0
ALA26-CA	GLY13-CA	0.0
ALA26-CA	LYS14-CA	0.0
ALA26-CA	LYS15-CA	0.0
ALA26-CA	GLY16-CA	0.0
ALA26-CA	GLU17-CA	0.0
ALA26-CA	ILE18-CA	0.0
ALA26-CA	LYS19-CA	9.283814219368102e-06
ALA26-CA	ASN20-CA	0.0005195807571084629
ALA26-CA	VAL21-CA	-0.053710651750043324
ALA26-CA	ALA22-CA	-0.06758393786466854
ALA26-CA	ASP23-CA	0.0
ALA26-CA	GLY24-CA	0.0
ALA26-CA	TYR25-CA	0.0
ALA26-CA	ALA26-CA	0.0
ALA26-CA	ASN27-CA	0.0
ALA26-CA	ASN28-CA	0.0
ALA26-CA	PHE29-CA	0.0
ALA26-CA	LEU30-CA	0.009750841506229336
ALA26-CA	PHE31-CA	-0.14848370423587767
ALA26-CA	LYS32-CA	0.008502223449290892
ALA26-CA	GLN33-CA	0.0006573619018980169
ALA26-CA	GLY34-CA	0.0007686446722301833
ALA26-CA	LEU35-CA	-0.005189268715277417
ALA26-CA	ALA36-CA	0.03031377165760176
ALA26-CA	ILE37-CA	-0.0052045677744314124
ALA26-CA	GLU38-CA	-0.0009100104402866835
ALA26-CA	ALA39-CA	0.0
ASN27-CA	MET1-CA	0.0002751615436663961
ASN27-CA	LYS2-CA	0.0
ASN27-CA	VAL3-CA	0.0009060621589706166
ASN27-CA	ILE4-CA	0.0
ASN27-CA	PHE5-CA	0.0
ASN27-CA	LEU6-CA	0.0
ASN27-CA	LYS7-CA	0.0
ASN27-CA	ASP8-CA	0.0
ASN27-CA	VAL9-CA	0.0
ASN27-CA	LYS10-CA	0.0
ASN27-CA	GLY11-CA	0.0
ASN27-CA	MET12-CA	0.0
ASN27-CA	GLY13-CA	0.0
ASN27-CA	LYS14-CA	0.0
ASN27-CA	LYS15-CA	0.0
ASN27-CA	GLY16-CA	0.0
ASN27-CA	GLU17-CA	0.0
ASN27-CA	ILE18-CA	0.0
ASN27-CA	LYS19-CA	0.0
ASN27-CA	ASN20-CA	0.0
ASN27-CA	VAL21-CA	0.0006891202463166044
ASN27-CA	ALA22-CA	0.012267114672102864
ASN27-CA	ASP23-CA	0.007840985425639246
ASN27-CA	GLY24-CA	0.0
ASN27-CA	TYR25-CA	0.0
ASN27-CA	ALA26-CA	0.0
ASN27-CA	ASN27-CA	0.0
ASN27-CA	ASN28-CA	0.0
ASN27-CA	PHE29-CA	0.0
ASN27-CA	LEU30-CA	0.0
ASN27-CA	PHE31-CA	-0.040479078690896134
ASN27-CA	LYS32-CA	0.01659229379611702
ASN27-CA	GLN33-CA	0.002979774465460558
ASN27-CA	GLY34-CA	-0.00010647195959888511
ASN27-CA	LEU35-CA	0.0
ASN27-CA	ALA36-CA	0.0015888151357309002
ASN27-CA	ILE37-CA	0.006105471883522754
ASN27-CA	GLU38-CA	0.0013293827905422548
ASN27-CA	ALA39-CA	0.0
ASN28-CA	MET1-CA	0.0
ASN28-CA	LYS2-CA	0.0
ASN28-CA	VAL3-CA	0.0
ASN28-CA	ILE4-CA	0.0
ASN28-CA	PHE5-CA	0.0
ASN28-CA	LEU6-CA	0.0
ASN28-CA	LYS7-CA	0.0
ASN28-CA	ASP8-CA	0.0
ASN28-CA	VAL9-CA	0.0
ASN28-CA	LYS10-CA	0.0
ASN28-CA	GLY11-CA	0.0
ASN28-CA	MET12-CA	0.0
ASN28-CA	GLY13-CA	0.0
ASN28-CA	LYS14-CA	0.0
ASN28-CA	LYS15-CA	0.0
ASN28-CA	GLY16-CA	0.0
ASN28-CA	GLU17-CA	0.0
ASN28-CA	ILE18-CA	0.0
ASN28-CA	LYS19-CA	0.0
ASN28-CA	ASN20-CA	0.0
ASN28-CA	VAL21-CA	0.0
ASN28-CA	ALA22-CA	-0.00021777305891736617
ASN28-CA	ASP23-CA	0.059460644247615234
ASN28-CA	GLY24-CA	0.05103061799150055
ASN28-CA	TYR25-CA	0.0
ASN28-CA	ALA26-CA	0.0
ASN28-CA	ASN27-CA	0.0
ASN28-CA	ASN28-CA	0.0
ASN28-CA	PHE29-CA	0.0
ASN28-CA	LEU30-CA	0.0
ASN28-CA	PHE31-CA	0.0
ASN28-CA	LYS32-CA	-0.024268725202546193
ASN28-CA	GLN33-CA	0.029286414748008898
ASN28-CA	GLY34-CA	0.0
ASN28-CA	LEU35-CA	0.0
ASN28-CA	ALA36-CA	0.0
ASN28-CA	ILE37-CA	0.0
ASN28-CA	GLU38-CA	0.0
ASN28-CA	ALA39-CA	0.0
PHE29-CA	MET1-CA	0.0
PHE29-CA	LYS2-CA	0.0
PHE29-CA	VAL3-CA	0.0
PHE29-CA	ILE4-CA	0.0
PHE29-CA	PHE5-CA	0.0
PHE29-CA	LEU6-CA	0.0
PHE29-CA	LYS7-CA	0.0
PHE29-CA	ASP8-CA	0.0
PHE29-CA	VAL9-CA	3.8993075719162396e-05
PHE29-CA	LYS10-CA	0.0
PHE29-CA	GLY11-CA	0.0
PHE29-CA	MET12-CA	0.0
PHE29-CA	GLY13-CA	0.0
PHE29-CA	LYS14-CA	0.0
PHE29-CA	LYS15-CA	0.0
PHE29-CA	GLY16-CA	0.0
PHE29-CA	GLU17-CA	0.0
PHE29-CA	ILE18-CA	0.0
PHE29-CA	LYS19-CA	0.0
PHE29-CA	ASN20-CA	0.0
PHE29-CA	VAL21-CA	0.0
PHE29-CA	ALA22-CA	-2.684787178119149e-05
PHE29-CA	ASP23-CA	-0.0012998382117426917
PHE29-CA	GLY24-CA	0.015992219660780193
PHE29-CA	TYR25-CA	-0.07502962753796964
PHE29-CA	ALA26-CA	0.0
PHE29-CA	ASN27-CA	0.0
PHE29-CA	ASN28-CA	0.0
PHE29-CA	PHE29-CA	0.0
PHE29-CA	LEU30-CA	0.0
PHE29-CA	PHE31-CA	0.0
PHE29-CA	LYS32-CA	0.0
PHE29-CA	GLN33-CA	-0.02521061972079224
PHE29-CA	GLY34-CA	0.007437451883835422
PHE29-CA	LEU35-CA	-0.010029647252602558
PHE29-CA	ALA36-CA	0.005375589530325564
PHE29-CA	ILE37-CA	0.0
PHE29-CA	GLU38-CA	0.0
PHE29-CA	ALA39-CA	0.0
LEU30-CA	MET1-CA	0.0
LEU30-CA	LYS2-CA	0.0
LEU30-CA	VAL3-CA	-0.009381875026121447
LEU30-CA	ILE4-CA	-0.0011508724036818486
LEU30-CA	PHE5-CA	-0.007083237030707001
LEU30-CA	LEU6-CA	-0.003440429313511634
LEU30-CA	LYS7-CA	-0.0015363187260390722
LEU30-CA	ASP8-CA	0.0
LEU30-CA	VAL9-CA	-0.015334032227830838
LEU30-CA	LYS10-CA	0.0
LEU30-CA	GLY11-CA	0.0
LEU30-CA	MET12-CA	-0.0005195802141586789
LEU30-CA	GLY13-CA	0.0
LEU30-CA	LYS14-CA	0.0
LEU30-CA	LYS15-CA	0.0
LEU30-CA	GLY16-CA	0.0
LEU30-CA	GLU17-CA	0.0
LEU30-CA	ILE18-CA	0.0
LEU30-CA	LYS19-CA	0.0
LEU30-CA	ASN20-CA	0.0
LEU30-CA	VAL21-CA	-0.0017725832740179334
LEU30-CA	ALA22-CA	-0.001340033143689745
LEU30-CA	ASP23-CA	-0.0029276646695934314
LEU30-CA	GLY24-CA	-0.01320835159825109
LEU30-CA	TYR25-CA	0.00892393941314822
LEU30-CA	ALA26-CA	0.009750841506229336
LEU30-CA	ASN27-CA	0.0
LEU30-CA	ASN28-CA	0.0
LEU30-CA	PHE29-CA	0.0
LEU30-CA	LEU30-CA	0.0
LEU30-CA	PHE31-CA	0.0
LEU30-CA	LYS32-CA	0.0
LEU30-CA	GLN33-CA	0.0
LEU30-CA	GLY34-CA	-0.0648292508472423
LEU30-CA	LEU35-CA	-0.01101335543062305
LEU30-CA	ALA36-CA	-0.18206739651750467
LEU30-CA	ILE37-CA	-0.04600832391460017
LEU30-CA	GLU38-CA	-0.002357086379508778
LEU30-CA	ALA39-CA	0.0
PHE31-CA	MET1-CA	0.0
PHE31-CA	LYS2-CA	0.0
PHE31-CA	VAL3-CA	0.005389504058146427
PHE31-CA	ILE4-CA	0.0
PHE31-CA	PHE5-CA	0.0010728963699720077
PHE31-CA	LEU6-CA	-0.0007605006005920779
PHE31-CA	LYS7-CA	0.0
PHE31-CA	ASP8-CA	0.0
PHE31-CA	VAL9-CA	0.0
PHE31-CA	LYS10-CA	0.0
PHE31-CA	GLY11-CA	0.0
PHE31-CA	MET12-CA	0.0
PHE31-CA	GLY13-CA	0.0
PHE31-CA	LYS14-CA	0.0
PHE31-CA	LYS15-CA	0.0
PHE31-CA	GLY16-CA	0.0
PHE31-CA	GLU17-CA	0.0
PHE31-CA	ILE18-CA	0.0
PHE31-CA	LYS19-CA	0.0
PHE31-CA	ASN20-CA	0.0
PHE31-CA	VAL21-CA	0.0
PHE31-CA	ALA22-CA	0.0
PHE31-CA	ASP23-CA	-0.00040278989132703363
PHE31-CA	GLY24-CA	3.461947227008833e-05
PHE31-CA	TYR25-CA	0.005205087874761163
PHE31-CA	ALA26-CA	-0.14848370423587767
PHE31-CA	ASN27-CA	-0.040479078690896134
PHE31-CA	ASN28-CA	0.0
PHE31-CA	PHE29-CA	0.0
PHE31-CA	LEU30-CA	0.0
PHE31-CA	PHE31-CA	0.0
PHE31-CA	LYS32-CA	0.0
PHE31-CA	GLN33-CA	0.0
PHE31-CA	GLY34-CA	0.0
PHE31-CA	LEU35-CA	-0.01889349406538372
PHE31-CA	ALA36-CA	-0.1262588167808417
PHE31-CA	ILE37-CA	-0.09508296591858426
PHE31-CA	GLU38-CA	0.001308150582069434
PHE31-CA	ALA39-CA	0.0
LYS32-CA	MET1-CA	0.0
LYS32-CA	LYS2-CA	0.0
LYS32-CA	VAL3-CA	0.0
LYS32-CA	ILE4-CA	0.0
LYS32-CA	PHE5-CA	0.0
LYS32-CA	LEU6-CA	0.0
LYS32-CA	LYS7-CA	0.0
LYS32-CA	ASP8-CA	0.0
LYS32-CA	VAL9-CA	0.0
LYS32-CA	LYS10-CA	0.0
LYS32-CA	GLY11-CA	0.0
LYS32-CA	MET12-CA	0.0
LYS32-CA	GLY13-CA	0.0
LYS32-CA	LYS14-CA	0.0
LYS32-CA	LYS15-CA	0.0
LYS32-CA	GLY16-CA	0.0
LYS32-CA	GLU17-CA	0.0
LYS32-CA	ILE18-CA	0.0
LYS32-CA	LYS19-CA	0.0
LYS32-CA	ASN20-CA	0.0
LYS32-CA	VAL21-CA	0.0
LYS32-CA	ALA22-CA	0.0
LYS32-CA	ASP23-CA	0.0
LYS32-CA	GLY24-CA	0.0
LYS32-CA	TYR25-CA	-0.0007733321981339092
LYS32-CA	ALA26-CA	0.008502223449290892
LYS32-CA	ASN27-CA	0.01659229379611702
LYS32-CA	ASN28-CA	-0.024268725202546193
LYS32-CA	PHE29-CA	0.0
LYS32-CA	LEU30-CA	0.0
LYS32-CA	PHE31-CA	0.0
LYS32-CA	LYS32-CA	0.0
LYS32-CA	GLN33-CA	0.0
LYS32-CA	GLY34-CA	0.0
LYS32-CA	LEU35-CA	0.0
LYS32-CA	ALA36-CA	0.0026359125079308933
LYS32-CA	ILE37-CA	0.00027089828435103837
LYS32-CA	GLU38-CA	0.0
LYS32-CA	ALA39-CA	0.0
GLN33-CA	MET1-CA	0.0
GLN33-CA	LYS2-CA	0.0
GLN33-CA	VAL3-CA	0.0
GLN33-CA	ILE4-CA	0.0
GLN33-CA	PHE5-CA	0.0
GLN33-CA	LEU6-CA	0.0
GLN33-CA	LYS7-CA	0.00040721801143068565
GLN33-CA	ASP8-CA	0.0
GLN33-CA	VAL9-CA	0.0
GLN33-CA	LYS10-CA	0.0
GLN33-CA	GLY11-CA	0.0
GLN33-CA	MET12-CA	0.0
GLN33-CA	GLY13-CA	0.0
GLN33-CA	LYS14-CA	0.0
GLN33-CA	LYS15-CA	0.0
GLN33-CA	GLY16-CA	0.0
GLN33-CA	GLU17-CA	0.0
GLN33-CA	ILE18-CA	0.0
GLN33-CA	LYS19-CA	0.0
GLN33-CA	ASN20-CA	0.0
GLN33-CA	VAL21-CA	0.0
GLN33-CA	ALA22-CA	0.0
GLN33-CA	ASP23-CA	0.0
GLN33-CA	GLY24-CA	0.0
GLN33-CA	TYR25-CA	0.0
GLN33-CA	ALA26-CA	0.0006573619018980169
GLN33-CA	ASN27-CA	0.002979774465460558
GLN33-CA	ASN28-CA	0.029286414748008898
GLN33-CA	PHE29-CA	-0.02521061972079224
GLN33-CA	LEU30-CA	0.0
GLN33-CA	PHE31-CA	0.0
GLN33-CA	LYS32-CA	0.0
GLN33-CA	GLN33-CA	0.0
GLN33-CA	GLY34-CA	0.0
GLN33-CA	LEU35-CA	0.0
GLN33-CA	ALA36-CA	0.0
GLN33-CA	ILE37-CA	5.275571107754542e-05
GLN33-CA	GLU38-CA	0.0
GLN33-CA	ALA39-CA	0.0
GLY34-CA	MET1-CA	0.0
GLY34-CA	LYS2-CA	0.0
GLY34-CA	VAL3-CA	0.0
GLY34-CA	ILE4-CA	0.0
GLY34-CA	PHE5-CA	0.006227857926354402
GLY34-CA	LEU6-CA	0.000913304679691862
GLY34-CA	LYS7-CA	-0.010569054102571585
GLY34-CA	ASP8-CA	0.0
GLY34-CA	VAL9-CA	0.0
GLY34-CA	LYS10-CA	0.0
GLY34-CA	GLY11-CA	0.0
GLY34-CA	MET12-CA	0.0
GLY34-CA	GLY13-CA	0.0
GLY34-CA	LYS14-CA	0.0
GLY34-CA	LYS15-CA	0.0
GLY34-CA	GLY16-CA	0.0
GLY34-CA	GLU17-CA	0.0
GLY34-CA	ILE18-CA	0.0
GLY34-CA	LYS19-CA	0.0
GLY34-CA	ASN20-CA	0.0
GLY34-CA	VAL21-CA	0.0
GLY34-CA	ALA22-CA	0.0
GLY34-CA	ASP23-CA	0.0
GLY34-CA	GLY24-CA	0.0
GLY34-CA	TYR25-CA	0.0
GLY34-CA	ALA26-CA	0.0007686446722301833
GLY34-CA	ASN27-CA	-0.00010647195959888511
GLY34-CA	ASN28-CA	0.0
GLY34-CA	PHE29-CA	0.007437451883835422
GLY34-CA	LEU30-CA	-0.0648292508472423
GLY34-CA	PHE31-CA	0.0
GLY34-CA	LYS32-CA	0.0
GLY34-CA	GLN33-CA	0.0
GLY34-CA	GLY34-CA	0.0
GLY34-CA	LEU35-CA	0.0
GLY34-CA	ALA36-CA	0.0
GLY34-CA	ILE37-CA	0.0
GLY34-CA	GLU38-CA	0.0
GLY34-CA	ALA39-CA	0.0
LEU35-CA	MET1-CA	0.0
LEU35-CA	LYS2-CA	0.0
LEU35-CA	VAL3-CA	-0.0012033601707143351
LEU35-CA	ILE4-CA	-0.01949051122596899
LEU35-CA	PHE5-CA	-0.04729265812695758
LEU35-CA	LEU6-CA	-0.1315495766596541
LEU35-CA	LYS7-CA	-0.010894635366730654
LEU35-CA	ASP8-CA	0.014234951903017646
LEU35-CA	VAL9-CA	-0.01474456737980745
LEU35-CA	LYS10-CA	0.0
LEU35-CA	GLY11-CA	0.0
LEU35-CA	MET12-CA	-8.652581131141465e-05
LEU35-CA	GLY13-CA	-0.011219816551283509
LEU35-CA	LYS14-CA	-0.0004265002802000991
LEU35-CA	LYS15-CA	-0.011744200183954615
LEU35-CA	GLY16-CA	0.0
LEU35-CA	GLU17-CA	0.0
LEU35-CA	ILE18-CA	0.0
LEU35-CA	LYS19-CA	0.0
LEU35-CA	ASN20-CA	0.0
LEU35-CA	VAL21-CA	0.0
LEU35-CA	ALA22-CA	0.0
LEU35-CA	ASP23-CA	0.0
LEU35-CA	GLY24-CA	0.0
LEU35-CA	TYR25-CA	0.0
LEU35-CA	ALA26-CA	-0.005189268715277417
LEU35-CA	ASN27-CA	0.0
LEU35-CA	ASN28-CA	0.0
LEU35-CA	PHE29-CA	-0.010029647252602558
LEU35-CA	LEU30-CA	-0.01101335543062305
LEU35-CA	PHE31-CA	-0.01889349406538372
LEU35-CA	LYS32-CA	0.0
LEU35-CA	GLN33-CA	0.0
LEU35-CA	GLY34-CA	0.0
LEU35-CA	LEU35-CA	0.0
LEU35-CA	ALA36-CA	0.0
LEU35-CA	ILE37-CA	0.0
LEU35-CA	GLU38-CA	0.0
LEU35-CA	ALA39-CA	0.0
ALA36-CA	MET1-CA	0.0
ALA36-CA	LYS2-CA	-7.322332091407963e-05
ALA36-CA	VAL3-CA	-0.1274169883618015
ALA36-CA	ILE4-CA	-0.14928952088271216
ALA36-CA	PHE5-CA	-0.045258929987267035
ALA36-CA	LEU6-CA	-0.08410850055124683
ALA36-CA	LYS7-CA	0.03138530256324827
ALA36-CA	ASP8-CA	0.0027010797399267057
ALA36-CA	VAL9-CA	0.007892030262847762
ALA36-CA	LYS10-CA	0.0
ALA36-CA	GLY11-CA	0.0
ALA36-CA	MET12-CA	0.0
ALA36-CA	GLY13-CA	0.006593417650173201
ALA36-CA	LYS14-CA	0.0003114875975589425
ALA36-CA	LYS15-CA	0.0014060989423194225
ALA36-CA	GLY16-CA	0.006737439554418593
ALA36-CA	GLU17-CA	-0.0005889422845228788
ALA36-CA	ILE18-CA	-0.002719323753995028
ALA36-CA	LYS19-CA	0.0021533867143768643
ALA36-CA	ASN20-CA	0.0
ALA36-CA	VAL21-CA	4.988859593784918e-05
ALA36-CA	ALA22-CA	0.0
ALA36-CA	ASP23-CA	0.0
ALA36-CA	GLY24-CA	0.0
ALA36-CA	TYR25-CA	0.0
ALA36-CA	ALA26-CA	0.03031377165760176
ALA36-CA	ASN27-CA	0.0015888151357309002
ALA36-CA	ASN28-CA	0.0
ALA36-CA	PHE29-CA	0.005375589530325564
ALA36-CA	LEU30-CA	-0.18206739651750467
ALA36-CA	PHE31-CA	-0.1262588167808417
ALA36-CA	LYS32-CA	0.0026359125079308933
ALA36-CA	GLN33-CA	0.0
ALA36-CA	GLY34-CA	0.0
ALA36-CA	LEU35-CA	0.0
ALA36-CA	ALA36-CA	0.0
ALA36-CA	ILE37-CA	0.0
ALA36-CA	GLU38-CA	0.0
ALA36-CA	ALA39-CA	0.0
ILE37-CA	MET1-CA	-0.0005271615602153541
ILE37-CA	LYS2-CA	-0.0032147951934607733
ILE37-CA	VAL3-CA	-0.11692765504311638
ILE37-CA	ILE4-CA	-0.14423929012918962
ILE37-CA	PHE5-CA	-0.10137959332228093
ILE37-CA	LEU6-CA	-0.05069527578115185
ILE37-CA	LYS7-CA	-4.603237374260748e-05
ILE37-CA	ASP8-CA	0.0
ILE37-CA	VAL9-CA	0.0
ILE37-CA	LYS10-CA	0.0
ILE37-CA	GLY11-CA	0.0
ILE37-CA	MET12-CA	0.0
ILE37-CA	GLY13-CA	0.0
ILE37-CA	LYS14-CA	0.0
ILE37-CA	LYS15-CA	0.0
ILE37-CA	GLY16-CA	-0.0009856263207589087
ILE37-CA	GLU17-CA	0.0
ILE37-CA	ILE18-CA	-0.0007773098991330441
ILE37-CA	LYS19-CA	0.0
ILE37-CA	ASN20-CA	0.0
ILE37-CA	VAL21-CA	0.0
ILE37-CA	ALA22-CA	0.0
ILE37-CA	ASP23-CA	0.0
ILE37-CA	GLY24-CA	0.0
ILE37-CA	TYR25-CA	0.0
ILE37-CA	ALA26-CA	-0.0052045677744314124
ILE37-CA	ASN27-CA	0.006105471883522754
ILE37-CA	ASN28-CA	0.0
ILE37-CA	PHE29-CA	0.0
ILE37-CA	LEU30-CA	-0.04600832391460017
ILE37-CA	PHE31-CA	-0.09508296591858426
ILE37-CA	LYS32-CA	0.00027089828435103837
ILE37-CA	GLN33-CA	5.275571107754542e-05
ILE37-CA	GLY34-CA	0.0
ILE37-CA	LEU35-CA	0.0
ILE37-CA	ALA36-CA	0.0
ILE37-CA	ILE37-CA	0.0
ILE37-CA	GLU38-CA	0.0
ILE37-CA	ALA39-CA	0.0
GLU38-CA	MET1-CA	-0.026913912145641917
GLU38-CA	LYS2-CA	-0.01897348905099534
GLU38-CA	VAL3-CA	0.20281019274902973
GLU38-CA	ILE4-CA	-0.05877718400010963
GLU38-CA	PHE5-CA	0.0026282849419133835
GLU38-CA	LEU6-CA	-0.0010742398728031041
GLU38-CA	LYS7-CA	0.0
GLU38-CA	ASP8-CA	0.0
GLU38-CA	VAL9-CA	0.0
GLU38-CA	LYS10-CA	0.0
GLU38-CA	GLY11-CA	0.0
GLU38-CA	MET12-CA	0.0
GLU38-CA	GLY13-CA	0.0
GLU38-CA	LYS14-CA	0.0
GLU38-CA	LYS15-CA	0.0
GLU38-CA	GLY16-CA	0.0
GLU38-CA	GLU17-CA	0.0
GLU38-CA	ILE18-CA	-0.0047024707479785795
GLU38-CA	LYS19-CA	-0.0009228433420910031
GLU38-CA	ASN20-CA	-0.00032262039365974773
GLU38-CA	VAL21-CA	0.0004228848716534962
GLU38-CA	ALA22-CA	0.0
GLU38-CA	ASP23-CA	-0.00025833128790076425
GLU38-CA	GLY24-CA	0.0
GLU38-CA	TYR25-CA	0.0
GLU38-CA	ALA26-CA	-0.0009100104402866835
GLU38-CA	ASN27-CA	0.0013293827905422548
GLU38-CA	ASN28-CA	0.0
GLU38-CA	PHE29-CA	0.0
GLU38-CA	LEU30-CA	-0.002357086379508778
GLU38-CA	PHE31-CA	0.001308150582069434
GLU38-CA	LYS32-CA	0.0
GLU38-CA	GLN33-CA	0.0
GLU38-CA	GLY34-CA	0.0
GLU38-CA	LEU35-CA	0.0
GLU38-CA	ALA36-CA	0.0
GLU38-CA	ILE37-CA	0.0
GLU38-CA	GLU38-CA	0.0
GLU38-CA	ALA39-CA	0.0
ALA39-CA	MET1-CA	0.01424948279868452
ALA39-CA	LYS2-CA	-0.10057866302241666
ALA39-CA	VAL3-CA	-0.02082549988235769
ALA39-CA	ILE4-CA	-0.08854822805724324
ALA39-CA	PHE5-CA	0.004608910597502589
ALA39-CA	LEU6-CA	0.0
ALA39-CA	LYS7-CA	0.0
ALA39-CA	ASP8-CA	0.0
ALA39-CA	VAL9-CA	0.0
ALA39-CA	LYS10-CA	0.0
ALA39-CA	GLY11-CA	0.0
ALA39-CA	MET12-CA	0.0
ALA39-CA	GLY13-CA	0.0
ALA39-CA	LYS14-CA	0.0
ALA39-CA	LYS15-CA	0.0
ALA39-CA	GLY16-CA	-0.0005432490268791335
ALA39-CA	GLU17-CA	0.0010775096400735202
ALA39-CA	ILE18-CA	-0.0226607047295482
ALA39-CA	LYS19-CA	0.01590996097308682
ALA39-CA	ASN20-CA	0.001931742805355468
ALA39-CA	VAL21-CA	0.0
ALA39-CA	ALA22-CA	0.0
ALA39-CA	ASP23-CA	0.0
ALA39-CA	GLY24-CA	0.0
ALA39-CA	TYR25-CA	0.0
ALA39-CA	ALA26-CA	0.0
ALA39-CA	ASN27-CA	0.0
ALA39-CA	ASN28-CA	0.0
ALA39-CA	PHE29-CA	0.0
ALA39-CA	LEU30-CA	0.0
ALA39-CA	PHE31-CA	0.0
ALA39-CA	LYS32-CA	0.0
ALA39-CA	GLN33-CA	0.0
ALA39-CA	GLY34-CA	0.0
ALA39-CA	LEU35-CA	0.0
ALA39-CA	ALA36-CA	0.0
ALA39-CA	ILE37-CA	0.0
ALA39-CA	GLU38-CA	0.0
ALA39-CA	ALA39-CA	0.0
