# Supplementary material for: Peering inside the black box by learning the relevance of many-body functions in neural network potentials
Source: Nat Commun. 2025 Nov 10;16:9898. doi: 10.1038/s41467-025-65863-0 (PMC12603069; doi:10.1038/s41467-025-65863-0)
Supplement: Supplementary file 15 — Source Data Fig 5 [file 41467_2025_65863_MOESM15_ESM.zip › fig_5_ntl9_WT_contact_map/ntl9_P1_vs_folded_contact_map.csv]

res_i	res_j	relevance_difference_to_folded
MET1-CA	MET1-CA	0.0
MET1-CA	LYS2-CA	0.0
MET1-CA	VAL3-CA	0.0
MET1-CA	ILE4-CA	0.0
MET1-CA	PHE5-CA	0.0
MET1-CA	LEU6-CA	0.0
MET1-CA	LYS7-CA	0.0
MET1-CA	ASP8-CA	0.0
MET1-CA	VAL9-CA	0.0
MET1-CA	LYS10-CA	0.0
MET1-CA	GLY11-CA	0.0
MET1-CA	MET12-CA	0.0
MET1-CA	GLY13-CA	0.0
MET1-CA	LYS14-CA	0.0
MET1-CA	LYS15-CA	0.0
MET1-CA	GLY16-CA	-0.012023663460283274
MET1-CA	GLU17-CA	-0.02620005982407747
MET1-CA	ILE18-CA	-0.025796184649392963
MET1-CA	LYS19-CA	-0.1139794918263192
MET1-CA	ASN20-CA	0.06939822146129081
MET1-CA	VAL21-CA	0.0561739893521576
MET1-CA	ALA22-CA	0.03593976936106426
MET1-CA	ASP23-CA	0.006680693768663558
MET1-CA	GLY24-CA	0.007153673083411882
MET1-CA	TYR25-CA	0.0020426093014993835
MET1-CA	ALA26-CA	0.01409722587843408
MET1-CA	ASN27-CA	-0.0002751615436663961
MET1-CA	ASN28-CA	0.0
MET1-CA	PHE29-CA	0.0
MET1-CA	LEU30-CA	0.0
MET1-CA	PHE31-CA	0.0
MET1-CA	LYS32-CA	0.0
MET1-CA	GLN33-CA	0.0
MET1-CA	GLY34-CA	0.0
MET1-CA	LEU35-CA	0.0
MET1-CA	ALA36-CA	0.0
MET1-CA	ILE37-CA	0.0005271615602153541
MET1-CA	GLU38-CA	-0.001650465489992807
MET1-CA	ALA39-CA	-0.0023116157001713943
LYS2-CA	MET1-CA	0.0
LYS2-CA	LYS2-CA	0.0
LYS2-CA	VAL3-CA	0.0
LYS2-CA	ILE4-CA	0.0
LYS2-CA	PHE5-CA	0.0
LYS2-CA	LEU6-CA	0.0
LYS2-CA	LYS7-CA	0.0
LYS2-CA	ASP8-CA	0.0
LYS2-CA	VAL9-CA	0.0
LYS2-CA	LYS10-CA	0.0
LYS2-CA	GLY11-CA	0.0
LYS2-CA	MET12-CA	0.0
LYS2-CA	GLY13-CA	0.0
LYS2-CA	LYS14-CA	0.0
LYS2-CA	LYS15-CA	-0.0037485301429001083
LYS2-CA	GLY16-CA	-0.034305441185195386
LYS2-CA	GLU17-CA	0.018634791167199277
LYS2-CA	ILE18-CA	-0.06945460498689043
LYS2-CA	LYS19-CA	0.031535394886888654
LYS2-CA	ASN20-CA	-0.025936077945746344
LYS2-CA	VAL21-CA	0.02553784699081108
LYS2-CA	ALA22-CA	0.0020968023244144086
LYS2-CA	ASP23-CA	-0.004784902323942489
LYS2-CA	GLY24-CA	0.0
LYS2-CA	TYR25-CA	0.0
LYS2-CA	ALA26-CA	0.0014970754442652475
LYS2-CA	ASN27-CA	0.0
LYS2-CA	ASN28-CA	0.0
LYS2-CA	PHE29-CA	0.0
LYS2-CA	LEU30-CA	0.0
LYS2-CA	PHE31-CA	0.0
LYS2-CA	LYS32-CA	0.0
LYS2-CA	GLN33-CA	0.0
LYS2-CA	GLY34-CA	0.0
LYS2-CA	LEU35-CA	0.0
LYS2-CA	ALA36-CA	-9.545725303181709e-05
LYS2-CA	ILE37-CA	0.0004902601170016637
LYS2-CA	GLU38-CA	-0.013638169212443551
LYS2-CA	ALA39-CA	-0.008014471037774806
VAL3-CA	MET1-CA	0.0
VAL3-CA	LYS2-CA	0.0
VAL3-CA	VAL3-CA	0.0
VAL3-CA	ILE4-CA	0.0
VAL3-CA	PHE5-CA	0.0
VAL3-CA	LEU6-CA	0.0
VAL3-CA	LYS7-CA	0.0
VAL3-CA	ASP8-CA	0.0
VAL3-CA	VAL9-CA	0.0
VAL3-CA	LYS10-CA	0.0
VAL3-CA	GLY11-CA	0.0
VAL3-CA	MET12-CA	0.0
VAL3-CA	GLY13-CA	-0.0012486900980516538
VAL3-CA	LYS14-CA	0.002067113577556512
VAL3-CA	LYS15-CA	-0.0014326398988782334
VAL3-CA	GLY16-CA	-0.013673882590612136
VAL3-CA	GLU17-CA	-0.07967533293136882
VAL3-CA	ILE18-CA	0.06449362863086777
VAL3-CA	LYS19-CA	0.046573528670657866
VAL3-CA	ASN20-CA	0.058668059171981216
VAL3-CA	VAL21-CA	0.04035542182651599
VAL3-CA	ALA22-CA	-0.0005741101531584571
VAL3-CA	ASP23-CA	0.00041200488852303644
VAL3-CA	GLY24-CA	0.0
VAL3-CA	TYR25-CA	0.00011591048499057323
VAL3-CA	ALA26-CA	0.005514745954124104
VAL3-CA	ASN27-CA	-0.0009060621589706166
VAL3-CA	ASN28-CA	0.0
VAL3-CA	PHE29-CA	0.0
VAL3-CA	LEU30-CA	0.0019611322685134996
VAL3-CA	PHE31-CA	0.0022073017432168874
VAL3-CA	LYS32-CA	0.0
VAL3-CA	GLN33-CA	0.0
VAL3-CA	GLY34-CA	0.0
VAL3-CA	LEU35-CA	0.0007408012520738087
VAL3-CA	ALA36-CA	0.015110879486121581
VAL3-CA	ILE37-CA	0.016910768602508605
VAL3-CA	GLU38-CA	-0.049728921135351795
VAL3-CA	ALA39-CA	0.009912560046913656
ILE4-CA	MET1-CA	0.0
ILE4-CA	LYS2-CA	0.0
ILE4-CA	VAL3-CA	0.0
ILE4-CA	ILE4-CA	0.0
ILE4-CA	PHE5-CA	0.0
ILE4-CA	LEU6-CA	0.0
ILE4-CA	LYS7-CA	0.0
ILE4-CA	ASP8-CA	0.00015482610679732977
ILE4-CA	VAL9-CA	0.0
ILE4-CA	LYS10-CA	0.0
ILE4-CA	GLY11-CA	0.0
ILE4-CA	MET12-CA	0.0
ILE4-CA	GLY13-CA	0.02035334590950236
ILE4-CA	LYS14-CA	-0.00582929351794538
ILE4-CA	LYS15-CA	0.005014362993250421
ILE4-CA	GLY16-CA	0.016057508480821527
ILE4-CA	GLU17-CA	0.25267795840160634
ILE4-CA	ILE18-CA	-0.1479137167518223
ILE4-CA	LYS19-CA	0.05646489472142354
ILE4-CA	ASN20-CA	0.001313113418200018
ILE4-CA	VAL21-CA	-0.0002997510726724855
ILE4-CA	ALA22-CA	0.0
ILE4-CA	ASP23-CA	0.0
ILE4-CA	GLY24-CA	0.0
ILE4-CA	TYR25-CA	0.0
ILE4-CA	ALA26-CA	0.0
ILE4-CA	ASN27-CA	0.0
ILE4-CA	ASN28-CA	0.0
ILE4-CA	PHE29-CA	0.0
ILE4-CA	LEU30-CA	-0.0013696810648829096
ILE4-CA	PHE31-CA	0.000313029755404707
ILE4-CA	LYS32-CA	0.0
ILE4-CA	GLN33-CA	0.0
ILE4-CA	GLY34-CA	0.0
ILE4-CA	LEU35-CA	-0.0013194739012002167
ILE4-CA	ALA36-CA	0.0026057844720071277
ILE4-CA	ILE37-CA	0.02623527941796057
ILE4-CA	GLU38-CA	0.004268093058396975
ILE4-CA	ALA39-CA	0.007490823952307407
PHE5-CA	MET1-CA	0.0
PHE5-CA	LYS2-CA	0.0
PHE5-CA	VAL3-CA	0.0
PHE5-CA	ILE4-CA	0.0
PHE5-CA	PHE5-CA	0.0
PHE5-CA	LEU6-CA	0.0
PHE5-CA	LYS7-CA	0.0
PHE5-CA	ASP8-CA	0.0
PHE5-CA	VAL9-CA	0.008644972894262687
PHE5-CA	LYS10-CA	0.0
PHE5-CA	GLY11-CA	0.0
PHE5-CA	MET12-CA	-0.0029507142300572997
PHE5-CA	GLY13-CA	0.03159750425113257
PHE5-CA	LYS14-CA	-0.015535910516587172
PHE5-CA	LYS15-CA	0.038868910119983724
PHE5-CA	GLY16-CA	0.06392879234580277
PHE5-CA	GLU17-CA	0.10147063342679925
PHE5-CA	ILE18-CA	0.047804261203823056
PHE5-CA	LYS19-CA	-0.03363632348889496
PHE5-CA	ASN20-CA	-8.317231464027801e-05
PHE5-CA	VAL21-CA	0.0
PHE5-CA	ALA22-CA	0.0
PHE5-CA	ASP23-CA	0.0
PHE5-CA	GLY24-CA	0.0
PHE5-CA	TYR25-CA	0.0
PHE5-CA	ALA26-CA	-2.669315249393487e-06
PHE5-CA	ASN27-CA	0.0
PHE5-CA	ASN28-CA	0.0
PHE5-CA	PHE29-CA	0.0
PHE5-CA	LEU30-CA	0.004735664508048932
PHE5-CA	PHE31-CA	0.0023929881005814225
PHE5-CA	LYS32-CA	0.0
PHE5-CA	GLN33-CA	0.0
PHE5-CA	GLY34-CA	-0.001060705522954509
PHE5-CA	LEU35-CA	0.004524796171256187
PHE5-CA	ALA36-CA	0.006959645970255224
PHE5-CA	ILE37-CA	0.03828874957400785
PHE5-CA	GLU38-CA	-0.0030400576453685434
PHE5-CA	ALA39-CA	0.0008477111160584017
LEU6-CA	MET1-CA	0.0
LEU6-CA	LYS2-CA	0.0
LEU6-CA	VAL3-CA	0.0
LEU6-CA	ILE4-CA	0.0
LEU6-CA	PHE5-CA	0.0
LEU6-CA	LEU6-CA	0.0
LEU6-CA	LYS7-CA	0.0
LEU6-CA	ASP8-CA	0.0
LEU6-CA	VAL9-CA	0.0
LEU6-CA	LYS10-CA	0.0
LEU6-CA	GLY11-CA	0.0
LEU6-CA	MET12-CA	0.0
LEU6-CA	GLY13-CA	0.003342483869425608
LEU6-CA	LYS14-CA	-0.027359154739824795
LEU6-CA	LYS15-CA	0.09935857403381507
LEU6-CA	GLY16-CA	0.04510269115997971
LEU6-CA	GLU17-CA	-0.00041072225509488323
LEU6-CA	ILE18-CA	0.0009804610269936213
LEU6-CA	LYS19-CA	0.0
LEU6-CA	ASN20-CA	0.0
LEU6-CA	VAL21-CA	0.0
LEU6-CA	ALA22-CA	0.0
LEU6-CA	ASP23-CA	0.0
LEU6-CA	GLY24-CA	0.0
LEU6-CA	TYR25-CA	0.0
LEU6-CA	ALA26-CA	0.0
LEU6-CA	ASN27-CA	0.0
LEU6-CA	ASN28-CA	0.0
LEU6-CA	PHE29-CA	0.0
LEU6-CA	LEU30-CA	-0.0034796638611556186
LEU6-CA	PHE31-CA	-0.0006148641752533573
LEU6-CA	LYS32-CA	0.0
LEU6-CA	GLN33-CA	0.0
LEU6-CA	GLY34-CA	-0.000318241806535724
LEU6-CA	LEU35-CA	0.014747253083714884
LEU6-CA	ALA36-CA	0.014302471623705057
LEU6-CA	ILE37-CA	0.02682286517739385
LEU6-CA	GLU38-CA	-0.0007828764940892479
LEU6-CA	ALA39-CA	0.0
LYS7-CA	MET1-CA	0.0
LYS7-CA	LYS2-CA	0.0
LYS7-CA	VAL3-CA	0.0
LYS7-CA	ILE4-CA	0.0
LYS7-CA	PHE5-CA	0.0
LYS7-CA	LEU6-CA	0.0
LYS7-CA	LYS7-CA	0.0
LYS7-CA	ASP8-CA	0.0
LYS7-CA	VAL9-CA	0.0
LYS7-CA	LYS10-CA	0.0
LYS7-CA	GLY11-CA	0.0
LYS7-CA	MET12-CA	-0.0009147943888751635
LYS7-CA	GLY13-CA	0.026358817128290482
LYS7-CA	LYS14-CA	-0.00860853770304812
LYS7-CA	LYS15-CA	0.05784909045741546
LYS7-CA	GLY16-CA	0.0013860509596783028
LYS7-CA	GLU17-CA	0.00589520150245258
LYS7-CA	ILE18-CA	0.0
LYS7-CA	LYS19-CA	0.0
LYS7-CA	ASN20-CA	0.0
LYS7-CA	VAL21-CA	0.0
LYS7-CA	ALA22-CA	0.0
LYS7-CA	ASP23-CA	0.0
LYS7-CA	GLY24-CA	0.0
LYS7-CA	TYR25-CA	0.0
LYS7-CA	ALA26-CA	0.0
LYS7-CA	ASN27-CA	0.0
LYS7-CA	ASN28-CA	0.0
LYS7-CA	PHE29-CA	0.0
LYS7-CA	LEU30-CA	0.00013827506013905692
LYS7-CA	PHE31-CA	0.0
LYS7-CA	LYS32-CA	0.0
LYS7-CA	GLN33-CA	0.0016999962301906997
LYS7-CA	GLY34-CA	0.009279851704783581
LYS7-CA	LEU35-CA	-0.004295886049294494
LYS7-CA	ALA36-CA	-0.0006690269146901046
LYS7-CA	ILE37-CA	0.00014146318142261834
LYS7-CA	GLU38-CA	0.0
LYS7-CA	ALA39-CA	0.0
ASP8-CA	MET1-CA	0.0
ASP8-CA	LYS2-CA	0.0
ASP8-CA	VAL3-CA	0.0
ASP8-CA	ILE4-CA	0.00015482610679732977
ASP8-CA	PHE5-CA	0.0
ASP8-CA	LEU6-CA	0.0
ASP8-CA	LYS7-CA	0.0
ASP8-CA	ASP8-CA	0.0
ASP8-CA	VAL9-CA	0.0
ASP8-CA	LYS10-CA	0.0
ASP8-CA	GLY11-CA	0.0
ASP8-CA	MET12-CA	-0.014833745472597571
ASP8-CA	GLY13-CA	-0.002639238366336621
ASP8-CA	LYS14-CA	-0.01971609472495446
ASP8-CA	LYS15-CA	0.023279244512159188
ASP8-CA	GLY16-CA	0.00974097930834297
ASP8-CA	GLU17-CA	2.5204267861561624e-05
ASP8-CA	ILE18-CA	0.0
ASP8-CA	LYS19-CA	0.0
ASP8-CA	ASN20-CA	0.0
ASP8-CA	VAL21-CA	0.0
ASP8-CA	ALA22-CA	0.0
ASP8-CA	ASP23-CA	0.0
ASP8-CA	GLY24-CA	0.0
ASP8-CA	TYR25-CA	0.0
ASP8-CA	ALA26-CA	0.0
ASP8-CA	ASN27-CA	0.0
ASP8-CA	ASN28-CA	0.0
ASP8-CA	PHE29-CA	0.0
ASP8-CA	LEU30-CA	0.0
ASP8-CA	PHE31-CA	0.0
ASP8-CA	LYS32-CA	0.0
ASP8-CA	GLN33-CA	0.0
ASP8-CA	GLY34-CA	-2.9142344434697347e-05
ASP8-CA	LEU35-CA	-0.004501042292237757
ASP8-CA	ALA36-CA	-0.000348133572650925
ASP8-CA	ILE37-CA	0.0
ASP8-CA	GLU38-CA	0.0
ASP8-CA	ALA39-CA	0.0
VAL9-CA	MET1-CA	0.0
VAL9-CA	LYS2-CA	0.0
VAL9-CA	VAL3-CA	0.0
VAL9-CA	ILE4-CA	0.0
VAL9-CA	PHE5-CA	0.008644972894262687
VAL9-CA	LEU6-CA	0.0
VAL9-CA	LYS7-CA	0.0
VAL9-CA	ASP8-CA	0.0
VAL9-CA	VAL9-CA	0.0
VAL9-CA	LYS10-CA	0.0
VAL9-CA	GLY11-CA	0.0
VAL9-CA	MET12-CA	0.0
VAL9-CA	GLY13-CA	0.02980390778003024
VAL9-CA	LYS14-CA	0.023301452238011208
VAL9-CA	LYS15-CA	0.0006096293853797494
VAL9-CA	GLY16-CA	0.0012801415971895247
VAL9-CA	GLU17-CA	0.0
VAL9-CA	ILE18-CA	0.0
VAL9-CA	LYS19-CA	0.0
VAL9-CA	ASN20-CA	0.0
VAL9-CA	VAL21-CA	0.0
VAL9-CA	ALA22-CA	0.0
VAL9-CA	ASP23-CA	0.0
VAL9-CA	GLY24-CA	0.0
VAL9-CA	TYR25-CA	0.0
VAL9-CA	ALA26-CA	0.0
VAL9-CA	ASN27-CA	0.0
VAL9-CA	ASN28-CA	0.0
VAL9-CA	PHE29-CA	8.752438096410924e-05
VAL9-CA	LEU30-CA	-0.00025212496887982126
VAL9-CA	PHE31-CA	0.0
VAL9-CA	LYS32-CA	0.0
VAL9-CA	GLN33-CA	0.007588195883049674
VAL9-CA	GLY34-CA	0.0012907412500808707
VAL9-CA	LEU35-CA	0.007258270730121216
VAL9-CA	ALA36-CA	0.0026082493415645735
VAL9-CA	ILE37-CA	0.0
VAL9-CA	GLU38-CA	0.0
VAL9-CA	ALA39-CA	0.0
LYS10-CA	MET1-CA	0.0
LYS10-CA	LYS2-CA	0.0
LYS10-CA	VAL3-CA	0.0
LYS10-CA	ILE4-CA	0.0
LYS10-CA	PHE5-CA	0.0
LYS10-CA	LEU6-CA	0.0
LYS10-CA	LYS7-CA	0.0
LYS10-CA	ASP8-CA	0.0
LYS10-CA	VAL9-CA	0.0
LYS10-CA	LYS10-CA	0.0
LYS10-CA	GLY11-CA	0.0
LYS10-CA	MET12-CA	0.0
LYS10-CA	GLY13-CA	0.0
LYS10-CA	LYS14-CA	0.005058436721854264
LYS10-CA	LYS15-CA	5.811076441522542e-05
LYS10-CA	GLY16-CA	0.0
LYS10-CA	GLU17-CA	0.0
LYS10-CA	ILE18-CA	0.0
LYS10-CA	LYS19-CA	0.0
LYS10-CA	ASN20-CA	0.0
LYS10-CA	VAL21-CA	0.0
LYS10-CA	ALA22-CA	0.0
LYS10-CA	ASP23-CA	0.0
LYS10-CA	GLY24-CA	0.0
LYS10-CA	TYR25-CA	0.0
LYS10-CA	ALA26-CA	0.0
LYS10-CA	ASN27-CA	0.0
LYS10-CA	ASN28-CA	0.0
LYS10-CA	PHE29-CA	0.0
LYS10-CA	LEU30-CA	0.0
LYS10-CA	PHE31-CA	0.0
LYS10-CA	LYS32-CA	0.0
LYS10-CA	GLN33-CA	0.0
LYS10-CA	GLY34-CA	0.0
LYS10-CA	LEU35-CA	-7.996151087717135e-05
LYS10-CA	ALA36-CA	0.0
LYS10-CA	ILE37-CA	0.0
LYS10-CA	GLU38-CA	0.0
LYS10-CA	ALA39-CA	0.0
GLY11-CA	MET1-CA	0.0
GLY11-CA	LYS2-CA	0.0
GLY11-CA	VAL3-CA	0.0
GLY11-CA	ILE4-CA	0.0
GLY11-CA	PHE5-CA	0.0
GLY11-CA	LEU6-CA	0.0
GLY11-CA	LYS7-CA	0.0
GLY11-CA	ASP8-CA	0.0
GLY11-CA	VAL9-CA	0.0
GLY11-CA	LYS10-CA	0.0
GLY11-CA	GLY11-CA	0.0
GLY11-CA	MET12-CA	0.0
GLY11-CA	GLY13-CA	0.0
GLY11-CA	LYS14-CA	0.0
GLY11-CA	LYS15-CA	0.0
GLY11-CA	GLY16-CA	0.0
GLY11-CA	GLU17-CA	0.0
GLY11-CA	ILE18-CA	0.0
GLY11-CA	LYS19-CA	0.0
GLY11-CA	ASN20-CA	0.0
GLY11-CA	VAL21-CA	0.0
GLY11-CA	ALA22-CA	0.0
GLY11-CA	ASP23-CA	0.0
GLY11-CA	GLY24-CA	0.0
GLY11-CA	TYR25-CA	0.0
GLY11-CA	ALA26-CA	0.0
GLY11-CA	ASN27-CA	0.0
GLY11-CA	ASN28-CA	0.0
GLY11-CA	PHE29-CA	0.0
GLY11-CA	LEU30-CA	0.0
GLY11-CA	PHE31-CA	0.0
GLY11-CA	LYS32-CA	0.0
GLY11-CA	GLN33-CA	0.0
GLY11-CA	GLY34-CA	0.0
GLY11-CA	LEU35-CA	0.0
GLY11-CA	ALA36-CA	0.0
GLY11-CA	ILE37-CA	0.0
GLY11-CA	GLU38-CA	0.0
GLY11-CA	ALA39-CA	0.0
MET12-CA	MET1-CA	0.0
MET12-CA	LYS2-CA	0.0
MET12-CA	VAL3-CA	0.0
MET12-CA	ILE4-CA	0.0
MET12-CA	PHE5-CA	-0.0029507142300572997
MET12-CA	LEU6-CA	0.0
MET12-CA	LYS7-CA	-0.0009147943888751635
MET12-CA	ASP8-CA	-0.014833745472597571
MET12-CA	VAL9-CA	0.0
MET12-CA	LYS10-CA	0.0
MET12-CA	GLY11-CA	0.0
MET12-CA	MET12-CA	0.0
MET12-CA	GLY13-CA	0.0
MET12-CA	LYS14-CA	0.0
MET12-CA	LYS15-CA	0.0
MET12-CA	GLY16-CA	0.0062493311928638
MET12-CA	GLU17-CA	-0.010601716640536048
MET12-CA	ILE18-CA	-0.014351520303825933
MET12-CA	LYS19-CA	0.010670453079029312
MET12-CA	ASN20-CA	-0.0009537733024506785
MET12-CA	VAL21-CA	0.0001961645614323806
MET12-CA	ALA22-CA	0.0
MET12-CA	ASP23-CA	0.0
MET12-CA	GLY24-CA	0.0
MET12-CA	TYR25-CA	0.0034353186998541396
MET12-CA	ALA26-CA	0.0
MET12-CA	ASN27-CA	0.0
MET12-CA	ASN28-CA	0.0
MET12-CA	PHE29-CA	0.0
MET12-CA	LEU30-CA	0.0005195802141586789
MET12-CA	PHE31-CA	0.0
MET12-CA	LYS32-CA	0.0
MET12-CA	GLN33-CA	0.0
MET12-CA	GLY34-CA	0.0
MET12-CA	LEU35-CA	8.652581131141465e-05
MET12-CA	ALA36-CA	0.0
MET12-CA	ILE37-CA	0.0
MET12-CA	GLU38-CA	0.0
MET12-CA	ALA39-CA	0.0
GLY13-CA	MET1-CA	0.0
GLY13-CA	LYS2-CA	0.0
GLY13-CA	VAL3-CA	-0.0012486900980516538
GLY13-CA	ILE4-CA	0.02035334590950236
GLY13-CA	PHE5-CA	0.03159750425113257
GLY13-CA	LEU6-CA	0.003342483869425608
GLY13-CA	LYS7-CA	0.026358817128290482
GLY13-CA	ASP8-CA	-0.002639238366336621
GLY13-CA	VAL9-CA	0.02980390778003024
GLY13-CA	LYS10-CA	0.0
GLY13-CA	GLY11-CA	0.0
GLY13-CA	MET12-CA	0.0
GLY13-CA	GLY13-CA	0.0
GLY13-CA	LYS14-CA	0.0
GLY13-CA	LYS15-CA	0.0
GLY13-CA	GLY16-CA	0.0
GLY13-CA	GLU17-CA	0.031564238890189604
GLY13-CA	ILE18-CA	0.045426753248965904
GLY13-CA	LYS19-CA	-0.0018768281575616975
GLY13-CA	ASN20-CA	-0.0006986870135178153
GLY13-CA	VAL21-CA	-0.0038100033297804453
GLY13-CA	ALA22-CA	0.0
GLY13-CA	ASP23-CA	0.0
GLY13-CA	GLY24-CA	0.0
GLY13-CA	TYR25-CA	0.0
GLY13-CA	ALA26-CA	0.0
GLY13-CA	ASN27-CA	0.0
GLY13-CA	ASN28-CA	0.0
GLY13-CA	PHE29-CA	0.0
GLY13-CA	LEU30-CA	0.0
GLY13-CA	PHE31-CA	0.0
GLY13-CA	LYS32-CA	0.0
GLY13-CA	GLN33-CA	0.0
GLY13-CA	GLY34-CA	0.0
GLY13-CA	LEU35-CA	0.010427931113899672
GLY13-CA	ALA36-CA	-0.006593417650173201
GLY13-CA	ILE37-CA	0.0
GLY13-CA	GLU38-CA	0.0
GLY13-CA	ALA39-CA	0.0
LYS14-CA	MET1-CA	0.0
LYS14-CA	LYS2-CA	0.0
LYS14-CA	VAL3-CA	0.002067113577556512
LYS14-CA	ILE4-CA	-0.00582929351794538
LYS14-CA	PHE5-CA	-0.015535910516587172
LYS14-CA	LEU6-CA	-0.027359154739824795
LYS14-CA	LYS7-CA	-0.00860853770304812
LYS14-CA	ASP8-CA	-0.01971609472495446
LYS14-CA	VAL9-CA	0.023301452238011208
LYS14-CA	LYS10-CA	0.005058436721854264
LYS14-CA	GLY11-CA	0.0
LYS14-CA	MET12-CA	0.0
LYS14-CA	GLY13-CA	0.0
LYS14-CA	LYS14-CA	0.0
LYS14-CA	LYS15-CA	0.0
LYS14-CA	GLY16-CA	0.0
LYS14-CA	GLU17-CA	0.0
LYS14-CA	ILE18-CA	0.014038851205703577
LYS14-CA	LYS19-CA	-0.003421607779060409
LYS14-CA	ASN20-CA	0.0
LYS14-CA	VAL21-CA	0.0
LYS14-CA	ALA22-CA	0.0
LYS14-CA	ASP23-CA	0.0
LYS14-CA	GLY24-CA	0.0
LYS14-CA	TYR25-CA	0.0
LYS14-CA	ALA26-CA	0.0
LYS14-CA	ASN27-CA	0.0
LYS14-CA	ASN28-CA	0.0
LYS14-CA	PHE29-CA	0.0
LYS14-CA	LEU30-CA	0.0
LYS14-CA	PHE31-CA	0.0
LYS14-CA	LYS32-CA	0.0
LYS14-CA	GLN33-CA	0.0
LYS14-CA	GLY34-CA	0.0
LYS14-CA	LEU35-CA	-0.005723853024899275
LYS14-CA	ALA36-CA	0.00028512678674169926
LYS14-CA	ILE37-CA	0.0
LYS14-CA	GLU38-CA	0.0
LYS14-CA	ALA39-CA	0.0
LYS15-CA	MET1-CA	0.0
LYS15-CA	LYS2-CA	-0.0037485301429001083
LYS15-CA	VAL3-CA	-0.0014326398988782334
LYS15-CA	ILE4-CA	0.005014362993250421
LYS15-CA	PHE5-CA	0.038868910119983724
LYS15-CA	LEU6-CA	0.09935857403381507
LYS15-CA	LYS7-CA	0.05784909045741546
LYS15-CA	ASP8-CA	0.023279244512159188
LYS15-CA	VAL9-CA	0.0006096293853797494
LYS15-CA	LYS10-CA	5.811076441522542e-05
LYS15-CA	GLY11-CA	0.0
LYS15-CA	MET12-CA	0.0
LYS15-CA	GLY13-CA	0.0
LYS15-CA	LYS14-CA	0.0
LYS15-CA	LYS15-CA	0.0
LYS15-CA	GLY16-CA	0.0
LYS15-CA	GLU17-CA	0.0
LYS15-CA	ILE18-CA	0.0
LYS15-CA	LYS19-CA	-0.004256252138816308
LYS15-CA	ASN20-CA	0.0
LYS15-CA	VAL21-CA	0.0
LYS15-CA	ALA22-CA	0.0
LYS15-CA	ASP23-CA	0.0
LYS15-CA	GLY24-CA	0.0
LYS15-CA	TYR25-CA	0.0
LYS15-CA	ALA26-CA	0.0
LYS15-CA	ASN27-CA	0.0
LYS15-CA	ASN28-CA	0.0
LYS15-CA	PHE29-CA	0.0
LYS15-CA	LEU30-CA	0.0
LYS15-CA	PHE31-CA	0.0
LYS15-CA	LYS32-CA	0.0
LYS15-CA	GLN33-CA	0.0
LYS15-CA	GLY34-CA	0.0
LYS15-CA	LEU35-CA	0.011730714767505012
LYS15-CA	ALA36-CA	-0.0016164409438638996
LYS15-CA	ILE37-CA	0.0
LYS15-CA	GLU38-CA	0.0
LYS15-CA	ALA39-CA	0.0
GLY16-CA	MET1-CA	-0.012023663460283274
GLY16-CA	LYS2-CA	-0.034305441185195386
GLY16-CA	VAL3-CA	-0.013673882590612136
GLY16-CA	ILE4-CA	0.016057508480821527
GLY16-CA	PHE5-CA	0.06392879234580277
GLY16-CA	LEU6-CA	0.04510269115997971
GLY16-CA	LYS7-CA	0.0013860509596783028
GLY16-CA	ASP8-CA	0.00974097930834297
GLY16-CA	VAL9-CA	0.0012801415971895247
GLY16-CA	LYS10-CA	0.0
GLY16-CA	GLY11-CA	0.0
GLY16-CA	MET12-CA	0.0062493311928638
GLY16-CA	GLY13-CA	0.0
GLY16-CA	LYS14-CA	0.0
GLY16-CA	LYS15-CA	0.0
GLY16-CA	GLY16-CA	0.0
GLY16-CA	GLU17-CA	0.0
GLY16-CA	ILE18-CA	0.0
GLY16-CA	LYS19-CA	0.0
GLY16-CA	ASN20-CA	0.0
GLY16-CA	VAL21-CA	0.0
GLY16-CA	ALA22-CA	0.0
GLY16-CA	ASP23-CA	0.0
GLY16-CA	GLY24-CA	0.0
GLY16-CA	TYR25-CA	0.0
GLY16-CA	ALA26-CA	0.0
GLY16-CA	ASN27-CA	0.0
GLY16-CA	ASN28-CA	0.0
GLY16-CA	PHE29-CA	0.0
GLY16-CA	LEU30-CA	0.0
GLY16-CA	PHE31-CA	0.0
GLY16-CA	LYS32-CA	0.0
GLY16-CA	GLN33-CA	0.0
GLY16-CA	GLY34-CA	0.0
GLY16-CA	LEU35-CA	0.0
GLY16-CA	ALA36-CA	-0.0038018270907298818
GLY16-CA	ILE37-CA	0.0009292157505847334
GLY16-CA	GLU38-CA	0.0009549814425521275
GLY16-CA	ALA39-CA	0.0019454286159335031
GLU17-CA	MET1-CA	-0.02620005982407747
GLU17-CA	LYS2-CA	0.018634791167199277
GLU17-CA	VAL3-CA	-0.07967533293136882
GLU17-CA	ILE4-CA	0.25267795840160634
GLU17-CA	PHE5-CA	0.10147063342679925
GLU17-CA	LEU6-CA	-0.00041072225509488323
GLU17-CA	LYS7-CA	0.00589520150245258
GLU17-CA	ASP8-CA	2.5204267861561624e-05
GLU17-CA	VAL9-CA	0.0
GLU17-CA	LYS10-CA	0.0
GLU17-CA	GLY11-CA	0.0
GLU17-CA	MET12-CA	-0.010601716640536048
GLU17-CA	GLY13-CA	0.031564238890189604
GLU17-CA	LYS14-CA	0.0
GLU17-CA	LYS15-CA	0.0
GLU17-CA	GLY16-CA	0.0
GLU17-CA	GLU17-CA	0.0
GLU17-CA	ILE18-CA	0.0
GLU17-CA	LYS19-CA	0.0
GLU17-CA	ASN20-CA	0.0
GLU17-CA	VAL21-CA	0.0
GLU17-CA	ALA22-CA	0.0
GLU17-CA	ASP23-CA	0.0
GLU17-CA	GLY24-CA	0.0
GLU17-CA	TYR25-CA	0.0
GLU17-CA	ALA26-CA	0.0
GLU17-CA	ASN27-CA	0.0
GLU17-CA	ASN28-CA	0.0
GLU17-CA	PHE29-CA	0.0
GLU17-CA	LEU30-CA	0.0
GLU17-CA	PHE31-CA	0.0
GLU17-CA	LYS32-CA	0.0
GLU17-CA	GLN33-CA	0.0
GLU17-CA	GLY34-CA	0.0
GLU17-CA	LEU35-CA	0.0
GLU17-CA	ALA36-CA	0.0010550092984235654
GLU17-CA	ILE37-CA	-0.0008883970936620736
GLU17-CA	GLU38-CA	-0.005455916524813967
GLU17-CA	ALA39-CA	0.012465020034260258
ILE18-CA	MET1-CA	-0.025796184649392963
ILE18-CA	LYS2-CA	-0.06945460498689043
ILE18-CA	VAL3-CA	0.06449362863086777
ILE18-CA	ILE4-CA	-0.1479137167518223
ILE18-CA	PHE5-CA	0.047804261203823056
ILE18-CA	LEU6-CA	0.0009804610269936213
ILE18-CA	LYS7-CA	0.0
ILE18-CA	ASP8-CA	0.0
ILE18-CA	VAL9-CA	0.0
ILE18-CA	LYS10-CA	0.0
ILE18-CA	GLY11-CA	0.0
ILE18-CA	MET12-CA	-0.014351520303825933
ILE18-CA	GLY13-CA	0.045426753248965904
ILE18-CA	LYS14-CA	0.014038851205703577
ILE18-CA	LYS15-CA	0.0
ILE18-CA	GLY16-CA	0.0
ILE18-CA	GLU17-CA	0.0
ILE18-CA	ILE18-CA	0.0
ILE18-CA	LYS19-CA	0.0
ILE18-CA	ASN20-CA	0.0
ILE18-CA	VAL21-CA	0.0
ILE18-CA	ALA22-CA	0.000298528820626226
ILE18-CA	ASP23-CA	0.0
ILE18-CA	GLY24-CA	0.0
ILE18-CA	TYR25-CA	0.0
ILE18-CA	ALA26-CA	-0.0033479211857354585
ILE18-CA	ASN27-CA	0.0
ILE18-CA	ASN28-CA	0.0
ILE18-CA	PHE29-CA	0.0
ILE18-CA	LEU30-CA	0.0
ILE18-CA	PHE31-CA	0.0
ILE18-CA	LYS32-CA	0.0
ILE18-CA	GLN33-CA	0.0
ILE18-CA	GLY34-CA	0.0
ILE18-CA	LEU35-CA	0.0
ILE18-CA	ALA36-CA	0.0018094758108036834
ILE18-CA	ILE37-CA	0.0007773098991330441
ILE18-CA	GLU38-CA	0.0023994171202600086
ILE18-CA	ALA39-CA	0.020367118169520245
LYS19-CA	MET1-CA	-0.1139794918263192
LYS19-CA	LYS2-CA	0.031535394886888654
LYS19-CA	VAL3-CA	0.046573528670657866
LYS19-CA	ILE4-CA	0.05646489472142354
LYS19-CA	PHE5-CA	-0.03363632348889496
LYS19-CA	LEU6-CA	0.0
LYS19-CA	LYS7-CA	0.0
LYS19-CA	ASP8-CA	0.0
LYS19-CA	VAL9-CA	0.0
LYS19-CA	LYS10-CA	0.0
LYS19-CA	GLY11-CA	0.0
LYS19-CA	MET12-CA	0.010670453079029312
LYS19-CA	GLY13-CA	-0.0018768281575616975
LYS19-CA	LYS14-CA	-0.003421607779060409
LYS19-CA	LYS15-CA	-0.004256252138816308
LYS19-CA	GLY16-CA	0.0
LYS19-CA	GLU17-CA	0.0
LYS19-CA	ILE18-CA	0.0
LYS19-CA	LYS19-CA	0.0
LYS19-CA	ASN20-CA	0.0
LYS19-CA	VAL21-CA	0.0
LYS19-CA	ALA22-CA	0.0
LYS19-CA	ASP23-CA	0.0
LYS19-CA	GLY24-CA	0.0
LYS19-CA	TYR25-CA	0.0
LYS19-CA	ALA26-CA	-9.283814219368102e-06
LYS19-CA	ASN27-CA	0.0
LYS19-CA	ASN28-CA	0.0
LYS19-CA	PHE29-CA	0.0
LYS19-CA	LEU30-CA	0.0
LYS19-CA	PHE31-CA	0.0
LYS19-CA	LYS32-CA	0.0
LYS19-CA	GLN33-CA	0.0
LYS19-CA	GLY34-CA	0.0
LYS19-CA	LEU35-CA	0.0
LYS19-CA	ALA36-CA	-0.0021533867143768643
LYS19-CA	ILE37-CA	0.0
LYS19-CA	GLU38-CA	-0.0004294584065668262
LYS19-CA	ALA39-CA	-0.011478939708785173
ASN20-CA	MET1-CA	0.06939822146129081
ASN20-CA	LYS2-CA	-0.025936077945746344
ASN20-CA	VAL3-CA	0.058668059171981216
ASN20-CA	ILE4-CA	0.001313113418200018
ASN20-CA	PHE5-CA	-8.317231464027801e-05
ASN20-CA	LEU6-CA	0.0
ASN20-CA	LYS7-CA	0.0
ASN20-CA	ASP8-CA	0.0
ASN20-CA	VAL9-CA	0.0
ASN20-CA	LYS10-CA	0.0
ASN20-CA	GLY11-CA	0.0
ASN20-CA	MET12-CA	-0.0009537733024506785
ASN20-CA	GLY13-CA	-0.0006986870135178153
ASN20-CA	LYS14-CA	0.0
ASN20-CA	LYS15-CA	0.0
ASN20-CA	GLY16-CA	0.0
ASN20-CA	GLU17-CA	0.0
ASN20-CA	ILE18-CA	0.0
ASN20-CA	LYS19-CA	0.0
ASN20-CA	ASN20-CA	0.0
ASN20-CA	VAL21-CA	0.0
ASN20-CA	ALA22-CA	0.0
ASN20-CA	ASP23-CA	0.0
ASN20-CA	GLY24-CA	0.0
ASN20-CA	TYR25-CA	0.0
ASN20-CA	ALA26-CA	0.003300249036978423
ASN20-CA	ASN27-CA	0.0
ASN20-CA	ASN28-CA	0.0
ASN20-CA	PHE29-CA	0.0
ASN20-CA	LEU30-CA	0.0
ASN20-CA	PHE31-CA	0.0
ASN20-CA	LYS32-CA	0.0
ASN20-CA	GLN33-CA	0.0
ASN20-CA	GLY34-CA	0.0
ASN20-CA	LEU35-CA	0.0
ASN20-CA	ALA36-CA	0.0
ASN20-CA	ILE37-CA	0.0
ASN20-CA	GLU38-CA	0.0003716846183864558
ASN20-CA	ALA39-CA	-0.001931742805355468
VAL21-CA	MET1-CA	0.0561739893521576
VAL21-CA	LYS2-CA	0.02553784699081108
VAL21-CA	VAL3-CA	0.04035542182651599
VAL21-CA	ILE4-CA	-0.0002997510726724855
VAL21-CA	PHE5-CA	0.0
VAL21-CA	LEU6-CA	0.0
VAL21-CA	LYS7-CA	0.0
VAL21-CA	ASP8-CA	0.0
VAL21-CA	VAL9-CA	0.0
VAL21-CA	LYS10-CA	0.0
VAL21-CA	GLY11-CA	0.0
VAL21-CA	MET12-CA	0.0001961645614323806
VAL21-CA	GLY13-CA	-0.0038100033297804453
VAL21-CA	LYS14-CA	0.0
VAL21-CA	LYS15-CA	0.0
VAL21-CA	GLY16-CA	0.0
VAL21-CA	GLU17-CA	0.0
VAL21-CA	ILE18-CA	0.0
VAL21-CA	LYS19-CA	0.0
VAL21-CA	ASN20-CA	0.0
VAL21-CA	VAL21-CA	0.0
VAL21-CA	ALA22-CA	0.0
VAL21-CA	ASP23-CA	0.0
VAL21-CA	GLY24-CA	0.0
VAL21-CA	TYR25-CA	0.012061131728410147
VAL21-CA	ALA26-CA	0.0052972485050304385
VAL21-CA	ASN27-CA	0.00028217655775727795
VAL21-CA	ASN28-CA	0.0
VAL21-CA	PHE29-CA	0.0
VAL21-CA	LEU30-CA	0.001428887182881397
VAL21-CA	PHE31-CA	0.0
VAL21-CA	LYS32-CA	0.0
VAL21-CA	GLN33-CA	0.0
VAL21-CA	GLY34-CA	0.0
VAL21-CA	LEU35-CA	0.0
VAL21-CA	ALA36-CA	-4.988859593784918e-05
VAL21-CA	ILE37-CA	0.0
VAL21-CA	GLU38-CA	-0.00012143244050225239
VAL21-CA	ALA39-CA	0.0
ALA22-CA	MET1-CA	0.03593976936106426
ALA22-CA	LYS2-CA	0.0020968023244144086
ALA22-CA	VAL3-CA	-0.0005741101531584571
ALA22-CA	ILE4-CA	0.0
ALA22-CA	PHE5-CA	0.0
ALA22-CA	LEU6-CA	0.0
ALA22-CA	LYS7-CA	0.0
ALA22-CA	ASP8-CA	0.0
ALA22-CA	VAL9-CA	0.0
ALA22-CA	LYS10-CA	0.0
ALA22-CA	GLY11-CA	0.0
ALA22-CA	MET12-CA	0.0
ALA22-CA	GLY13-CA	0.0
ALA22-CA	LYS14-CA	0.0
ALA22-CA	LYS15-CA	0.0
ALA22-CA	GLY16-CA	0.0
ALA22-CA	GLU17-CA	0.0
ALA22-CA	ILE18-CA	0.000298528820626226
ALA22-CA	LYS19-CA	0.0
ALA22-CA	ASN20-CA	0.0
ALA22-CA	VAL21-CA	0.0
ALA22-CA	ALA22-CA	0.0
ALA22-CA	ASP23-CA	0.0
ALA22-CA	GLY24-CA	0.0
ALA22-CA	TYR25-CA	0.0
ALA22-CA	ALA26-CA	-0.012179894543925235
ALA22-CA	ASN27-CA	0.0013981311311345827
ALA22-CA	ASN28-CA	-0.001798238570033121
ALA22-CA	PHE29-CA	2.684787178119149e-05
ALA22-CA	LEU30-CA	0.001340033143689745
ALA22-CA	PHE31-CA	0.0
ALA22-CA	LYS32-CA	0.0
ALA22-CA	GLN33-CA	0.0
ALA22-CA	GLY34-CA	0.0
ALA22-CA	LEU35-CA	0.0
ALA22-CA	ALA36-CA	0.0
ALA22-CA	ILE37-CA	0.0
ALA22-CA	GLU38-CA	0.0
ALA22-CA	ALA39-CA	0.0
ASP23-CA	MET1-CA	0.006680693768663558
ASP23-CA	LYS2-CA	-0.004784902323942489
ASP23-CA	VAL3-CA	0.00041200488852303644
ASP23-CA	ILE4-CA	0.0
ASP23-CA	PHE5-CA	0.0
ASP23-CA	LEU6-CA	0.0
ASP23-CA	LYS7-CA	0.0
ASP23-CA	ASP8-CA	0.0
ASP23-CA	VAL9-CA	0.0
ASP23-CA	LYS10-CA	0.0
ASP23-CA	GLY11-CA	0.0
ASP23-CA	MET12-CA	0.0
ASP23-CA	GLY13-CA	0.0
ASP23-CA	LYS14-CA	0.0
ASP23-CA	LYS15-CA	0.0
ASP23-CA	GLY16-CA	0.0
ASP23-CA	GLU17-CA	0.0
ASP23-CA	ILE18-CA	0.0
ASP23-CA	LYS19-CA	0.0
ASP23-CA	ASN20-CA	0.0
ASP23-CA	VAL21-CA	0.0
ASP23-CA	ALA22-CA	0.0
ASP23-CA	ASP23-CA	0.0
ASP23-CA	GLY24-CA	0.0
ASP23-CA	TYR25-CA	0.0
ASP23-CA	ALA26-CA	0.0
ASP23-CA	ASN27-CA	0.01228776284470996
ASP23-CA	ASN28-CA	-0.009562896753481098
ASP23-CA	PHE29-CA	0.003320623251368795
ASP23-CA	LEU30-CA	-0.00193798475524179
ASP23-CA	PHE31-CA	0.0002183778884397532
ASP23-CA	LYS32-CA	0.0
ASP23-CA	GLN33-CA	0.0
ASP23-CA	GLY34-CA	0.0
ASP23-CA	LEU35-CA	0.0
ASP23-CA	ALA36-CA	0.0
ASP23-CA	ILE37-CA	0.0
ASP23-CA	GLU38-CA	-0.002998485243366632
ASP23-CA	ALA39-CA	0.0
GLY24-CA	MET1-CA	0.007153673083411882
GLY24-CA	LYS2-CA	0.0
GLY24-CA	VAL3-CA	0.0
GLY24-CA	ILE4-CA	0.0
GLY24-CA	PHE5-CA	0.0
GLY24-CA	LEU6-CA	0.0
GLY24-CA	LYS7-CA	0.0
GLY24-CA	ASP8-CA	0.0
GLY24-CA	VAL9-CA	0.0
GLY24-CA	LYS10-CA	0.0
GLY24-CA	GLY11-CA	0.0
GLY24-CA	MET12-CA	0.0
GLY24-CA	GLY13-CA	0.0
GLY24-CA	LYS14-CA	0.0
GLY24-CA	LYS15-CA	0.0
GLY24-CA	GLY16-CA	0.0
GLY24-CA	GLU17-CA	0.0
GLY24-CA	ILE18-CA	0.0
GLY24-CA	LYS19-CA	0.0
GLY24-CA	ASN20-CA	0.0
GLY24-CA	VAL21-CA	0.0
GLY24-CA	ALA22-CA	0.0
GLY24-CA	ASP23-CA	0.0
GLY24-CA	GLY24-CA	0.0
GLY24-CA	TYR25-CA	0.0
GLY24-CA	ALA26-CA	0.0
GLY24-CA	ASN27-CA	0.0
GLY24-CA	ASN28-CA	0.003985974743090995
GLY24-CA	PHE29-CA	-0.009108108490966771
GLY24-CA	LEU30-CA	0.0021598184703888607
GLY24-CA	PHE31-CA	4.996803379054871e-05
GLY24-CA	LYS32-CA	-1.131193862310518e-06
GLY24-CA	GLN33-CA	0.0
GLY24-CA	GLY34-CA	0.0
GLY24-CA	LEU35-CA	0.0
GLY24-CA	ALA36-CA	0.0
GLY24-CA	ILE37-CA	0.0
GLY24-CA	GLU38-CA	0.0
GLY24-CA	ALA39-CA	0.0
TYR25-CA	MET1-CA	0.0020426093014993835
TYR25-CA	LYS2-CA	0.0
TYR25-CA	VAL3-CA	0.00011591048499057323
TYR25-CA	ILE4-CA	0.0
TYR25-CA	PHE5-CA	0.0
TYR25-CA	LEU6-CA	0.0
TYR25-CA	LYS7-CA	0.0
TYR25-CA	ASP8-CA	0.0
TYR25-CA	VAL9-CA	0.0
TYR25-CA	LYS10-CA	0.0
TYR25-CA	GLY11-CA	0.0
TYR25-CA	MET12-CA	0.0034353186998541396
TYR25-CA	GLY13-CA	0.0
TYR25-CA	LYS14-CA	0.0
TYR25-CA	LYS15-CA	0.0
TYR25-CA	GLY16-CA	0.0
TYR25-CA	GLU17-CA	0.0
TYR25-CA	ILE18-CA	0.0
TYR25-CA	LYS19-CA	0.0
TYR25-CA	ASN20-CA	0.0
TYR25-CA	VAL21-CA	0.012061131728410147
TYR25-CA	ALA22-CA	0.0
TYR25-CA	ASP23-CA	0.0
TYR25-CA	GLY24-CA	0.0
TYR25-CA	TYR25-CA	0.0
TYR25-CA	ALA26-CA	0.0
TYR25-CA	ASN27-CA	0.0
TYR25-CA	ASN28-CA	0.0
TYR25-CA	PHE29-CA	-0.009767546433067764
TYR25-CA	LEU30-CA	0.009217063551341196
TYR25-CA	PHE31-CA	0.00016758266018401975
TYR25-CA	LYS32-CA	-0.000448641032917345
TYR25-CA	GLN33-CA	0.0
TYR25-CA	GLY34-CA	0.0
TYR25-CA	LEU35-CA	0.0
TYR25-CA	ALA36-CA	0.0
TYR25-CA	ILE37-CA	0.0
TYR25-CA	GLU38-CA	0.0
TYR25-CA	ALA39-CA	0.0
ALA26-CA	MET1-CA	0.01409722587843408
ALA26-CA	LYS2-CA	0.0014970754442652475
ALA26-CA	VAL3-CA	0.005514745954124104
ALA26-CA	ILE4-CA	0.0
ALA26-CA	PHE5-CA	-2.669315249393487e-06
ALA26-CA	LEU6-CA	0.0
ALA26-CA	LYS7-CA	0.0
ALA26-CA	ASP8-CA	0.0
ALA26-CA	VAL9-CA	0.0
ALA26-CA	LYS10-CA	0.0
ALA26-CA	GLY11-CA	0.0
ALA26-CA	MET12-CA	0.0
ALA26-CA	GLY13-CA	0.0
ALA26-CA	LYS14-CA	0.0
ALA26-CA	LYS15-CA	0.0
ALA26-CA	GLY16-CA	0.0
ALA26-CA	GLU17-CA	0.0
ALA26-CA	ILE18-CA	-0.0033479211857354585
ALA26-CA	LYS19-CA	-9.283814219368102e-06
ALA26-CA	ASN20-CA	0.003300249036978423
ALA26-CA	VAL21-CA	0.0052972485050304385
ALA26-CA	ALA22-CA	-0.012179894543925235
ALA26-CA	ASP23-CA	0.0
ALA26-CA	GLY24-CA	0.0
ALA26-CA	TYR25-CA	0.0
ALA26-CA	ALA26-CA	0.0
ALA26-CA	ASN27-CA	0.0
ALA26-CA	ASN28-CA	0.0
ALA26-CA	PHE29-CA	0.0
ALA26-CA	LEU30-CA	0.014141761616883741
ALA26-CA	PHE31-CA	0.009932953250995524
ALA26-CA	LYS32-CA	0.0037387152196730715
ALA26-CA	GLN33-CA	-0.00010492737492308758
ALA26-CA	GLY34-CA	-0.0006745620604991881
ALA26-CA	LEU35-CA	0.0019530059068453742
ALA26-CA	ALA36-CA	-0.0018999976789192616
ALA26-CA	ILE37-CA	0.0018031644432477839
ALA26-CA	GLU38-CA	-6.056837010386508e-05
ALA26-CA	ALA39-CA	0.0
ASN27-CA	MET1-CA	-0.0002751615436663961
ASN27-CA	LYS2-CA	0.0
ASN27-CA	VAL3-CA	-0.0009060621589706166
ASN27-CA	ILE4-CA	0.0
ASN27-CA	PHE5-CA	0.0
ASN27-CA	LEU6-CA	0.0
ASN27-CA	LYS7-CA	0.0
ASN27-CA	ASP8-CA	0.0
ASN27-CA	VAL9-CA	0.0
ASN27-CA	LYS10-CA	0.0
ASN27-CA	GLY11-CA	0.0
ASN27-CA	MET12-CA	0.0
ASN27-CA	GLY13-CA	0.0
ASN27-CA	LYS14-CA	0.0
ASN27-CA	LYS15-CA	0.0
ASN27-CA	GLY16-CA	0.0
ASN27-CA	GLU17-CA	0.0
ASN27-CA	ILE18-CA	0.0
ASN27-CA	LYS19-CA	0.0
ASN27-CA	ASN20-CA	0.0
ASN27-CA	VAL21-CA	0.00028217655775727795
ASN27-CA	ALA22-CA	0.0013981311311345827
ASN27-CA	ASP23-CA	0.01228776284470996
ASN27-CA	GLY24-CA	0.0
ASN27-CA	TYR25-CA	0.0
ASN27-CA	ALA26-CA	0.0
ASN27-CA	ASN27-CA	0.0
ASN27-CA	ASN28-CA	0.0
ASN27-CA	PHE29-CA	0.0
ASN27-CA	LEU30-CA	0.0
ASN27-CA	PHE31-CA	0.02472911142431258
ASN27-CA	LYS32-CA	-0.07597066932972325
ASN27-CA	GLN33-CA	0.009936664599804714
ASN27-CA	GLY34-CA	0.0001711595739982754
ASN27-CA	LEU35-CA	0.0
ASN27-CA	ALA36-CA	-0.0005714331849537488
ASN27-CA	ILE37-CA	-0.005364127622610841
ASN27-CA	GLU38-CA	0.0009630314832481813
ASN27-CA	ALA39-CA	0.0018489162075182586
ASN28-CA	MET1-CA	0.0
ASN28-CA	LYS2-CA	0.0
ASN28-CA	VAL3-CA	0.0
ASN28-CA	ILE4-CA	0.0
ASN28-CA	PHE5-CA	0.0
ASN28-CA	LEU6-CA	0.0
ASN28-CA	LYS7-CA	0.0
ASN28-CA	ASP8-CA	0.0
ASN28-CA	VAL9-CA	0.0
ASN28-CA	LYS10-CA	0.0
ASN28-CA	GLY11-CA	0.0
ASN28-CA	MET12-CA	0.0
ASN28-CA	GLY13-CA	0.0
ASN28-CA	LYS14-CA	0.0
ASN28-CA	LYS15-CA	0.0
ASN28-CA	GLY16-CA	0.0
ASN28-CA	GLU17-CA	0.0
ASN28-CA	ILE18-CA	0.0
ASN28-CA	LYS19-CA	0.0
ASN28-CA	ASN20-CA	0.0
ASN28-CA	VAL21-CA	0.0
ASN28-CA	ALA22-CA	-0.001798238570033121
ASN28-CA	ASP23-CA	-0.009562896753481098
ASN28-CA	GLY24-CA	0.003985974743090995
ASN28-CA	TYR25-CA	0.0
ASN28-CA	ALA26-CA	0.0
ASN28-CA	ASN27-CA	0.0
ASN28-CA	ASN28-CA	0.0
ASN28-CA	PHE29-CA	0.0
ASN28-CA	LEU30-CA	0.0
ASN28-CA	PHE31-CA	0.0
ASN28-CA	LYS32-CA	-0.03996127818973036
ASN28-CA	GLN33-CA	0.025778077726408753
ASN28-CA	GLY34-CA	-6.837902293313665e-05
ASN28-CA	LEU35-CA	0.0
ASN28-CA	ALA36-CA	0.0
ASN28-CA	ILE37-CA	0.0
ASN28-CA	GLU38-CA	0.0
ASN28-CA	ALA39-CA	0.0
PHE29-CA	MET1-CA	0.0
PHE29-CA	LYS2-CA	0.0
PHE29-CA	VAL3-CA	0.0
PHE29-CA	ILE4-CA	0.0
PHE29-CA	PHE5-CA	0.0
PHE29-CA	LEU6-CA	0.0
PHE29-CA	LYS7-CA	0.0
PHE29-CA	ASP8-CA	0.0
PHE29-CA	VAL9-CA	8.752438096410924e-05
PHE29-CA	LYS10-CA	0.0
PHE29-CA	GLY11-CA	0.0
PHE29-CA	MET12-CA	0.0
PHE29-CA	GLY13-CA	0.0
PHE29-CA	LYS14-CA	0.0
PHE29-CA	LYS15-CA	0.0
PHE29-CA	GLY16-CA	0.0
PHE29-CA	GLU17-CA	0.0
PHE29-CA	ILE18-CA	0.0
PHE29-CA	LYS19-CA	0.0
PHE29-CA	ASN20-CA	0.0
PHE29-CA	VAL21-CA	0.0
PHE29-CA	ALA22-CA	2.684787178119149e-05
PHE29-CA	ASP23-CA	0.003320623251368795
PHE29-CA	GLY24-CA	-0.009108108490966771
PHE29-CA	TYR25-CA	-0.009767546433067764
PHE29-CA	ALA26-CA	0.0
PHE29-CA	ASN27-CA	0.0
PHE29-CA	ASN28-CA	0.0
PHE29-CA	PHE29-CA	0.0
PHE29-CA	LEU30-CA	0.0
PHE29-CA	PHE31-CA	0.0
PHE29-CA	LYS32-CA	0.0
PHE29-CA	GLN33-CA	-0.03612704568181471
PHE29-CA	GLY34-CA	0.0015563472832734954
PHE29-CA	LEU35-CA	-0.00031571930581014186
PHE29-CA	ALA36-CA	0.0026810018580268108
PHE29-CA	ILE37-CA	0.0
PHE29-CA	GLU38-CA	0.0
PHE29-CA	ALA39-CA	0.0
LEU30-CA	MET1-CA	0.0
LEU30-CA	LYS2-CA	0.0
LEU30-CA	VAL3-CA	0.0019611322685134996
LEU30-CA	ILE4-CA	-0.0013696810648829096
LEU30-CA	PHE5-CA	0.004735664508048932
LEU30-CA	LEU6-CA	-0.0034796638611556186
LEU30-CA	LYS7-CA	0.00013827506013905692
LEU30-CA	ASP8-CA	0.0
LEU30-CA	VAL9-CA	-0.00025212496887982126
LEU30-CA	LYS10-CA	0.0
LEU30-CA	GLY11-CA	0.0
LEU30-CA	MET12-CA	0.0005195802141586789
LEU30-CA	GLY13-CA	0.0
LEU30-CA	LYS14-CA	0.0
LEU30-CA	LYS15-CA	0.0
LEU30-CA	GLY16-CA	0.0
LEU30-CA	GLU17-CA	0.0
LEU30-CA	ILE18-CA	0.0
LEU30-CA	LYS19-CA	0.0
LEU30-CA	ASN20-CA	0.0
LEU30-CA	VAL21-CA	0.001428887182881397
LEU30-CA	ALA22-CA	0.001340033143689745
LEU30-CA	ASP23-CA	-0.00193798475524179
LEU30-CA	GLY24-CA	0.0021598184703888607
LEU30-CA	TYR25-CA	0.009217063551341196
LEU30-CA	ALA26-CA	0.014141761616883741
LEU30-CA	ASN27-CA	0.0
LEU30-CA	ASN28-CA	0.0
LEU30-CA	PHE29-CA	0.0
LEU30-CA	LEU30-CA	0.0
LEU30-CA	PHE31-CA	0.0
LEU30-CA	LYS32-CA	0.0
LEU30-CA	GLN33-CA	0.0
LEU30-CA	GLY34-CA	0.025093416137497118
LEU30-CA	LEU35-CA	-0.004691264629673241
LEU30-CA	ALA36-CA	-0.0037604315972203095
LEU30-CA	ILE37-CA	-0.002255647417959847
LEU30-CA	GLU38-CA	-0.00019084589501731832
LEU30-CA	ALA39-CA	0.0
PHE31-CA	MET1-CA	0.0
PHE31-CA	LYS2-CA	0.0
PHE31-CA	VAL3-CA	0.0022073017432168874
PHE31-CA	ILE4-CA	0.000313029755404707
PHE31-CA	PHE5-CA	0.0023929881005814225
PHE31-CA	LEU6-CA	-0.0006148641752533573
PHE31-CA	LYS7-CA	0.0
PHE31-CA	ASP8-CA	0.0
PHE31-CA	VAL9-CA	0.0
PHE31-CA	LYS10-CA	0.0
PHE31-CA	GLY11-CA	0.0
PHE31-CA	MET12-CA	0.0
PHE31-CA	GLY13-CA	0.0
PHE31-CA	LYS14-CA	0.0
PHE31-CA	LYS15-CA	0.0
PHE31-CA	GLY16-CA	0.0
PHE31-CA	GLU17-CA	0.0
PHE31-CA	ILE18-CA	0.0
PHE31-CA	LYS19-CA	0.0
PHE31-CA	ASN20-CA	0.0
PHE31-CA	VAL21-CA	0.0
PHE31-CA	ALA22-CA	0.0
PHE31-CA	ASP23-CA	0.0002183778884397532
PHE31-CA	GLY24-CA	4.996803379054871e-05
PHE31-CA	TYR25-CA	0.00016758266018401975
PHE31-CA	ALA26-CA	0.009932953250995524
PHE31-CA	ASN27-CA	0.02472911142431258
PHE31-CA	ASN28-CA	0.0
PHE31-CA	PHE29-CA	0.0
PHE31-CA	LEU30-CA	0.0
PHE31-CA	PHE31-CA	0.0
PHE31-CA	LYS32-CA	0.0
PHE31-CA	GLN33-CA	0.0
PHE31-CA	GLY34-CA	0.0
PHE31-CA	LEU35-CA	-0.015143691083864045
PHE31-CA	ALA36-CA	-0.016744618626239577
PHE31-CA	ILE37-CA	0.006992658406977631
PHE31-CA	GLU38-CA	0.0013708308825226998
PHE31-CA	ALA39-CA	0.016008096960831608
LYS32-CA	MET1-CA	0.0
LYS32-CA	LYS2-CA	0.0
LYS32-CA	VAL3-CA	0.0
LYS32-CA	ILE4-CA	0.0
LYS32-CA	PHE5-CA	0.0
LYS32-CA	LEU6-CA	0.0
LYS32-CA	LYS7-CA	0.0
LYS32-CA	ASP8-CA	0.0
LYS32-CA	VAL9-CA	0.0
LYS32-CA	LYS10-CA	0.0
LYS32-CA	GLY11-CA	0.0
LYS32-CA	MET12-CA	0.0
LYS32-CA	GLY13-CA	0.0
LYS32-CA	LYS14-CA	0.0
LYS32-CA	LYS15-CA	0.0
LYS32-CA	GLY16-CA	0.0
LYS32-CA	GLU17-CA	0.0
LYS32-CA	ILE18-CA	0.0
LYS32-CA	LYS19-CA	0.0
LYS32-CA	ASN20-CA	0.0
LYS32-CA	VAL21-CA	0.0
LYS32-CA	ALA22-CA	0.0
LYS32-CA	ASP23-CA	0.0
LYS32-CA	GLY24-CA	-1.131193862310518e-06
LYS32-CA	TYR25-CA	-0.000448641032917345
LYS32-CA	ALA26-CA	0.0037387152196730715
LYS32-CA	ASN27-CA	-0.07597066932972325
LYS32-CA	ASN28-CA	-0.03996127818973036
LYS32-CA	PHE29-CA	0.0
LYS32-CA	LEU30-CA	0.0
LYS32-CA	PHE31-CA	0.0
LYS32-CA	LYS32-CA	0.0
LYS32-CA	GLN33-CA	0.0
LYS32-CA	GLY34-CA	0.0
LYS32-CA	LEU35-CA	0.0
LYS32-CA	ALA36-CA	0.0024577750659711345
LYS32-CA	ILE37-CA	-0.0007412953345388813
LYS32-CA	GLU38-CA	-0.02631150591696496
LYS32-CA	ALA39-CA	0.0
GLN33-CA	MET1-CA	0.0
GLN33-CA	LYS2-CA	0.0
GLN33-CA	VAL3-CA	0.0
GLN33-CA	ILE4-CA	0.0
GLN33-CA	PHE5-CA	0.0
GLN33-CA	LEU6-CA	0.0
GLN33-CA	LYS7-CA	0.0016999962301906997
GLN33-CA	ASP8-CA	0.0
GLN33-CA	VAL9-CA	0.007588195883049674
GLN33-CA	LYS10-CA	0.0
GLN33-CA	GLY11-CA	0.0
GLN33-CA	MET12-CA	0.0
GLN33-CA	GLY13-CA	0.0
GLN33-CA	LYS14-CA	0.0
GLN33-CA	LYS15-CA	0.0
GLN33-CA	GLY16-CA	0.0
GLN33-CA	GLU17-CA	0.0
GLN33-CA	ILE18-CA	0.0
GLN33-CA	LYS19-CA	0.0
GLN33-CA	ASN20-CA	0.0
GLN33-CA	VAL21-CA	0.0
GLN33-CA	ALA22-CA	0.0
GLN33-CA	ASP23-CA	0.0
GLN33-CA	GLY24-CA	0.0
GLN33-CA	TYR25-CA	0.0
GLN33-CA	ALA26-CA	-0.00010492737492308758
GLN33-CA	ASN27-CA	0.009936664599804714
GLN33-CA	ASN28-CA	0.025778077726408753
GLN33-CA	PHE29-CA	-0.03612704568181471
GLN33-CA	LEU30-CA	0.0
GLN33-CA	PHE31-CA	0.0
GLN33-CA	LYS32-CA	0.0
GLN33-CA	GLN33-CA	0.0
GLN33-CA	GLY34-CA	0.0
GLN33-CA	LEU35-CA	0.0
GLN33-CA	ALA36-CA	0.0
GLN33-CA	ILE37-CA	-3.841183957846361e-05
GLN33-CA	GLU38-CA	0.00012854690706311407
GLN33-CA	ALA39-CA	0.0
GLY34-CA	MET1-CA	0.0
GLY34-CA	LYS2-CA	0.0
GLY34-CA	VAL3-CA	0.0
GLY34-CA	ILE4-CA	0.0
GLY34-CA	PHE5-CA	-0.001060705522954509
GLY34-CA	LEU6-CA	-0.000318241806535724
GLY34-CA	LYS7-CA	0.009279851704783581
GLY34-CA	ASP8-CA	-2.9142344434697347e-05
GLY34-CA	VAL9-CA	0.0012907412500808707
GLY34-CA	LYS10-CA	0.0
GLY34-CA	GLY11-CA	0.0
GLY34-CA	MET12-CA	0.0
GLY34-CA	GLY13-CA	0.0
GLY34-CA	LYS14-CA	0.0
GLY34-CA	LYS15-CA	0.0
GLY34-CA	GLY16-CA	0.0
GLY34-CA	GLU17-CA	0.0
GLY34-CA	ILE18-CA	0.0
GLY34-CA	LYS19-CA	0.0
GLY34-CA	ASN20-CA	0.0
GLY34-CA	VAL21-CA	0.0
GLY34-CA	ALA22-CA	0.0
GLY34-CA	ASP23-CA	0.0
GLY34-CA	GLY24-CA	0.0
GLY34-CA	TYR25-CA	0.0
GLY34-CA	ALA26-CA	-0.0006745620604991881
GLY34-CA	ASN27-CA	0.0001711595739982754
GLY34-CA	ASN28-CA	-6.837902293313665e-05
GLY34-CA	PHE29-CA	0.0015563472832734954
GLY34-CA	LEU30-CA	0.025093416137497118
GLY34-CA	PHE31-CA	0.0
GLY34-CA	LYS32-CA	0.0
GLY34-CA	GLN33-CA	0.0
GLY34-CA	GLY34-CA	0.0
GLY34-CA	LEU35-CA	0.0
GLY34-CA	ALA36-CA	0.0
GLY34-CA	ILE37-CA	0.0
GLY34-CA	GLU38-CA	0.010269438944127709
GLY34-CA	ALA39-CA	0.0
LEU35-CA	MET1-CA	0.0
LEU35-CA	LYS2-CA	0.0
LEU35-CA	VAL3-CA	0.0007408012520738087
LEU35-CA	ILE4-CA	-0.0013194739012002167
LEU35-CA	PHE5-CA	0.004524796171256187
LEU35-CA	LEU6-CA	0.014747253083714884
LEU35-CA	LYS7-CA	-0.004295886049294494
LEU35-CA	ASP8-CA	-0.004501042292237757
LEU35-CA	VAL9-CA	0.007258270730121216
LEU35-CA	LYS10-CA	-7.996151087717135e-05
LEU35-CA	GLY11-CA	0.0
LEU35-CA	MET12-CA	8.652581131141465e-05
LEU35-CA	GLY13-CA	0.010427931113899672
LEU35-CA	LYS14-CA	-0.005723853024899275
LEU35-CA	LYS15-CA	0.011730714767505012
LEU35-CA	GLY16-CA	0.0
LEU35-CA	GLU17-CA	0.0
LEU35-CA	ILE18-CA	0.0
LEU35-CA	LYS19-CA	0.0
LEU35-CA	ASN20-CA	0.0
LEU35-CA	VAL21-CA	0.0
LEU35-CA	ALA22-CA	0.0
LEU35-CA	ASP23-CA	0.0
LEU35-CA	GLY24-CA	0.0
LEU35-CA	TYR25-CA	0.0
LEU35-CA	ALA26-CA	0.0019530059068453742
LEU35-CA	ASN27-CA	0.0
LEU35-CA	ASN28-CA	0.0
LEU35-CA	PHE29-CA	-0.00031571930581014186
LEU35-CA	LEU30-CA	-0.004691264629673241
LEU35-CA	PHE31-CA	-0.015143691083864045
LEU35-CA	LYS32-CA	0.0
LEU35-CA	GLN33-CA	0.0
LEU35-CA	GLY34-CA	0.0
LEU35-CA	LEU35-CA	0.0
LEU35-CA	ALA36-CA	0.0
LEU35-CA	ILE37-CA	0.0
LEU35-CA	GLU38-CA	0.0
LEU35-CA	ALA39-CA	0.0
ALA36-CA	MET1-CA	0.0
ALA36-CA	LYS2-CA	-9.545725303181709e-05
ALA36-CA	VAL3-CA	0.015110879486121581
ALA36-CA	ILE4-CA	0.0026057844720071277
ALA36-CA	PHE5-CA	0.006959645970255224
ALA36-CA	LEU6-CA	0.014302471623705057
ALA36-CA	LYS7-CA	-0.0006690269146901046
ALA36-CA	ASP8-CA	-0.000348133572650925
ALA36-CA	VAL9-CA	0.0026082493415645735
ALA36-CA	LYS10-CA	0.0
ALA36-CA	GLY11-CA	0.0
ALA36-CA	MET12-CA	0.0
ALA36-CA	GLY13-CA	-0.006593417650173201
ALA36-CA	LYS14-CA	0.00028512678674169926
ALA36-CA	LYS15-CA	-0.0016164409438638996
ALA36-CA	GLY16-CA	-0.0038018270907298818
ALA36-CA	GLU17-CA	0.0010550092984235654
ALA36-CA	ILE18-CA	0.0018094758108036834
ALA36-CA	LYS19-CA	-0.0021533867143768643
ALA36-CA	ASN20-CA	0.0
ALA36-CA	VAL21-CA	-4.988859593784918e-05
ALA36-CA	ALA22-CA	0.0
ALA36-CA	ASP23-CA	0.0
ALA36-CA	GLY24-CA	0.0
ALA36-CA	TYR25-CA	0.0
ALA36-CA	ALA26-CA	-0.0018999976789192616
ALA36-CA	ASN27-CA	-0.0005714331849537488
ALA36-CA	ASN28-CA	0.0
ALA36-CA	PHE29-CA	0.0026810018580268108
ALA36-CA	LEU30-CA	-0.0037604315972203095
ALA36-CA	PHE31-CA	-0.016744618626239577
ALA36-CA	LYS32-CA	0.0024577750659711345
ALA36-CA	GLN33-CA	0.0
ALA36-CA	GLY34-CA	0.0
ALA36-CA	LEU35-CA	0.0
ALA36-CA	ALA36-CA	0.0
ALA36-CA	ILE37-CA	0.0
ALA36-CA	GLU38-CA	0.0
ALA36-CA	ALA39-CA	0.0
ILE37-CA	MET1-CA	0.0005271615602153541
ILE37-CA	LYS2-CA	0.0004902601170016637
ILE37-CA	VAL3-CA	0.016910768602508605
ILE37-CA	ILE4-CA	0.02623527941796057
ILE37-CA	PHE5-CA	0.03828874957400785
ILE37-CA	LEU6-CA	0.02682286517739385
ILE37-CA	LYS7-CA	0.00014146318142261834
ILE37-CA	ASP8-CA	0.0
ILE37-CA	VAL9-CA	0.0
ILE37-CA	LYS10-CA	0.0
ILE37-CA	GLY11-CA	0.0
ILE37-CA	MET12-CA	0.0
ILE37-CA	GLY13-CA	0.0
ILE37-CA	LYS14-CA	0.0
ILE37-CA	LYS15-CA	0.0
ILE37-CA	GLY16-CA	0.0009292157505847334
ILE37-CA	GLU17-CA	-0.0008883970936620736
ILE37-CA	ILE18-CA	0.0007773098991330441
ILE37-CA	LYS19-CA	0.0
ILE37-CA	ASN20-CA	0.0
ILE37-CA	VAL21-CA	0.0
ILE37-CA	ALA22-CA	0.0
ILE37-CA	ASP23-CA	0.0
ILE37-CA	GLY24-CA	0.0
ILE37-CA	TYR25-CA	0.0
ILE37-CA	ALA26-CA	0.0018031644432477839
ILE37-CA	ASN27-CA	-0.005364127622610841
ILE37-CA	ASN28-CA	0.0
ILE37-CA	PHE29-CA	0.0
ILE37-CA	LEU30-CA	-0.002255647417959847
ILE37-CA	PHE31-CA	0.006992658406977631
ILE37-CA	LYS32-CA	-0.0007412953345388813
ILE37-CA	GLN33-CA	-3.841183957846361e-05
ILE37-CA	GLY34-CA	0.0
ILE37-CA	LEU35-CA	0.0
ILE37-CA	ALA36-CA	0.0
ILE37-CA	ILE37-CA	0.0
ILE37-CA	GLU38-CA	0.0
ILE37-CA	ALA39-CA	0.0
GLU38-CA	MET1-CA	-0.001650465489992807
GLU38-CA	LYS2-CA	-0.013638169212443551
GLU38-CA	VAL3-CA	-0.049728921135351795
GLU38-CA	ILE4-CA	0.004268093058396975
GLU38-CA	PHE5-CA	-0.0030400576453685434
GLU38-CA	LEU6-CA	-0.0007828764940892479
GLU38-CA	LYS7-CA	0.0
GLU38-CA	ASP8-CA	0.0
GLU38-CA	VAL9-CA	0.0
GLU38-CA	LYS10-CA	0.0
GLU38-CA	GLY11-CA	0.0
GLU38-CA	MET12-CA	0.0
GLU38-CA	GLY13-CA	0.0
GLU38-CA	LYS14-CA	0.0
GLU38-CA	LYS15-CA	0.0
GLU38-CA	GLY16-CA	0.0009549814425521275
GLU38-CA	GLU17-CA	-0.005455916524813967
GLU38-CA	ILE18-CA	0.0023994171202600086
GLU38-CA	LYS19-CA	-0.0004294584065668262
GLU38-CA	ASN20-CA	0.0003716846183864558
GLU38-CA	VAL21-CA	-0.00012143244050225239
GLU38-CA	ALA22-CA	0.0
GLU38-CA	ASP23-CA	-0.002998485243366632
GLU38-CA	GLY24-CA	0.0
GLU38-CA	TYR25-CA	0.0
GLU38-CA	ALA26-CA	-6.056837010386508e-05
GLU38-CA	ASN27-CA	0.0009630314832481813
GLU38-CA	ASN28-CA	0.0
GLU38-CA	PHE29-CA	0.0
GLU38-CA	LEU30-CA	-0.00019084589501731832
GLU38-CA	PHE31-CA	0.0013708308825226998
GLU38-CA	LYS32-CA	-0.02631150591696496
GLU38-CA	GLN33-CA	0.00012854690706311407
GLU38-CA	GLY34-CA	0.010269438944127709
GLU38-CA	LEU35-CA	0.0
GLU38-CA	ALA36-CA	0.0
GLU38-CA	ILE37-CA	0.0
GLU38-CA	GLU38-CA	0.0
GLU38-CA	ALA39-CA	0.0
ALA39-CA	MET1-CA	-0.0023116157001713943
ALA39-CA	LYS2-CA	-0.008014471037774806
ALA39-CA	VAL3-CA	0.009912560046913656
ALA39-CA	ILE4-CA	0.007490823952307407
ALA39-CA	PHE5-CA	0.0008477111160584017
ALA39-CA	LEU6-CA	0.0
ALA39-CA	LYS7-CA	0.0
ALA39-CA	ASP8-CA	0.0
ALA39-CA	VAL9-CA	0.0
ALA39-CA	LYS10-CA	0.0
ALA39-CA	GLY11-CA	0.0
ALA39-CA	MET12-CA	0.0
ALA39-CA	GLY13-CA	0.0
ALA39-CA	LYS14-CA	0.0
ALA39-CA	LYS15-CA	0.0
ALA39-CA	GLY16-CA	0.0019454286159335031
ALA39-CA	GLU17-CA	0.012465020034260258
ALA39-CA	ILE18-CA	0.020367118169520245
ALA39-CA	LYS19-CA	-0.011478939708785173
ALA39-CA	ASN20-CA	-0.001931742805355468
ALA39-CA	VAL21-CA	0.0
ALA39-CA	ALA22-CA	0.0
ALA39-CA	ASP23-CA	0.0
ALA39-CA	GLY24-CA	0.0
ALA39-CA	TYR25-CA	0.0
ALA39-CA	ALA26-CA	0.0
ALA39-CA	ASN27-CA	0.0018489162075182586
ALA39-CA	ASN28-CA	0.0
ALA39-CA	PHE29-CA	0.0
ALA39-CA	LEU30-CA	0.0
ALA39-CA	PHE31-CA	0.016008096960831608
ALA39-CA	LYS32-CA	0.0
ALA39-CA	GLN33-CA	0.0
ALA39-CA	GLY34-CA	0.0
ALA39-CA	LEU35-CA	0.0
ALA39-CA	ALA36-CA	0.0
ALA39-CA	ILE37-CA	0.0
ALA39-CA	GLU38-CA	0.0
ALA39-CA	ALA39-CA	0.0
