# Supplementary material for: Peering inside the black box by learning the relevance of many-body functions in neural network potentials
Source: Nat Commun. 2025 Nov 10;16:9898. doi: 10.1038/s41467-025-65863-0 (PMC12603069; doi:10.1038/s41467-025-65863-0)
Supplement: Supplementary file 15 — Source Data Fig 5 [file 41467_2025_65863_MOESM15_ESM.zip › fig_5_ntl9_WT_contact_map/ntl9_unfolded_contact_map.csv]

res_i	res_j	Relevance
MET1-CA	MET1-CA	0.0
MET1-CA	LYS2-CA	0.0
MET1-CA	VAL3-CA	0.0
MET1-CA	ILE4-CA	0.0
MET1-CA	PHE5-CA	-0.0003623740949001272
MET1-CA	LEU6-CA	-0.012146484302306249
MET1-CA	LYS7-CA	-0.00993001929024473
MET1-CA	ASP8-CA	0.0
MET1-CA	VAL9-CA	-0.04737968705740059
MET1-CA	LYS10-CA	-0.06614987062584987
MET1-CA	GLY11-CA	0.041291895395261236
MET1-CA	MET12-CA	-0.04366601391838287
MET1-CA	GLY13-CA	-0.004391165273403885
MET1-CA	LYS14-CA	0.0
MET1-CA	LYS15-CA	0.0
MET1-CA	GLY16-CA	0.0
MET1-CA	GLU17-CA	-0.04210691492517071
MET1-CA	ILE18-CA	-0.04075551155885648
MET1-CA	LYS19-CA	0.02163980027034995
MET1-CA	ASN20-CA	0.04166972596833707
MET1-CA	VAL21-CA	0.12380959102301858
MET1-CA	ALA22-CA	0.025022038662427804
MET1-CA	ASP23-CA	0.015434718598044128
MET1-CA	GLY24-CA	0.016147795104188845
MET1-CA	TYR25-CA	0.021744740815734076
MET1-CA	ALA26-CA	-0.002332075118602006
MET1-CA	ASN27-CA	0.05021550211495196
MET1-CA	ASN28-CA	0.001658475536371995
MET1-CA	PHE29-CA	-0.028358446612401167
MET1-CA	LEU30-CA	0.0007422028861325813
MET1-CA	PHE31-CA	0.0017801483768623621
MET1-CA	LYS32-CA	0.007974758364980516
MET1-CA	GLN33-CA	-0.048550167720350146
MET1-CA	GLY34-CA	0.006198107567044998
MET1-CA	LEU35-CA	-0.007225900678200503
MET1-CA	ALA36-CA	-0.013678391074755325
MET1-CA	ILE37-CA	-0.038684051609777725
MET1-CA	GLU38-CA	-0.022978950217647176
MET1-CA	ALA39-CA	-0.01663862117145823
LYS2-CA	MET1-CA	0.0
LYS2-CA	LYS2-CA	0.0
LYS2-CA	VAL3-CA	0.0
LYS2-CA	ILE4-CA	0.0
LYS2-CA	PHE5-CA	0.0
LYS2-CA	LEU6-CA	-0.01374473228004689
LYS2-CA	LYS7-CA	0.0070302048587796906
LYS2-CA	ASP8-CA	0.008701709086267329
LYS2-CA	VAL9-CA	-0.054734380542868166
LYS2-CA	LYS10-CA	-0.019992537359939888
LYS2-CA	GLY11-CA	-0.023318553967328626
LYS2-CA	MET12-CA	0.007387583465970238
LYS2-CA	GLY13-CA	0.01638359727860461
LYS2-CA	LYS14-CA	0.001293318593541315
LYS2-CA	LYS15-CA	0.0
LYS2-CA	GLY16-CA	0.0
LYS2-CA	GLU17-CA	-0.00012999536701718134
LYS2-CA	ILE18-CA	-0.022518246702805556
LYS2-CA	LYS19-CA	0.045724245625024196
LYS2-CA	ASN20-CA	-0.10864318711537635
LYS2-CA	VAL21-CA	-0.10158860015872051
LYS2-CA	ALA22-CA	-0.00045157333414991285
LYS2-CA	ASP23-CA	-0.007576628995593637
LYS2-CA	GLY24-CA	-0.049733392348571215
LYS2-CA	TYR25-CA	-0.0009949381968973755
LYS2-CA	ALA26-CA	0.02490652602574528
LYS2-CA	ASN27-CA	-0.0029933079114002337
LYS2-CA	ASN28-CA	0.008950030445703305
LYS2-CA	PHE29-CA	-0.07712942852595006
LYS2-CA	LEU30-CA	-0.012663382844237958
LYS2-CA	PHE31-CA	0.0025008100543579
LYS2-CA	LYS32-CA	0.0035680128358968055
LYS2-CA	GLN33-CA	0.0066884593688172345
LYS2-CA	GLY34-CA	-0.050347551886130854
LYS2-CA	LEU35-CA	-0.01837219239595375
LYS2-CA	ALA36-CA	-0.03530312197990497
LYS2-CA	ILE37-CA	-0.0422887487684869
LYS2-CA	GLU38-CA	-0.024532557476114953
LYS2-CA	ALA39-CA	0.0015281071856350081
VAL3-CA	MET1-CA	0.0
VAL3-CA	LYS2-CA	0.0
VAL3-CA	VAL3-CA	0.0
VAL3-CA	ILE4-CA	0.0
VAL3-CA	PHE5-CA	0.0
VAL3-CA	LEU6-CA	0.0
VAL3-CA	LYS7-CA	-0.007658152644577218
VAL3-CA	ASP8-CA	0.003198313999752328
VAL3-CA	VAL9-CA	0.1263835171833989
VAL3-CA	LYS10-CA	-0.013311476421222324
VAL3-CA	GLY11-CA	0.0024739556305917176
VAL3-CA	MET12-CA	-0.020152964077396543
VAL3-CA	GLY13-CA	-0.00550902164254415
VAL3-CA	LYS14-CA	0.00810999290501968
VAL3-CA	LYS15-CA	0.0
VAL3-CA	GLY16-CA	0.0
VAL3-CA	GLU17-CA	-0.013764763688186576
VAL3-CA	ILE18-CA	-0.011942516011686166
VAL3-CA	LYS19-CA	0.20527302037226036
VAL3-CA	ASN20-CA	-0.022760151404476403
VAL3-CA	VAL21-CA	0.0019491844108052924
VAL3-CA	ALA22-CA	0.00019293452409785417
VAL3-CA	ASP23-CA	0.0034522986838965153
VAL3-CA	GLY24-CA	-0.040849554383711434
VAL3-CA	TYR25-CA	0.0012881959411776833
VAL3-CA	ALA26-CA	0.00012268428384478532
VAL3-CA	ASN27-CA	0.0015378656446232734
VAL3-CA	ASN28-CA	0.0323137735414889
VAL3-CA	PHE29-CA	0.0037617078239517987
VAL3-CA	LEU30-CA	-0.002322302972831855
VAL3-CA	PHE31-CA	0.1976888586577843
VAL3-CA	LYS32-CA	0.005905103462737316
VAL3-CA	GLN33-CA	0.005738936454008581
VAL3-CA	GLY34-CA	-0.013274701542503209
VAL3-CA	LEU35-CA	-0.009908130253143221
VAL3-CA	ALA36-CA	-0.016362429587369814
VAL3-CA	ILE37-CA	0.03902789668441938
VAL3-CA	GLU38-CA	-0.035195413007986655
VAL3-CA	ALA39-CA	-0.03766964543465434
ILE4-CA	MET1-CA	0.0
ILE4-CA	LYS2-CA	0.0
ILE4-CA	VAL3-CA	0.0
ILE4-CA	ILE4-CA	0.0
ILE4-CA	PHE5-CA	0.0
ILE4-CA	LEU6-CA	0.0
ILE4-CA	LYS7-CA	0.0
ILE4-CA	ASP8-CA	0.017259359503183525
ILE4-CA	VAL9-CA	-0.023392603050706857
ILE4-CA	LYS10-CA	-0.015205488342045837
ILE4-CA	GLY11-CA	-0.013980566363898106
ILE4-CA	MET12-CA	-0.001876310326647257
ILE4-CA	GLY13-CA	-0.016709589093339083
ILE4-CA	LYS14-CA	0.0
ILE4-CA	LYS15-CA	0.0
ILE4-CA	GLY16-CA	0.0
ILE4-CA	GLU17-CA	-0.00221676524596375
ILE4-CA	ILE18-CA	-0.036756601020897506
ILE4-CA	LYS19-CA	0.0037429676040119375
ILE4-CA	ASN20-CA	0.009766172280961882
ILE4-CA	VAL21-CA	-0.04085412326094229
ILE4-CA	ALA22-CA	-0.0015824555246001857
ILE4-CA	ASP23-CA	0.027736452058604755
ILE4-CA	GLY24-CA	0.0038087287244577064
ILE4-CA	TYR25-CA	-9.978191852389036e-06
ILE4-CA	ALA26-CA	-0.0010795036292137183
ILE4-CA	ASN27-CA	5.71810291060508e-05
ILE4-CA	ASN28-CA	-0.0032313380973114647
ILE4-CA	PHE29-CA	0.007362758778806248
ILE4-CA	LEU30-CA	0.048061426168715116
ILE4-CA	PHE31-CA	0.019509124030234623
ILE4-CA	LYS32-CA	-0.0015880687654892256
ILE4-CA	GLN33-CA	-0.0020938647531505428
ILE4-CA	GLY34-CA	0.0018120403552757125
ILE4-CA	LEU35-CA	-0.01116481585515896
ILE4-CA	ALA36-CA	-0.03427392886679673
ILE4-CA	ILE37-CA	-0.04414517478714582
ILE4-CA	GLU38-CA	-0.010526962002493482
ILE4-CA	ALA39-CA	-0.025864798856111686
PHE5-CA	MET1-CA	-0.0003623740949001272
PHE5-CA	LYS2-CA	0.0
PHE5-CA	VAL3-CA	0.0
PHE5-CA	ILE4-CA	0.0
PHE5-CA	PHE5-CA	0.0
PHE5-CA	LEU6-CA	0.0
PHE5-CA	LYS7-CA	0.0
PHE5-CA	ASP8-CA	0.0
PHE5-CA	VAL9-CA	0.01832147403300521
PHE5-CA	LYS10-CA	0.008953346842969378
PHE5-CA	GLY11-CA	-0.010355497369456852
PHE5-CA	MET12-CA	0.016056107167666117
PHE5-CA	GLY13-CA	-0.0010854058654032883
PHE5-CA	LYS14-CA	0.02029199515163782
PHE5-CA	LYS15-CA	0.013539612193710582
PHE5-CA	GLY16-CA	0.006132424119243751
PHE5-CA	GLU17-CA	0.0008936858445312001
PHE5-CA	ILE18-CA	-0.01548398452430888
PHE5-CA	LYS19-CA	0.007460671301245725
PHE5-CA	ASN20-CA	0.06424942500761155
PHE5-CA	VAL21-CA	-0.032384376773431235
PHE5-CA	ALA22-CA	0.027910088118233034
PHE5-CA	ASP23-CA	0.026794949188456485
PHE5-CA	GLY24-CA	-0.05107394268998178
PHE5-CA	TYR25-CA	0.0063290356097413705
PHE5-CA	ALA26-CA	0.010072936267208973
PHE5-CA	ASN27-CA	0.010519252197834783
PHE5-CA	ASN28-CA	0.04328338124879316
PHE5-CA	PHE29-CA	0.01875165256837974
PHE5-CA	LEU30-CA	0.019364185832060343
PHE5-CA	PHE31-CA	0.023122923808844103
PHE5-CA	LYS32-CA	0.026311310908567975
PHE5-CA	GLN33-CA	0.031605518372543884
PHE5-CA	GLY34-CA	0.02487116027873526
PHE5-CA	LEU35-CA	-0.0371097079147944
PHE5-CA	ALA36-CA	-0.021701549259957174
PHE5-CA	ILE37-CA	-0.014328971345437225
PHE5-CA	GLU38-CA	0.003617995640726139
PHE5-CA	ALA39-CA	0.03692768550172332
LEU6-CA	MET1-CA	-0.012146484302306249
LEU6-CA	LYS2-CA	-0.01374473228004689
LEU6-CA	VAL3-CA	0.0
LEU6-CA	ILE4-CA	0.0
LEU6-CA	PHE5-CA	0.0
LEU6-CA	LEU6-CA	0.0
LEU6-CA	LYS7-CA	0.0
LEU6-CA	ASP8-CA	0.0
LEU6-CA	VAL9-CA	0.0
LEU6-CA	LYS10-CA	-0.003217579201881147
LEU6-CA	GLY11-CA	-0.006991697166690123
LEU6-CA	MET12-CA	0.006762974207175982
LEU6-CA	GLY13-CA	-0.01243059746734072
LEU6-CA	LYS14-CA	0.0041300521515950095
LEU6-CA	LYS15-CA	-0.018433723944042413
LEU6-CA	GLY16-CA	-0.02258354465419643
LEU6-CA	GLU17-CA	-0.008771199285742657
LEU6-CA	ILE18-CA	-0.010879904397957628
LEU6-CA	LYS19-CA	-0.005105620598095828
LEU6-CA	ASN20-CA	-0.002982713909215673
LEU6-CA	VAL21-CA	-0.011210080735782668
LEU6-CA	ALA22-CA	0.05983621191990096
LEU6-CA	ASP23-CA	0.002624148346556776
LEU6-CA	GLY24-CA	-0.02657174645150917
LEU6-CA	TYR25-CA	0.0
LEU6-CA	ALA26-CA	0.01184815305650918
LEU6-CA	ASN27-CA	0.0639840030405594
LEU6-CA	ASN28-CA	-0.005477892269150075
LEU6-CA	PHE29-CA	-0.016588036109166013
LEU6-CA	LEU30-CA	0.01699884962717224
LEU6-CA	PHE31-CA	0.018067104291048963
LEU6-CA	LYS32-CA	-0.010021696830115445
LEU6-CA	GLN33-CA	0.0
LEU6-CA	GLY34-CA	-0.0008365651427731938
LEU6-CA	LEU35-CA	0.016382743080383715
LEU6-CA	ALA36-CA	0.02290311881585705
LEU6-CA	ILE37-CA	-0.021507721301824486
LEU6-CA	GLU38-CA	-0.009100513767407392
LEU6-CA	ALA39-CA	-0.031178310588074964
LYS7-CA	MET1-CA	-0.00993001929024473
LYS7-CA	LYS2-CA	0.0070302048587796906
LYS7-CA	VAL3-CA	-0.007658152644577218
LYS7-CA	ILE4-CA	0.0
LYS7-CA	PHE5-CA	0.0
LYS7-CA	LEU6-CA	0.0
LYS7-CA	LYS7-CA	0.0
LYS7-CA	ASP8-CA	0.0
LYS7-CA	VAL9-CA	0.0
LYS7-CA	LYS10-CA	0.0
LYS7-CA	GLY11-CA	0.011352924643465503
LYS7-CA	MET12-CA	0.0022781570623401242
LYS7-CA	GLY13-CA	0.021141713602537863
LYS7-CA	LYS14-CA	-0.005148502565328952
LYS7-CA	LYS15-CA	-0.008587470862494229
LYS7-CA	GLY16-CA	-0.028389080951960466
LYS7-CA	GLU17-CA	-0.04459869795411206
LYS7-CA	ILE18-CA	-0.015529113617083201
LYS7-CA	LYS19-CA	0.0035424355045722833
LYS7-CA	ASN20-CA	-0.002293741076597696
LYS7-CA	VAL21-CA	-0.00419754183693592
LYS7-CA	ALA22-CA	-0.0060224879744055215
LYS7-CA	ASP23-CA	0.005780459759905006
LYS7-CA	GLY24-CA	-0.00029183863076435383
LYS7-CA	TYR25-CA	0.0
LYS7-CA	ALA26-CA	0.013275339175663703
LYS7-CA	ASN27-CA	-0.06370936439634534
LYS7-CA	ASN28-CA	0.04232862534763626
LYS7-CA	PHE29-CA	0.0002978915236027113
LYS7-CA	LEU30-CA	-0.007013226969295516
LYS7-CA	PHE31-CA	0.05312366616590225
LYS7-CA	LYS32-CA	0.00026009406026376077
LYS7-CA	GLN33-CA	0.0
LYS7-CA	GLY34-CA	0.0
LYS7-CA	LEU35-CA	0.022134611288493033
LYS7-CA	ALA36-CA	-0.16117738079992705
LYS7-CA	ILE37-CA	0.13068024952917767
LYS7-CA	GLU38-CA	-0.00917345555195212
LYS7-CA	ALA39-CA	-0.04086102212588928
ASP8-CA	MET1-CA	0.0
ASP8-CA	LYS2-CA	0.008701709086267329
ASP8-CA	VAL3-CA	0.003198313999752328
ASP8-CA	ILE4-CA	0.017259359503183525
ASP8-CA	PHE5-CA	0.0
ASP8-CA	LEU6-CA	0.0
ASP8-CA	LYS7-CA	0.0
ASP8-CA	ASP8-CA	0.0
ASP8-CA	VAL9-CA	0.0
ASP8-CA	LYS10-CA	0.0
ASP8-CA	GLY11-CA	0.0
ASP8-CA	MET12-CA	-0.013041631570214395
ASP8-CA	GLY13-CA	-0.021204260577592098
ASP8-CA	LYS14-CA	0.011358363492888657
ASP8-CA	LYS15-CA	0.01383621637577295
ASP8-CA	GLY16-CA	0.013785461850413109
ASP8-CA	GLU17-CA	0.004977622993844004
ASP8-CA	ILE18-CA	-0.01170478436756639
ASP8-CA	LYS19-CA	0.03810508729702633
ASP8-CA	ASN20-CA	0.002497082557911939
ASP8-CA	VAL21-CA	-0.0001636382741992824
ASP8-CA	ALA22-CA	-3.162365652749918e-05
ASP8-CA	ASP23-CA	-0.015287637765638351
ASP8-CA	GLY24-CA	0.0
ASP8-CA	TYR25-CA	0.0
ASP8-CA	ALA26-CA	0.0
ASP8-CA	ASN27-CA	0.03594345176816205
ASP8-CA	ASN28-CA	0.0
ASP8-CA	PHE29-CA	0.0
ASP8-CA	LEU30-CA	0.0
ASP8-CA	PHE31-CA	0.0
ASP8-CA	LYS32-CA	0.017648829772497265
ASP8-CA	GLN33-CA	0.0
ASP8-CA	GLY34-CA	0.0
ASP8-CA	LEU35-CA	0.0
ASP8-CA	ALA36-CA	0.015331872099068278
ASP8-CA	ILE37-CA	0.010054124512407725
ASP8-CA	GLU38-CA	-0.03738659501323127
ASP8-CA	ALA39-CA	0.01906334012176103
VAL9-CA	MET1-CA	-0.04737968705740059
VAL9-CA	LYS2-CA	-0.054734380542868166
VAL9-CA	VAL3-CA	0.1263835171833989
VAL9-CA	ILE4-CA	-0.023392603050706857
VAL9-CA	PHE5-CA	0.01832147403300521
VAL9-CA	LEU6-CA	0.0
VAL9-CA	LYS7-CA	0.0
VAL9-CA	ASP8-CA	0.0
VAL9-CA	VAL9-CA	0.0
VAL9-CA	LYS10-CA	0.0
VAL9-CA	GLY11-CA	0.0
VAL9-CA	MET12-CA	0.0
VAL9-CA	GLY13-CA	-0.005564547329122149
VAL9-CA	LYS14-CA	-0.012083008612765471
VAL9-CA	LYS15-CA	-0.016541671257639834
VAL9-CA	GLY16-CA	0.04271778146128972
VAL9-CA	GLU17-CA	-0.0354561604376266
VAL9-CA	ILE18-CA	0.07036755342139997
VAL9-CA	LYS19-CA	-0.1211652432266419
VAL9-CA	ASN20-CA	0.005050365018268869
VAL9-CA	VAL21-CA	-0.020096540004831943
VAL9-CA	ALA22-CA	0.0001499828936744052
VAL9-CA	ASP23-CA	-0.00213724221805478
VAL9-CA	GLY24-CA	0.0
VAL9-CA	TYR25-CA	0.0
VAL9-CA	ALA26-CA	0.0
VAL9-CA	ASN27-CA	0.0
VAL9-CA	ASN28-CA	0.0
VAL9-CA	PHE29-CA	0.0252900734776631
VAL9-CA	LEU30-CA	-0.0016942337658628034
VAL9-CA	PHE31-CA	0.0
VAL9-CA	LYS32-CA	0.0010319307119611432
VAL9-CA	GLN33-CA	0.0
VAL9-CA	GLY34-CA	0.0
VAL9-CA	LEU35-CA	0.0
VAL9-CA	ALA36-CA	0.0
VAL9-CA	ILE37-CA	-0.03634376980699017
VAL9-CA	GLU38-CA	-0.043263108149403706
VAL9-CA	ALA39-CA	0.01010839893044052
LYS10-CA	MET1-CA	-0.06614987062584987
LYS10-CA	LYS2-CA	-0.019992537359939888
LYS10-CA	VAL3-CA	-0.013311476421222324
LYS10-CA	ILE4-CA	-0.015205488342045837
LYS10-CA	PHE5-CA	0.008953346842969378
LYS10-CA	LEU6-CA	-0.003217579201881147
LYS10-CA	LYS7-CA	0.0
LYS10-CA	ASP8-CA	0.0
LYS10-CA	VAL9-CA	0.0
LYS10-CA	LYS10-CA	0.0
LYS10-CA	GLY11-CA	0.0
LYS10-CA	MET12-CA	0.0
LYS10-CA	GLY13-CA	0.0
LYS10-CA	LYS14-CA	-0.013009966882062076
LYS10-CA	LYS15-CA	-0.029119648707405688
LYS10-CA	GLY16-CA	-0.019316207585525567
LYS10-CA	GLU17-CA	-0.05595643346854467
LYS10-CA	ILE18-CA	-0.03992290859200032
LYS10-CA	LYS19-CA	-0.050800123480515755
LYS10-CA	ASN20-CA	-0.0025649329098454596
LYS10-CA	VAL21-CA	0.007661024571014252
LYS10-CA	ALA22-CA	0.0
LYS10-CA	ASP23-CA	-0.006099480586044592
LYS10-CA	GLY24-CA	0.0
LYS10-CA	TYR25-CA	0.0
LYS10-CA	ALA26-CA	0.0
LYS10-CA	ASN27-CA	0.0
LYS10-CA	ASN28-CA	-2.534665736436334e-05
LYS10-CA	PHE29-CA	0.010950673633015384
LYS10-CA	LEU30-CA	0.0
LYS10-CA	PHE31-CA	0.0
LYS10-CA	LYS32-CA	0.0
LYS10-CA	GLN33-CA	0.0
LYS10-CA	GLY34-CA	0.0
LYS10-CA	LEU35-CA	0.0
LYS10-CA	ALA36-CA	0.0
LYS10-CA	ILE37-CA	0.0
LYS10-CA	GLU38-CA	0.003269174337219738
LYS10-CA	ALA39-CA	0.01230851064509153
GLY11-CA	MET1-CA	0.041291895395261236
GLY11-CA	LYS2-CA	-0.023318553967328626
GLY11-CA	VAL3-CA	0.0024739556305917176
GLY11-CA	ILE4-CA	-0.013980566363898106
GLY11-CA	PHE5-CA	-0.010355497369456852
GLY11-CA	LEU6-CA	-0.006991697166690123
GLY11-CA	LYS7-CA	0.011352924643465503
GLY11-CA	ASP8-CA	0.0
GLY11-CA	VAL9-CA	0.0
GLY11-CA	LYS10-CA	0.0
GLY11-CA	GLY11-CA	0.0
GLY11-CA	MET12-CA	0.0
GLY11-CA	GLY13-CA	0.0
GLY11-CA	LYS14-CA	0.0
GLY11-CA	LYS15-CA	-0.012365111632147326
GLY11-CA	GLY16-CA	0.007124741958049796
GLY11-CA	GLU17-CA	0.00011265313687166174
GLY11-CA	ILE18-CA	-0.009492412725882896
GLY11-CA	LYS19-CA	-0.01656163416936965
GLY11-CA	ASN20-CA	0.00425290326626282
GLY11-CA	VAL21-CA	0.0
GLY11-CA	ALA22-CA	0.0
GLY11-CA	ASP23-CA	0.0
GLY11-CA	GLY24-CA	0.0
GLY11-CA	TYR25-CA	0.0
GLY11-CA	ALA26-CA	0.0
GLY11-CA	ASN27-CA	-0.002624604295363042
GLY11-CA	ASN28-CA	-1.482110840866178e-05
GLY11-CA	PHE29-CA	0.0061898005895102415
GLY11-CA	LEU30-CA	0.0
GLY11-CA	PHE31-CA	0.0
GLY11-CA	LYS32-CA	0.0
GLY11-CA	GLN33-CA	0.0
GLY11-CA	GLY34-CA	0.0
GLY11-CA	LEU35-CA	0.0
GLY11-CA	ALA36-CA	0.0
GLY11-CA	ILE37-CA	0.0
GLY11-CA	GLU38-CA	-0.01664303099312292
GLY11-CA	ALA39-CA	0.046846378311166184
MET12-CA	MET1-CA	-0.04366601391838287
MET12-CA	LYS2-CA	0.007387583465970238
MET12-CA	VAL3-CA	-0.020152964077396543
MET12-CA	ILE4-CA	-0.001876310326647257
MET12-CA	PHE5-CA	0.016056107167666117
MET12-CA	LEU6-CA	0.006762974207175982
MET12-CA	LYS7-CA	0.0022781570623401242
MET12-CA	ASP8-CA	-0.013041631570214395
MET12-CA	VAL9-CA	0.0
MET12-CA	LYS10-CA	0.0
MET12-CA	GLY11-CA	0.0
MET12-CA	MET12-CA	0.0
MET12-CA	GLY13-CA	0.0
MET12-CA	LYS14-CA	0.0
MET12-CA	LYS15-CA	0.0
MET12-CA	GLY16-CA	-0.04401462991309697
MET12-CA	GLU17-CA	-0.0393807690758681
MET12-CA	ILE18-CA	-0.03443710665760591
MET12-CA	LYS19-CA	-0.012292507198257453
MET12-CA	ASN20-CA	-0.000689163330561654
MET12-CA	VAL21-CA	0.006771864106783432
MET12-CA	ALA22-CA	0.0
MET12-CA	ASP23-CA	0.0
MET12-CA	GLY24-CA	0.0
MET12-CA	TYR25-CA	-0.00025342475246359505
MET12-CA	ALA26-CA	0.0
MET12-CA	ASN27-CA	0.00756482146266535
MET12-CA	ASN28-CA	-8.754826903151214e-05
MET12-CA	PHE29-CA	0.0
MET12-CA	LEU30-CA	0.0
MET12-CA	PHE31-CA	0.0
MET12-CA	LYS32-CA	0.0
MET12-CA	GLN33-CA	0.0
MET12-CA	GLY34-CA	0.0
MET12-CA	LEU35-CA	0.0
MET12-CA	ALA36-CA	0.0
MET12-CA	ILE37-CA	-0.03329219977222894
MET12-CA	GLU38-CA	-0.044978025920366406
MET12-CA	ALA39-CA	0.0004850984268100489
GLY13-CA	MET1-CA	-0.004391165273403885
GLY13-CA	LYS2-CA	0.01638359727860461
GLY13-CA	VAL3-CA	-0.00550902164254415
GLY13-CA	ILE4-CA	-0.016709589093339083
GLY13-CA	PHE5-CA	-0.0010854058654032883
GLY13-CA	LEU6-CA	-0.01243059746734072
GLY13-CA	LYS7-CA	0.021141713602537863
GLY13-CA	ASP8-CA	-0.021204260577592098
GLY13-CA	VAL9-CA	-0.005564547329122149
GLY13-CA	LYS10-CA	0.0
GLY13-CA	GLY11-CA	0.0
GLY13-CA	MET12-CA	0.0
GLY13-CA	GLY13-CA	0.0
GLY13-CA	LYS14-CA	0.0
GLY13-CA	LYS15-CA	0.0
GLY13-CA	GLY16-CA	0.0
GLY13-CA	GLU17-CA	-0.009080512519009364
GLY13-CA	ILE18-CA	-0.030717400076762047
GLY13-CA	LYS19-CA	-0.00012876405513428946
GLY13-CA	ASN20-CA	0.0
GLY13-CA	VAL21-CA	0.0
GLY13-CA	ALA22-CA	0.0
GLY13-CA	ASP23-CA	0.0
GLY13-CA	GLY24-CA	0.0
GLY13-CA	TYR25-CA	0.0
GLY13-CA	ALA26-CA	0.0
GLY13-CA	ASN27-CA	0.0
GLY13-CA	ASN28-CA	-0.004755700626603243
GLY13-CA	PHE29-CA	0.0
GLY13-CA	LEU30-CA	0.0
GLY13-CA	PHE31-CA	0.0
GLY13-CA	LYS32-CA	-0.02043406713144691
GLY13-CA	GLN33-CA	0.0
GLY13-CA	GLY34-CA	0.0
GLY13-CA	LEU35-CA	0.0
GLY13-CA	ALA36-CA	0.0036262584645081475
GLY13-CA	ILE37-CA	-0.00020171230048349212
GLY13-CA	GLU38-CA	0.012407253805273891
GLY13-CA	ALA39-CA	-0.007582046834954781
LYS14-CA	MET1-CA	0.0
LYS14-CA	LYS2-CA	0.001293318593541315
LYS14-CA	VAL3-CA	0.00810999290501968
LYS14-CA	ILE4-CA	0.0
LYS14-CA	PHE5-CA	0.02029199515163782
LYS14-CA	LEU6-CA	0.0041300521515950095
LYS14-CA	LYS7-CA	-0.005148502565328952
LYS14-CA	ASP8-CA	0.011358363492888657
LYS14-CA	VAL9-CA	-0.012083008612765471
LYS14-CA	LYS10-CA	-0.013009966882062076
LYS14-CA	GLY11-CA	0.0
LYS14-CA	MET12-CA	0.0
LYS14-CA	GLY13-CA	0.0
LYS14-CA	LYS14-CA	0.0
LYS14-CA	LYS15-CA	0.0
LYS14-CA	GLY16-CA	0.0
LYS14-CA	GLU17-CA	0.0
LYS14-CA	ILE18-CA	-0.0275134473334925
LYS14-CA	LYS19-CA	0.003489080420397824
LYS14-CA	ASN20-CA	0.00047314129579900666
LYS14-CA	VAL21-CA	-0.007518475798860891
LYS14-CA	ALA22-CA	0.0
LYS14-CA	ASP23-CA	0.0
LYS14-CA	GLY24-CA	0.0
LYS14-CA	TYR25-CA	-0.0001763630999008592
LYS14-CA	ALA26-CA	0.0
LYS14-CA	ASN27-CA	0.0
LYS14-CA	ASN28-CA	0.0
LYS14-CA	PHE29-CA	0.0
LYS14-CA	LEU30-CA	0.0
LYS14-CA	PHE31-CA	0.015349007828717731
LYS14-CA	LYS32-CA	-0.003683253624956251
LYS14-CA	GLN33-CA	0.0
LYS14-CA	GLY34-CA	0.0
LYS14-CA	LEU35-CA	0.0
LYS14-CA	ALA36-CA	0.0
LYS14-CA	ILE37-CA	-0.04056253314229252
LYS14-CA	GLU38-CA	-0.05192206219569092
LYS14-CA	ALA39-CA	-0.07259673911157782
LYS15-CA	MET1-CA	0.0
LYS15-CA	LYS2-CA	0.0
LYS15-CA	VAL3-CA	0.0
LYS15-CA	ILE4-CA	0.0
LYS15-CA	PHE5-CA	0.013539612193710582
LYS15-CA	LEU6-CA	-0.018433723944042413
LYS15-CA	LYS7-CA	-0.008587470862494229
LYS15-CA	ASP8-CA	0.01383621637577295
LYS15-CA	VAL9-CA	-0.016541671257639834
LYS15-CA	LYS10-CA	-0.029119648707405688
LYS15-CA	GLY11-CA	-0.012365111632147326
LYS15-CA	MET12-CA	0.0
LYS15-CA	GLY13-CA	0.0
LYS15-CA	LYS14-CA	0.0
LYS15-CA	LYS15-CA	0.0
LYS15-CA	GLY16-CA	0.0
LYS15-CA	GLU17-CA	0.0
LYS15-CA	ILE18-CA	0.0
LYS15-CA	LYS19-CA	0.0038169645171883815
LYS15-CA	ASN20-CA	-0.0011525363654723009
LYS15-CA	VAL21-CA	0.0026307182255771444
LYS15-CA	ALA22-CA	0.0
LYS15-CA	ASP23-CA	0.0
LYS15-CA	GLY24-CA	-0.002294247420922711
LYS15-CA	TYR25-CA	0.0
LYS15-CA	ALA26-CA	0.0
LYS15-CA	ASN27-CA	0.0
LYS15-CA	ASN28-CA	0.0
LYS15-CA	PHE29-CA	0.0
LYS15-CA	LEU30-CA	-0.007401797066108884
LYS15-CA	PHE31-CA	-0.1449314002020401
LYS15-CA	LYS32-CA	-0.006533795643917983
LYS15-CA	GLN33-CA	0.0011713374237956042
LYS15-CA	GLY34-CA	0.0
LYS15-CA	LEU35-CA	0.0
LYS15-CA	ALA36-CA	0.0
LYS15-CA	ILE37-CA	-0.008638558117525008
LYS15-CA	GLU38-CA	-0.016072776210990014
LYS15-CA	ALA39-CA	-0.0015257384234530491
GLY16-CA	MET1-CA	0.0
GLY16-CA	LYS2-CA	0.0
GLY16-CA	VAL3-CA	0.0
GLY16-CA	ILE4-CA	0.0
GLY16-CA	PHE5-CA	0.006132424119243751
GLY16-CA	LEU6-CA	-0.02258354465419643
GLY16-CA	LYS7-CA	-0.028389080951960466
GLY16-CA	ASP8-CA	0.013785461850413109
GLY16-CA	VAL9-CA	0.04271778146128972
GLY16-CA	LYS10-CA	-0.019316207585525567
GLY16-CA	GLY11-CA	0.007124741958049796
GLY16-CA	MET12-CA	-0.04401462991309697
GLY16-CA	GLY13-CA	0.0
GLY16-CA	LYS14-CA	0.0
GLY16-CA	LYS15-CA	0.0
GLY16-CA	GLY16-CA	0.0
GLY16-CA	GLU17-CA	0.0
GLY16-CA	ILE18-CA	0.0
GLY16-CA	LYS19-CA	0.0
GLY16-CA	ASN20-CA	-0.0022741231259845334
GLY16-CA	VAL21-CA	-0.003595069705830234
GLY16-CA	ALA22-CA	-0.004472495209029148
GLY16-CA	ASP23-CA	0.0
GLY16-CA	GLY24-CA	-0.00014513023178039375
GLY16-CA	TYR25-CA	-0.0006579178516403772
GLY16-CA	ALA26-CA	0.00025971574249616936
GLY16-CA	ASN27-CA	0.0
GLY16-CA	ASN28-CA	0.0
GLY16-CA	PHE29-CA	0.0
GLY16-CA	LEU30-CA	0.0
GLY16-CA	PHE31-CA	0.06867285405132861
GLY16-CA	LYS32-CA	0.08122969743635622
GLY16-CA	GLN33-CA	0.0012616188076890467
GLY16-CA	GLY34-CA	-0.00015925179310671833
GLY16-CA	LEU35-CA	0.0
GLY16-CA	ALA36-CA	0.0
GLY16-CA	ILE37-CA	0.0
GLY16-CA	GLU38-CA	-0.0060544472154212175
GLY16-CA	ALA39-CA	7.078771058986006e-05
GLU17-CA	MET1-CA	-0.04210691492517071
GLU17-CA	LYS2-CA	-0.00012999536701718134
GLU17-CA	VAL3-CA	-0.013764763688186576
GLU17-CA	ILE4-CA	-0.00221676524596375
GLU17-CA	PHE5-CA	0.0008936858445312001
GLU17-CA	LEU6-CA	-0.008771199285742657
GLU17-CA	LYS7-CA	-0.04459869795411206
GLU17-CA	ASP8-CA	0.004977622993844004
GLU17-CA	VAL9-CA	-0.0354561604376266
GLU17-CA	LYS10-CA	-0.05595643346854467
GLU17-CA	GLY11-CA	0.00011265313687166174
GLU17-CA	MET12-CA	-0.0393807690758681
GLU17-CA	GLY13-CA	-0.009080512519009364
GLU17-CA	LYS14-CA	0.0
GLU17-CA	LYS15-CA	0.0
GLU17-CA	GLY16-CA	0.0
GLU17-CA	GLU17-CA	0.0
GLU17-CA	ILE18-CA	0.0
GLU17-CA	LYS19-CA	0.0
GLU17-CA	ASN20-CA	0.0
GLU17-CA	VAL21-CA	-0.008584872946432419
GLU17-CA	ALA22-CA	-0.0007564821577927816
GLU17-CA	ASP23-CA	0.051760590713001875
GLU17-CA	GLY24-CA	-0.007254679409035847
GLU17-CA	TYR25-CA	0.012407707536908674
GLU17-CA	ALA26-CA	0.034946126004797406
GLU17-CA	ASN27-CA	0.00353472378992592
GLU17-CA	ASN28-CA	0.0
GLU17-CA	PHE29-CA	0.0
GLU17-CA	LEU30-CA	-0.010933484644525038
GLU17-CA	PHE31-CA	-0.004574989585307776
GLU17-CA	LYS32-CA	-0.0014499044336844236
GLU17-CA	GLN33-CA	0.0
GLU17-CA	GLY34-CA	0.0
GLU17-CA	LEU35-CA	0.0
GLU17-CA	ALA36-CA	0.0
GLU17-CA	ILE37-CA	-0.0184165308624884
GLU17-CA	GLU38-CA	-0.02151180212467807
GLU17-CA	ALA39-CA	0.0006565786466889989
ILE18-CA	MET1-CA	-0.04075551155885648
ILE18-CA	LYS2-CA	-0.022518246702805556
ILE18-CA	VAL3-CA	-0.011942516011686166
ILE18-CA	ILE4-CA	-0.036756601020897506
ILE18-CA	PHE5-CA	-0.01548398452430888
ILE18-CA	LEU6-CA	-0.010879904397957628
ILE18-CA	LYS7-CA	-0.015529113617083201
ILE18-CA	ASP8-CA	-0.01170478436756639
ILE18-CA	VAL9-CA	0.07036755342139997
ILE18-CA	LYS10-CA	-0.03992290859200032
ILE18-CA	GLY11-CA	-0.009492412725882896
ILE18-CA	MET12-CA	-0.03443710665760591
ILE18-CA	GLY13-CA	-0.030717400076762047
ILE18-CA	LYS14-CA	-0.0275134473334925
ILE18-CA	LYS15-CA	0.0
ILE18-CA	GLY16-CA	0.0
ILE18-CA	GLU17-CA	0.0
ILE18-CA	ILE18-CA	0.0
ILE18-CA	LYS19-CA	0.0
ILE18-CA	ASN20-CA	0.0
ILE18-CA	VAL21-CA	0.0
ILE18-CA	ALA22-CA	-0.0034685446010649258
ILE18-CA	ASP23-CA	-0.005729877283198792
ILE18-CA	GLY24-CA	-0.031451624211599236
ILE18-CA	TYR25-CA	-0.01845567712975237
ILE18-CA	ALA26-CA	-0.003475655343496878
ILE18-CA	ASN27-CA	-0.0014522544195669784
ILE18-CA	ASN28-CA	0.02606628331113825
ILE18-CA	PHE29-CA	0.0010871704609325405
ILE18-CA	LEU30-CA	-0.0025413518451387063
ILE18-CA	PHE31-CA	-0.031042234311598804
ILE18-CA	LYS32-CA	-0.010867665562674461
ILE18-CA	GLN33-CA	0.0
ILE18-CA	GLY34-CA	0.0
ILE18-CA	LEU35-CA	0.0
ILE18-CA	ALA36-CA	-0.002596382363101668
ILE18-CA	ILE37-CA	-0.026669034148667947
ILE18-CA	GLU38-CA	0.0763035732093158
ILE18-CA	ALA39-CA	-0.009947789302728438
LYS19-CA	MET1-CA	0.02163980027034995
LYS19-CA	LYS2-CA	0.045724245625024196
LYS19-CA	VAL3-CA	0.20527302037226036
LYS19-CA	ILE4-CA	0.0037429676040119375
LYS19-CA	PHE5-CA	0.007460671301245725
LYS19-CA	LEU6-CA	-0.005105620598095828
LYS19-CA	LYS7-CA	0.0035424355045722833
LYS19-CA	ASP8-CA	0.03810508729702633
LYS19-CA	VAL9-CA	-0.1211652432266419
LYS19-CA	LYS10-CA	-0.050800123480515755
LYS19-CA	GLY11-CA	-0.01656163416936965
LYS19-CA	MET12-CA	-0.012292507198257453
LYS19-CA	GLY13-CA	-0.00012876405513428946
LYS19-CA	LYS14-CA	0.003489080420397824
LYS19-CA	LYS15-CA	0.0038169645171883815
LYS19-CA	GLY16-CA	0.0
LYS19-CA	GLU17-CA	0.0
LYS19-CA	ILE18-CA	0.0
LYS19-CA	LYS19-CA	0.0
LYS19-CA	ASN20-CA	0.0
LYS19-CA	VAL21-CA	0.0
LYS19-CA	ALA22-CA	0.0
LYS19-CA	ASP23-CA	0.017613987058294412
LYS19-CA	GLY24-CA	-0.02186132415353575
LYS19-CA	TYR25-CA	0.009558967710082689
LYS19-CA	ALA26-CA	0.008190933175957787
LYS19-CA	ASN27-CA	0.0005662745553465243
LYS19-CA	ASN28-CA	0.0013446028626056261
LYS19-CA	PHE29-CA	0.0
LYS19-CA	LEU30-CA	0.0
LYS19-CA	PHE31-CA	0.0
LYS19-CA	LYS32-CA	0.0
LYS19-CA	GLN33-CA	0.0
LYS19-CA	GLY34-CA	0.0
LYS19-CA	LEU35-CA	0.0
LYS19-CA	ALA36-CA	0.0
LYS19-CA	ILE37-CA	-0.0055641440581482016
LYS19-CA	GLU38-CA	-0.0025346903612444294
LYS19-CA	ALA39-CA	0.004419223515677473
ASN20-CA	MET1-CA	0.04166972596833707
ASN20-CA	LYS2-CA	-0.10864318711537635
ASN20-CA	VAL3-CA	-0.022760151404476403
ASN20-CA	ILE4-CA	0.009766172280961882
ASN20-CA	PHE5-CA	0.06424942500761155
ASN20-CA	LEU6-CA	-0.002982713909215673
ASN20-CA	LYS7-CA	-0.002293741076597696
ASN20-CA	ASP8-CA	0.002497082557911939
ASN20-CA	VAL9-CA	0.005050365018268869
ASN20-CA	LYS10-CA	-0.0025649329098454596
ASN20-CA	GLY11-CA	0.00425290326626282
ASN20-CA	MET12-CA	-0.000689163330561654
ASN20-CA	GLY13-CA	0.0
ASN20-CA	LYS14-CA	0.00047314129579900666
ASN20-CA	LYS15-CA	-0.0011525363654723009
ASN20-CA	GLY16-CA	-0.0022741231259845334
ASN20-CA	GLU17-CA	0.0
ASN20-CA	ILE18-CA	0.0
ASN20-CA	LYS19-CA	0.0
ASN20-CA	ASN20-CA	0.0
ASN20-CA	VAL21-CA	0.0
ASN20-CA	ALA22-CA	0.0
ASN20-CA	ASP23-CA	0.0
ASN20-CA	GLY24-CA	0.03384617898505761
ASN20-CA	TYR25-CA	-0.002110066260326374
ASN20-CA	ALA26-CA	0.011602190180912644
ASN20-CA	ASN27-CA	0.1412308112176106
ASN20-CA	ASN28-CA	0.0
ASN20-CA	PHE29-CA	0.000580197927718018
ASN20-CA	LEU30-CA	-0.004950146916748162
ASN20-CA	PHE31-CA	0.020906322094802476
ASN20-CA	LYS32-CA	0.0
ASN20-CA	GLN33-CA	0.0007065145164529552
ASN20-CA	GLY34-CA	0.0
ASN20-CA	LEU35-CA	0.041850979353284856
ASN20-CA	ALA36-CA	0.09950125837713131
ASN20-CA	ILE37-CA	-0.008870149657013826
ASN20-CA	GLU38-CA	0.034820624623989715
ASN20-CA	ALA39-CA	0.011817612923795129
VAL21-CA	MET1-CA	0.12380959102301858
VAL21-CA	LYS2-CA	-0.10158860015872051
VAL21-CA	VAL3-CA	0.0019491844108052924
VAL21-CA	ILE4-CA	-0.04085412326094229
VAL21-CA	PHE5-CA	-0.032384376773431235
VAL21-CA	LEU6-CA	-0.011210080735782668
VAL21-CA	LYS7-CA	-0.00419754183693592
VAL21-CA	ASP8-CA	-0.0001636382741992824
VAL21-CA	VAL9-CA	-0.020096540004831943
VAL21-CA	LYS10-CA	0.007661024571014252
VAL21-CA	GLY11-CA	0.0
VAL21-CA	MET12-CA	0.006771864106783432
VAL21-CA	GLY13-CA	0.0
VAL21-CA	LYS14-CA	-0.007518475798860891
VAL21-CA	LYS15-CA	0.0026307182255771444
VAL21-CA	GLY16-CA	-0.003595069705830234
VAL21-CA	GLU17-CA	-0.008584872946432419
VAL21-CA	ILE18-CA	0.0
VAL21-CA	LYS19-CA	0.0
VAL21-CA	ASN20-CA	0.0
VAL21-CA	VAL21-CA	0.0
VAL21-CA	ALA22-CA	0.0
VAL21-CA	ASP23-CA	0.0
VAL21-CA	GLY24-CA	0.0
VAL21-CA	TYR25-CA	0.0009823796200123525
VAL21-CA	ALA26-CA	-0.015424883299349563
VAL21-CA	ASN27-CA	0.005846608789266959
VAL21-CA	ASN28-CA	0.0003341118633815427
VAL21-CA	PHE29-CA	0.010644122419915004
VAL21-CA	LEU30-CA	-0.0019966074777349927
VAL21-CA	PHE31-CA	0.005536343101568003
VAL21-CA	LYS32-CA	0.0
VAL21-CA	GLN33-CA	0.0
VAL21-CA	GLY34-CA	0.0
VAL21-CA	LEU35-CA	0.005416821169795848
VAL21-CA	ALA36-CA	-0.03842512843220902
VAL21-CA	ILE37-CA	0.17970565925206655
VAL21-CA	GLU38-CA	-0.0036906209543303703
VAL21-CA	ALA39-CA	0.024266932460868418
ALA22-CA	MET1-CA	0.025022038662427804
ALA22-CA	LYS2-CA	-0.00045157333414991285
ALA22-CA	VAL3-CA	0.00019293452409785417
ALA22-CA	ILE4-CA	-0.0015824555246001857
ALA22-CA	PHE5-CA	0.027910088118233034
ALA22-CA	LEU6-CA	0.05983621191990096
ALA22-CA	LYS7-CA	-0.0060224879744055215
ALA22-CA	ASP8-CA	-3.162365652749918e-05
ALA22-CA	VAL9-CA	0.0001499828936744052
ALA22-CA	LYS10-CA	0.0
ALA22-CA	GLY11-CA	0.0
ALA22-CA	MET12-CA	0.0
ALA22-CA	GLY13-CA	0.0
ALA22-CA	LYS14-CA	0.0
ALA22-CA	LYS15-CA	0.0
ALA22-CA	GLY16-CA	-0.004472495209029148
ALA22-CA	GLU17-CA	-0.0007564821577927816
ALA22-CA	ILE18-CA	-0.0034685446010649258
ALA22-CA	LYS19-CA	0.0
ALA22-CA	ASN20-CA	0.0
ALA22-CA	VAL21-CA	0.0
ALA22-CA	ALA22-CA	0.0
ALA22-CA	ASP23-CA	0.0
ALA22-CA	GLY24-CA	0.0
ALA22-CA	TYR25-CA	0.0
ALA22-CA	ALA26-CA	-0.006576315117799045
ALA22-CA	ASN27-CA	0.022780814025186454
ALA22-CA	ASN28-CA	0.015961448664146616
ALA22-CA	PHE29-CA	-0.010081565828331241
ALA22-CA	LEU30-CA	0.02238780135929801
ALA22-CA	PHE31-CA	0.046756442622381655
ALA22-CA	LYS32-CA	0.002553556787859179
ALA22-CA	GLN33-CA	0.0
ALA22-CA	GLY34-CA	0.0
ALA22-CA	LEU35-CA	0.025870695732010063
ALA22-CA	ALA36-CA	-0.005998987071748729
ALA22-CA	ILE37-CA	-0.0005148253533207026
ALA22-CA	GLU38-CA	0.003053395848095164
ALA22-CA	ALA39-CA	0.014968213614181991
ASP23-CA	MET1-CA	0.015434718598044128
ASP23-CA	LYS2-CA	-0.007576628995593637
ASP23-CA	VAL3-CA	0.0034522986838965153
ASP23-CA	ILE4-CA	0.027736452058604755
ASP23-CA	PHE5-CA	0.026794949188456485
ASP23-CA	LEU6-CA	0.002624148346556776
ASP23-CA	LYS7-CA	0.005780459759905006
ASP23-CA	ASP8-CA	-0.015287637765638351
ASP23-CA	VAL9-CA	-0.00213724221805478
ASP23-CA	LYS10-CA	-0.006099480586044592
ASP23-CA	GLY11-CA	0.0
ASP23-CA	MET12-CA	0.0
ASP23-CA	GLY13-CA	0.0
ASP23-CA	LYS14-CA	0.0
ASP23-CA	LYS15-CA	0.0
ASP23-CA	GLY16-CA	0.0
ASP23-CA	GLU17-CA	0.051760590713001875
ASP23-CA	ILE18-CA	-0.005729877283198792
ASP23-CA	LYS19-CA	0.017613987058294412
ASP23-CA	ASN20-CA	0.0
ASP23-CA	VAL21-CA	0.0
ASP23-CA	ALA22-CA	0.0
ASP23-CA	ASP23-CA	0.0
ASP23-CA	GLY24-CA	0.0
ASP23-CA	TYR25-CA	0.0
ASP23-CA	ALA26-CA	0.0
ASP23-CA	ASN27-CA	0.03525154251311815
ASP23-CA	ASN28-CA	0.049237903393097
ASP23-CA	PHE29-CA	0.013488533053906173
ASP23-CA	LEU30-CA	0.003826088196470763
ASP23-CA	PHE31-CA	0.013589103859119914
ASP23-CA	LYS32-CA	0.0373901848757896
ASP23-CA	GLN33-CA	-0.00014267911396546873
ASP23-CA	GLY34-CA	-0.0021160784427820545
ASP23-CA	LEU35-CA	0.16966706437960966
ASP23-CA	ALA36-CA	0.005352842426873394
ASP23-CA	ILE37-CA	-0.008045843833982325
ASP23-CA	GLU38-CA	0.002261313143321786
ASP23-CA	ALA39-CA	-0.03701341360238075
GLY24-CA	MET1-CA	0.016147795104188845
GLY24-CA	LYS2-CA	-0.049733392348571215
GLY24-CA	VAL3-CA	-0.040849554383711434
GLY24-CA	ILE4-CA	0.0038087287244577064
GLY24-CA	PHE5-CA	-0.05107394268998178
GLY24-CA	LEU6-CA	-0.02657174645150917
GLY24-CA	LYS7-CA	-0.00029183863076435383
GLY24-CA	ASP8-CA	0.0
GLY24-CA	VAL9-CA	0.0
GLY24-CA	LYS10-CA	0.0
GLY24-CA	GLY11-CA	0.0
GLY24-CA	MET12-CA	0.0
GLY24-CA	GLY13-CA	0.0
GLY24-CA	LYS14-CA	0.0
GLY24-CA	LYS15-CA	-0.002294247420922711
GLY24-CA	GLY16-CA	-0.00014513023178039375
GLY24-CA	GLU17-CA	-0.007254679409035847
GLY24-CA	ILE18-CA	-0.031451624211599236
GLY24-CA	LYS19-CA	-0.02186132415353575
GLY24-CA	ASN20-CA	0.03384617898505761
GLY24-CA	VAL21-CA	0.0
GLY24-CA	ALA22-CA	0.0
GLY24-CA	ASP23-CA	0.0
GLY24-CA	GLY24-CA	0.0
GLY24-CA	TYR25-CA	0.0
GLY24-CA	ALA26-CA	0.0
GLY24-CA	ASN27-CA	0.0
GLY24-CA	ASN28-CA	0.03539477429534396
GLY24-CA	PHE29-CA	0.006645966582798919
GLY24-CA	LEU30-CA	-0.0018742459519536236
GLY24-CA	PHE31-CA	0.019669857660630896
GLY24-CA	LYS32-CA	-0.002118836419890533
GLY24-CA	GLN33-CA	0.0001871911674570237
GLY24-CA	GLY34-CA	-0.018787582207210107
GLY24-CA	LEU35-CA	-0.009678717944439086
GLY24-CA	ALA36-CA	0.027286279040014943
GLY24-CA	ILE37-CA	-0.018432652210776723
GLY24-CA	GLU38-CA	-0.014205806865675186
GLY24-CA	ALA39-CA	0.02802490527194834
TYR25-CA	MET1-CA	0.021744740815734076
TYR25-CA	LYS2-CA	-0.0009949381968973755
TYR25-CA	VAL3-CA	0.0012881959411776833
TYR25-CA	ILE4-CA	-9.978191852389036e-06
TYR25-CA	PHE5-CA	0.0063290356097413705
TYR25-CA	LEU6-CA	0.0
TYR25-CA	LYS7-CA	0.0
TYR25-CA	ASP8-CA	0.0
TYR25-CA	VAL9-CA	0.0
TYR25-CA	LYS10-CA	0.0
TYR25-CA	GLY11-CA	0.0
TYR25-CA	MET12-CA	-0.00025342475246359505
TYR25-CA	GLY13-CA	0.0
TYR25-CA	LYS14-CA	-0.0001763630999008592
TYR25-CA	LYS15-CA	0.0
TYR25-CA	GLY16-CA	-0.0006579178516403772
TYR25-CA	GLU17-CA	0.012407707536908674
TYR25-CA	ILE18-CA	-0.01845567712975237
TYR25-CA	LYS19-CA	0.009558967710082689
TYR25-CA	ASN20-CA	-0.002110066260326374
TYR25-CA	VAL21-CA	0.0009823796200123525
TYR25-CA	ALA22-CA	0.0
TYR25-CA	ASP23-CA	0.0
TYR25-CA	GLY24-CA	0.0
TYR25-CA	TYR25-CA	0.0
TYR25-CA	ALA26-CA	0.0
TYR25-CA	ASN27-CA	0.0
TYR25-CA	ASN28-CA	0.0
TYR25-CA	PHE29-CA	0.003792356616656321
TYR25-CA	LEU30-CA	0.00718719490563773
TYR25-CA	PHE31-CA	0.005964690634760573
TYR25-CA	LYS32-CA	-0.002148872820857709
TYR25-CA	GLN33-CA	0.0
TYR25-CA	GLY34-CA	-0.0031388193879706705
TYR25-CA	LEU35-CA	-0.0047985725967603044
TYR25-CA	ALA36-CA	-0.005804834939887371
TYR25-CA	ILE37-CA	-0.013794920045171466
TYR25-CA	GLU38-CA	0.0
TYR25-CA	ALA39-CA	0.044278001063503325
ALA26-CA	MET1-CA	-0.002332075118602006
ALA26-CA	LYS2-CA	0.02490652602574528
ALA26-CA	VAL3-CA	0.00012268428384478532
ALA26-CA	ILE4-CA	-0.0010795036292137183
ALA26-CA	PHE5-CA	0.010072936267208973
ALA26-CA	LEU6-CA	0.01184815305650918
ALA26-CA	LYS7-CA	0.013275339175663703
ALA26-CA	ASP8-CA	0.0
ALA26-CA	VAL9-CA	0.0
ALA26-CA	LYS10-CA	0.0
ALA26-CA	GLY11-CA	0.0
ALA26-CA	MET12-CA	0.0
ALA26-CA	GLY13-CA	0.0
ALA26-CA	LYS14-CA	0.0
ALA26-CA	LYS15-CA	0.0
ALA26-CA	GLY16-CA	0.00025971574249616936
ALA26-CA	GLU17-CA	0.034946126004797406
ALA26-CA	ILE18-CA	-0.003475655343496878
ALA26-CA	LYS19-CA	0.008190933175957787
ALA26-CA	ASN20-CA	0.011602190180912644
ALA26-CA	VAL21-CA	-0.015424883299349563
ALA26-CA	ALA22-CA	-0.006576315117799045
ALA26-CA	ASP23-CA	0.0
ALA26-CA	GLY24-CA	0.0
ALA26-CA	TYR25-CA	0.0
ALA26-CA	ALA26-CA	0.0
ALA26-CA	ASN27-CA	0.0
ALA26-CA	ASN28-CA	0.0
ALA26-CA	PHE29-CA	0.0
ALA26-CA	LEU30-CA	-0.03047802301522727
ALA26-CA	PHE31-CA	0.003373065064824974
ALA26-CA	LYS32-CA	0.005113899437542008
ALA26-CA	GLN33-CA	0.012271562368920096
ALA26-CA	GLY34-CA	-0.0049850115484559865
ALA26-CA	LEU35-CA	-0.025030090911286607
ALA26-CA	ALA36-CA	0.060480724288481724
ALA26-CA	ILE37-CA	-0.0005487058951985091
ALA26-CA	GLU38-CA	0.0003844129110941452
ALA26-CA	ALA39-CA	0.05152214076997552
ASN27-CA	MET1-CA	0.05021550211495196
ASN27-CA	LYS2-CA	-0.0029933079114002337
ASN27-CA	VAL3-CA	0.0015378656446232734
ASN27-CA	ILE4-CA	5.71810291060508e-05
ASN27-CA	PHE5-CA	0.010519252197834783
ASN27-CA	LEU6-CA	0.0639840030405594
ASN27-CA	LYS7-CA	-0.06370936439634534
ASN27-CA	ASP8-CA	0.03594345176816205
ASN27-CA	VAL9-CA	0.0
ASN27-CA	LYS10-CA	0.0
ASN27-CA	GLY11-CA	-0.002624604295363042
ASN27-CA	MET12-CA	0.00756482146266535
ASN27-CA	GLY13-CA	0.0
ASN27-CA	LYS14-CA	0.0
ASN27-CA	LYS15-CA	0.0
ASN27-CA	GLY16-CA	0.0
ASN27-CA	GLU17-CA	0.00353472378992592
ASN27-CA	ILE18-CA	-0.0014522544195669784
ASN27-CA	LYS19-CA	0.0005662745553465243
ASN27-CA	ASN20-CA	0.1412308112176106
ASN27-CA	VAL21-CA	0.005846608789266959
ASN27-CA	ALA22-CA	0.022780814025186454
ASN27-CA	ASP23-CA	0.03525154251311815
ASN27-CA	GLY24-CA	0.0
ASN27-CA	TYR25-CA	0.0
ASN27-CA	ALA26-CA	0.0
ASN27-CA	ASN27-CA	0.0
ASN27-CA	ASN28-CA	0.0
ASN27-CA	PHE29-CA	0.0
ASN27-CA	LEU30-CA	0.0
ASN27-CA	PHE31-CA	0.01006432672428397
ASN27-CA	LYS32-CA	0.026276780002871206
ASN27-CA	GLN33-CA	0.021554319203692416
ASN27-CA	GLY34-CA	0.004816596879775615
ASN27-CA	LEU35-CA	0.04588812427303225
ASN27-CA	ALA36-CA	0.010856834943106094
ASN27-CA	ILE37-CA	0.007401021912996186
ASN27-CA	GLU38-CA	0.0
ASN27-CA	ALA39-CA	0.05085114147004788
ASN28-CA	MET1-CA	0.001658475536371995
ASN28-CA	LYS2-CA	0.008950030445703305
ASN28-CA	VAL3-CA	0.0323137735414889
ASN28-CA	ILE4-CA	-0.0032313380973114647
ASN28-CA	PHE5-CA	0.04328338124879316
ASN28-CA	LEU6-CA	-0.005477892269150075
ASN28-CA	LYS7-CA	0.04232862534763626
ASN28-CA	ASP8-CA	0.0
ASN28-CA	VAL9-CA	0.0
ASN28-CA	LYS10-CA	-2.534665736436334e-05
ASN28-CA	GLY11-CA	-1.482110840866178e-05
ASN28-CA	MET12-CA	-8.754826903151214e-05
ASN28-CA	GLY13-CA	-0.004755700626603243
ASN28-CA	LYS14-CA	0.0
ASN28-CA	LYS15-CA	0.0
ASN28-CA	GLY16-CA	0.0
ASN28-CA	GLU17-CA	0.0
ASN28-CA	ILE18-CA	0.02606628331113825
ASN28-CA	LYS19-CA	0.0013446028626056261
ASN28-CA	ASN20-CA	0.0
ASN28-CA	VAL21-CA	0.0003341118633815427
ASN28-CA	ALA22-CA	0.015961448664146616
ASN28-CA	ASP23-CA	0.049237903393097
ASN28-CA	GLY24-CA	0.03539477429534396
ASN28-CA	TYR25-CA	0.0
ASN28-CA	ALA26-CA	0.0
ASN28-CA	ASN27-CA	0.0
ASN28-CA	ASN28-CA	0.0
ASN28-CA	PHE29-CA	0.0
ASN28-CA	LEU30-CA	0.0
ASN28-CA	PHE31-CA	0.0
ASN28-CA	LYS32-CA	0.015595593951702432
ASN28-CA	GLN33-CA	0.0076464377825307805
ASN28-CA	GLY34-CA	0.00884370333006521
ASN28-CA	LEU35-CA	0.037739042081799755
ASN28-CA	ALA36-CA	0.0355296679455381
ASN28-CA	ILE37-CA	-0.019267052369811456
ASN28-CA	GLU38-CA	-0.0019451377419471613
ASN28-CA	ALA39-CA	-0.04856509678211296
PHE29-CA	MET1-CA	-0.028358446612401167
PHE29-CA	LYS2-CA	-0.07712942852595006
PHE29-CA	VAL3-CA	0.0037617078239517987
PHE29-CA	ILE4-CA	0.007362758778806248
PHE29-CA	PHE5-CA	0.01875165256837974
PHE29-CA	LEU6-CA	-0.016588036109166013
PHE29-CA	LYS7-CA	0.0002978915236027113
PHE29-CA	ASP8-CA	0.0
PHE29-CA	VAL9-CA	0.0252900734776631
PHE29-CA	LYS10-CA	0.010950673633015384
PHE29-CA	GLY11-CA	0.0061898005895102415
PHE29-CA	MET12-CA	0.0
PHE29-CA	GLY13-CA	0.0
PHE29-CA	LYS14-CA	0.0
PHE29-CA	LYS15-CA	0.0
PHE29-CA	GLY16-CA	0.0
PHE29-CA	GLU17-CA	0.0
PHE29-CA	ILE18-CA	0.0010871704609325405
PHE29-CA	LYS19-CA	0.0
PHE29-CA	ASN20-CA	0.000580197927718018
PHE29-CA	VAL21-CA	0.010644122419915004
PHE29-CA	ALA22-CA	-0.010081565828331241
PHE29-CA	ASP23-CA	0.013488533053906173
PHE29-CA	GLY24-CA	0.006645966582798919
PHE29-CA	TYR25-CA	0.003792356616656321
PHE29-CA	ALA26-CA	0.0
PHE29-CA	ASN27-CA	0.0
PHE29-CA	ASN28-CA	0.0
PHE29-CA	PHE29-CA	0.0
PHE29-CA	LEU30-CA	0.0
PHE29-CA	PHE31-CA	0.0
PHE29-CA	LYS32-CA	0.0
PHE29-CA	GLN33-CA	0.0020279452261150587
PHE29-CA	GLY34-CA	0.005781476052821761
PHE29-CA	LEU35-CA	0.02578218250906295
PHE29-CA	ALA36-CA	0.006214855693130331
PHE29-CA	ILE37-CA	-0.007411690911878896
PHE29-CA	GLU38-CA	-0.09904702282801736
PHE29-CA	ALA39-CA	-0.05509562291263137
LEU30-CA	MET1-CA	0.0007422028861325813
LEU30-CA	LYS2-CA	-0.012663382844237958
LEU30-CA	VAL3-CA	-0.002322302972831855
LEU30-CA	ILE4-CA	0.048061426168715116
LEU30-CA	PHE5-CA	0.019364185832060343
LEU30-CA	LEU6-CA	0.01699884962717224
LEU30-CA	LYS7-CA	-0.007013226969295516
LEU30-CA	ASP8-CA	0.0
LEU30-CA	VAL9-CA	-0.0016942337658628034
LEU30-CA	LYS10-CA	0.0
LEU30-CA	GLY11-CA	0.0
LEU30-CA	MET12-CA	0.0
LEU30-CA	GLY13-CA	0.0
LEU30-CA	LYS14-CA	0.0
LEU30-CA	LYS15-CA	-0.007401797066108884
LEU30-CA	GLY16-CA	0.0
LEU30-CA	GLU17-CA	-0.010933484644525038
LEU30-CA	ILE18-CA	-0.0025413518451387063
LEU30-CA	LYS19-CA	0.0
LEU30-CA	ASN20-CA	-0.004950146916748162
LEU30-CA	VAL21-CA	-0.0019966074777349927
LEU30-CA	ALA22-CA	0.02238780135929801
LEU30-CA	ASP23-CA	0.003826088196470763
LEU30-CA	GLY24-CA	-0.0018742459519536236
LEU30-CA	TYR25-CA	0.00718719490563773
LEU30-CA	ALA26-CA	-0.03047802301522727
LEU30-CA	ASN27-CA	0.0
LEU30-CA	ASN28-CA	0.0
LEU30-CA	PHE29-CA	0.0
LEU30-CA	LEU30-CA	0.0
LEU30-CA	PHE31-CA	0.0
LEU30-CA	LYS32-CA	0.0
LEU30-CA	GLN33-CA	0.0
LEU30-CA	GLY34-CA	-0.00737123225522779
LEU30-CA	LEU35-CA	-0.03074740691272056
LEU30-CA	ALA36-CA	-0.017938685701587076
LEU30-CA	ILE37-CA	-0.012082334360081144
LEU30-CA	GLU38-CA	0.04808696203690488
LEU30-CA	ALA39-CA	-0.05480325629469007
PHE31-CA	MET1-CA	0.0017801483768623621
PHE31-CA	LYS2-CA	0.0025008100543579
PHE31-CA	VAL3-CA	0.1976888586577843
PHE31-CA	ILE4-CA	0.019509124030234623
PHE31-CA	PHE5-CA	0.023122923808844103
PHE31-CA	LEU6-CA	0.018067104291048963
PHE31-CA	LYS7-CA	0.05312366616590225
PHE31-CA	ASP8-CA	0.0
PHE31-CA	VAL9-CA	0.0
PHE31-CA	LYS10-CA	0.0
PHE31-CA	GLY11-CA	0.0
PHE31-CA	MET12-CA	0.0
PHE31-CA	GLY13-CA	0.0
PHE31-CA	LYS14-CA	0.015349007828717731
PHE31-CA	LYS15-CA	-0.1449314002020401
PHE31-CA	GLY16-CA	0.06867285405132861
PHE31-CA	GLU17-CA	-0.004574989585307776
PHE31-CA	ILE18-CA	-0.031042234311598804
PHE31-CA	LYS19-CA	0.0
PHE31-CA	ASN20-CA	0.020906322094802476
PHE31-CA	VAL21-CA	0.005536343101568003
PHE31-CA	ALA22-CA	0.046756442622381655
PHE31-CA	ASP23-CA	0.013589103859119914
PHE31-CA	GLY24-CA	0.019669857660630896
PHE31-CA	TYR25-CA	0.005964690634760573
PHE31-CA	ALA26-CA	0.003373065064824974
PHE31-CA	ASN27-CA	0.01006432672428397
PHE31-CA	ASN28-CA	0.0
PHE31-CA	PHE29-CA	0.0
PHE31-CA	LEU30-CA	0.0
PHE31-CA	PHE31-CA	0.0
PHE31-CA	LYS32-CA	0.0
PHE31-CA	GLN33-CA	0.0
PHE31-CA	GLY34-CA	0.0
PHE31-CA	LEU35-CA	-0.0017378585035600993
PHE31-CA	ALA36-CA	-0.00037733044128822194
PHE31-CA	ILE37-CA	-0.013243588419832086
PHE31-CA	GLU38-CA	-0.02026204438664081
PHE31-CA	ALA39-CA	0.04067763646730782
LYS32-CA	MET1-CA	0.007974758364980516
LYS32-CA	LYS2-CA	0.0035680128358968055
LYS32-CA	VAL3-CA	0.005905103462737316
LYS32-CA	ILE4-CA	-0.0015880687654892256
LYS32-CA	PHE5-CA	0.026311310908567975
LYS32-CA	LEU6-CA	-0.010021696830115445
LYS32-CA	LYS7-CA	0.00026009406026376077
LYS32-CA	ASP8-CA	0.017648829772497265
LYS32-CA	VAL9-CA	0.0010319307119611432
LYS32-CA	LYS10-CA	0.0
LYS32-CA	GLY11-CA	0.0
LYS32-CA	MET12-CA	0.0
LYS32-CA	GLY13-CA	-0.02043406713144691
LYS32-CA	LYS14-CA	-0.003683253624956251
LYS32-CA	LYS15-CA	-0.006533795643917983
LYS32-CA	GLY16-CA	0.08122969743635622
LYS32-CA	GLU17-CA	-0.0014499044336844236
LYS32-CA	ILE18-CA	-0.010867665562674461
LYS32-CA	LYS19-CA	0.0
LYS32-CA	ASN20-CA	0.0
LYS32-CA	VAL21-CA	0.0
LYS32-CA	ALA22-CA	0.002553556787859179
LYS32-CA	ASP23-CA	0.0373901848757896
LYS32-CA	GLY24-CA	-0.002118836419890533
LYS32-CA	TYR25-CA	-0.002148872820857709
LYS32-CA	ALA26-CA	0.005113899437542008
LYS32-CA	ASN27-CA	0.026276780002871206
LYS32-CA	ASN28-CA	0.015595593951702432
LYS32-CA	PHE29-CA	0.0
LYS32-CA	LEU30-CA	0.0
LYS32-CA	PHE31-CA	0.0
LYS32-CA	LYS32-CA	0.0
LYS32-CA	GLN33-CA	0.0
LYS32-CA	GLY34-CA	0.0
LYS32-CA	LEU35-CA	0.0
LYS32-CA	ALA36-CA	0.016674292975729792
LYS32-CA	ILE37-CA	-0.008918115164972129
LYS32-CA	GLU38-CA	-0.0014929500292311104
LYS32-CA	ALA39-CA	0.007844921543380678
GLN33-CA	MET1-CA	-0.048550167720350146
GLN33-CA	LYS2-CA	0.0066884593688172345
GLN33-CA	VAL3-CA	0.005738936454008581
GLN33-CA	ILE4-CA	-0.0020938647531505428
GLN33-CA	PHE5-CA	0.031605518372543884
GLN33-CA	LEU6-CA	0.0
GLN33-CA	LYS7-CA	0.0
GLN33-CA	ASP8-CA	0.0
GLN33-CA	VAL9-CA	0.0
GLN33-CA	LYS10-CA	0.0
GLN33-CA	GLY11-CA	0.0
GLN33-CA	MET12-CA	0.0
GLN33-CA	GLY13-CA	0.0
GLN33-CA	LYS14-CA	0.0
GLN33-CA	LYS15-CA	0.0011713374237956042
GLN33-CA	GLY16-CA	0.0012616188076890467
GLN33-CA	GLU17-CA	0.0
GLN33-CA	ILE18-CA	0.0
GLN33-CA	LYS19-CA	0.0
GLN33-CA	ASN20-CA	0.0007065145164529552
GLN33-CA	VAL21-CA	0.0
GLN33-CA	ALA22-CA	0.0
GLN33-CA	ASP23-CA	-0.00014267911396546873
GLN33-CA	GLY24-CA	0.0001871911674570237
GLN33-CA	TYR25-CA	0.0
GLN33-CA	ALA26-CA	0.012271562368920096
GLN33-CA	ASN27-CA	0.021554319203692416
GLN33-CA	ASN28-CA	0.0076464377825307805
GLN33-CA	PHE29-CA	0.0020279452261150587
GLN33-CA	LEU30-CA	0.0
GLN33-CA	PHE31-CA	0.0
GLN33-CA	LYS32-CA	0.0
GLN33-CA	GLN33-CA	0.0
GLN33-CA	GLY34-CA	0.0
GLN33-CA	LEU35-CA	0.0
GLN33-CA	ALA36-CA	0.0
GLN33-CA	ILE37-CA	-0.02122694052705043
GLN33-CA	GLU38-CA	-0.03962638547285272
GLN33-CA	ALA39-CA	0.03214553702127887
GLY34-CA	MET1-CA	0.006198107567044998
GLY34-CA	LYS2-CA	-0.050347551886130854
GLY34-CA	VAL3-CA	-0.013274701542503209
GLY34-CA	ILE4-CA	0.0018120403552757125
GLY34-CA	PHE5-CA	0.02487116027873526
GLY34-CA	LEU6-CA	-0.0008365651427731938
GLY34-CA	LYS7-CA	0.0
GLY34-CA	ASP8-CA	0.0
GLY34-CA	VAL9-CA	0.0
GLY34-CA	LYS10-CA	0.0
GLY34-CA	GLY11-CA	0.0
GLY34-CA	MET12-CA	0.0
GLY34-CA	GLY13-CA	0.0
GLY34-CA	LYS14-CA	0.0
GLY34-CA	LYS15-CA	0.0
GLY34-CA	GLY16-CA	-0.00015925179310671833
GLY34-CA	GLU17-CA	0.0
GLY34-CA	ILE18-CA	0.0
GLY34-CA	LYS19-CA	0.0
GLY34-CA	ASN20-CA	0.0
GLY34-CA	VAL21-CA	0.0
GLY34-CA	ALA22-CA	0.0
GLY34-CA	ASP23-CA	-0.0021160784427820545
GLY34-CA	GLY24-CA	-0.018787582207210107
GLY34-CA	TYR25-CA	-0.0031388193879706705
GLY34-CA	ALA26-CA	-0.0049850115484559865
GLY34-CA	ASN27-CA	0.004816596879775615
GLY34-CA	ASN28-CA	0.00884370333006521
GLY34-CA	PHE29-CA	0.005781476052821761
GLY34-CA	LEU30-CA	-0.00737123225522779
GLY34-CA	PHE31-CA	0.0
GLY34-CA	LYS32-CA	0.0
GLY34-CA	GLN33-CA	0.0
GLY34-CA	GLY34-CA	0.0
GLY34-CA	LEU35-CA	0.0
GLY34-CA	ALA36-CA	0.0
GLY34-CA	ILE37-CA	0.0
GLY34-CA	GLU38-CA	0.04003660916754027
GLY34-CA	ALA39-CA	0.02035809900414165
LEU35-CA	MET1-CA	-0.007225900678200503
LEU35-CA	LYS2-CA	-0.01837219239595375
LEU35-CA	VAL3-CA	-0.009908130253143221
LEU35-CA	ILE4-CA	-0.01116481585515896
LEU35-CA	PHE5-CA	-0.0371097079147944
LEU35-CA	LEU6-CA	0.016382743080383715
LEU35-CA	LYS7-CA	0.022134611288493033
LEU35-CA	ASP8-CA	0.0
LEU35-CA	VAL9-CA	0.0
LEU35-CA	LYS10-CA	0.0
LEU35-CA	GLY11-CA	0.0
LEU35-CA	MET12-CA	0.0
LEU35-CA	GLY13-CA	0.0
LEU35-CA	LYS14-CA	0.0
LEU35-CA	LYS15-CA	0.0
LEU35-CA	GLY16-CA	0.0
LEU35-CA	GLU17-CA	0.0
LEU35-CA	ILE18-CA	0.0
LEU35-CA	LYS19-CA	0.0
LEU35-CA	ASN20-CA	0.041850979353284856
LEU35-CA	VAL21-CA	0.005416821169795848
LEU35-CA	ALA22-CA	0.025870695732010063
LEU35-CA	ASP23-CA	0.16966706437960966
LEU35-CA	GLY24-CA	-0.009678717944439086
LEU35-CA	TYR25-CA	-0.0047985725967603044
LEU35-CA	ALA26-CA	-0.025030090911286607
LEU35-CA	ASN27-CA	0.04588812427303225
LEU35-CA	ASN28-CA	0.037739042081799755
LEU35-CA	PHE29-CA	0.02578218250906295
LEU35-CA	LEU30-CA	-0.03074740691272056
LEU35-CA	PHE31-CA	-0.0017378585035600993
LEU35-CA	LYS32-CA	0.0
LEU35-CA	GLN33-CA	0.0
LEU35-CA	GLY34-CA	0.0
LEU35-CA	LEU35-CA	0.0
LEU35-CA	ALA36-CA	0.0
LEU35-CA	ILE37-CA	0.0
LEU35-CA	GLU38-CA	0.0
LEU35-CA	ALA39-CA	-0.0028254884622661487
ALA36-CA	MET1-CA	-0.013678391074755325
ALA36-CA	LYS2-CA	-0.03530312197990497
ALA36-CA	VAL3-CA	-0.016362429587369814
ALA36-CA	ILE4-CA	-0.03427392886679673
ALA36-CA	PHE5-CA	-0.021701549259957174
ALA36-CA	LEU6-CA	0.02290311881585705
ALA36-CA	LYS7-CA	-0.16117738079992705
ALA36-CA	ASP8-CA	0.015331872099068278
ALA36-CA	VAL9-CA	0.0
ALA36-CA	LYS10-CA	0.0
ALA36-CA	GLY11-CA	0.0
ALA36-CA	MET12-CA	0.0
ALA36-CA	GLY13-CA	0.0036262584645081475
ALA36-CA	LYS14-CA	0.0
ALA36-CA	LYS15-CA	0.0
ALA36-CA	GLY16-CA	0.0
ALA36-CA	GLU17-CA	0.0
ALA36-CA	ILE18-CA	-0.002596382363101668
ALA36-CA	LYS19-CA	0.0
ALA36-CA	ASN20-CA	0.09950125837713131
ALA36-CA	VAL21-CA	-0.03842512843220902
ALA36-CA	ALA22-CA	-0.005998987071748729
ALA36-CA	ASP23-CA	0.005352842426873394
ALA36-CA	GLY24-CA	0.027286279040014943
ALA36-CA	TYR25-CA	-0.005804834939887371
ALA36-CA	ALA26-CA	0.060480724288481724
ALA36-CA	ASN27-CA	0.010856834943106094
ALA36-CA	ASN28-CA	0.0355296679455381
ALA36-CA	PHE29-CA	0.006214855693130331
ALA36-CA	LEU30-CA	-0.017938685701587076
ALA36-CA	PHE31-CA	-0.00037733044128822194
ALA36-CA	LYS32-CA	0.016674292975729792
ALA36-CA	GLN33-CA	0.0
ALA36-CA	GLY34-CA	0.0
ALA36-CA	LEU35-CA	0.0
ALA36-CA	ALA36-CA	0.0
ALA36-CA	ILE37-CA	0.0
ALA36-CA	GLU38-CA	0.0
ALA36-CA	ALA39-CA	0.0
ILE37-CA	MET1-CA	-0.038684051609777725
ILE37-CA	LYS2-CA	-0.0422887487684869
ILE37-CA	VAL3-CA	0.03902789668441938
ILE37-CA	ILE4-CA	-0.04414517478714582
ILE37-CA	PHE5-CA	-0.014328971345437225
ILE37-CA	LEU6-CA	-0.021507721301824486
ILE37-CA	LYS7-CA	0.13068024952917767
ILE37-CA	ASP8-CA	0.010054124512407725
ILE37-CA	VAL9-CA	-0.03634376980699017
ILE37-CA	LYS10-CA	0.0
ILE37-CA	GLY11-CA	0.0
ILE37-CA	MET12-CA	-0.03329219977222894
ILE37-CA	GLY13-CA	-0.00020171230048349212
ILE37-CA	LYS14-CA	-0.04056253314229252
ILE37-CA	LYS15-CA	-0.008638558117525008
ILE37-CA	GLY16-CA	0.0
ILE37-CA	GLU17-CA	-0.0184165308624884
ILE37-CA	ILE18-CA	-0.026669034148667947
ILE37-CA	LYS19-CA	-0.0055641440581482016
ILE37-CA	ASN20-CA	-0.008870149657013826
ILE37-CA	VAL21-CA	0.17970565925206655
ILE37-CA	ALA22-CA	-0.0005148253533207026
ILE37-CA	ASP23-CA	-0.008045843833982325
ILE37-CA	GLY24-CA	-0.018432652210776723
ILE37-CA	TYR25-CA	-0.013794920045171466
ILE37-CA	ALA26-CA	-0.0005487058951985091
ILE37-CA	ASN27-CA	0.007401021912996186
ILE37-CA	ASN28-CA	-0.019267052369811456
ILE37-CA	PHE29-CA	-0.007411690911878896
ILE37-CA	LEU30-CA	-0.012082334360081144
ILE37-CA	PHE31-CA	-0.013243588419832086
ILE37-CA	LYS32-CA	-0.008918115164972129
ILE37-CA	GLN33-CA	-0.02122694052705043
ILE37-CA	GLY34-CA	0.0
ILE37-CA	LEU35-CA	0.0
ILE37-CA	ALA36-CA	0.0
ILE37-CA	ILE37-CA	0.0
ILE37-CA	GLU38-CA	0.0
ILE37-CA	ALA39-CA	0.0
GLU38-CA	MET1-CA	-0.022978950217647176
GLU38-CA	LYS2-CA	-0.024532557476114953
GLU38-CA	VAL3-CA	-0.035195413007986655
GLU38-CA	ILE4-CA	-0.010526962002493482
GLU38-CA	PHE5-CA	0.003617995640726139
GLU38-CA	LEU6-CA	-0.009100513767407392
GLU38-CA	LYS7-CA	-0.00917345555195212
GLU38-CA	ASP8-CA	-0.03738659501323127
GLU38-CA	VAL9-CA	-0.043263108149403706
GLU38-CA	LYS10-CA	0.003269174337219738
GLU38-CA	GLY11-CA	-0.01664303099312292
GLU38-CA	MET12-CA	-0.044978025920366406
GLU38-CA	GLY13-CA	0.012407253805273891
GLU38-CA	LYS14-CA	-0.05192206219569092
GLU38-CA	LYS15-CA	-0.016072776210990014
GLU38-CA	GLY16-CA	-0.0060544472154212175
GLU38-CA	GLU17-CA	-0.02151180212467807
GLU38-CA	ILE18-CA	0.0763035732093158
GLU38-CA	LYS19-CA	-0.0025346903612444294
GLU38-CA	ASN20-CA	0.034820624623989715
GLU38-CA	VAL21-CA	-0.0036906209543303703
GLU38-CA	ALA22-CA	0.003053395848095164
GLU38-CA	ASP23-CA	0.002261313143321786
GLU38-CA	GLY24-CA	-0.014205806865675186
GLU38-CA	TYR25-CA	0.0
GLU38-CA	ALA26-CA	0.0003844129110941452
GLU38-CA	ASN27-CA	0.0
GLU38-CA	ASN28-CA	-0.0019451377419471613
GLU38-CA	PHE29-CA	-0.09904702282801736
GLU38-CA	LEU30-CA	0.04808696203690488
GLU38-CA	PHE31-CA	-0.02026204438664081
GLU38-CA	LYS32-CA	-0.0014929500292311104
GLU38-CA	GLN33-CA	-0.03962638547285272
GLU38-CA	GLY34-CA	0.04003660916754027
GLU38-CA	LEU35-CA	0.0
GLU38-CA	ALA36-CA	0.0
GLU38-CA	ILE37-CA	0.0
GLU38-CA	GLU38-CA	0.0
GLU38-CA	ALA39-CA	0.0
ALA39-CA	MET1-CA	-0.01663862117145823
ALA39-CA	LYS2-CA	0.0015281071856350081
ALA39-CA	VAL3-CA	-0.03766964543465434
ALA39-CA	ILE4-CA	-0.025864798856111686
ALA39-CA	PHE5-CA	0.03692768550172332
ALA39-CA	LEU6-CA	-0.031178310588074964
ALA39-CA	LYS7-CA	-0.04086102212588928
ALA39-CA	ASP8-CA	0.01906334012176103
ALA39-CA	VAL9-CA	0.01010839893044052
ALA39-CA	LYS10-CA	0.01230851064509153
ALA39-CA	GLY11-CA	0.046846378311166184
ALA39-CA	MET12-CA	0.0004850984268100489
ALA39-CA	GLY13-CA	-0.007582046834954781
ALA39-CA	LYS14-CA	-0.07259673911157782
ALA39-CA	LYS15-CA	-0.0015257384234530491
ALA39-CA	GLY16-CA	7.078771058986006e-05
ALA39-CA	GLU17-CA	0.0006565786466889989
ALA39-CA	ILE18-CA	-0.009947789302728438
ALA39-CA	LYS19-CA	0.004419223515677473
ALA39-CA	ASN20-CA	0.011817612923795129
ALA39-CA	VAL21-CA	0.024266932460868418
ALA39-CA	ALA22-CA	0.014968213614181991
ALA39-CA	ASP23-CA	-0.03701341360238075
ALA39-CA	GLY24-CA	0.02802490527194834
ALA39-CA	TYR25-CA	0.044278001063503325
ALA39-CA	ALA26-CA	0.05152214076997552
ALA39-CA	ASN27-CA	0.05085114147004788
ALA39-CA	ASN28-CA	-0.04856509678211296
ALA39-CA	PHE29-CA	-0.05509562291263137
ALA39-CA	LEU30-CA	-0.05480325629469007
ALA39-CA	PHE31-CA	0.04067763646730782
ALA39-CA	LYS32-CA	0.007844921543380678
ALA39-CA	GLN33-CA	0.03214553702127887
ALA39-CA	GLY34-CA	0.02035809900414165
ALA39-CA	LEU35-CA	-0.0028254884622661487
ALA39-CA	ALA36-CA	0.0
ALA39-CA	ILE37-CA	0.0
ALA39-CA	GLU38-CA	0.0
ALA39-CA	ALA39-CA	0.0
