# Supplementary material for: Peering inside the black box by learning the relevance of many-body functions in neural network potentials
Source: Nat Commun. 2025 Nov 10;16:9898. doi: 10.1038/s41467-025-65863-0 (PMC12603069; doi:10.1038/s41467-025-65863-0)
Supplement: Supplementary file 16 — Source Data Fig 4 [file 41467_2025_65863_MOESM16_ESM.zip › fig_4_ntl9_FES/ntl9_TICA_FES_aa_ref.csv]

TIC1	TIC2	FE
-3.3026667988300327	-2.85766215801239	inf
-3.3026667988300327	-2.7986334466934206	inf
-3.3026667988300327	-2.7396047353744506	inf
-3.3026667988300327	-2.680576024055481	inf
-3.3026667988300327	-2.621547312736511	inf
-3.3026667988300327	-2.5625186014175414	inf
-3.3026667988300327	-2.503489890098572	inf
-3.3026667988300327	-2.4444611787796022	inf
-3.3026667988300327	-2.3854324674606326	inf
-3.3026667988300327	-2.3264037561416626	inf
-3.3026667988300327	-2.2673750448226926	inf
-3.3026667988300327	-2.208346333503723	inf
-3.3026667988300327	-2.1493176221847534	inf
-3.3026667988300327	-2.090288910865784	inf
-3.3026667988300327	-2.0312601995468142	inf
-3.3026667988300327	-1.9722314882278442	inf
-3.3026667988300327	-1.9132027769088746	inf
-3.3026667988300327	-1.8541740655899048	inf
-3.3026667988300327	-1.795145354270935	inf
-3.3026667988300327	-1.7361166429519654	inf
-3.3026667988300327	-1.6770879316329959	inf
-3.3026667988300327	-1.6180592203140258	inf
-3.3026667988300327	-1.5590305089950562	inf
-3.3026667988300327	-1.5000017976760867	inf
-3.3026667988300327	-1.4409730863571166	inf
-3.3026667988300327	-1.381944375038147	inf
-3.3026667988300327	-1.3229156637191775	inf
-3.3026667988300327	-1.2638869524002074	inf
-3.3026667988300327	-1.2048582410812378	inf
-3.3026667988300327	-1.1458295297622683	inf
-3.3026667988300327	-1.0868008184432985	inf
-3.3026667988300327	-1.0277721071243286	inf
-3.3026667988300327	-0.968743395805359	inf
-3.3026667988300327	-0.9097146844863891	inf
-3.3026667988300327	-0.8506859731674195	inf
-3.3026667988300327	-0.7916572618484499	inf
-3.3026667988300327	-0.7326285505294801	inf
-3.3026667988300327	-0.6735998392105103	inf
-3.3026667988300327	-0.6145711278915407	inf
-3.3026667988300327	-0.5555424165725711	inf
-3.3026667988300327	-0.4965137052536013	7.7550638021703024
-3.3026667988300327	-0.43748499393463147	11.325999873962392
-3.3026667988300327	-0.3784562826156619	inf
-3.3026667988300327	-0.3194275712966921	inf
-3.3026667988300327	-0.2603988599777223	inf
-3.3026667988300327	-0.2013701486587527	inf
-3.3026667988300327	-0.14234143733978288	inf
-3.3026667988300327	-0.08331272602081308	inf
-3.3026667988300327	-0.024284014701843493	inf
-3.3026667988300327	0.034744696617126314	inf
-3.3026667988300327	0.09377340793609612	inf
-3.3026667988300327	0.1528021192550657	inf
-3.3026667988300327	0.2118308305740355	inf
-3.3026667988300327	0.2708595418930053	inf
-3.3026667988300327	0.3298882532119749	inf
-3.3026667988300327	0.3889169645309447	inf
-3.3026667988300327	0.4479456758499145	inf
-3.3026667988300327	0.5069743871688841	inf
-3.3026667988300327	0.5660030984878537	inf
-3.3026667988300327	0.6250318098068235	inf
-3.3026667988300327	0.6840605211257933	inf
-3.3026667988300327	0.7430892324447629	inf
-3.3026667988300327	0.8021179437637327	inf
-3.3026667988300327	0.8611466550827025	inf
-3.3026667988300327	0.9201753664016721	inf
-3.3026667988300327	0.9792040777206419	inf
-3.3026667988300327	1.0382327890396117	inf
-3.3026667988300327	1.0972615003585815	inf
-3.3026667988300327	1.1562902116775513	inf
-3.3026667988300327	1.215318922996521	inf
-3.3026667988300327	1.2743476343154905	inf
-3.3026667988300327	1.33337634563446	inf
-3.3026667988300327	1.3924050569534296	inf
-3.3026667988300327	1.4514337682723997	inf
-3.3026667988300327	1.5104624795913697	inf
-3.3026667988300327	1.5694911909103393	inf
-3.3026667988300327	1.6285199022293089	inf
-3.3026667988300327	1.6875486135482785	inf
-3.3026667988300327	1.746577324867248	inf
-3.3026667988300327	1.8056060361862176	inf
-3.3026667988300327	1.8646347475051877	inf
-3.3026667988300327	1.9236634588241577	inf
-3.3026667988300327	1.9826921701431273	inf
-3.3026667988300327	2.041720881462097	inf
-3.3026667988300327	2.1007495927810664	inf
-3.3026667988300327	2.159778304100036	inf
-3.3026667988300327	2.218807015419006	inf
-3.3026667988300327	2.277835726737976	inf
-3.3026667988300327	2.3368644380569457	inf
-3.3026667988300327	2.3958931493759152	inf
-3.3026667988300327	2.454921860694885	inf
-3.3026667988300327	2.5139505720138544	inf
-3.3026667988300327	2.5729792833328244	inf
-3.3026667988300327	2.6320079946517945	inf
-3.3026667988300327	2.691036705970764	inf
-3.3026667988300327	2.7500654172897336	inf
-3.3026667988300327	2.8090941286087032	inf
-3.3026667988300327	2.868122839927673	inf
-3.3026667988300327	2.9271515512466424	inf
-3.3026667988300327	2.9861802625656124	inf
-3.2419175374507905	-2.85766215801239	inf
-3.2419175374507905	-2.7986334466934206	inf
-3.2419175374507905	-2.7396047353744506	inf
-3.2419175374507905	-2.680576024055481	inf
-3.2419175374507905	-2.621547312736511	inf
-3.2419175374507905	-2.5625186014175414	inf
-3.2419175374507905	-2.503489890098572	inf
-3.2419175374507905	-2.4444611787796022	inf
-3.2419175374507905	-2.3854324674606326	inf
-3.2419175374507905	-2.3264037561416626	inf
-3.2419175374507905	-2.2673750448226926	inf
-3.2419175374507905	-2.208346333503723	inf
-3.2419175374507905	-2.1493176221847534	inf
-3.2419175374507905	-2.090288910865784	inf
-3.2419175374507905	-2.0312601995468142	inf
-3.2419175374507905	-1.9722314882278442	inf
-3.2419175374507905	-1.9132027769088746	inf
-3.2419175374507905	-1.8541740655899048	inf
-3.2419175374507905	-1.795145354270935	inf
-3.2419175374507905	-1.7361166429519654	inf
-3.2419175374507905	-1.6770879316329959	inf
-3.2419175374507905	-1.6180592203140258	inf
-3.2419175374507905	-1.5590305089950562	inf
-3.2419175374507905	-1.5000017976760867	inf
-3.2419175374507905	-1.4409730863571166	inf
-3.2419175374507905	-1.381944375038147	inf
-3.2419175374507905	-1.3229156637191775	inf
-3.2419175374507905	-1.2638869524002074	inf
-3.2419175374507905	-1.2048582410812378	inf
-3.2419175374507905	-1.1458295297622683	inf
-3.2419175374507905	-1.0868008184432985	inf
-3.2419175374507905	-1.0277721071243286	inf
-3.2419175374507905	-0.968743395805359	inf
-3.2419175374507905	-0.9097146844863891	inf
-3.2419175374507905	-0.8506859731674195	inf
-3.2419175374507905	-0.7916572618484499	inf
-3.2419175374507905	-0.7326285505294801	inf
-3.2419175374507905	-0.6735998392105103	inf
-3.2419175374507905	-0.6145711278915407	inf
-3.2419175374507905	-0.5555424165725711	11.325999873962392
-3.2419175374507905	-0.4965137052536013	inf
-3.2419175374507905	-0.43748499393463147	inf
-3.2419175374507905	-0.3784562826156619	inf
-3.2419175374507905	-0.3194275712966921	inf
-3.2419175374507905	-0.2603988599777223	inf
-3.2419175374507905	-0.2013701486587527	inf
-3.2419175374507905	-0.14234143733978288	inf
-3.2419175374507905	-0.08331272602081308	inf
-3.2419175374507905	-0.024284014701843493	inf
-3.2419175374507905	0.034744696617126314	inf
-3.2419175374507905	0.09377340793609612	inf
-3.2419175374507905	0.1528021192550657	inf
-3.2419175374507905	0.2118308305740355	inf
-3.2419175374507905	0.2708595418930053	inf
-3.2419175374507905	0.3298882532119749	inf
-3.2419175374507905	0.3889169645309447	inf
-3.2419175374507905	0.4479456758499145	inf
-3.2419175374507905	0.5069743871688841	inf
-3.2419175374507905	0.5660030984878537	inf
-3.2419175374507905	0.6250318098068235	inf
-3.2419175374507905	0.6840605211257933	inf
-3.2419175374507905	0.7430892324447629	inf
-3.2419175374507905	0.8021179437637327	inf
-3.2419175374507905	0.8611466550827025	inf
-3.2419175374507905	0.9201753664016721	inf
-3.2419175374507905	0.9792040777206419	inf
-3.2419175374507905	1.0382327890396117	inf
-3.2419175374507905	1.0972615003585815	inf
-3.2419175374507905	1.1562902116775513	inf
-3.2419175374507905	1.215318922996521	inf
-3.2419175374507905	1.2743476343154905	inf
-3.2419175374507905	1.33337634563446	inf
-3.2419175374507905	1.3924050569534296	inf
-3.2419175374507905	1.4514337682723997	inf
-3.2419175374507905	1.5104624795913697	inf
-3.2419175374507905	1.5694911909103393	inf
-3.2419175374507905	1.6285199022293089	inf
-3.2419175374507905	1.6875486135482785	inf
-3.2419175374507905	1.746577324867248	inf
-3.2419175374507905	1.8056060361862176	inf
-3.2419175374507905	1.8646347475051877	inf
-3.2419175374507905	1.9236634588241577	inf
-3.2419175374507905	1.9826921701431273	inf
-3.2419175374507905	2.041720881462097	inf
-3.2419175374507905	2.1007495927810664	inf
-3.2419175374507905	2.159778304100036	inf
-3.2419175374507905	2.218807015419006	inf
-3.2419175374507905	2.277835726737976	inf
-3.2419175374507905	2.3368644380569457	inf
-3.2419175374507905	2.3958931493759152	inf
-3.2419175374507905	2.454921860694885	inf
-3.2419175374507905	2.5139505720138544	inf
-3.2419175374507905	2.5729792833328244	inf
-3.2419175374507905	2.6320079946517945	inf
-3.2419175374507905	2.691036705970764	inf
-3.2419175374507905	2.7500654172897336	inf
-3.2419175374507905	2.8090941286087032	inf
-3.2419175374507905	2.868122839927673	inf
-3.2419175374507905	2.9271515512466424	inf
-3.2419175374507905	2.9861802625656124	inf
-3.1811682760715483	-2.85766215801239	inf
-3.1811682760715483	-2.7986334466934206	inf
-3.1811682760715483	-2.7396047353744506	inf
-3.1811682760715483	-2.680576024055481	inf
-3.1811682760715483	-2.621547312736511	inf
-3.1811682760715483	-2.5625186014175414	inf
-3.1811682760715483	-2.503489890098572	inf
-3.1811682760715483	-2.4444611787796022	inf
-3.1811682760715483	-2.3854324674606326	inf
-3.1811682760715483	-2.3264037561416626	inf
-3.1811682760715483	-2.2673750448226926	inf
-3.1811682760715483	-2.208346333503723	inf
-3.1811682760715483	-2.1493176221847534	inf
-3.1811682760715483	-2.090288910865784	inf
-3.1811682760715483	-2.0312601995468142	inf
-3.1811682760715483	-1.9722314882278442	inf
-3.1811682760715483	-1.9132027769088746	inf
-3.1811682760715483	-1.8541740655899048	inf
-3.1811682760715483	-1.795145354270935	inf
-3.1811682760715483	-1.7361166429519654	inf
-3.1811682760715483	-1.6770879316329959	inf
-3.1811682760715483	-1.6180592203140258	inf
-3.1811682760715483	-1.5590305089950562	inf
-3.1811682760715483	-1.5000017976760867	inf
-3.1811682760715483	-1.4409730863571166	inf
-3.1811682760715483	-1.381944375038147	inf
-3.1811682760715483	-1.3229156637191775	inf
-3.1811682760715483	-1.2638869524002074	inf
-3.1811682760715483	-1.2048582410812378	inf
-3.1811682760715483	-1.1458295297622683	inf
-3.1811682760715483	-1.0868008184432985	inf
-3.1811682760715483	-1.0277721071243286	inf
-3.1811682760715483	-0.968743395805359	inf
-3.1811682760715483	-0.9097146844863891	inf
-3.1811682760715483	-0.8506859731674195	inf
-3.1811682760715483	-0.7916572618484499	inf
-3.1811682760715483	-0.7326285505294801	inf
-3.1811682760715483	-0.6735998392105103	inf
-3.1811682760715483	-0.6145711278915407	inf
-3.1811682760715483	-0.5555424165725711	10.22738758529428
-3.1811682760715483	-0.4965137052536013	11.325999873962392
-3.1811682760715483	-0.43748499393463147	11.325999873962392
-3.1811682760715483	-0.3784562826156619	inf
-3.1811682760715483	-0.3194275712966921	inf
-3.1811682760715483	-0.2603988599777223	inf
-3.1811682760715483	-0.2013701486587527	inf
-3.1811682760715483	-0.14234143733978288	inf
-3.1811682760715483	-0.08331272602081308	inf
-3.1811682760715483	-0.024284014701843493	inf
-3.1811682760715483	0.034744696617126314	inf
-3.1811682760715483	0.09377340793609612	inf
-3.1811682760715483	0.1528021192550657	inf
-3.1811682760715483	0.2118308305740355	inf
-3.1811682760715483	0.2708595418930053	inf
-3.1811682760715483	0.3298882532119749	inf
-3.1811682760715483	0.3889169645309447	inf
-3.1811682760715483	0.4479456758499145	inf
-3.1811682760715483	0.5069743871688841	inf
-3.1811682760715483	0.5660030984878537	inf
-3.1811682760715483	0.6250318098068235	inf
-3.1811682760715483	0.6840605211257933	inf
-3.1811682760715483	0.7430892324447629	inf
-3.1811682760715483	0.8021179437637327	inf
-3.1811682760715483	0.8611466550827025	inf
-3.1811682760715483	0.9201753664016721	inf
-3.1811682760715483	0.9792040777206419	inf
-3.1811682760715483	1.0382327890396117	inf
-3.1811682760715483	1.0972615003585815	inf
-3.1811682760715483	1.1562902116775513	inf
-3.1811682760715483	1.215318922996521	inf
-3.1811682760715483	1.2743476343154905	inf
-3.1811682760715483	1.33337634563446	inf
-3.1811682760715483	1.3924050569534296	inf
-3.1811682760715483	1.4514337682723997	inf
-3.1811682760715483	1.5104624795913697	inf
-3.1811682760715483	1.5694911909103393	inf
-3.1811682760715483	1.6285199022293089	inf
-3.1811682760715483	1.6875486135482785	inf
-3.1811682760715483	1.746577324867248	inf
-3.1811682760715483	1.8056060361862176	inf
-3.1811682760715483	1.8646347475051877	inf
-3.1811682760715483	1.9236634588241577	inf
-3.1811682760715483	1.9826921701431273	inf
-3.1811682760715483	2.041720881462097	inf
-3.1811682760715483	2.1007495927810664	inf
-3.1811682760715483	2.159778304100036	inf
-3.1811682760715483	2.218807015419006	inf
-3.1811682760715483	2.277835726737976	inf
-3.1811682760715483	2.3368644380569457	inf
-3.1811682760715483	2.3958931493759152	inf
-3.1811682760715483	2.454921860694885	inf
-3.1811682760715483	2.5139505720138544	inf
-3.1811682760715483	2.5729792833328244	inf
-3.1811682760715483	2.6320079946517945	inf
-3.1811682760715483	2.691036705970764	inf
-3.1811682760715483	2.7500654172897336	inf
-3.1811682760715483	2.8090941286087032	inf
-3.1811682760715483	2.868122839927673	inf
-3.1811682760715483	2.9271515512466424	inf
-3.1811682760715483	2.9861802625656124	inf
-3.1204190146923065	-2.85766215801239	inf
-3.1204190146923065	-2.7986334466934206	inf
-3.1204190146923065	-2.7396047353744506	inf
-3.1204190146923065	-2.680576024055481	inf
-3.1204190146923065	-2.621547312736511	inf
-3.1204190146923065	-2.5625186014175414	inf
-3.1204190146923065	-2.503489890098572	inf
-3.1204190146923065	-2.4444611787796022	inf
-3.1204190146923065	-2.3854324674606326	inf
-3.1204190146923065	-2.3264037561416626	inf
-3.1204190146923065	-2.2673750448226926	inf
-3.1204190146923065	-2.208346333503723	inf
-3.1204190146923065	-2.1493176221847534	inf
-3.1204190146923065	-2.090288910865784	inf
-3.1204190146923065	-2.0312601995468142	inf
-3.1204190146923065	-1.9722314882278442	inf
-3.1204190146923065	-1.9132027769088746	inf
-3.1204190146923065	-1.8541740655899048	inf
-3.1204190146923065	-1.795145354270935	inf
-3.1204190146923065	-1.7361166429519654	inf
-3.1204190146923065	-1.6770879316329959	inf
-3.1204190146923065	-1.6180592203140258	inf
-3.1204190146923065	-1.5590305089950562	inf
-3.1204190146923065	-1.5000017976760867	inf
-3.1204190146923065	-1.4409730863571166	inf
-3.1204190146923065	-1.381944375038147	inf
-3.1204190146923065	-1.3229156637191775	inf
-3.1204190146923065	-1.2638869524002074	inf
-3.1204190146923065	-1.2048582410812378	inf
-3.1204190146923065	-1.1458295297622683	inf
-3.1204190146923065	-1.0868008184432985	inf
-3.1204190146923065	-1.0277721071243286	inf
-3.1204190146923065	-0.968743395805359	inf
-3.1204190146923065	-0.9097146844863891	inf
-3.1204190146923065	-0.8506859731674195	inf
-3.1204190146923065	-0.7916572618484499	inf
-3.1204190146923065	-0.7326285505294801	10.89662935393622
-3.1204190146923065	-0.6735998392105103	10.22738758529428
-3.1204190146923065	-0.6145711278915407	10.632852693402448
-3.1204190146923065	-0.5555424165725711	9.716561961528292
-3.1204190146923065	-0.4965137052536013	9.013259554718253
-3.1204190146923065	-0.43748499393463147	9.69635360174225
-3.1204190146923065	-0.3784562826156619	11.22880995694143
-3.1204190146923065	-0.3194275712966921	inf
-3.1204190146923065	-0.2603988599777223	inf
-3.1204190146923065	-0.2013701486587527	inf
-3.1204190146923065	-0.14234143733978288	inf
-3.1204190146923065	-0.08331272602081308	inf
-3.1204190146923065	-0.024284014701843493	inf
-3.1204190146923065	0.034744696617126314	inf
-3.1204190146923065	0.09377340793609612	inf
-3.1204190146923065	0.1528021192550657	inf
-3.1204190146923065	0.2118308305740355	inf
-3.1204190146923065	0.2708595418930053	inf
-3.1204190146923065	0.3298882532119749	inf
-3.1204190146923065	0.3889169645309447	inf
-3.1204190146923065	0.4479456758499145	inf
-3.1204190146923065	0.5069743871688841	inf
-3.1204190146923065	0.5660030984878537	inf
-3.1204190146923065	0.6250318098068235	inf
-3.1204190146923065	0.6840605211257933	inf
-3.1204190146923065	0.7430892324447629	inf
-3.1204190146923065	0.8021179437637327	inf
-3.1204190146923065	0.8611466550827025	inf
-3.1204190146923065	0.9201753664016721	inf
-3.1204190146923065	0.9792040777206419	inf
-3.1204190146923065	1.0382327890396117	inf
-3.1204190146923065	1.0972615003585815	inf
-3.1204190146923065	1.1562902116775513	inf
-3.1204190146923065	1.215318922996521	inf
-3.1204190146923065	1.2743476343154905	inf
-3.1204190146923065	1.33337634563446	inf
-3.1204190146923065	1.3924050569534296	inf
-3.1204190146923065	1.4514337682723997	inf
-3.1204190146923065	1.5104624795913697	inf
-3.1204190146923065	1.5694911909103393	inf
-3.1204190146923065	1.6285199022293089	inf
-3.1204190146923065	1.6875486135482785	inf
-3.1204190146923065	1.746577324867248	inf
-3.1204190146923065	1.8056060361862176	inf
-3.1204190146923065	1.8646347475051877	inf
-3.1204190146923065	1.9236634588241577	inf
-3.1204190146923065	1.9826921701431273	inf
-3.1204190146923065	2.041720881462097	inf
-3.1204190146923065	2.1007495927810664	inf
-3.1204190146923065	2.159778304100036	inf
-3.1204190146923065	2.218807015419006	inf
-3.1204190146923065	2.277835726737976	inf
-3.1204190146923065	2.3368644380569457	inf
-3.1204190146923065	2.3958931493759152	inf
-3.1204190146923065	2.454921860694885	inf
-3.1204190146923065	2.5139505720138544	inf
-3.1204190146923065	2.5729792833328244	inf
-3.1204190146923065	2.6320079946517945	inf
-3.1204190146923065	2.691036705970764	inf
-3.1204190146923065	2.7500654172897336	inf
-3.1204190146923065	2.8090941286087032	inf
-3.1204190146923065	2.868122839927673	inf
-3.1204190146923065	2.9271515512466424	inf
-3.1204190146923065	2.9861802625656124	inf
-3.059669753313065	-2.85766215801239	inf
-3.059669753313065	-2.7986334466934206	inf
-3.059669753313065	-2.7396047353744506	inf
-3.059669753313065	-2.680576024055481	inf
-3.059669753313065	-2.621547312736511	inf
-3.059669753313065	-2.5625186014175414	inf
-3.059669753313065	-2.503489890098572	inf
-3.059669753313065	-2.4444611787796022	inf
-3.059669753313065	-2.3854324674606326	inf
-3.059669753313065	-2.3264037561416626	inf
-3.059669753313065	-2.2673750448226926	inf
-3.059669753313065	-2.208346333503723	inf
-3.059669753313065	-2.1493176221847534	inf
-3.059669753313065	-2.090288910865784	inf
-3.059669753313065	-2.0312601995468142	inf
-3.059669753313065	-1.9722314882278442	inf
-3.059669753313065	-1.9132027769088746	inf
-3.059669753313065	-1.8541740655899048	inf
-3.059669753313065	-1.795145354270935	inf
-3.059669753313065	-1.7361166429519654	inf
-3.059669753313065	-1.6770879316329959	inf
-3.059669753313065	-1.6180592203140258	inf
-3.059669753313065	-1.5590305089950562	inf
-3.059669753313065	-1.5000017976760867	inf
-3.059669753313065	-1.4409730863571166	inf
-3.059669753313065	-1.381944375038147	inf
-3.059669753313065	-1.3229156637191775	inf
-3.059669753313065	-1.2638869524002074	inf
-3.059669753313065	-1.2048582410812378	inf
-3.059669753313065	-1.1458295297622683	inf
-3.059669753313065	-1.0868008184432985	inf
-3.059669753313065	-1.0277721071243286	inf
-3.059669753313065	-0.968743395805359	inf
-3.059669753313065	-0.9097146844863891	inf
-3.059669753313065	-0.8506859731674195	inf
-3.059669753313065	-0.7916572618484499	11.589776534496163
-3.059669753313065	-0.7326285505294801	9.798017065268109
-3.059669753313065	-0.6735998392105103	9.764042517310731
-3.059669753313065	-0.6145711278915407	8.492786529906176
-3.059669753313065	-0.5555424165725711	8.234957420604076
-3.059669753313065	-0.4965137052536013	8.84109322417439
-3.059669753313065	-0.43748499393463147	8.715017414503937
-3.059669753313065	-0.3784562826156619	8.83091468414306
-3.059669753313065	-0.3194275712966921	10.130197668273322
-3.059669753313065	-0.2603988599777223	inf
-3.059669753313065	-0.2013701486587527	11.22880995694143
-3.059669753313065	-0.14234143733978288	inf
-3.059669753313065	-0.08331272602081308	inf
-3.059669753313065	-0.024284014701843493	inf
-3.059669753313065	0.034744696617126314	inf
-3.059669753313065	0.09377340793609612	inf
-3.059669753313065	0.1528021192550657	inf
-3.059669753313065	0.2118308305740355	inf
-3.059669753313065	0.2708595418930053	inf
-3.059669753313065	0.3298882532119749	inf
-3.059669753313065	0.3889169645309447	inf
-3.059669753313065	0.4479456758499145	inf
-3.059669753313065	0.5069743871688841	inf
-3.059669753313065	0.5660030984878537	inf
-3.059669753313065	0.6250318098068235	inf
-3.059669753313065	0.6840605211257933	inf
-3.059669753313065	0.7430892324447629	inf
-3.059669753313065	0.8021179437637327	inf
-3.059669753313065	0.8611466550827025	inf
-3.059669753313065	0.9201753664016721	inf
-3.059669753313065	0.9792040777206419	inf
-3.059669753313065	1.0382327890396117	inf
-3.059669753313065	1.0972615003585815	inf
-3.059669753313065	1.1562902116775513	inf
-3.059669753313065	1.215318922996521	inf
-3.059669753313065	1.2743476343154905	inf
-3.059669753313065	1.33337634563446	inf
-3.059669753313065	1.3924050569534296	inf
-3.059669753313065	1.4514337682723997	inf
-3.059669753313065	1.5104624795913697	inf
-3.059669753313065	1.5694911909103393	inf
-3.059669753313065	1.6285199022293089	inf
-3.059669753313065	1.6875486135482785	inf
-3.059669753313065	1.746577324867248	inf
-3.059669753313065	1.8056060361862176	inf
-3.059669753313065	1.8646347475051877	inf
-3.059669753313065	1.9236634588241577	inf
-3.059669753313065	1.9826921701431273	inf
-3.059669753313065	2.041720881462097	inf
-3.059669753313065	2.1007495927810664	inf
-3.059669753313065	2.159778304100036	inf
-3.059669753313065	2.218807015419006	inf
-3.059669753313065	2.277835726737976	inf
-3.059669753313065	2.3368644380569457	inf
-3.059669753313065	2.3958931493759152	inf
-3.059669753313065	2.454921860694885	inf
-3.059669753313065	2.5139505720138544	inf
-3.059669753313065	2.5729792833328244	inf
-3.059669753313065	2.6320079946517945	inf
-3.059669753313065	2.691036705970764	inf
-3.059669753313065	2.7500654172897336	inf
-3.059669753313065	2.8090941286087032	inf
-3.059669753313065	2.868122839927673	inf
-3.059669753313065	2.9271515512466424	inf
-3.059669753313065	2.9861802625656124	inf
-2.9989204919338226	-2.85766215801239	inf
-2.9989204919338226	-2.7986334466934206	inf
-2.9989204919338226	-2.7396047353744506	inf
-2.9989204919338226	-2.680576024055481	inf
-2.9989204919338226	-2.621547312736511	inf
-2.9989204919338226	-2.5625186014175414	inf
-2.9989204919338226	-2.503489890098572	inf
-2.9989204919338226	-2.4444611787796022	inf
-2.9989204919338226	-2.3854324674606326	inf
-2.9989204919338226	-2.3264037561416626	inf
-2.9989204919338226	-2.2673750448226926	inf
-2.9989204919338226	-2.208346333503723	inf
-2.9989204919338226	-2.1493176221847534	inf
-2.9989204919338226	-2.090288910865784	inf
-2.9989204919338226	-2.0312601995468142	inf
-2.9989204919338226	-1.9722314882278442	inf
-2.9989204919338226	-1.9132027769088746	inf
-2.9989204919338226	-1.8541740655899048	inf
-2.9989204919338226	-1.795145354270935	inf
-2.9989204919338226	-1.7361166429519654	inf
-2.9989204919338226	-1.6770879316329959	inf
-2.9989204919338226	-1.6180592203140258	inf
-2.9989204919338226	-1.5590305089950562	inf
-2.9989204919338226	-1.5000017976760867	inf
-2.9989204919338226	-1.4409730863571166	inf
-2.9989204919338226	-1.381944375038147	inf
-2.9989204919338226	-1.3229156637191775	inf
-2.9989204919338226	-1.2638869524002074	inf
-2.9989204919338226	-1.2048582410812378	inf
-2.9989204919338226	-1.1458295297622683	inf
-2.9989204919338226	-1.0868008184432985	inf
-2.9989204919338226	-1.0277721071243286	inf
-2.9989204919338226	-0.968743395805359	12.067104399530546
-2.9989204919338226	-0.9097146844863891	inf
-2.9989204919338226	-0.8506859731674195	10.680810038410655
-2.9989204919338226	-0.7916572618484499	9.75865563263688
-2.9989204919338226	-0.7326285505294801	9.024827177034627
-2.9989204919338226	-0.6735998392105103	8.054577612891464
-2.9989204919338226	-0.6145711278915407	7.253876197473802
-2.9989204919338226	-0.5555424165725711	7.008511760426081
-2.9989204919338226	-0.4965137052536013	7.004437286160143
-2.9989204919338226	-0.43748499393463147	7.331716458107386
-2.9989204919338226	-0.3784562826156619	8.28437097777499
-2.9989204919338226	-0.3194275712966921	8.83091468414306
-2.9989204919338226	-0.2603988599777223	10.535662776381486
-2.9989204919338226	-0.2013701486587527	11.22880995694143
-2.9989204919338226	-0.14234143733978288	inf
-2.9989204919338226	-0.08331272602081308	inf
-2.9989204919338226	-0.024284014701843493	inf
-2.9989204919338226	0.034744696617126314	inf
-2.9989204919338226	0.09377340793609612	inf
-2.9989204919338226	0.1528021192550657	inf
-2.9989204919338226	0.2118308305740355	inf
-2.9989204919338226	0.2708595418930053	inf
-2.9989204919338226	0.3298882532119749	inf
-2.9989204919338226	0.3889169645309447	inf
-2.9989204919338226	0.4479456758499145	inf
-2.9989204919338226	0.5069743871688841	inf
-2.9989204919338226	0.5660030984878537	inf
-2.9989204919338226	0.6250318098068235	inf
-2.9989204919338226	0.6840605211257933	inf
-2.9989204919338226	0.7430892324447629	inf
-2.9989204919338226	0.8021179437637327	inf
-2.9989204919338226	0.8611466550827025	inf
-2.9989204919338226	0.9201753664016721	inf
-2.9989204919338226	0.9792040777206419	inf
-2.9989204919338226	1.0382327890396117	inf
-2.9989204919338226	1.0972615003585815	inf
-2.9989204919338226	1.1562902116775513	inf
-2.9989204919338226	1.215318922996521	inf
-2.9989204919338226	1.2743476343154905	inf
-2.9989204919338226	1.33337634563446	inf
-2.9989204919338226	1.3924050569534296	inf
-2.9989204919338226	1.4514337682723997	inf
-2.9989204919338226	1.5104624795913697	inf
-2.9989204919338226	1.5694911909103393	inf
-2.9989204919338226	1.6285199022293089	inf
-2.9989204919338226	1.6875486135482785	inf
-2.9989204919338226	1.746577324867248	inf
-2.9989204919338226	1.8056060361862176	inf
-2.9989204919338226	1.8646347475051877	inf
-2.9989204919338226	1.9236634588241577	inf
-2.9989204919338226	1.9826921701431273	inf
-2.9989204919338226	2.041720881462097	inf
-2.9989204919338226	2.1007495927810664	inf
-2.9989204919338226	2.159778304100036	inf
-2.9989204919338226	2.218807015419006	inf
-2.9989204919338226	2.277835726737976	inf
-2.9989204919338226	2.3368644380569457	inf
-2.9989204919338226	2.3958931493759152	inf
-2.9989204919338226	2.454921860694885	inf
-2.9989204919338226	2.5139505720138544	inf
-2.9989204919338226	2.5729792833328244	inf
-2.9989204919338226	2.6320079946517945	inf
-2.9989204919338226	2.691036705970764	inf
-2.9989204919338226	2.7500654172897336	inf
-2.9989204919338226	2.8090941286087032	inf
-2.9989204919338226	2.868122839927673	inf
-2.9989204919338226	2.9271515512466424	inf
-2.9989204919338226	2.9861802625656124	inf
-2.9381712305545804	-2.85766215801239	inf
-2.9381712305545804	-2.7986334466934206	inf
-2.9381712305545804	-2.7396047353744506	inf
-2.9381712305545804	-2.680576024055481	inf
-2.9381712305545804	-2.621547312736511	inf
-2.9381712305545804	-2.5625186014175414	inf
-2.9381712305545804	-2.503489890098572	inf
-2.9381712305545804	-2.4444611787796022	inf
-2.9381712305545804	-2.3854324674606326	inf
-2.9381712305545804	-2.3264037561416626	inf
-2.9381712305545804	-2.2673750448226926	inf
-2.9381712305545804	-2.208346333503723	inf
-2.9381712305545804	-2.1493176221847534	inf
-2.9381712305545804	-2.090288910865784	inf
-2.9381712305545804	-2.0312601995468142	inf
-2.9381712305545804	-1.9722314882278442	inf
-2.9381712305545804	-1.9132027769088746	inf
-2.9381712305545804	-1.8541740655899048	inf
-2.9381712305545804	-1.795145354270935	inf
-2.9381712305545804	-1.7361166429519654	inf
-2.9381712305545804	-1.6770879316329959	inf
-2.9381712305545804	-1.6180592203140258	inf
-2.9381712305545804	-1.5590305089950562	inf
-2.9381712305545804	-1.5000017976760867	inf
-2.9381712305545804	-1.4409730863571166	inf
-2.9381712305545804	-1.381944375038147	inf
-2.9381712305545804	-1.3229156637191775	inf
-2.9381712305545804	-1.2638869524002074	inf
-2.9381712305545804	-1.2048582410812378	inf
-2.9381712305545804	-1.1458295297622683	inf
-2.9381712305545804	-1.0868008184432985	12.067104399530546
-2.9381712305545804	-1.0277721071243286	10.968492110862435
-2.9381712305545804	-0.968743395805359	10.121194250475234
-2.9381712305545804	-0.9097146844863891	9.987662857850712
-2.9381712305545804	-0.8506859731674195	9.987662857850712
-2.9381712305545804	-0.7916572618484499	8.661994084131106
-2.9381712305545804	-0.7326285505294801	7.546725266661615
-2.9381712305545804	-0.6735998392105103	6.955047546266528
-2.9381712305545804	-0.6145711278915407	6.467524194286072
-2.9381712305545804	-0.5555424165725711	6.15123692568334
-2.9381712305545804	-0.4965137052536013	6.108388010350038
-2.9381712305545804	-0.43748499393463147	6.594080968711794
-2.9381712305545804	-0.3784562826156619	7.168366946395014
-2.9381712305545804	-0.3194275712966921	8.520759755839222
-2.9381712305545804	-0.2603988599777223	9.346684085934932
-2.9381712305545804	-0.2013701486587527	8.987599379905891
-2.9381712305545804	-0.14234143733978288	10.086211668574002
-2.9381712305545804	-0.08331272602081308	9.849396703409461
-2.9381712305545804	-0.024284014701843493	inf
-2.9381712305545804	0.034744696617126314	inf
-2.9381712305545804	0.09377340793609612	inf
-2.9381712305545804	0.1528021192550657	inf
-2.9381712305545804	0.2118308305740355	inf
-2.9381712305545804	0.2708595418930053	7.7554954091613935
-2.9381712305545804	0.3298882532119749	inf
-2.9381712305545804	0.3889169645309447	inf
-2.9381712305545804	0.4479456758499145	inf
-2.9381712305545804	0.5069743871688841	inf
-2.9381712305545804	0.5660030984878537	inf
-2.9381712305545804	0.6250318098068235	inf
-2.9381712305545804	0.6840605211257933	inf
-2.9381712305545804	0.7430892324447629	inf
-2.9381712305545804	0.8021179437637327	inf
-2.9381712305545804	0.8611466550827025	inf
-2.9381712305545804	0.9201753664016721	inf
-2.9381712305545804	0.9792040777206419	inf
-2.9381712305545804	1.0382327890396117	inf
-2.9381712305545804	1.0972615003585815	inf
-2.9381712305545804	1.1562902116775513	inf
-2.9381712305545804	1.215318922996521	inf
-2.9381712305545804	1.2743476343154905	inf
-2.9381712305545804	1.33337634563446	inf
-2.9381712305545804	1.3924050569534296	inf
-2.9381712305545804	1.4514337682723997	inf
-2.9381712305545804	1.5104624795913697	inf
-2.9381712305545804	1.5694911909103393	inf
-2.9381712305545804	1.6285199022293089	inf
-2.9381712305545804	1.6875486135482785	inf
-2.9381712305545804	1.746577324867248	inf
-2.9381712305545804	1.8056060361862176	inf
-2.9381712305545804	1.8646347475051877	inf
-2.9381712305545804	1.9236634588241577	inf
-2.9381712305545804	1.9826921701431273	inf
-2.9381712305545804	2.041720881462097	inf
-2.9381712305545804	2.1007495927810664	inf
-2.9381712305545804	2.159778304100036	inf
-2.9381712305545804	2.218807015419006	inf
-2.9381712305545804	2.277835726737976	inf
-2.9381712305545804	2.3368644380569457	inf
-2.9381712305545804	2.3958931493759152	inf
-2.9381712305545804	2.454921860694885	inf
-2.9381712305545804	2.5139505720138544	inf
-2.9381712305545804	2.5729792833328244	inf
-2.9381712305545804	2.6320079946517945	inf
-2.9381712305545804	2.691036705970764	inf
-2.9381712305545804	2.7500654172897336	inf
-2.9381712305545804	2.8090941286087032	inf
-2.9381712305545804	2.868122839927673	inf
-2.9381712305545804	2.9271515512466424	inf
-2.9381712305545804	2.9861802625656124	inf
-2.8774219691753387	-2.85766215801239	inf
-2.8774219691753387	-2.7986334466934206	inf
-2.8774219691753387	-2.7396047353744506	inf
-2.8774219691753387	-2.680576024055481	inf
-2.8774219691753387	-2.621547312736511	inf
-2.8774219691753387	-2.5625186014175414	inf
-2.8774219691753387	-2.503489890098572	inf
-2.8774219691753387	-2.4444611787796022	inf
-2.8774219691753387	-2.3854324674606326	inf
-2.8774219691753387	-2.3264037561416626	inf
-2.8774219691753387	-2.2673750448226926	inf
-2.8774219691753387	-2.208346333503723	inf
-2.8774219691753387	-2.1493176221847534	inf
-2.8774219691753387	-2.090288910865784	inf
-2.8774219691753387	-2.0312601995468142	inf
-2.8774219691753387	-1.9722314882278442	inf
-2.8774219691753387	-1.9132027769088746	inf
-2.8774219691753387	-1.8541740655899048	inf
-2.8774219691753387	-1.795145354270935	inf
-2.8774219691753387	-1.7361166429519654	inf
-2.8774219691753387	-1.6770879316329959	inf
-2.8774219691753387	-1.6180592203140258	inf
-2.8774219691753387	-1.5590305089950562	inf
-2.8774219691753387	-1.5000017976760867	inf
-2.8774219691753387	-1.4409730863571166	inf
-2.8774219691753387	-1.381944375038147	inf
-2.8774219691753387	-1.3229156637191775	inf
-2.8774219691753387	-1.2638869524002074	inf
-2.8774219691753387	-1.2048582410812378	inf
-2.8774219691753387	-1.1458295297622683	inf
-2.8774219691753387	-1.0868008184432985	10.970480906568042
-2.8774219691753387	-1.0277721071243286	10.275344930302492
-2.8774219691753387	-0.968743395805359	9.869879822194328
-2.8774219691753387	-0.9097146844863891	9.122665420364108
-2.8774219691753387	-0.8506859731674195	9.071372125976556
-2.8774219691753387	-0.7916572618484499	7.669640051190746
-2.8774219691753387	-0.7326285505294801	6.729177311430541
-2.8774219691753387	-0.6735998392105103	6.109405045853852
-2.8774219691753387	-0.6145711278915407	5.753034710826696
-2.8774219691753387	-0.5555424165725711	5.492621646945094
-2.8774219691753387	-0.4965137052536013	5.6366071048636455
-2.8774219691753387	-0.43748499393463147	5.814463093702698
-2.8774219691753387	-0.3784562826156619	6.425909386741691
-2.8774219691753387	-0.3194275712966921	7.018630223310937
-2.8774219691753387	-0.2603988599777223	8.006770126894168
-2.8774219691753387	-0.2013701486587527	9.393064488014058
-2.8774219691753387	-0.14234143733978288	9.156249522849517
-2.8774219691753387	-0.08331272602081308	9.156249522849517
-2.8774219691753387	-0.024284014701843493	9.849396703409461
-2.8774219691753387	0.034744696617126314	inf
-2.8774219691753387	0.09377340793609612	inf
-2.8774219691753387	0.1528021192550657	inf
-2.8774219691753387	0.2118308305740355	inf
-2.8774219691753387	0.2708595418930053	inf
-2.8774219691753387	0.3298882532119749	inf
-2.8774219691753387	0.3889169645309447	7.806796968670887
-2.8774219691753387	0.4479456758499145	inf
-2.8774219691753387	0.5069743871688841	inf
-2.8774219691753387	0.5660030984878537	inf
-2.8774219691753387	0.6250318098068235	inf
-2.8774219691753387	0.6840605211257933	inf
-2.8774219691753387	0.7430892324447629	inf
-2.8774219691753387	0.8021179437637327	inf
-2.8774219691753387	0.8611466550827025	inf
-2.8774219691753387	0.9201753664016721	inf
-2.8774219691753387	0.9792040777206419	inf
-2.8774219691753387	1.0382327890396117	inf
-2.8774219691753387	1.0972615003585815	inf
-2.8774219691753387	1.1562902116775513	inf
-2.8774219691753387	1.215318922996521	inf
-2.8774219691753387	1.2743476343154905	inf
-2.8774219691753387	1.33337634563446	inf
-2.8774219691753387	1.3924050569534296	inf
-2.8774219691753387	1.4514337682723997	inf
-2.8774219691753387	1.5104624795913697	inf
-2.8774219691753387	1.5694911909103393	inf
-2.8774219691753387	1.6285199022293089	inf
-2.8774219691753387	1.6875486135482785	inf
-2.8774219691753387	1.746577324867248	inf
-2.8774219691753387	1.8056060361862176	inf
-2.8774219691753387	1.8646347475051877	inf
-2.8774219691753387	1.9236634588241577	inf
-2.8774219691753387	1.9826921701431273	inf
-2.8774219691753387	2.041720881462097	inf
-2.8774219691753387	2.1007495927810664	inf
-2.8774219691753387	2.159778304100036	inf
-2.8774219691753387	2.218807015419006	inf
-2.8774219691753387	2.277835726737976	inf
-2.8774219691753387	2.3368644380569457	inf
-2.8774219691753387	2.3958931493759152	inf
-2.8774219691753387	2.454921860694885	inf
-2.8774219691753387	2.5139505720138544	inf
-2.8774219691753387	2.5729792833328244	inf
-2.8774219691753387	2.6320079946517945	inf
-2.8774219691753387	2.691036705970764	inf
-2.8774219691753387	2.7500654172897336	inf
-2.8774219691753387	2.8090941286087032	inf
-2.8774219691753387	2.868122839927673	inf
-2.8774219691753387	2.9271515512466424	inf
-2.8774219691753387	2.9861802625656124	inf
-2.816672707796097	-2.85766215801239	inf
-2.816672707796097	-2.7986334466934206	inf
-2.816672707796097	-2.7396047353744506	inf
-2.816672707796097	-2.680576024055481	inf
-2.816672707796097	-2.621547312736511	inf
-2.816672707796097	-2.5625186014175414	inf
-2.816672707796097	-2.503489890098572	inf
-2.816672707796097	-2.4444611787796022	inf
-2.816672707796097	-2.3854324674606326	inf
-2.816672707796097	-2.3264037561416626	inf
-2.816672707796097	-2.2673750448226926	inf
-2.816672707796097	-2.208346333503723	inf
-2.816672707796097	-2.1493176221847534	inf
-2.816672707796097	-2.090288910865784	inf
-2.816672707796097	-2.0312601995468142	inf
-2.816672707796097	-1.9722314882278442	inf
-2.816672707796097	-1.9132027769088746	inf
-2.816672707796097	-1.8541740655899048	inf
-2.816672707796097	-1.795145354270935	inf
-2.816672707796097	-1.7361166429519654	inf
-2.816672707796097	-1.6770879316329959	inf
-2.816672707796097	-1.6180592203140258	inf
-2.816672707796097	-1.5590305089950562	inf
-2.816672707796097	-1.5000017976760867	inf
-2.816672707796097	-1.4409730863571166	inf
-2.816672707796097	-1.381944375038147	inf
-2.816672707796097	-1.3229156637191775	inf
-2.816672707796097	-1.2638869524002074	inf
-2.816672707796097	-1.2048582410812378	inf
-2.816672707796097	-1.1458295297622683	12.070089078298857
-2.816672707796097	-1.0868008184432985	10.460651165864757
-2.816672707796097	-1.0277721071243286	9.50513972083732
-2.816672707796097	-0.968743395805359	9.428898926654448
-2.816672707796097	-0.9097146844863891	8.734899889355344
-2.816672707796097	-0.8506859731674195	8.305904283836984
-2.816672707796097	-0.7916572618484499	7.018873679493024
-2.816672707796097	-0.7326285505294801	6.269975972665276
-2.816672707796097	-0.6735998392105103	5.636314430905775
-2.816672707796097	-0.6145711278915407	5.232549650076659
-2.816672707796097	-0.5555424165725711	5.225772945739627
-2.816672707796097	-0.4965137052536013	5.286610980948249
-2.816672707796097	-0.43748499393463147	5.697236336931568
-2.816672707796097	-0.3784562826156619	6.107606409867272
-2.816672707796097	-0.3194275712966921	6.461870735597636
-2.816672707796097	-0.2603988599777223	7.077207526254209
-2.816672707796097	-0.2013701486587527	7.402614490536515
-2.816672707796097	-0.14234143733978288	8.057637234181406
-2.816672707796097	-0.08331272602081308	8.46310234228957
-2.816672707796097	-0.024284014701843493	inf
-2.816672707796097	0.034744696617126314	inf
-2.816672707796097	0.09377340793609612	inf
-2.816672707796097	0.1528021192550657	inf
-2.816672707796097	0.2118308305740355	inf
-2.816672707796097	0.2708595418930053	inf
-2.816672707796097	0.3298882532119749	inf
-2.816672707796097	0.3889169645309447	inf
-2.816672707796097	0.4479456758499145	inf
-2.816672707796097	0.5069743871688841	inf
-2.816672707796097	0.5660030984878537	inf
-2.816672707796097	0.6250318098068235	inf
-2.816672707796097	0.6840605211257933	inf
-2.816672707796097	0.7430892324447629	inf
-2.816672707796097	0.8021179437637327	inf
-2.816672707796097	0.8611466550827025	inf
-2.816672707796097	0.9201753664016721	inf
-2.816672707796097	0.9792040777206419	inf
-2.816672707796097	1.0382327890396117	inf
-2.816672707796097	1.0972615003585815	inf
-2.816672707796097	1.1562902116775513	inf
-2.816672707796097	1.215318922996521	inf
-2.816672707796097	1.2743476343154905	inf
-2.816672707796097	1.33337634563446	inf
-2.816672707796097	1.3924050569534296	inf
-2.816672707796097	1.4514337682723997	inf
-2.816672707796097	1.5104624795913697	inf
-2.816672707796097	1.5694911909103393	inf
-2.816672707796097	1.6285199022293089	inf
-2.816672707796097	1.6875486135482785	inf
-2.816672707796097	1.746577324867248	inf
-2.816672707796097	1.8056060361862176	inf
-2.816672707796097	1.8646347475051877	inf
-2.816672707796097	1.9236634588241577	inf
-2.816672707796097	1.9826921701431273	inf
-2.816672707796097	2.041720881462097	inf
-2.816672707796097	2.1007495927810664	inf
-2.816672707796097	2.159778304100036	inf
-2.816672707796097	2.218807015419006	inf
-2.816672707796097	2.277835726737976	inf
-2.816672707796097	2.3368644380569457	inf
-2.816672707796097	2.3958931493759152	inf
-2.816672707796097	2.454921860694885	inf
-2.816672707796097	2.5139505720138544	inf
-2.816672707796097	2.5729792833328244	inf
-2.816672707796097	2.6320079946517945	inf
-2.816672707796097	2.691036705970764	inf
-2.816672707796097	2.7500654172897336	inf
-2.816672707796097	2.8090941286087032	inf
-2.816672707796097	2.868122839927673	inf
-2.816672707796097	2.9271515512466424	inf
-2.816672707796097	2.9861802625656124	inf
-2.7559234464168547	-2.85766215801239	inf
-2.7559234464168547	-2.7986334466934206	inf
-2.7559234464168547	-2.7396047353744506	inf
-2.7559234464168547	-2.680576024055481	inf
-2.7559234464168547	-2.621547312736511	inf
-2.7559234464168547	-2.5625186014175414	inf
-2.7559234464168547	-2.503489890098572	inf
-2.7559234464168547	-2.4444611787796022	inf
-2.7559234464168547	-2.3854324674606326	inf
-2.7559234464168547	-2.3264037561416626	inf
-2.7559234464168547	-2.2673750448226926	inf
-2.7559234464168547	-2.208346333503723	inf
-2.7559234464168547	-2.1493176221847534	inf
-2.7559234464168547	-2.090288910865784	inf
-2.7559234464168547	-2.0312601995468142	inf
-2.7559234464168547	-1.9722314882278442	inf
-2.7559234464168547	-1.9132027769088746	inf
-2.7559234464168547	-1.8541740655899048	inf
-2.7559234464168547	-1.795145354270935	inf
-2.7559234464168547	-1.7361166429519654	inf
-2.7559234464168547	-1.6770879316329959	inf
-2.7559234464168547	-1.6180592203140258	inf
-2.7559234464168547	-1.5590305089950562	inf
-2.7559234464168547	-1.5000017976760867	inf
-2.7559234464168547	-1.4409730863571166	inf
-2.7559234464168547	-1.381944375038147	inf
-2.7559234464168547	-1.3229156637191775	inf
-2.7559234464168547	-1.2638869524002074	inf
-2.7559234464168547	-1.2048582410812378	10.971476789630746
-2.7559234464168547	-1.1458295297622683	12.070089078298857
-2.7559234464168547	-1.0868008184432985	9.872864500962638
-2.7559234464168547	-1.0277721071243286	9.50513972083732
-2.7559234464168547	-0.968743395805359	8.702793248312382
-2.7559234464168547	-0.9097146844863891	8.660566863111175
-2.7559234464168547	-0.8506859731674195	7.305521430764096
-2.7559234464168547	-0.7916572618484499	6.6461323852374
-2.7559234464168547	-0.7326285505294801	5.969566807920855
-2.7559234464168547	-0.6735998392105103	5.595252532904953
-2.7559234464168547	-0.6145711278915407	5.234083720548985
-2.7559234464168547	-0.5555424165725711	5.105577467952288
-2.7559234464168547	-0.4965137052536013	5.164335286261134
-2.7559234464168547	-0.43748499393463147	5.4937708571938595
-2.7559234464168547	-0.3784562826156619	5.943179796522959
-2.7559234464168547	-0.3194275712966921	6.240145048988631
-2.7559234464168547	-0.2603988599777223	6.433010833322457
-2.7559234464168547	-0.2013701486587527	6.723112715523999
-2.7559234464168547	-0.14234143733978288	6.708697694804578
-2.7559234464168547	-0.08331272602081308	7.769955161729626
-2.7559234464168547	-0.024284014701843493	9.849396703409461
-2.7559234464168547	0.034744696617126314	9.849396703409461
-2.7559234464168547	0.09377340793609612	inf
-2.7559234464168547	0.1528021192550657	inf
-2.7559234464168547	0.2118308305740355	7.817156247964236
-2.7559234464168547	0.2708595418930053	9.127433282238734
-2.7559234464168547	0.3298882532119749	inf
-2.7559234464168547	0.3889169645309447	inf
-2.7559234464168547	0.4479456758499145	inf
-2.7559234464168547	0.5069743871688841	inf
-2.7559234464168547	0.5660030984878537	inf
-2.7559234464168547	0.6250318098068235	inf
-2.7559234464168547	0.6840605211257933	inf
-2.7559234464168547	0.7430892324447629	inf
-2.7559234464168547	0.8021179437637327	inf
-2.7559234464168547	0.8611466550827025	7.7550638021703024
-2.7559234464168547	0.9201753664016721	inf
-2.7559234464168547	0.9792040777206419	inf
-2.7559234464168547	1.0382327890396117	inf
-2.7559234464168547	1.0972615003585815	7.7550638021703024
-2.7559234464168547	1.1562902116775513	inf
-2.7559234464168547	1.215318922996521	inf
-2.7559234464168547	1.2743476343154905	inf
-2.7559234464168547	1.33337634563446	inf
-2.7559234464168547	1.3924050569534296	inf
-2.7559234464168547	1.4514337682723997	inf
-2.7559234464168547	1.5104624795913697	inf
-2.7559234464168547	1.5694911909103393	inf
-2.7559234464168547	1.6285199022293089	inf
-2.7559234464168547	1.6875486135482785	inf
-2.7559234464168547	1.746577324867248	inf
-2.7559234464168547	1.8056060361862176	inf
-2.7559234464168547	1.8646347475051877	inf
-2.7559234464168547	1.9236634588241577	inf
-2.7559234464168547	1.9826921701431273	inf
-2.7559234464168547	2.041720881462097	inf
-2.7559234464168547	2.1007495927810664	inf
-2.7559234464168547	2.159778304100036	inf
-2.7559234464168547	2.218807015419006	inf
-2.7559234464168547	2.277835726737976	inf
-2.7559234464168547	2.3368644380569457	inf
-2.7559234464168547	2.3958931493759152	inf
-2.7559234464168547	2.454921860694885	inf
-2.7559234464168547	2.5139505720138544	inf
-2.7559234464168547	2.5729792833328244	inf
-2.7559234464168547	2.6320079946517945	inf
-2.7559234464168547	2.691036705970764	inf
-2.7559234464168547	2.7500654172897336	inf
-2.7559234464168547	2.8090941286087032	inf
-2.7559234464168547	2.868122839927673	inf
-2.7559234464168547	2.9271515512466424	inf
-2.7559234464168547	2.9861802625656124	inf
-2.695174185037613	-2.85766215801239	inf
-2.695174185037613	-2.7986334466934206	inf
-2.695174185037613	-2.7396047353744506	inf
-2.695174185037613	-2.680576024055481	inf
-2.695174185037613	-2.621547312736511	inf
-2.695174185037613	-2.5625186014175414	inf
-2.695174185037613	-2.503489890098572	inf
-2.695174185037613	-2.4444611787796022	inf
-2.695174185037613	-2.3854324674606326	inf
-2.695174185037613	-2.3264037561416626	inf
-2.695174185037613	-2.2673750448226926	inf
-2.695174185037613	-2.208346333503723	inf
-2.695174185037613	-2.1493176221847534	inf
-2.695174185037613	-2.090288910865784	inf
-2.695174185037613	-2.0312601995468142	inf
-2.695174185037613	-1.9722314882278442	inf
-2.695174185037613	-1.9132027769088746	inf
-2.695174185037613	-1.8541740655899048	inf
-2.695174185037613	-1.795145354270935	inf
-2.695174185037613	-1.7361166429519654	inf
-2.695174185037613	-1.6770879316329959	inf
-2.695174185037613	-1.6180592203140258	inf
-2.695174185037613	-1.5590305089950562	inf
-2.695174185037613	-1.5000017976760867	inf
-2.695174185037613	-1.4409730863571166	inf
-2.695174185037613	-1.381944375038147	inf
-2.695174185037613	-1.3229156637191775	inf
-2.695174185037613	-1.2638869524002074	inf
-2.695174185037613	-1.2048582410812378	inf
-2.695174185037613	-1.1458295297622683	11.37694189773891
-2.695174185037613	-1.0868008184432985	10.278329609070802
-2.695174185037613	-1.0277721071243286	9.297500356059075
-2.695174185037613	-0.968743395805359	8.851213253430657
-2.695174185037613	-0.9097146844863891	8.326567219462852
-2.695174185037613	-0.8506859731674195	7.434649993652267
-2.695174185037613	-0.7916572618484499	6.655980639654161
-2.695174185037613	-0.7326285505294801	6.073179761074013
-2.695174185037613	-0.6735998392105103	5.586702235108903
-2.695174185037613	-0.6145711278915407	5.325044618651305
-2.695174185037613	-0.5555424165725711	5.182327987820231
-2.695174185037613	-0.4965137052536013	5.206049139109088
-2.695174185037613	-0.43748499393463147	5.357937985305964
-2.695174185037613	-0.3784562826156619	5.311366713015404
-2.695174185037613	-0.3194275712966921	5.833089600299501
-2.695174185037613	-0.2603988599777223	5.859710753546735
-2.695174185037613	-0.2013701486587527	5.722262318364369
-2.695174185037613	-0.14234143733978288	5.983271221015474
-2.695174185037613	-0.08331272602081308	7.07680798116968
-2.695174185037613	-0.024284014701843493	7.627261334202697
-2.695174185037613	0.034744696617126314	inf
-2.695174185037613	0.09377340793609612	9.507391421037667
-2.695174185037613	0.1528021192550657	inf
-2.695174185037613	0.2118308305740355	7.786821857209765
-2.695174185037613	0.2708595418930053	7.717121423940273
-2.695174185037613	0.3298882532119749	7.793170244924403
-2.695174185037613	0.3889169645309447	7.113566737285818
-2.695174185037613	0.4479456758499145	inf
-2.695174185037613	0.5069743871688841	7.756023902543899
-2.695174185037613	0.5660030984878537	inf
-2.695174185037613	0.6250318098068235	inf
-2.695174185037613	0.6840605211257933	inf
-2.695174185037613	0.7430892324447629	inf
-2.695174185037613	0.8021179437637327	inf
-2.695174185037613	0.8611466550827025	inf
-2.695174185037613	0.9201753664016721	inf
-2.695174185037613	0.9792040777206419	inf
-2.695174185037613	1.0382327890396117	inf
-2.695174185037613	1.0972615003585815	inf
-2.695174185037613	1.1562902116775513	inf
-2.695174185037613	1.215318922996521	inf
-2.695174185037613	1.2743476343154905	inf
-2.695174185037613	1.33337634563446	inf
-2.695174185037613	1.3924050569534296	inf
-2.695174185037613	1.4514337682723997	inf
-2.695174185037613	1.5104624795913697	inf
-2.695174185037613	1.5694911909103393	inf
-2.695174185037613	1.6285199022293089	inf
-2.695174185037613	1.6875486135482785	inf
-2.695174185037613	1.746577324867248	inf
-2.695174185037613	1.8056060361862176	inf
-2.695174185037613	1.8646347475051877	inf
-2.695174185037613	1.9236634588241577	inf
-2.695174185037613	1.9826921701431273	inf
-2.695174185037613	2.041720881462097	inf
-2.695174185037613	2.1007495927810664	inf
-2.695174185037613	2.159778304100036	inf
-2.695174185037613	2.218807015419006	inf
-2.695174185037613	2.277835726737976	inf
-2.695174185037613	2.3368644380569457	inf
-2.695174185037613	2.3958931493759152	inf
-2.695174185037613	2.454921860694885	inf
-2.695174185037613	2.5139505720138544	inf
-2.695174185037613	2.5729792833328244	inf
-2.695174185037613	2.6320079946517945	inf
-2.695174185037613	2.691036705970764	inf
-2.695174185037613	2.7500654172897336	inf
-2.695174185037613	2.8090941286087032	inf
-2.695174185037613	2.868122839927673	inf
-2.695174185037613	2.9271515512466424	inf
-2.695174185037613	2.9861802625656124	inf
-2.634424923658371	-2.85766215801239	inf
-2.634424923658371	-2.7986334466934206	inf
-2.634424923658371	-2.7396047353744506	inf
-2.634424923658371	-2.680576024055481	inf
-2.634424923658371	-2.621547312736511	inf
-2.634424923658371	-2.5625186014175414	inf
-2.634424923658371	-2.503489890098572	inf
-2.634424923658371	-2.4444611787796022	inf
-2.634424923658371	-2.3854324674606326	inf
-2.634424923658371	-2.3264037561416626	inf
-2.634424923658371	-2.2673750448226926	inf
-2.634424923658371	-2.208346333503723	inf
-2.634424923658371	-2.1493176221847534	inf
-2.634424923658371	-2.090288910865784	inf
-2.634424923658371	-2.0312601995468142	inf
-2.634424923658371	-1.9722314882278442	inf
-2.634424923658371	-1.9132027769088746	inf
-2.634424923658371	-1.8541740655899048	inf
-2.634424923658371	-1.795145354270935	inf
-2.634424923658371	-1.7361166429519654	inf
-2.634424923658371	-1.6770879316329959	inf
-2.634424923658371	-1.6180592203140258	inf
-2.634424923658371	-1.5590305089950562	inf
-2.634424923658371	-1.5000017976760867	inf
-2.634424923658371	-1.4409730863571166	inf
-2.634424923658371	-1.381944375038147	inf
-2.634424923658371	-1.3229156637191775	inf
-2.634424923658371	-1.2638869524002074	inf
-2.634424923658371	-1.2048582410812378	inf
-2.634424923658371	-1.1458295297622683	12.070089078298857
-2.634424923658371	-1.0868008184432985	10.124178929243545
-2.634424923658371	-1.0277721071243286	9.672193805500488
-2.634424923658371	-0.968743395805359	8.892035247950911
-2.634424923658371	-0.9097146844863891	8.381441587209356
-2.634424923658371	-0.8506859731674195	7.6604348629153955
-2.634424923658371	-0.7916572618484499	6.8005812381936
-2.634424923658371	-0.7326285505294801	6.355855643391318
-2.634424923658371	-0.6735998392105103	5.984272219956186
-2.634424923658371	-0.6145711278915407	5.619174657406371
-2.634424923658371	-0.5555424165725711	5.433843197049641
-2.634424923658371	-0.4965137052536013	5.442137469116074
-2.634424923658371	-0.43748499393463147	5.520344991073517
-2.634424923658371	-0.3784562826156619	5.136885336563615
-2.634424923658371	-0.3194275712966921	5.459492373794544
-2.634424923658371	-0.2603988599777223	5.212076759240635
-2.634424923658371	-0.2013701486587527	5.472431323469748
-2.634424923658371	-0.14234143733978288	5.633520864017293
-2.634424923658371	-0.08331272602081308	5.929058434851508
-2.634424923658371	-0.024284014701843493	7.204806328043621
-2.634424923658371	0.034744696617126314	8.81424424047772
-2.634424923658371	0.09377340793609612	7.639102738453883
-2.634424923658371	0.1528021192550657	9.09919824918159
-2.634424923658371	0.2118308305740355	inf
-2.634424923658371	0.2708595418930053	7.118628434000107
-2.634424923658371	0.3298882532119749	inf
-2.634424923658371	0.3889169645309447	inf
-2.634424923658371	0.4479456758499145	inf
-2.634424923658371	0.5069743871688841	7.790771023515275
-2.634424923658371	0.5660030984878537	inf
-2.634424923658371	0.6250318098068235	inf
-2.634424923658371	0.6840605211257933	inf
-2.634424923658371	0.7430892324447629	inf
-2.634424923658371	0.8021179437637327	inf
-2.634424923658371	0.8611466550827025	inf
-2.634424923658371	0.9201753664016721	inf
-2.634424923658371	0.9792040777206419	inf
-2.634424923658371	1.0382327890396117	inf
-2.634424923658371	1.0972615003585815	inf
-2.634424923658371	1.1562902116775513	inf
-2.634424923658371	1.215318922996521	inf
-2.634424923658371	1.2743476343154905	inf
-2.634424923658371	1.33337634563446	inf
-2.634424923658371	1.3924050569534296	inf
-2.634424923658371	1.4514337682723997	inf
-2.634424923658371	1.5104624795913697	inf
-2.634424923658371	1.5694911909103393	inf
-2.634424923658371	1.6285199022293089	inf
-2.634424923658371	1.6875486135482785	inf
-2.634424923658371	1.746577324867248	inf
-2.634424923658371	1.8056060361862176	inf
-2.634424923658371	1.8646347475051877	inf
-2.634424923658371	1.9236634588241577	inf
-2.634424923658371	1.9826921701431273	inf
-2.634424923658371	2.041720881462097	inf
-2.634424923658371	2.1007495927810664	inf
-2.634424923658371	2.159778304100036	inf
-2.634424923658371	2.218807015419006	inf
-2.634424923658371	2.277835726737976	inf
-2.634424923658371	2.3368644380569457	inf
-2.634424923658371	2.3958931493759152	inf
-2.634424923658371	2.454921860694885	inf
-2.634424923658371	2.5139505720138544	inf
-2.634424923658371	2.5729792833328244	inf
-2.634424923658371	2.6320079946517945	inf
-2.634424923658371	2.691036705970764	inf
-2.634424923658371	2.7500654172897336	inf
-2.634424923658371	2.8090941286087032	inf
-2.634424923658371	2.868122839927673	inf
-2.634424923658371	2.9271515512466424	inf
-2.634424923658371	2.9861802625656124	inf
-2.573675662279129	-2.85766215801239	inf
-2.573675662279129	-2.7986334466934206	inf
-2.573675662279129	-2.7396047353744506	inf
-2.573675662279129	-2.680576024055481	inf
-2.573675662279129	-2.621547312736511	inf
-2.573675662279129	-2.5625186014175414	inf
-2.573675662279129	-2.503489890098572	inf
-2.573675662279129	-2.4444611787796022	inf
-2.573675662279129	-2.3854324674606326	inf
-2.573675662279129	-2.3264037561416626	inf
-2.573675662279129	-2.2673750448226926	inf
-2.573675662279129	-2.208346333503723	inf
-2.573675662279129	-2.1493176221847534	inf
-2.573675662279129	-2.090288910865784	inf
-2.573675662279129	-2.0312601995468142	inf
-2.573675662279129	-1.9722314882278442	inf
-2.573675662279129	-1.9132027769088746	inf
-2.573675662279129	-1.8541740655899048	inf
-2.573675662279129	-1.795145354270935	inf
-2.573675662279129	-1.7361166429519654	inf
-2.573675662279129	-1.6770879316329959	inf
-2.573675662279129	-1.6180592203140258	inf
-2.573675662279129	-1.5590305089950562	inf
-2.573675662279129	-1.5000017976760867	inf
-2.573675662279129	-1.4409730863571166	inf
-2.573675662279129	-1.381944375038147	inf
-2.573675662279129	-1.3229156637191775	inf
-2.573675662279129	-1.2638869524002074	inf
-2.573675662279129	-1.2048582410812378	inf
-2.573675662279129	-1.1458295297622683	inf
-2.573675662279129	-1.0868008184432985	10.124178929243545
-2.573675662279129	-1.0277721071243286	9.362038877196646
-2.573675662279129	-0.968743395805359	9.091769070741638
-2.573675662279129	-0.9097146844863891	7.930171260780962
-2.573675662279129	-0.8506859731674195	7.624639948522609
-2.573675662279129	-0.7916572618484499	7.32453535607227
-2.573675662279129	-0.7326285505294801	6.824777395406518
-2.573675662279129	-0.6735998392105103	6.226931574720623
-2.573675662279129	-0.6145711278915407	5.96065131588236
-2.573675662279129	-0.5555424165725711	5.959829292181191
-2.573675662279129	-0.4965137052536013	5.452884341425293
-2.573675662279129	-0.43748499393463147	5.268003711734493
-2.573675662279129	-0.3784562826156619	5.072036324880709
-2.573675662279129	-0.3194275712966921	5.073431932287467
-2.573675662279129	-0.2603988599777223	5.0213362079200285
-2.573675662279129	-0.2013701486587527	4.96376242719301
-2.573675662279129	-0.14234143733978288	5.0853729777634635
-2.573675662279129	-0.08331272602081308	5.163585999183982
-2.573675662279129	-0.024284014701843493	6.674178076981451
-2.573675662279129	0.034744696617126314	7.1094961482392955
-2.573675662279129	0.09377340793609612	7.372613539724084
-2.573675662279129	0.1528021192550657	7.220681670202471
-2.573675662279129	0.2118308305740355	7.80112781453941
-2.573675662279129	0.2708595418930053	6.69465067372576
-2.573675662279129	0.3298882532119749	7.790771023515275
-2.573675662279129	0.3889169645309447	inf
-2.573675662279129	0.4479456758499145	inf
-2.573675662279129	0.5069743871688841	7.793170244924403
-2.573675662279129	0.5660030984878537	7.746508538619804
-2.573675662279129	0.6250318098068235	inf
-2.573675662279129	0.6840605211257933	inf
-2.573675662279129	0.7430892324447629	inf
-2.573675662279129	0.8021179437637327	inf
-2.573675662279129	0.8611466550827025	7.6004799612492
-2.573675662279129	0.9201753664016721	inf
-2.573675662279129	0.9792040777206419	inf
-2.573675662279129	1.0382327890396117	inf
-2.573675662279129	1.0972615003585815	inf
-2.573675662279129	1.1562902116775513	inf
-2.573675662279129	1.215318922996521	inf
-2.573675662279129	1.2743476343154905	inf
-2.573675662279129	1.33337634563446	inf
-2.573675662279129	1.3924050569534296	inf
-2.573675662279129	1.4514337682723997	inf
-2.573675662279129	1.5104624795913697	inf
-2.573675662279129	1.5694911909103393	inf
-2.573675662279129	1.6285199022293089	inf
-2.573675662279129	1.6875486135482785	inf
-2.573675662279129	1.746577324867248	inf
-2.573675662279129	1.8056060361862176	inf
-2.573675662279129	1.8646347475051877	inf
-2.573675662279129	1.9236634588241577	inf
-2.573675662279129	1.9826921701431273	inf
-2.573675662279129	2.041720881462097	inf
-2.573675662279129	2.1007495927810664	inf
-2.573675662279129	2.159778304100036	inf
-2.573675662279129	2.218807015419006	inf
-2.573675662279129	2.277835726737976	inf
-2.573675662279129	2.3368644380569457	inf
-2.573675662279129	2.3958931493759152	inf
-2.573675662279129	2.454921860694885	inf
-2.573675662279129	2.5139505720138544	inf
-2.573675662279129	2.5729792833328244	inf
-2.573675662279129	2.6320079946517945	inf
-2.573675662279129	2.691036705970764	inf
-2.573675662279129	2.7500654172897336	inf
-2.573675662279129	2.8090941286087032	inf
-2.573675662279129	2.868122839927673	inf
-2.573675662279129	2.9271515512466424	inf
-2.573675662279129	2.9861802625656124	inf
-2.512926400899887	-2.85766215801239	inf
-2.512926400899887	-2.7986334466934206	inf
-2.512926400899887	-2.7396047353744506	inf
-2.512926400899887	-2.680576024055481	inf
-2.512926400899887	-2.621547312736511	inf
-2.512926400899887	-2.5625186014175414	inf
-2.512926400899887	-2.503489890098572	inf
-2.512926400899887	-2.4444611787796022	inf
-2.512926400899887	-2.3854324674606326	inf
-2.512926400899887	-2.3264037561416626	inf
-2.512926400899887	-2.2673750448226926	inf
-2.512926400899887	-2.208346333503723	inf
-2.512926400899887	-2.1493176221847534	inf
-2.512926400899887	-2.090288910865784	inf
-2.512926400899887	-2.0312601995468142	inf
-2.512926400899887	-1.9722314882278442	inf
-2.512926400899887	-1.9132027769088746	inf
-2.512926400899887	-1.8541740655899048	inf
-2.512926400899887	-1.795145354270935	inf
-2.512926400899887	-1.7361166429519654	inf
-2.512926400899887	-1.6770879316329959	inf
-2.512926400899887	-1.6180592203140258	inf
-2.512926400899887	-1.5590305089950562	inf
-2.512926400899887	-1.5000017976760867	inf
-2.512926400899887	-1.4409730863571166	inf
-2.512926400899887	-1.381944375038147	inf
-2.512926400899887	-1.3229156637191775	inf
-2.512926400899887	-1.2638869524002074	inf
-2.512926400899887	-1.2048582410812378	10.420432430886368
-2.512926400899887	-1.1458295297622683	10.420432430886368
-2.512926400899887	-1.0868008184432985	9.727285250326421
-2.512926400899887	-1.0277721071243286	9.321820142218257
-2.512926400899887	-0.968743395805359	8.666873361281311
-2.512926400899887	-0.9097146844863891	8.480306058580329
-2.512926400899887	-0.8506859731674195	8.222476949278228
-2.512926400899887	-0.7916572618484499	7.847783499836818
-2.512926400899887	-0.7326285505294801	7.112443674636597
-2.512926400899887	-0.6735998392105103	6.652487435383079
-2.512926400899887	-0.6145711278915407	6.297724360811039
-2.512926400899887	-0.5555424165725711	6.102496112304725
-2.512926400899887	-0.4965137052536013	5.713402799568816
-2.512926400899887	-0.43748499393463147	5.233475808534398
-2.512926400899887	-0.3784562826156619	4.900348284752545
-2.512926400899887	-0.3194275712966921	4.974989300485386
-2.512926400899887	-0.2603988599777223	4.657691489980443
-2.512926400899887	-0.2013701486587527	4.272401158667786
-2.512926400899887	-0.14234143733978288	4.457993043075853
-2.512926400899887	-0.08331272602081308	4.918108388314891
-2.512926400899887	-0.024284014701843493	5.46526775810407
-2.512926400899887	0.034744696617126314	6.181669070217198
-2.512926400899887	0.09377340793609612	7.195938438074994
-2.512926400899887	0.1528021192550657	7.7129038880617005
-2.512926400899887	0.2118308305740355	7.113903774839586
-2.512926400899887	0.2708595418930053	7.8358579309571015
-2.512926400899887	0.3298882532119749	7.806796968670887
-2.512926400899887	0.3889169645309447	7.8715709028937075
-2.512926400899887	0.4479456758499145	7.812331401075819
-2.512926400899887	0.5069743871688841	inf
-2.512926400899887	0.5660030984878537	inf
-2.512926400899887	0.6250318098068235	inf
-2.512926400899887	0.6840605211257933	inf
-2.512926400899887	0.7430892324447629	inf
-2.512926400899887	0.8021179437637327	7.786821857209765
-2.512926400899887	0.8611466550827025	inf
-2.512926400899887	0.9201753664016721	inf
-2.512926400899887	0.9792040777206419	inf
-2.512926400899887	1.0382327890396117	inf
-2.512926400899887	1.0972615003585815	inf
-2.512926400899887	1.1562902116775513	inf
-2.512926400899887	1.215318922996521	inf
-2.512926400899887	1.2743476343154905	inf
-2.512926400899887	1.33337634563446	inf
-2.512926400899887	1.3924050569534296	inf
-2.512926400899887	1.4514337682723997	inf
-2.512926400899887	1.5104624795913697	inf
-2.512926400899887	1.5694911909103393	inf
-2.512926400899887	1.6285199022293089	inf
-2.512926400899887	1.6875486135482785	inf
-2.512926400899887	1.746577324867248	inf
-2.512926400899887	1.8056060361862176	inf
-2.512926400899887	1.8646347475051877	inf
-2.512926400899887	1.9236634588241577	inf
-2.512926400899887	1.9826921701431273	inf
-2.512926400899887	2.041720881462097	inf
-2.512926400899887	2.1007495927810664	inf
-2.512926400899887	2.159778304100036	inf
-2.512926400899887	2.218807015419006	inf
-2.512926400899887	2.277835726737976	inf
-2.512926400899887	2.3368644380569457	inf
-2.512926400899887	2.3958931493759152	inf
-2.512926400899887	2.454921860694885	inf
-2.512926400899887	2.5139505720138544	inf
-2.512926400899887	2.5729792833328244	inf
-2.512926400899887	2.6320079946517945	inf
-2.512926400899887	2.691036705970764	inf
-2.512926400899887	2.7500654172897336	inf
-2.512926400899887	2.8090941286087032	inf
-2.512926400899887	2.868122839927673	inf
-2.512926400899887	2.9271515512466424	inf
-2.512926400899887	2.9861802625656124	inf
-2.452177139520645	-2.85766215801239	inf
-2.452177139520645	-2.7986334466934206	inf
-2.452177139520645	-2.7396047353744506	inf
-2.452177139520645	-2.680576024055481	inf
-2.452177139520645	-2.621547312736511	inf
-2.452177139520645	-2.5625186014175414	inf
-2.452177139520645	-2.503489890098572	inf
-2.452177139520645	-2.4444611787796022	inf
-2.452177139520645	-2.3854324674606326	inf
-2.452177139520645	-2.3264037561416626	inf
-2.452177139520645	-2.2673750448226926	inf
-2.452177139520645	-2.208346333503723	inf
-2.452177139520645	-2.1493176221847534	inf
-2.452177139520645	-2.090288910865784	inf
-2.452177139520645	-2.0312601995468142	inf
-2.452177139520645	-1.9722314882278442	inf
-2.452177139520645	-1.9132027769088746	inf
-2.452177139520645	-1.8541740655899048	inf
-2.452177139520645	-1.795145354270935	inf
-2.452177139520645	-1.7361166429519654	inf
-2.452177139520645	-1.6770879316329959	inf
-2.452177139520645	-1.6180592203140258	inf
-2.452177139520645	-1.5590305089950562	inf
-2.452177139520645	-1.5000017976760867	inf
-2.452177139520645	-1.4409730863571166	inf
-2.452177139520645	-1.381944375038147	inf
-2.452177139520645	-1.3229156637191775	inf
-2.452177139520645	-1.2638869524002074	inf
-2.452177139520645	-1.2048582410812378	10.014967322778201
-2.452177139520645	-1.1458295297622683	10.420432430886368
-2.452177139520645	-1.0868008184432985	9.167669462391
-2.452177139520645	-1.0277721071243286	8.810994518452265
-2.452177139520645	-0.968743395805359	8.223207853550146
-2.452177139520645	-0.9097146844863891	8.658776507161114
-2.452177139520645	-0.8506859731674195	8.748570045175008
-2.452177139520645	-0.7916572618484499	8.009556273084442
-2.452177139520645	-0.7326285505294801	7.459099486310804
-2.452177139520645	-0.6735998392105103	7.0433537440700915
-2.452177139520645	-0.6145711278915407	6.881176594072614
-2.452177139520645	-0.5555424165725711	5.513782781706353
-2.452177139520645	-0.4965137052536013	5.585969751631096
-2.452177139520645	-0.43748499393463147	5.196689795326944
-2.452177139520645	-0.3784562826156619	4.957759725163547
-2.452177139520645	-0.3194275712966921	4.740197946922712
-2.452177139520645	-0.2603988599777223	4.25288877701749
-2.452177139520645	-0.2013701486587527	4.168251837986213
-2.452177139520645	-0.14234143733978288	4.311772369474922
-2.452177139520645	-0.08331272602081308	4.5471455905650915
-2.452177139520645	-0.024284014701843493	5.039776716138559
-2.452177139520645	0.034744696617126314	5.435636603051944
-2.452177139520645	0.09377340793609612	5.525271435977662
-2.452177139520645	0.1528021192550657	6.549670367517051
-2.452177139520645	0.2118308305740355	6.682568786034136
-2.452177139520645	0.2708595418930053	6.160562275181525
-2.452177139520645	0.3298882532119749	7.103176935661602
-2.452177139520645	0.3889169645309447	6.6237326616432535
-2.452177139520645	0.4479456758499145	7.812331401075819
-2.452177139520645	0.5069743871688841	7.8715709028937075
-2.452177139520645	0.5660030984878537	inf
-2.452177139520645	0.6250318098068235	7.795991704573582
-2.452177139520645	0.6840605211257933	inf
-2.452177139520645	0.7430892324447629	inf
-2.452177139520645	0.8021179437637327	inf
-2.452177139520645	0.8611466550827025	inf
-2.452177139520645	0.9201753664016721	inf
-2.452177139520645	0.9792040777206419	inf
-2.452177139520645	1.0382327890396117	inf
-2.452177139520645	1.0972615003585815	inf
-2.452177139520645	1.1562902116775513	7.80112781453941
-2.452177139520645	1.215318922996521	inf
-2.452177139520645	1.2743476343154905	inf
-2.452177139520645	1.33337634563446	inf
-2.452177139520645	1.3924050569534296	inf
-2.452177139520645	1.4514337682723997	inf
-2.452177139520645	1.5104624795913697	inf
-2.452177139520645	1.5694911909103393	inf
-2.452177139520645	1.6285199022293089	inf
-2.452177139520645	1.6875486135482785	inf
-2.452177139520645	1.746577324867248	inf
-2.452177139520645	1.8056060361862176	inf
-2.452177139520645	1.8646347475051877	inf
-2.452177139520645	1.9236634588241577	inf
-2.452177139520645	1.9826921701431273	inf
-2.452177139520645	2.041720881462097	inf
-2.452177139520645	2.1007495927810664	inf
-2.452177139520645	2.159778304100036	inf
-2.452177139520645	2.218807015419006	inf
-2.452177139520645	2.277835726737976	inf
-2.452177139520645	2.3368644380569457	inf
-2.452177139520645	2.3958931493759152	inf
-2.452177139520645	2.454921860694885	inf
-2.452177139520645	2.5139505720138544	inf
-2.452177139520645	2.5729792833328244	inf
-2.452177139520645	2.6320079946517945	inf
-2.452177139520645	2.691036705970764	inf
-2.452177139520645	2.7500654172897336	inf
-2.452177139520645	2.8090941286087032	inf
-2.452177139520645	2.868122839927673	inf
-2.452177139520645	2.9271515512466424	inf
-2.452177139520645	2.9861802625656124	inf
-2.3914278781414033	-2.85766215801239	inf
-2.3914278781414033	-2.7986334466934206	inf
-2.3914278781414033	-2.7396047353744506	inf
-2.3914278781414033	-2.680576024055481	inf
-2.3914278781414033	-2.621547312736511	inf
-2.3914278781414033	-2.5625186014175414	inf
-2.3914278781414033	-2.503489890098572	inf
-2.3914278781414033	-2.4444611787796022	inf
-2.3914278781414033	-2.3854324674606326	inf
-2.3914278781414033	-2.3264037561416626	inf
-2.3914278781414033	-2.2673750448226926	inf
-2.3914278781414033	-2.208346333503723	inf
-2.3914278781414033	-2.1493176221847534	inf
-2.3914278781414033	-2.090288910865784	inf
-2.3914278781414033	-2.0312601995468142	inf
-2.3914278781414033	-1.9722314882278442	inf
-2.3914278781414033	-1.9132027769088746	inf
-2.3914278781414033	-1.8541740655899048	inf
-2.3914278781414033	-1.795145354270935	inf
-2.3914278781414033	-1.7361166429519654	inf
-2.3914278781414033	-1.6770879316329959	inf
-2.3914278781414033	-1.6180592203140258	inf
-2.3914278781414033	-1.5590305089950562	inf
-2.3914278781414033	-1.5000017976760867	inf
-2.3914278781414033	-1.4409730863571166	inf
-2.3914278781414033	-1.381944375038147	inf
-2.3914278781414033	-1.3229156637191775	inf
-2.3914278781414033	-1.2638869524002074	10.420432430886368
-2.3914278781414033	-1.2048582410812378	9.504141699012212
-2.3914278781414033	-1.1458295297622683	10.014967322778201
-2.3914278781414033	-1.0868008184432985	10.420432430886368
-2.3914278781414033	-1.0277721071243286	8.62867296165831
-2.3914278781414033	-0.968743395805359	9.034138069766477
-2.3914278781414033	-0.9097146844863891	8.58596368057841
-2.3914278781414033	-0.8506859731674195	8.714449636623709
-2.3914278781414033	-0.7916572618484499	7.941248078505125
-2.3914278781414033	-0.7326285505294801	8.232937810943927
-2.3914278781414033	-0.6735998392105103	6.922098462781068
-2.3914278781414033	-0.6145711278915407	6.29923832886045
-2.3914278781414033	-0.5555424165725711	5.733357859892114
-2.3914278781414033	-0.4965137052536013	5.787804797474068
-2.3914278781414033	-0.43748499393463147	5.236216138463409
-2.3914278781414033	-0.3784562826156619	4.7718509694190425
-2.3914278781414033	-0.3194275712966921	4.631515112909567
-2.3914278781414033	-0.2603988599777223	4.192316027350782
-2.3914278781414033	-0.2013701486587527	4.09768290918898
-2.3914278781414033	-0.14234143733978288	4.07750087483656
-2.3914278781414033	-0.08331272602081308	4.5352127706455425
-2.3914278781414033	-0.024284014701843493	4.4265201969512775
-2.3914278781414033	0.034744696617126314	4.878880229889089
-2.3914278781414033	0.09377340793609612	5.665320284250222
-2.3914278781414033	0.1528021192550657	5.593399596117897
-2.3914278781414033	0.2118308305740355	5.963994257866767
-2.3914278781414033	0.2708595418930053	6.793663956348097
-2.3914278781414033	0.3298882532119749	9.209199298736838
-2.3914278781414033	0.3889169645309447	inf
-2.3914278781414033	0.4479456758499145	inf
-2.3914278781414033	0.5069743871688841	9.127433282238734
-2.3914278781414033	0.5660030984878537	inf
-2.3914278781414033	0.6250318098068235	inf
-2.3914278781414033	0.6840605211257933	inf
-2.3914278781414033	0.7430892324447629	inf
-2.3914278781414033	0.8021179437637327	inf
-2.3914278781414033	0.8611466550827025	inf
-2.3914278781414033	0.9201753664016721	inf
-2.3914278781414033	0.9792040777206419	9.295049120159877
-2.3914278781414033	1.0382327890396117	inf
-2.3914278781414033	1.0972615003585815	inf
-2.3914278781414033	1.1562902116775513	inf
-2.3914278781414033	1.215318922996521	inf
-2.3914278781414033	1.2743476343154905	inf
-2.3914278781414033	1.33337634563446	inf
-2.3914278781414033	1.3924050569534296	inf
-2.3914278781414033	1.4514337682723997	inf
-2.3914278781414033	1.5104624795913697	inf
-2.3914278781414033	1.5694911909103393	inf
-2.3914278781414033	1.6285199022293089	inf
-2.3914278781414033	1.6875486135482785	inf
-2.3914278781414033	1.746577324867248	inf
-2.3914278781414033	1.8056060361862176	inf
-2.3914278781414033	1.8646347475051877	inf
-2.3914278781414033	1.9236634588241577	inf
-2.3914278781414033	1.9826921701431273	inf
-2.3914278781414033	2.041720881462097	inf
-2.3914278781414033	2.1007495927810664	inf
-2.3914278781414033	2.159778304100036	inf
-2.3914278781414033	2.218807015419006	inf
-2.3914278781414033	2.277835726737976	inf
-2.3914278781414033	2.3368644380569457	inf
-2.3914278781414033	2.3958931493759152	inf
-2.3914278781414033	2.454921860694885	inf
-2.3914278781414033	2.5139505720138544	inf
-2.3914278781414033	2.5729792833328244	inf
-2.3914278781414033	2.6320079946517945	inf
-2.3914278781414033	2.691036705970764	inf
-2.3914278781414033	2.7500654172897336	inf
-2.3914278781414033	2.8090941286087032	inf
-2.3914278781414033	2.868122839927673	inf
-2.3914278781414033	2.9271515512466424	inf
-2.3914278781414033	2.9861802625656124	inf
-2.330678616762161	-2.85766215801239	inf
-2.330678616762161	-2.7986334466934206	inf
-2.330678616762161	-2.7396047353744506	inf
-2.330678616762161	-2.680576024055481	inf
-2.330678616762161	-2.621547312736511	inf
-2.330678616762161	-2.5625186014175414	inf
-2.330678616762161	-2.503489890098572	inf
-2.330678616762161	-2.4444611787796022	inf
-2.330678616762161	-2.3854324674606326	inf
-2.330678616762161	-2.3264037561416626	inf
-2.330678616762161	-2.2673750448226926	inf
-2.330678616762161	-2.208346333503723	inf
-2.330678616762161	-2.1493176221847534	inf
-2.330678616762161	-2.090288910865784	inf
-2.330678616762161	-2.0312601995468142	inf
-2.330678616762161	-1.9722314882278442	inf
-2.330678616762161	-1.9132027769088746	inf
-2.330678616762161	-1.8541740655899048	10.323675832275995
-2.330678616762161	-1.795145354270935	inf
-2.330678616762161	-1.7361166429519654	10.308173402467986
-2.330678616762161	-1.6770879316329959	inf
-2.330678616762161	-1.6180592203140258	10.308173402467986
-2.330678616762161	-1.5590305089950562	inf
-2.330678616762161	-1.5000017976760867	inf
-2.330678616762161	-1.4409730863571166	10.308173402467986
-2.330678616762161	-1.381944375038147	inf
-2.330678616762161	-1.3229156637191775	11.113579611446312
-2.330678616762161	-1.2638869524002074	10.420432430886368
-2.330678616762161	-1.2048582410812378	9.727285250326421
-2.330678616762161	-1.1458295297622683	9.727285250326421
-2.330678616762161	-1.0868008184432985	10.420432430886368
-2.330678616762161	-1.0277721071243286	10.014967322778201
-2.330678616762161	-0.968743395805359	9.05275827300342
-2.330678616762161	-0.9097146844863891	7.79316757834138
-2.330678616762161	-0.8506859731674195	8.273653558435004
-2.330678616762161	-0.7916572618484499	7.521685837471497
-2.330678616762161	-0.7326285505294801	6.9446528818923445
-2.330678616762161	-0.6735998392105103	7.582832485609921
-2.330678616762161	-0.6145711278915407	6.173958207959687
-2.330678616762161	-0.5555424165725711	5.9951721393602275
-2.330678616762161	-0.4965137052536013	5.817846032957234
-2.330678616762161	-0.43748499393463147	5.533582584112321
-2.330678616762161	-0.3784562826156619	5.21321596922991
-2.330678616762161	-0.3194275712966921	4.5267070178694455
-2.330678616762161	-0.2603988599777223	4.3125988907567825
-2.330678616762161	-0.2013701486587527	4.1982006585048195
-2.330678616762161	-0.14234143733978288	4.2496070159926225
-2.330678616762161	-0.08331272602081308	4.289302808909025
-2.330678616762161	-0.024284014701843493	4.320639320499509
-2.330678616762161	0.034744696617126314	4.55539355468184
-2.330678616762161	0.09377340793609612	4.877084106072737
-2.330678616762161	0.1528021192550657	5.46047216842451
-2.330678616762161	0.2118308305740355	6.3759859546806235
-2.330678616762161	0.2708595418930053	7.000079262805074
-2.330678616762161	0.3298882532119749	9.209199298736838
-2.330678616762161	0.3889169645309447	6.694437731655415
-2.330678616762161	0.4479456758499145	7.084280150677519
-2.330678616762161	0.5069743871688841	inf
-2.330678616762161	0.5660030984878537	inf
-2.330678616762161	0.6250318098068235	inf
-2.330678616762161	0.6840605211257933	inf
-2.330678616762161	0.7430892324447629	7.812331401075819
-2.330678616762161	0.8021179437637327	inf
-2.330678616762161	0.8611466550827025	inf
-2.330678616762161	0.9201753664016721	7.821127055323662
-2.330678616762161	0.9792040777206419	inf
-2.330678616762161	1.0382327890396117	inf
-2.330678616762161	1.0972615003585815	inf
-2.330678616762161	1.1562902116775513	inf
-2.330678616762161	1.215318922996521	inf
-2.330678616762161	1.2743476343154905	inf
-2.330678616762161	1.33337634563446	inf
-2.330678616762161	1.3924050569534296	inf
-2.330678616762161	1.4514337682723997	inf
-2.330678616762161	1.5104624795913697	inf
-2.330678616762161	1.5694911909103393	inf
-2.330678616762161	1.6285199022293089	inf
-2.330678616762161	1.6875486135482785	inf
-2.330678616762161	1.746577324867248	inf
-2.330678616762161	1.8056060361862176	inf
-2.330678616762161	1.8646347475051877	inf
-2.330678616762161	1.9236634588241577	inf
-2.330678616762161	1.9826921701431273	inf
-2.330678616762161	2.041720881462097	inf
-2.330678616762161	2.1007495927810664	inf
-2.330678616762161	2.159778304100036	inf
-2.330678616762161	2.218807015419006	inf
-2.330678616762161	2.277835726737976	inf
-2.330678616762161	2.3368644380569457	inf
-2.330678616762161	2.3958931493759152	inf
-2.330678616762161	2.454921860694885	inf
-2.330678616762161	2.5139505720138544	inf
-2.330678616762161	2.5729792833328244	inf
-2.330678616762161	2.6320079946517945	inf
-2.330678616762161	2.691036705970764	inf
-2.330678616762161	2.7500654172897336	inf
-2.330678616762161	2.8090941286087032	inf
-2.330678616762161	2.868122839927673	inf
-2.330678616762161	2.9271515512466424	inf
-2.330678616762161	2.9861802625656124	inf
-2.2699293553829194	-2.85766215801239	inf
-2.2699293553829194	-2.7986334466934206	inf
-2.2699293553829194	-2.7396047353744506	inf
-2.2699293553829194	-2.680576024055481	inf
-2.2699293553829194	-2.621547312736511	inf
-2.2699293553829194	-2.5625186014175414	inf
-2.2699293553829194	-2.503489890098572	inf
-2.2699293553829194	-2.4444611787796022	inf
-2.2699293553829194	-2.3854324674606326	inf
-2.2699293553829194	-2.3264037561416626	inf
-2.2699293553829194	-2.2673750448226926	inf
-2.2699293553829194	-2.208346333503723	inf
-2.2699293553829194	-2.1493176221847534	inf
-2.2699293553829194	-2.090288910865784	inf
-2.2699293553829194	-2.0312601995468142	10.288386940047502
-2.2699293553829194	-1.9722314882278442	inf
-2.2699293553829194	-1.9132027769088746	10.323675832275995
-2.2699293553829194	-1.8541740655899048	inf
-2.2699293553829194	-1.795145354270935	9.225063543607888
-2.2699293553829194	-1.7361166429519654	inf
-2.2699293553829194	-1.6770879316329959	9.209561113799875
-2.2699293553829194	-1.6180592203140258	9.615026221908039
-2.2699293553829194	-1.5590305089950562	9.615026221908039
-2.2699293553829194	-1.5000017976760867	inf
-2.2699293553829194	-1.4409730863571166	10.308173402467986
-2.2699293553829194	-1.381944375038147	inf
-2.2699293553829194	-1.3229156637191775	9.165984883578886
-2.2699293553829194	-1.2638869524002074	10.420432430886368
-2.2699293553829194	-1.2048582410812378	11.113579611446312
-2.2699293553829194	-1.1458295297622683	9.727285250326421
-2.2699293553829194	-1.0868008184432985	9.727285250326421
-2.2699293553829194	-1.0277721071243286	9.764878957704845
-2.2699293553829194	-0.968743395805359	8.273653558435004
-2.2699293553829194	-0.9097146844863891	7.985971485983222
-2.2699293553829194	-0.8506859731674195	7.985971485983222
-2.2699293553829194	-0.7916572618484499	6.908819198375739
-2.2699293553829194	-0.7326285505294801	7.515469890079527
-2.2699293553829194	-0.6735998392105103	6.8805095170343575
-2.2699293553829194	-0.6145711278915407	6.856175995674824
-2.2699293553829194	-0.5555424165725711	6.55028546888694
-2.2699293553829194	-0.4965137052536013	6.102448731600318
-2.2699293553829194	-0.43748499393463147	5.428639294992004
-2.2699293553829194	-0.3784562826156619	4.83700947883021
-2.2699293553829194	-0.3194275712966921	4.606690804828577
-2.2699293553829194	-0.2603988599777223	4.531162614923917
-2.2699293553829194	-0.2013701486587527	4.344998395638478
-2.2699293553829194	-0.14234143733978288	4.1362646534915415
-2.2699293553829194	-0.08331272602081308	3.943312022265883
-2.2699293553829194	-0.024284014701843493	4.4405829781750645
-2.2699293553829194	0.034744696617126314	4.4145910513847175
-2.2699293553829194	0.09377340793609612	4.564923564354937
-2.2699293553829194	0.1528021192550657	5.043525573410247
-2.2699293553829194	0.2118308305740355	5.227604248202495
-2.2699293553829194	0.2708595418930053	6.40218108442076
-2.2699293553829194	0.3298882532119749	6.597233843674647
-2.2699293553829194	0.3889169645309447	6.548273039163054
-2.2699293553829194	0.4479456758499145	6.702346547167521
-2.2699293553829194	0.5069743871688841	6.607801551882878
-2.2699293553829194	0.5660030984878537	7.109557749404096
-2.2699293553829194	0.6250318098068235	inf
-2.2699293553829194	0.6840605211257933	7.2620000866166174
-2.2699293553829194	0.7430892324447629	inf
-2.2699293553829194	0.8021179437637327	inf
-2.2699293553829194	0.8611466550827025	inf
-2.2699293553829194	0.9201753664016721	inf
-2.2699293553829194	0.9792040777206419	inf
-2.2699293553829194	1.0382327890396117	inf
-2.2699293553829194	1.0972615003585815	inf
-2.2699293553829194	1.1562902116775513	9.460553239129169
-2.2699293553829194	1.215318922996521	inf
-2.2699293553829194	1.2743476343154905	inf
-2.2699293553829194	1.33337634563446	inf
-2.2699293553829194	1.3924050569534296	inf
-2.2699293553829194	1.4514337682723997	inf
-2.2699293553829194	1.5104624795913697	7.817156247964236
-2.2699293553829194	1.5694911909103393	inf
-2.2699293553829194	1.6285199022293089	inf
-2.2699293553829194	1.6875486135482785	inf
-2.2699293553829194	1.746577324867248	inf
-2.2699293553829194	1.8056060361862176	inf
-2.2699293553829194	1.8646347475051877	inf
-2.2699293553829194	1.9236634588241577	inf
-2.2699293553829194	1.9826921701431273	inf
-2.2699293553829194	2.041720881462097	inf
-2.2699293553829194	2.1007495927810664	inf
-2.2699293553829194	2.159778304100036	inf
-2.2699293553829194	2.218807015419006	inf
-2.2699293553829194	2.277835726737976	inf
-2.2699293553829194	2.3368644380569457	inf
-2.2699293553829194	2.3958931493759152	inf
-2.2699293553829194	2.454921860694885	inf
-2.2699293553829194	2.5139505720138544	inf
-2.2699293553829194	2.5729792833328244	inf
-2.2699293553829194	2.6320079946517945	inf
-2.2699293553829194	2.691036705970764	inf
-2.2699293553829194	2.7500654172897336	inf
-2.2699293553829194	2.8090941286087032	inf
-2.2699293553829194	2.868122839927673	inf
-2.2699293553829194	2.9271515512466424	inf
-2.2699293553829194	2.9861802625656124	inf
-2.209180094003677	-2.85766215801239	inf
-2.209180094003677	-2.7986334466934206	inf
-2.209180094003677	-2.7396047353744506	inf
-2.209180094003677	-2.680576024055481	inf
-2.209180094003677	-2.621547312736511	inf
-2.209180094003677	-2.5625186014175414	inf
-2.209180094003677	-2.503489890098572	inf
-2.209180094003677	-2.4444611787796022	inf
-2.209180094003677	-2.3854324674606326	inf
-2.209180094003677	-2.3264037561416626	inf
-2.209180094003677	-2.2673750448226926	inf
-2.209180094003677	-2.208346333503723	inf
-2.209180094003677	-2.1493176221847534	inf
-2.209180094003677	-2.090288910865784	inf
-2.209180094003677	-2.0312601995468142	9.595239759487555
-2.209180094003677	-1.9722314882278442	8.367555432965592
-2.209180094003677	-1.9132027769088746	8.126451254939777
-2.209180094003677	-1.8541740655899048	8.377765683220684
-2.209180094003677	-1.795145354270935	7.925780559477626
-2.209180094003677	-1.7361166429519654	9.214701933760832
-2.209180094003677	-1.6770879316329959	8.364463226677618
-2.209180094003677	-1.6180592203140258	8.698735490033883
-2.209180094003677	-1.5590305089950562	9.615026221908039
-2.209180094003677	-1.5000017976760867	10.308173402467986
-2.209180094003677	-1.4409730863571166	10.308173402467986
-2.209180094003677	-1.381944375038147	9.85913206413883
-2.209180094003677	-1.3229156637191775	8.760519775470723
-2.209180094003677	-1.2638869524002074	8.915044560979151
-2.209180094003677	-1.2048582410812378	10.420432430886368
-2.209180094003677	-1.1458295297622683	10.014967322778201
-2.209180094003677	-1.0868008184432985	11.113579611446312
-2.209180094003677	-1.0277721071243286	9.372265847103112
-2.209180094003677	-0.968743395805359	8.273653558435004
-2.209180094003677	-0.9097146844863891	8.273653558435004
-2.209180094003677	-0.8506859731674195	8.966800738994948
-2.209180094003677	-0.7916572618484499	7.320196750333861
-2.209180094003677	-0.7326285505294801	7.176644312307986
-2.209180094003677	-0.6735998392105103	7.515469890079527
-2.209180094003677	-0.6145711278915407	7.620830405737352
-2.209180094003677	-0.5555424165725711	6.78213281777263
-2.209180094003677	-0.4965137052536013	5.825518938785739
-2.209180094003677	-0.43748499393463147	5.344537061002252
-2.209180094003677	-0.3784562826156619	5.084212951767932
-2.209180094003677	-0.3194275712966921	5.111981700247697
-2.209180094003677	-0.2603988599777223	4.3881413714675555
-2.209180094003677	-0.2013701486587527	4.348237097148833
-2.209180094003677	-0.14234143733978288	4.3300368509431
-2.209180094003677	-0.08331272602081308	4.08482768897668
-2.209180094003677	-0.024284014701843493	4.253051713610788
-2.209180094003677	0.034744696617126314	4.106356195907021
-2.209180094003677	0.09377340793609612	4.4461880670209135
-2.209180094003677	0.1528021192550657	4.861927020533854
-2.209180094003677	0.2118308305740355	5.146299686289589
-2.209180094003677	0.2708595418930053	5.608124737556049
-2.209180094003677	0.3298882532119749	6.14175461733037
-2.209180094003677	0.3889169645309447	7.7550638021703024
-2.209180094003677	0.4479456758499145	6.987759046176113
-2.209180094003677	0.5069743871688841	inf
-2.209180094003677	0.5660030984878537	inf
-2.209180094003677	0.6250318098068235	7.8358579309571015
-2.209180094003677	0.6840605211257933	7.102405277960345
-2.209180094003677	0.7430892324447629	7.011582990305535
-2.209180094003677	0.8021179437637327	7.797475767580768
-2.209180094003677	0.8611466550827025	inf
-2.209180094003677	0.9201753664016721	7.806796968670887
-2.209180094003677	0.9792040777206419	7.113184243571426
-2.209180094003677	1.0382327890396117	inf
-2.209180094003677	1.0972615003585815	inf
-2.209180094003677	1.1562902116775513	inf
-2.209180094003677	1.215318922996521	inf
-2.209180094003677	1.2743476343154905	inf
-2.209180094003677	1.33337634563446	inf
-2.209180094003677	1.3924050569534296	inf
-2.209180094003677	1.4514337682723997	inf
-2.209180094003677	1.5104624795913697	inf
-2.209180094003677	1.5694911909103393	inf
-2.209180094003677	1.6285199022293089	7.83738358913621
-2.209180094003677	1.6875486135482785	inf
-2.209180094003677	1.746577324867248	inf
-2.209180094003677	1.8056060361862176	inf
-2.209180094003677	1.8646347475051877	inf
-2.209180094003677	1.9236634588241577	inf
-2.209180094003677	1.9826921701431273	inf
-2.209180094003677	2.041720881462097	inf
-2.209180094003677	2.1007495927810664	inf
-2.209180094003677	2.159778304100036	inf
-2.209180094003677	2.218807015419006	inf
-2.209180094003677	2.277835726737976	inf
-2.209180094003677	2.3368644380569457	inf
-2.209180094003677	2.3958931493759152	inf
-2.209180094003677	2.454921860694885	inf
-2.209180094003677	2.5139505720138544	inf
-2.209180094003677	2.5729792833328244	inf
-2.209180094003677	2.6320079946517945	inf
-2.209180094003677	2.691036705970764	inf
-2.209180094003677	2.7500654172897336	inf
-2.209180094003677	2.8090941286087032	inf
-2.209180094003677	2.868122839927673	inf
-2.209180094003677	2.9271515512466424	inf
-2.209180094003677	2.9861802625656124	inf
-2.1484308326244355	-2.85766215801239	inf
-2.1484308326244355	-2.7986334466934206	inf
-2.1484308326244355	-2.7396047353744506	inf
-2.1484308326244355	-2.680576024055481	9.132335174608532
-2.1484308326244355	-2.621547312736511	inf
-2.1484308326244355	-2.5625186014175414	8.433053756835534
-2.1484308326244355	-2.503489890098572	9.126200937395481
-2.1484308326244355	-2.4444611787796022	inf
-2.1484308326244355	-2.3854324674606326	9.126200937395481
-2.1484308326244355	-2.3264037561416626	9.126200937395481
-2.1484308326244355	-2.2673750448226926	9.126200937395481
-2.1484308326244355	-2.208346333503723	inf
-2.1484308326244355	-2.1493176221847534	10.288386940047502
-2.1484308326244355	-2.090288910865784	9.595239759487555
-2.1484308326244355	-2.0312601995468142	9.595239759487555
-2.1484308326244355	-1.9722314882278442	8.208945398367664
-2.1484308326244355	-1.9132027769088746	8.003290638004707
-2.1484308326244355	-1.8541740655899048	7.379236853109556
-2.1484308326244355	-1.795145354270935	7.75872647481446
-2.1484308326244355	-1.7361166429519654	7.373497433514136
-2.1484308326244355	-1.6770879316329959	8.228731860788148
-2.1484308326244355	-1.6180592203140258	8.36226325341267
-2.1484308326244355	-1.5590305089950562	8.516413933239928
-2.1484308326244355	-1.5000017976760867	9.209561113799875
-2.1484308326244355	-1.4409730863571166	inf
-2.1484308326244355	-1.381944375038147	inf
-2.1484308326244355	-1.3229156637191775	9.85913206413883
-2.1484308326244355	-1.2638869524002074	9.165984883578886
-2.1484308326244355	-1.2048582410812378	9.608191741539095
-2.1484308326244355	-1.1458295297622683	9.03266390817872
-2.1484308326244355	-1.0868008184432985	10.065413027663059
-2.1484308326244355	-1.0277721071243286	9.372265847103112
-2.1484308326244355	-0.968743395805359	8.966800738994948
-2.1484308326244355	-0.9097146844863891	8.679118666543168
-2.1484308326244355	-0.8506859731674195	8.966800738994948
-2.1484308326244355	-0.7916572618484499	7.227625249635387
-2.1484308326244355	-0.7326285505294801	7.338494479143518
-2.1484308326244355	-0.6735998392105103	6.643766662924107
-2.1484308326244355	-0.6145711278915407	7.348247699903095
-2.1484308326244355	-0.5555424165725711	6.339116508060113
-2.1484308326244355	-0.4965137052536013	5.660130011492359
-2.1484308326244355	-0.43748499393463147	5.191865244493537
-2.1484308326244355	-0.3784562826156619	5.651172670930385
-2.1484308326244355	-0.3194275712966921	5.153463702731087
-2.1484308326244355	-0.2603988599777223	4.783137445695897
-2.1484308326244355	-0.2013701486587527	4.447586004686323
-2.1484308326244355	-0.14234143733978288	4.634845290059917
-2.1484308326244355	-0.08331272602081308	4.306340131058209
-2.1484308326244355	-0.024284014701843493	4.233137391972007
-2.1484308326244355	0.034744696617126314	4.397932051987339
-2.1484308326244355	0.09377340793609612	4.67997171287579
-2.1484308326244355	0.1528021192550657	4.6156193554746165
-2.1484308326244355	0.2118308305740355	5.312583666303824
-2.1484308326244355	0.2708595418930053	5.700514196296756
-2.1484308326244355	0.3298882532119749	6.840940799223254
-2.1484308326244355	0.3889169645309447	6.513767035213003
-2.1484308326244355	0.4479456758499145	6.368124961649669
-2.1484308326244355	0.5069743871688841	7.806796968670887
-2.1484308326244355	0.5660030984878537	6.662956138613789
-2.1484308326244355	0.6250318098068235	7.8715709028937075
-2.1484308326244355	0.6840605211257933	7.922658770559253
-2.1484308326244355	0.7430892324447629	7.066334222184765
-2.1484308326244355	0.8021179437637327	inf
-2.1484308326244355	0.8611466550827025	7.754275580702942
-2.1484308326244355	0.9201753664016721	inf
-2.1484308326244355	0.9792040777206419	7.922658770559253
-2.1484308326244355	1.0382327890396117	inf
-2.1484308326244355	1.0972615003585815	inf
-2.1484308326244355	1.1562902116775513	inf
-2.1484308326244355	1.215318922996521	inf
-2.1484308326244355	1.2743476343154905	inf
-2.1484308326244355	1.33337634563446	inf
-2.1484308326244355	1.3924050569534296	7.604047970843124
-2.1484308326244355	1.4514337682723997	inf
-2.1484308326244355	1.5104624795913697	inf
-2.1484308326244355	1.5694911909103393	inf
-2.1484308326244355	1.6285199022293089	inf
-2.1484308326244355	1.6875486135482785	inf
-2.1484308326244355	1.746577324867248	inf
-2.1484308326244355	1.8056060361862176	7.797475767580768
-2.1484308326244355	1.8646347475051877	inf
-2.1484308326244355	1.9236634588241577	inf
-2.1484308326244355	1.9826921701431273	inf
-2.1484308326244355	2.041720881462097	inf
-2.1484308326244355	2.1007495927810664	inf
-2.1484308326244355	2.159778304100036	inf
-2.1484308326244355	2.218807015419006	inf
-2.1484308326244355	2.277835726737976	inf
-2.1484308326244355	2.3368644380569457	inf
-2.1484308326244355	2.3958931493759152	inf
-2.1484308326244355	2.454921860694885	inf
-2.1484308326244355	2.5139505720138544	inf
-2.1484308326244355	2.5729792833328244	inf
-2.1484308326244355	2.6320079946517945	inf
-2.1484308326244355	2.691036705970764	inf
-2.1484308326244355	2.7500654172897336	inf
-2.1484308326244355	2.8090941286087032	inf
-2.1484308326244355	2.868122839927673	inf
-2.1484308326244355	2.9271515512466424	inf
[truncated: 8,001 more rows]
