# Supplementary material for: Peering inside the black box by learning the relevance of many-body functions in neural network potentials
Source: Nat Commun. 2025 Nov 10;16:9898. doi: 10.1038/s41467-025-65863-0 (PMC12603069; doi:10.1038/s41467-025-65863-0)
Supplement: Supplementary file 16 — Source Data Fig 4 [file 41467_2025_65863_MOESM16_ESM.zip › fig_4_ntl9_FES/ntl9_TICA_FES_cg_painn.csv]

TIC1	TIC2	FE
-3.381635258793831	-2.7095855379104616	inf
-3.381635258793831	-2.652426810264587	inf
-3.381635258793831	-2.5952680826187136	inf
-3.381635258793831	-2.538109354972839	inf
-3.381635258793831	-2.4809506273269655	inf
-3.381635258793831	-2.423791899681091	inf
-3.381635258793831	-2.3666331720352174	inf
-3.381635258793831	-2.309474444389343	inf
-3.381635258793831	-2.2523157167434693	inf
-3.381635258793831	-2.1951569890975953	inf
-3.381635258793831	-2.1379982614517212	inf
-3.381635258793831	-2.080839533805847	inf
-3.381635258793831	-2.023680806159973	inf
-3.381635258793831	-1.966522078514099	inf
-3.381635258793831	-1.9093633508682253	inf
-3.381635258793831	-1.8522046232223512	inf
-3.381635258793831	-1.7950458955764772	inf
-3.381635258793831	-1.7378871679306032	inf
-3.381635258793831	-1.6807284402847291	inf
-3.381635258793831	-1.623569712638855	inf
-3.381635258793831	-1.566410984992981	inf
-3.381635258793831	-1.509252257347107	inf
-3.381635258793831	-1.452093529701233	inf
-3.381635258793831	-1.394934802055359	inf
-3.381635258793831	-1.3377760744094849	inf
-3.381635258793831	-1.2806173467636108	inf
-3.381635258793831	-1.223458619117737	inf
-3.381635258793831	-1.166299891471863	inf
-3.381635258793831	-1.109141163825989	inf
-3.381635258793831	-1.0519824361801149	inf
-3.381635258793831	-0.9948237085342408	inf
-3.381635258793831	-0.9376649808883668	inf
-3.381635258793831	-0.8805062532424928	inf
-3.381635258793831	-0.8233475255966187	inf
-3.381635258793831	-0.7661887979507448	inf
-3.381635258793831	-0.7090300703048709	inf
-3.381635258793831	-0.6518713426589968	inf
-3.381635258793831	-0.5947126150131228	inf
-3.381635258793831	-0.5375538873672487	inf
-3.381635258793831	-0.4803951597213747	inf
-3.381635258793831	-0.42323643207550066	inf
-3.381635258793831	-0.3660777044296266	inf
-3.381635258793831	-0.3089189767837526	inf
-3.381635258793831	-0.25176024913787853	inf
-3.381635258793831	-0.1946015214920045	inf
-3.381635258793831	-0.13744279384613045	inf
-3.381635258793831	-0.08028406620025641	inf
-3.381635258793831	-0.02312533855438237	inf
-3.381635258793831	0.03403338909149167	inf
-3.381635258793831	0.09119211673736571	inf
-3.381635258793831	0.14835084438323975	10.137808404440463
-3.381635258793831	0.2055095720291138	10.137808404440463
-3.381635258793831	0.26266829967498784	inf
-3.381635258793831	0.31982702732086166	9.44466122388052
-3.381635258793831	0.3769857549667355	8.751514043320572
-3.381635258793831	0.4341444826126095	9.44466122388052
-3.381635258793831	0.49130321025848356	9.039196115772352
-3.381635258793831	0.5484619379043576	inf
-3.381635258793831	0.6056206655502316	10.137808404440463
-3.381635258793831	0.6627793931961057	inf
-3.381635258793831	0.7199381208419797	inf
-3.381635258793831	0.7770968484878538	inf
-3.381635258793831	0.8342555761337278	inf
-3.381635258793831	0.8914143037796018	inf
-3.381635258793831	0.9485730314254759	inf
-3.381635258793831	1.00573175907135	inf
-3.381635258793831	1.062890486717224	inf
-3.381635258793831	1.120049214363098	inf
-3.381635258793831	1.177207942008972	inf
-3.381635258793831	1.2343666696548459	inf
-3.381635258793831	1.29152539730072	inf
-3.381635258793831	1.348684124946594	inf
-3.381635258793831	1.405842852592468	inf
-3.381635258793831	1.463001580238342	inf
-3.381635258793831	1.520160307884216	inf
-3.381635258793831	1.5773190355300901	inf
-3.381635258793831	1.6344777631759642	inf
-3.381635258793831	1.6916364908218382	inf
-3.381635258793831	1.7487952184677122	inf
-3.381635258793831	1.8059539461135863	inf
-3.381635258793831	1.8631126737594603	inf
-3.381635258793831	1.9202714014053344	inf
-3.381635258793831	1.9774301290512084	inf
-3.381635258793831	2.0345888566970824	inf
-3.381635258793831	2.0917475843429565	inf
-3.381635258793831	2.1489063119888305	inf
-3.381635258793831	2.206065039634704	inf
-3.381635258793831	2.263223767280578	inf
-3.381635258793831	2.320382494926452	inf
-3.381635258793831	2.3775412225723263	inf
-3.381635258793831	2.4346999502182003	inf
-3.381635258793831	2.4918586778640743	inf
-3.381635258793831	2.5490174055099484	inf
-3.381635258793831	2.6061761331558224	inf
-3.381635258793831	2.6633348608016965	inf
-3.381635258793831	2.7204935884475705	inf
-3.381635258793831	2.7776523160934445	inf
-3.381635258793831	2.8348110437393186	inf
-3.381635258793831	2.8919697713851926	inf
-3.381635258793831	2.9491284990310667	inf
-3.3358890718221668	-2.7095855379104616	inf
-3.3358890718221668	-2.652426810264587	inf
-3.3358890718221668	-2.5952680826187136	inf
-3.3358890718221668	-2.538109354972839	inf
-3.3358890718221668	-2.4809506273269655	inf
-3.3358890718221668	-2.423791899681091	inf
-3.3358890718221668	-2.3666331720352174	inf
-3.3358890718221668	-2.309474444389343	inf
-3.3358890718221668	-2.2523157167434693	inf
-3.3358890718221668	-2.1951569890975953	inf
-3.3358890718221668	-2.1379982614517212	inf
-3.3358890718221668	-2.080839533805847	inf
-3.3358890718221668	-2.023680806159973	inf
-3.3358890718221668	-1.966522078514099	inf
-3.3358890718221668	-1.9093633508682253	inf
-3.3358890718221668	-1.8522046232223512	inf
-3.3358890718221668	-1.7950458955764772	inf
-3.3358890718221668	-1.7378871679306032	inf
-3.3358890718221668	-1.6807284402847291	inf
-3.3358890718221668	-1.623569712638855	inf
-3.3358890718221668	-1.566410984992981	inf
-3.3358890718221668	-1.509252257347107	inf
-3.3358890718221668	-1.452093529701233	inf
-3.3358890718221668	-1.394934802055359	inf
-3.3358890718221668	-1.3377760744094849	inf
-3.3358890718221668	-1.2806173467636108	inf
-3.3358890718221668	-1.223458619117737	inf
-3.3358890718221668	-1.166299891471863	inf
-3.3358890718221668	-1.109141163825989	inf
-3.3358890718221668	-1.0519824361801149	inf
-3.3358890718221668	-0.9948237085342408	inf
-3.3358890718221668	-0.9376649808883668	inf
-3.3358890718221668	-0.8805062532424928	inf
-3.3358890718221668	-0.8233475255966187	inf
-3.3358890718221668	-0.7661887979507448	inf
-3.3358890718221668	-0.7090300703048709	inf
-3.3358890718221668	-0.6518713426589968	inf
-3.3358890718221668	-0.5947126150131228	inf
-3.3358890718221668	-0.5375538873672487	inf
-3.3358890718221668	-0.4803951597213747	inf
-3.3358890718221668	-0.42323643207550066	inf
-3.3358890718221668	-0.3660777044296266	inf
-3.3358890718221668	-0.3089189767837526	inf
-3.3358890718221668	-0.25176024913787853	inf
-3.3358890718221668	-0.1946015214920045	inf
-3.3358890718221668	-0.13744279384613045	inf
-3.3358890718221668	-0.08028406620025641	inf
-3.3358890718221668	-0.02312533855438237	inf
-3.3358890718221668	0.03403338909149167	inf
-3.3358890718221668	0.09119211673736571	9.44466122388052
-3.3358890718221668	0.14835084438323975	inf
-3.3358890718221668	0.2055095720291138	9.039196115772352
-3.3358890718221668	0.26266829967498784	9.44466122388052
-3.3358890718221668	0.31982702732086166	8.346048935212409
-3.3358890718221668	0.3769857549667355	7.835223311446417
-3.3358890718221668	0.4341444826126095	7.652901754652462
-3.3358890718221668	0.49130321025848356	8.191898255385151
-3.3358890718221668	0.5484619379043576	9.039196115772352
-3.3358890718221668	0.6056206655502316	inf
-3.3358890718221668	0.6627793931961057	inf
-3.3358890718221668	0.7199381208419797	10.137808404440463
-3.3358890718221668	0.7770968484878538	inf
-3.3358890718221668	0.8342555761337278	inf
-3.3358890718221668	0.8914143037796018	inf
-3.3358890718221668	0.9485730314254759	inf
-3.3358890718221668	1.00573175907135	inf
-3.3358890718221668	1.062890486717224	inf
-3.3358890718221668	1.120049214363098	inf
-3.3358890718221668	1.177207942008972	inf
-3.3358890718221668	1.2343666696548459	inf
-3.3358890718221668	1.29152539730072	inf
-3.3358890718221668	1.348684124946594	inf
-3.3358890718221668	1.405842852592468	inf
-3.3358890718221668	1.463001580238342	inf
-3.3358890718221668	1.520160307884216	inf
-3.3358890718221668	1.5773190355300901	inf
-3.3358890718221668	1.6344777631759642	inf
-3.3358890718221668	1.6916364908218382	inf
-3.3358890718221668	1.7487952184677122	inf
-3.3358890718221668	1.8059539461135863	inf
-3.3358890718221668	1.8631126737594603	inf
-3.3358890718221668	1.9202714014053344	inf
-3.3358890718221668	1.9774301290512084	inf
-3.3358890718221668	2.0345888566970824	inf
-3.3358890718221668	2.0917475843429565	inf
-3.3358890718221668	2.1489063119888305	inf
-3.3358890718221668	2.206065039634704	inf
-3.3358890718221668	2.263223767280578	inf
-3.3358890718221668	2.320382494926452	inf
-3.3358890718221668	2.3775412225723263	inf
-3.3358890718221668	2.4346999502182003	inf
-3.3358890718221668	2.4918586778640743	inf
-3.3358890718221668	2.5490174055099484	inf
-3.3358890718221668	2.6061761331558224	inf
-3.3358890718221668	2.6633348608016965	inf
-3.3358890718221668	2.7204935884475705	inf
-3.3358890718221668	2.7776523160934445	inf
-3.3358890718221668	2.8348110437393186	inf
-3.3358890718221668	2.8919697713851926	inf
-3.3358890718221668	2.9491284990310667	inf
-3.290142884850502	-2.7095855379104616	inf
-3.290142884850502	-2.652426810264587	inf
-3.290142884850502	-2.5952680826187136	inf
-3.290142884850502	-2.538109354972839	inf
-3.290142884850502	-2.4809506273269655	inf
-3.290142884850502	-2.423791899681091	inf
-3.290142884850502	-2.3666331720352174	inf
-3.290142884850502	-2.309474444389343	inf
-3.290142884850502	-2.2523157167434693	inf
-3.290142884850502	-2.1951569890975953	inf
-3.290142884850502	-2.1379982614517212	inf
-3.290142884850502	-2.080839533805847	inf
-3.290142884850502	-2.023680806159973	inf
-3.290142884850502	-1.966522078514099	inf
-3.290142884850502	-1.9093633508682253	inf
-3.290142884850502	-1.8522046232223512	inf
-3.290142884850502	-1.7950458955764772	inf
-3.290142884850502	-1.7378871679306032	inf
-3.290142884850502	-1.6807284402847291	inf
-3.290142884850502	-1.623569712638855	inf
-3.290142884850502	-1.566410984992981	inf
-3.290142884850502	-1.509252257347107	inf
-3.290142884850502	-1.452093529701233	inf
-3.290142884850502	-1.394934802055359	inf
-3.290142884850502	-1.3377760744094849	inf
-3.290142884850502	-1.2806173467636108	inf
-3.290142884850502	-1.223458619117737	inf
-3.290142884850502	-1.166299891471863	inf
-3.290142884850502	-1.109141163825989	inf
-3.290142884850502	-1.0519824361801149	inf
-3.290142884850502	-0.9948237085342408	inf
-3.290142884850502	-0.9376649808883668	inf
-3.290142884850502	-0.8805062532424928	inf
-3.290142884850502	-0.8233475255966187	inf
-3.290142884850502	-0.7661887979507448	inf
-3.290142884850502	-0.7090300703048709	inf
-3.290142884850502	-0.6518713426589968	inf
-3.290142884850502	-0.5947126150131228	inf
-3.290142884850502	-0.5375538873672487	inf
-3.290142884850502	-0.4803951597213747	inf
-3.290142884850502	-0.42323643207550066	inf
-3.290142884850502	-0.3660777044296266	inf
-3.290142884850502	-0.3089189767837526	10.137808404440463
-3.290142884850502	-0.25176024913787853	inf
-3.290142884850502	-0.1946015214920045	inf
-3.290142884850502	-0.13744279384613045	10.137808404440463
-3.290142884850502	-0.08028406620025641	10.137808404440463
-3.290142884850502	-0.02312533855438237	9.44466122388052
-3.290142884850502	0.03403338909149167	9.44466122388052
-3.290142884850502	0.09119211673736571	8.751514043320572
-3.290142884850502	0.14835084438323975	8.528370492006363
-3.290142884850502	0.2055095720291138	7.739913131642093
-3.290142884850502	0.26266829967498784	6.500222244714078
-3.290142884850502	0.31982702732086166	6.703821199955317
-3.290142884850502	0.3769857549667355	6.448928950326526
-3.290142884850502	0.4341444826126095	6.474246758310817
-3.290142884850502	0.49130321025848356	6.736611022778308
-3.290142884850502	0.5484619379043576	7.498751074825205
-3.290142884850502	0.6056206655502316	8.528370492006363
-3.290142884850502	0.6627793931961057	10.137808404440463
-3.290142884850502	0.7199381208419797	10.137808404440463
-3.290142884850502	0.7770968484878538	inf
-3.290142884850502	0.8342555761337278	inf
-3.290142884850502	0.8914143037796018	inf
-3.290142884850502	0.9485730314254759	inf
-3.290142884850502	1.00573175907135	inf
-3.290142884850502	1.062890486717224	inf
-3.290142884850502	1.120049214363098	inf
-3.290142884850502	1.177207942008972	inf
-3.290142884850502	1.2343666696548459	inf
-3.290142884850502	1.29152539730072	inf
-3.290142884850502	1.348684124946594	inf
-3.290142884850502	1.405842852592468	inf
-3.290142884850502	1.463001580238342	inf
-3.290142884850502	1.520160307884216	inf
-3.290142884850502	1.5773190355300901	inf
-3.290142884850502	1.6344777631759642	inf
-3.290142884850502	1.6916364908218382	inf
-3.290142884850502	1.7487952184677122	inf
-3.290142884850502	1.8059539461135863	inf
-3.290142884850502	1.8631126737594603	inf
-3.290142884850502	1.9202714014053344	inf
-3.290142884850502	1.9774301290512084	inf
-3.290142884850502	2.0345888566970824	inf
-3.290142884850502	2.0917475843429565	inf
-3.290142884850502	2.1489063119888305	inf
-3.290142884850502	2.206065039634704	inf
-3.290142884850502	2.263223767280578	inf
-3.290142884850502	2.320382494926452	inf
-3.290142884850502	2.3775412225723263	inf
-3.290142884850502	2.4346999502182003	inf
-3.290142884850502	2.4918586778640743	inf
-3.290142884850502	2.5490174055099484	inf
-3.290142884850502	2.6061761331558224	inf
-3.290142884850502	2.6633348608016965	inf
-3.290142884850502	2.7204935884475705	inf
-3.290142884850502	2.7776523160934445	inf
-3.290142884850502	2.8348110437393186	inf
-3.290142884850502	2.8919697713851926	inf
-3.290142884850502	2.9491284990310667	inf
-3.2443966978788374	-2.7095855379104616	inf
-3.2443966978788374	-2.652426810264587	inf
-3.2443966978788374	-2.5952680826187136	inf
-3.2443966978788374	-2.538109354972839	inf
-3.2443966978788374	-2.4809506273269655	inf
-3.2443966978788374	-2.423791899681091	inf
-3.2443966978788374	-2.3666331720352174	inf
-3.2443966978788374	-2.309474444389343	inf
-3.2443966978788374	-2.2523157167434693	inf
-3.2443966978788374	-2.1951569890975953	inf
-3.2443966978788374	-2.1379982614517212	inf
-3.2443966978788374	-2.080839533805847	inf
-3.2443966978788374	-2.023680806159973	inf
-3.2443966978788374	-1.966522078514099	inf
-3.2443966978788374	-1.9093633508682253	inf
-3.2443966978788374	-1.8522046232223512	inf
-3.2443966978788374	-1.7950458955764772	inf
-3.2443966978788374	-1.7378871679306032	inf
-3.2443966978788374	-1.6807284402847291	inf
-3.2443966978788374	-1.623569712638855	inf
-3.2443966978788374	-1.566410984992981	inf
-3.2443966978788374	-1.509252257347107	inf
-3.2443966978788374	-1.452093529701233	inf
-3.2443966978788374	-1.394934802055359	inf
-3.2443966978788374	-1.3377760744094849	inf
-3.2443966978788374	-1.2806173467636108	inf
-3.2443966978788374	-1.223458619117737	inf
-3.2443966978788374	-1.166299891471863	inf
-3.2443966978788374	-1.109141163825989	inf
-3.2443966978788374	-1.0519824361801149	inf
-3.2443966978788374	-0.9948237085342408	inf
-3.2443966978788374	-0.9376649808883668	inf
-3.2443966978788374	-0.8805062532424928	inf
-3.2443966978788374	-0.8233475255966187	inf
-3.2443966978788374	-0.7661887979507448	inf
-3.2443966978788374	-0.7090300703048709	inf
-3.2443966978788374	-0.6518713426589968	inf
-3.2443966978788374	-0.5947126150131228	inf
-3.2443966978788374	-0.5375538873672487	inf
-3.2443966978788374	-0.4803951597213747	inf
-3.2443966978788374	-0.42323643207550066	inf
-3.2443966978788374	-0.3660777044296266	inf
-3.2443966978788374	-0.3089189767837526	10.137808404440463
-3.2443966978788374	-0.25176024913787853	10.137808404440463
-3.2443966978788374	-0.1946015214920045	10.137808404440463
-3.2443966978788374	-0.13744279384613045	inf
-3.2443966978788374	-0.08028406620025641	9.039196115772352
-3.2443966978788374	-0.02312533855438237	8.058366862760629
-3.2443966978788374	0.03403338909149167	8.191898255385151
-3.2443966978788374	0.09119211673736571	7.652901754652462
-3.2443966978788374	0.14835084438323975	6.918932579572263
-3.2443966978788374	0.2055095720291138	6.186564685859037
-3.2443966978788374	0.26266829967498784	5.660471589962257
-3.2443966978788374	0.31982702732086166	5.350316661658417
-3.2443966978788374	0.3769857549667355	5.317526838835426
-3.2443966978788374	0.4341444826126095	5.174963774180555
-3.2443966978788374	0.49130321025848356	5.718967796643866
-3.2443966978788374	0.5484619379043576	6.3536187705222025
-3.2443966978788374	0.6056206655502316	7.572859046978926
-3.2443966978788374	0.6627793931961057	8.751514043320572
-3.2443966978788374	0.7199381208419797	inf
-3.2443966978788374	0.7770968484878538	inf
-3.2443966978788374	0.8342555761337278	inf
-3.2443966978788374	0.8914143037796018	inf
-3.2443966978788374	0.9485730314254759	inf
-3.2443966978788374	1.00573175907135	inf
-3.2443966978788374	1.062890486717224	inf
-3.2443966978788374	1.120049214363098	inf
-3.2443966978788374	1.177207942008972	inf
-3.2443966978788374	1.2343666696548459	inf
-3.2443966978788374	1.29152539730072	inf
-3.2443966978788374	1.348684124946594	inf
-3.2443966978788374	1.405842852592468	inf
-3.2443966978788374	1.463001580238342	inf
-3.2443966978788374	1.520160307884216	inf
-3.2443966978788374	1.5773190355300901	inf
-3.2443966978788374	1.6344777631759642	inf
-3.2443966978788374	1.6916364908218382	inf
-3.2443966978788374	1.7487952184677122	inf
-3.2443966978788374	1.8059539461135863	inf
-3.2443966978788374	1.8631126737594603	inf
-3.2443966978788374	1.9202714014053344	inf
-3.2443966978788374	1.9774301290512084	inf
-3.2443966978788374	2.0345888566970824	inf
-3.2443966978788374	2.0917475843429565	inf
-3.2443966978788374	2.1489063119888305	inf
-3.2443966978788374	2.206065039634704	inf
-3.2443966978788374	2.263223767280578	inf
-3.2443966978788374	2.320382494926452	inf
-3.2443966978788374	2.3775412225723263	inf
-3.2443966978788374	2.4346999502182003	inf
-3.2443966978788374	2.4918586778640743	inf
-3.2443966978788374	2.5490174055099484	inf
-3.2443966978788374	2.6061761331558224	inf
-3.2443966978788374	2.6633348608016965	inf
-3.2443966978788374	2.7204935884475705	inf
-3.2443966978788374	2.7776523160934445	inf
-3.2443966978788374	2.8348110437393186	inf
-3.2443966978788374	2.8919697713851926	inf
-3.2443966978788374	2.9491284990310667	inf
-3.1986505109071732	-2.7095855379104616	inf
-3.1986505109071732	-2.652426810264587	inf
-3.1986505109071732	-2.5952680826187136	inf
-3.1986505109071732	-2.538109354972839	inf
-3.1986505109071732	-2.4809506273269655	inf
-3.1986505109071732	-2.423791899681091	inf
-3.1986505109071732	-2.3666331720352174	inf
-3.1986505109071732	-2.309474444389343	inf
-3.1986505109071732	-2.2523157167434693	inf
-3.1986505109071732	-2.1951569890975953	inf
-3.1986505109071732	-2.1379982614517212	inf
-3.1986505109071732	-2.080839533805847	inf
-3.1986505109071732	-2.023680806159973	inf
-3.1986505109071732	-1.966522078514099	inf
-3.1986505109071732	-1.9093633508682253	inf
-3.1986505109071732	-1.8522046232223512	inf
-3.1986505109071732	-1.7950458955764772	inf
-3.1986505109071732	-1.7378871679306032	inf
-3.1986505109071732	-1.6807284402847291	inf
-3.1986505109071732	-1.623569712638855	inf
-3.1986505109071732	-1.566410984992981	inf
-3.1986505109071732	-1.509252257347107	inf
-3.1986505109071732	-1.452093529701233	inf
-3.1986505109071732	-1.394934802055359	inf
-3.1986505109071732	-1.3377760744094849	inf
-3.1986505109071732	-1.2806173467636108	inf
-3.1986505109071732	-1.223458619117737	inf
-3.1986505109071732	-1.166299891471863	inf
-3.1986505109071732	-1.109141163825989	inf
-3.1986505109071732	-1.0519824361801149	inf
-3.1986505109071732	-0.9948237085342408	inf
-3.1986505109071732	-0.9376649808883668	inf
-3.1986505109071732	-0.8805062532424928	inf
-3.1986505109071732	-0.8233475255966187	inf
-3.1986505109071732	-0.7661887979507448	inf
-3.1986505109071732	-0.7090300703048709	inf
-3.1986505109071732	-0.6518713426589968	inf
-3.1986505109071732	-0.5947126150131228	inf
-3.1986505109071732	-0.5375538873672487	inf
-3.1986505109071732	-0.4803951597213747	inf
-3.1986505109071732	-0.42323643207550066	inf
-3.1986505109071732	-0.3660777044296266	inf
-3.1986505109071732	-0.3089189767837526	10.137808404440463
-3.1986505109071732	-0.25176024913787853	10.137808404440463
-3.1986505109071732	-0.1946015214920045	8.751514043320572
-3.1986505109071732	-0.13744279384613045	7.739913131642093
-3.1986505109071732	-0.08028406620025641	7.739913131642093
-3.1986505109071732	-0.02312533855438237	6.8797118664189805
-3.1986505109071732	0.03403338909149167	6.6114478798243015
-3.1986505109071732	0.09119211673736571	6.331145914670144
-3.1986505109071732	0.14835084438323975	5.755781769766581
-3.1986505109071732	0.2055095720291138	5.133862098495004
-3.1986505109071732	0.26266829967498784	4.757911050900003
-3.1986505109071732	0.31982702732086166	4.450833048100644
-3.1986505109071732	0.3769857549667355	4.323677872615398
-3.1986505109071732	0.4341444826126095	4.573287997117769
-3.1986505109071732	0.49130321025848356	4.950422598599709
-3.1986505109071732	0.5484619379043576	5.660471589962257
-3.1986505109071732	0.6056206655502316	6.500222244714078
-3.1986505109071732	0.6627793931961057	7.572859046978926
-3.1986505109071732	0.7199381208419797	9.44466122388052
-3.1986505109071732	0.7770968484878538	9.44466122388052
-3.1986505109071732	0.8342555761337278	inf
-3.1986505109071732	0.8914143037796018	inf
-3.1986505109071732	0.9485730314254759	inf
-3.1986505109071732	1.00573175907135	inf
-3.1986505109071732	1.062890486717224	inf
-3.1986505109071732	1.120049214363098	inf
-3.1986505109071732	1.177207942008972	inf
-3.1986505109071732	1.2343666696548459	inf
-3.1986505109071732	1.29152539730072	inf
-3.1986505109071732	1.348684124946594	inf
-3.1986505109071732	1.405842852592468	inf
-3.1986505109071732	1.463001580238342	inf
-3.1986505109071732	1.520160307884216	inf
-3.1986505109071732	1.5773190355300901	inf
-3.1986505109071732	1.6344777631759642	inf
-3.1986505109071732	1.6916364908218382	inf
-3.1986505109071732	1.7487952184677122	inf
-3.1986505109071732	1.8059539461135863	inf
-3.1986505109071732	1.8631126737594603	inf
-3.1986505109071732	1.9202714014053344	inf
-3.1986505109071732	1.9774301290512084	inf
-3.1986505109071732	2.0345888566970824	inf
-3.1986505109071732	2.0917475843429565	inf
-3.1986505109071732	2.1489063119888305	inf
-3.1986505109071732	2.206065039634704	inf
-3.1986505109071732	2.263223767280578	inf
-3.1986505109071732	2.320382494926452	inf
-3.1986505109071732	2.3775412225723263	inf
-3.1986505109071732	2.4346999502182003	inf
-3.1986505109071732	2.4918586778640743	inf
-3.1986505109071732	2.5490174055099484	inf
-3.1986505109071732	2.6061761331558224	inf
-3.1986505109071732	2.6633348608016965	inf
-3.1986505109071732	2.7204935884475705	inf
-3.1986505109071732	2.7776523160934445	inf
-3.1986505109071732	2.8348110437393186	inf
-3.1986505109071732	2.8919697713851926	inf
-3.1986505109071732	2.9491284990310667	inf
-3.152904323935509	-2.7095855379104616	inf
-3.152904323935509	-2.652426810264587	inf
-3.152904323935509	-2.5952680826187136	inf
-3.152904323935509	-2.538109354972839	inf
-3.152904323935509	-2.4809506273269655	inf
-3.152904323935509	-2.423791899681091	inf
-3.152904323935509	-2.3666331720352174	inf
-3.152904323935509	-2.309474444389343	inf
-3.152904323935509	-2.2523157167434693	inf
-3.152904323935509	-2.1951569890975953	inf
-3.152904323935509	-2.1379982614517212	inf
-3.152904323935509	-2.080839533805847	inf
-3.152904323935509	-2.023680806159973	inf
-3.152904323935509	-1.966522078514099	inf
-3.152904323935509	-1.9093633508682253	inf
-3.152904323935509	-1.8522046232223512	inf
-3.152904323935509	-1.7950458955764772	inf
-3.152904323935509	-1.7378871679306032	inf
-3.152904323935509	-1.6807284402847291	inf
-3.152904323935509	-1.623569712638855	inf
-3.152904323935509	-1.566410984992981	inf
-3.152904323935509	-1.509252257347107	inf
-3.152904323935509	-1.452093529701233	inf
-3.152904323935509	-1.394934802055359	inf
-3.152904323935509	-1.3377760744094849	inf
-3.152904323935509	-1.2806173467636108	inf
-3.152904323935509	-1.223458619117737	inf
-3.152904323935509	-1.166299891471863	inf
-3.152904323935509	-1.109141163825989	inf
-3.152904323935509	-1.0519824361801149	inf
-3.152904323935509	-0.9948237085342408	inf
-3.152904323935509	-0.9376649808883668	inf
-3.152904323935509	-0.8805062532424928	inf
-3.152904323935509	-0.8233475255966187	inf
-3.152904323935509	-0.7661887979507448	inf
-3.152904323935509	-0.7090300703048709	inf
-3.152904323935509	-0.6518713426589968	inf
-3.152904323935509	-0.5947126150131228	inf
-3.152904323935509	-0.5375538873672487	inf
-3.152904323935509	-0.4803951597213747	inf
-3.152904323935509	-0.42323643207550066	inf
-3.152904323935509	-0.3660777044296266	9.44466122388052
-3.152904323935509	-0.3089189767837526	8.528370492006363
-3.152904323935509	-0.25176024913787853	8.058366862760629
-3.152904323935509	-0.1946015214920045	8.058366862760629
-3.152904323935509	-0.13744279384613045	7.193369425274024
-3.152904323935509	-0.08028406620025641	6.400138786157094
-3.152904323935509	-0.02312533855438237	6.060270960534743
-3.152904323935509	0.03403338909149167	5.933115785049497
-3.152904323935509	0.09119211673736571	5.4464605222113205
-3.152904323935509	0.14835084438323975	5.1139278835941875
-3.152904323935509	0.2055095720291138	4.7261623525854235
-3.152904323935509	0.26266829967498784	4.229725466271533
-3.152904323935509	0.31982702732086166	3.8994837794009554
-3.152904323935509	0.3769857549667355	3.811658931285364
-3.152904323935509	0.4341444826126095	4.008758194379918
-3.152904323935509	0.49130321025848356	4.488834166279257
-3.152904323935509	0.5484619379043576	5.333787359707206
-3.152904323935509	0.6056206655502316	6.331145914670144
-3.152904323935509	0.6627793931961057	7.09328596671704
-3.152904323935509	0.7199381208419797	8.346048935212409
-3.152904323935509	0.7770968484878538	inf
-3.152904323935509	0.8342555761337278	inf
-3.152904323935509	0.8914143037796018	inf
-3.152904323935509	0.9485730314254759	inf
-3.152904323935509	1.00573175907135	inf
-3.152904323935509	1.062890486717224	inf
-3.152904323935509	1.120049214363098	inf
-3.152904323935509	1.177207942008972	inf
-3.152904323935509	1.2343666696548459	inf
-3.152904323935509	1.29152539730072	inf
-3.152904323935509	1.348684124946594	inf
-3.152904323935509	1.405842852592468	inf
-3.152904323935509	1.463001580238342	inf
-3.152904323935509	1.520160307884216	inf
-3.152904323935509	1.5773190355300901	inf
-3.152904323935509	1.6344777631759642	inf
-3.152904323935509	1.6916364908218382	inf
-3.152904323935509	1.7487952184677122	inf
-3.152904323935509	1.8059539461135863	inf
-3.152904323935509	1.8631126737594603	inf
-3.152904323935509	1.9202714014053344	inf
-3.152904323935509	1.9774301290512084	inf
-3.152904323935509	2.0345888566970824	inf
-3.152904323935509	2.0917475843429565	inf
-3.152904323935509	2.1489063119888305	inf
-3.152904323935509	2.206065039634704	inf
-3.152904323935509	2.263223767280578	inf
-3.152904323935509	2.320382494926452	inf
-3.152904323935509	2.3775412225723263	inf
-3.152904323935509	2.4346999502182003	inf
-3.152904323935509	2.4918586778640743	inf
-3.152904323935509	2.5490174055099484	inf
-3.152904323935509	2.6061761331558224	inf
-3.152904323935509	2.6633348608016965	inf
-3.152904323935509	2.7204935884475705	inf
-3.152904323935509	2.7776523160934445	inf
-3.152904323935509	2.8348110437393186	inf
-3.152904323935509	2.8919697713851926	inf
-3.152904323935509	2.9491284990310667	inf
-3.1071581369638444	-2.7095855379104616	inf
-3.1071581369638444	-2.652426810264587	inf
-3.1071581369638444	-2.5952680826187136	inf
-3.1071581369638444	-2.538109354972839	inf
-3.1071581369638444	-2.4809506273269655	inf
-3.1071581369638444	-2.423791899681091	inf
-3.1071581369638444	-2.3666331720352174	inf
-3.1071581369638444	-2.309474444389343	inf
-3.1071581369638444	-2.2523157167434693	inf
-3.1071581369638444	-2.1951569890975953	inf
-3.1071581369638444	-2.1379982614517212	inf
-3.1071581369638444	-2.080839533805847	inf
-3.1071581369638444	-2.023680806159973	inf
-3.1071581369638444	-1.966522078514099	inf
-3.1071581369638444	-1.9093633508682253	inf
-3.1071581369638444	-1.8522046232223512	inf
-3.1071581369638444	-1.7950458955764772	inf
-3.1071581369638444	-1.7378871679306032	inf
-3.1071581369638444	-1.6807284402847291	inf
-3.1071581369638444	-1.623569712638855	inf
-3.1071581369638444	-1.566410984992981	inf
-3.1071581369638444	-1.509252257347107	inf
-3.1071581369638444	-1.452093529701233	inf
-3.1071581369638444	-1.394934802055359	inf
-3.1071581369638444	-1.3377760744094849	inf
-3.1071581369638444	-1.2806173467636108	inf
-3.1071581369638444	-1.223458619117737	inf
-3.1071581369638444	-1.166299891471863	inf
-3.1071581369638444	-1.109141163825989	inf
-3.1071581369638444	-1.0519824361801149	inf
-3.1071581369638444	-0.9948237085342408	inf
-3.1071581369638444	-0.9376649808883668	inf
-3.1071581369638444	-0.8805062532424928	inf
-3.1071581369638444	-0.8233475255966187	inf
-3.1071581369638444	-0.7661887979507448	inf
-3.1071581369638444	-0.7090300703048709	inf
-3.1071581369638444	-0.6518713426589968	inf
-3.1071581369638444	-0.5947126150131228	inf
-3.1071581369638444	-0.5375538873672487	inf
-3.1071581369638444	-0.4803951597213747	10.137808404440463
-3.1071581369638444	-0.42323643207550066	8.528370492006363
-3.1071581369638444	-0.3660777044296266	8.346048935212409
-3.1071581369638444	-0.3089189767837526	8.058366862760629
-3.1071581369638444	-0.25176024913787853	6.918932579572263
-3.1071581369638444	-0.1946015214920045	6.526890491796238
-3.1071581369638444	-0.13744279384613045	5.889313162391104
-3.1071581369638444	-0.08028406620025641	5.903701899843203
-3.1071581369638444	-0.02312533855438237	5.367123779974798
-3.1071581369638444	0.03403338909149167	5.2033344713097724
-3.1071581369638444	0.09119211673736571	4.950422598599709
-3.1071581369638444	0.14835084438323975	4.809932235650883
-3.1071581369638444	0.2055095720291138	4.461054602172182
-3.1071581369638444	0.26266829967498784	3.987205635994184
-3.1071581369638444	0.31982702732086166	3.778234535768086
-3.1071581369638444	0.3769857549667355	3.745891291047861
-3.1071581369638444	0.4341444826126095	3.9598642903898638
-3.1071581369638444	0.49130321025848356	4.521037306773892
-3.1071581369638444	0.5484619379043576	5.056404039456001
-3.1071581369638444	0.6056206655502316	5.847348963292073
-3.1071581369638444	0.6627793931961057	6.959754574092517
-3.1071581369638444	0.7199381208419797	7.739913131642093
-3.1071581369638444	0.7770968484878538	8.346048935212409
-3.1071581369638444	0.8342555761337278	8.191898255385151
-3.1071581369638444	0.8914143037796018	8.191898255385151
-3.1071581369638444	0.9485730314254759	9.44466122388052
-3.1071581369638444	1.00573175907135	inf
-3.1071581369638444	1.062890486717224	inf
-3.1071581369638444	1.120049214363098	inf
-3.1071581369638444	1.177207942008972	inf
-3.1071581369638444	1.2343666696548459	inf
-3.1071581369638444	1.29152539730072	inf
-3.1071581369638444	1.348684124946594	inf
-3.1071581369638444	1.405842852592468	inf
-3.1071581369638444	1.463001580238342	inf
-3.1071581369638444	1.520160307884216	inf
-3.1071581369638444	1.5773190355300901	inf
-3.1071581369638444	1.6344777631759642	inf
-3.1071581369638444	1.6916364908218382	inf
-3.1071581369638444	1.7487952184677122	inf
-3.1071581369638444	1.8059539461135863	inf
-3.1071581369638444	1.8631126737594603	inf
-3.1071581369638444	1.9202714014053344	inf
-3.1071581369638444	1.9774301290512084	inf
-3.1071581369638444	2.0345888566970824	inf
-3.1071581369638444	2.0917475843429565	inf
-3.1071581369638444	2.1489063119888305	inf
-3.1071581369638444	2.206065039634704	inf
-3.1071581369638444	2.263223767280578	inf
-3.1071581369638444	2.320382494926452	inf
-3.1071581369638444	2.3775412225723263	inf
-3.1071581369638444	2.4346999502182003	inf
-3.1071581369638444	2.4918586778640743	inf
-3.1071581369638444	2.5490174055099484	inf
-3.1071581369638444	2.6061761331558224	inf
-3.1071581369638444	2.6633348608016965	inf
-3.1071581369638444	2.7204935884475705	inf
-3.1071581369638444	2.7776523160934445	inf
-3.1071581369638444	2.8348110437393186	inf
-3.1071581369638444	2.8919697713851926	inf
-3.1071581369638444	2.9491284990310667	inf
-3.0614119499921797	-2.7095855379104616	inf
-3.0614119499921797	-2.652426810264587	inf
-3.0614119499921797	-2.5952680826187136	inf
-3.0614119499921797	-2.538109354972839	inf
-3.0614119499921797	-2.4809506273269655	inf
-3.0614119499921797	-2.423791899681091	inf
-3.0614119499921797	-2.3666331720352174	inf
-3.0614119499921797	-2.309474444389343	inf
-3.0614119499921797	-2.2523157167434693	inf
-3.0614119499921797	-2.1951569890975953	inf
-3.0614119499921797	-2.1379982614517212	inf
-3.0614119499921797	-2.080839533805847	inf
-3.0614119499921797	-2.023680806159973	inf
-3.0614119499921797	-1.966522078514099	inf
-3.0614119499921797	-1.9093633508682253	inf
-3.0614119499921797	-1.8522046232223512	inf
-3.0614119499921797	-1.7950458955764772	inf
-3.0614119499921797	-1.7378871679306032	inf
-3.0614119499921797	-1.6807284402847291	inf
-3.0614119499921797	-1.623569712638855	inf
-3.0614119499921797	-1.566410984992981	inf
-3.0614119499921797	-1.509252257347107	inf
-3.0614119499921797	-1.452093529701233	inf
-3.0614119499921797	-1.394934802055359	inf
-3.0614119499921797	-1.3377760744094849	inf
-3.0614119499921797	-1.2806173467636108	inf
-3.0614119499921797	-1.223458619117737	inf
-3.0614119499921797	-1.166299891471863	inf
-3.0614119499921797	-1.109141163825989	inf
-3.0614119499921797	-1.0519824361801149	inf
-3.0614119499921797	-0.9948237085342408	inf
-3.0614119499921797	-0.9376649808883668	inf
-3.0614119499921797	-0.8805062532424928	inf
-3.0614119499921797	-0.8233475255966187	inf
-3.0614119499921797	-0.7661887979507448	inf
-3.0614119499921797	-0.7090300703048709	inf
-3.0614119499921797	-0.6518713426589968	inf
-3.0614119499921797	-0.5947126150131228	inf
-3.0614119499921797	-0.5375538873672487	9.44466122388052
-3.0614119499921797	-0.4803951597213747	9.039196115772352
-3.0614119499921797	-0.42323643207550066	8.528370492006363
-3.0614119499921797	-0.3660777044296266	7.652901754652462
-3.0614119499921797	-0.3089189767837526	7.429758203338253
-3.0614119499921797	-0.25176024913787853	6.6114478798243015
-3.0614119499921797	-0.1946015214920045	6.077365393894044
-3.0614119499921797	-0.13744279384613045	6.130475219207992
-3.0614119499921797	-0.08028406620025641	5.375634469642708
-3.0614119499921797	-0.02312533855438237	5.174963774180555
-3.0614119499921797	0.03403338909149167	5.068904202220232
-3.0614119499921797	0.09119211673736571	4.984516809942684
-3.0614119499921797	0.14835084438323975	4.805089611175094
-3.0614119499921797	0.2055095720291138	4.407708621466889
-3.0614119499921797	0.26266829967498784	4.169100844455097
-3.0614119499921797	0.31982702732086166	3.9536595135029797
-3.0614119499921797	0.3769857549667355	3.872507191702754
-3.0614119499921797	0.4341444826126095	4.161457495142529
-3.0614119499921797	0.49130321025848356	4.612355465308679
-3.0614119499921797	0.5484619379043576	5.0815625990921545
-3.0614119499921797	0.6056206655502316	6.2257853990123175
-3.0614119499921797	0.6627793931961057	6.672072501640737
-3.0614119499921797	0.7199381208419797	7.652901754652462
-3.0614119499921797	0.7770968484878538	7.2474366465442985
-3.0614119499921797	0.8342555761337278	6.841971538436135
-3.0614119499921797	0.8914143037796018	7.193369425274024
-3.0614119499921797	0.9485730314254759	7.572859046978926
-3.0614119499921797	1.00573175907135	8.751514043320572
-3.0614119499921797	1.062890486717224	10.137808404440463
-3.0614119499921797	1.120049214363098	inf
-3.0614119499921797	1.177207942008972	inf
-3.0614119499921797	1.2343666696548459	inf
-3.0614119499921797	1.29152539730072	inf
-3.0614119499921797	1.348684124946594	inf
-3.0614119499921797	1.405842852592468	inf
-3.0614119499921797	1.463001580238342	inf
-3.0614119499921797	1.520160307884216	inf
-3.0614119499921797	1.5773190355300901	inf
-3.0614119499921797	1.6344777631759642	inf
-3.0614119499921797	1.6916364908218382	inf
-3.0614119499921797	1.7487952184677122	inf
-3.0614119499921797	1.8059539461135863	inf
-3.0614119499921797	1.8631126737594603	inf
-3.0614119499921797	1.9202714014053344	inf
-3.0614119499921797	1.9774301290512084	inf
-3.0614119499921797	2.0345888566970824	inf
-3.0614119499921797	2.0917475843429565	inf
-3.0614119499921797	2.1489063119888305	inf
-3.0614119499921797	2.206065039634704	inf
-3.0614119499921797	2.263223767280578	inf
-3.0614119499921797	2.320382494926452	inf
-3.0614119499921797	2.3775412225723263	inf
-3.0614119499921797	2.4346999502182003	inf
-3.0614119499921797	2.4918586778640743	inf
-3.0614119499921797	2.5490174055099484	inf
-3.0614119499921797	2.6061761331558224	inf
-3.0614119499921797	2.6633348608016965	inf
-3.0614119499921797	2.7204935884475705	inf
-3.0614119499921797	2.7776523160934445	inf
-3.0614119499921797	2.8348110437393186	inf
-3.0614119499921797	2.8919697713851926	inf
-3.0614119499921797	2.9491284990310667	inf
-3.0156657630205155	-2.7095855379104616	inf
-3.0156657630205155	-2.652426810264587	inf
-3.0156657630205155	-2.5952680826187136	inf
-3.0156657630205155	-2.538109354972839	inf
-3.0156657630205155	-2.4809506273269655	inf
-3.0156657630205155	-2.423791899681091	inf
-3.0156657630205155	-2.3666331720352174	inf
-3.0156657630205155	-2.309474444389343	inf
-3.0156657630205155	-2.2523157167434693	inf
-3.0156657630205155	-2.1951569890975953	inf
-3.0156657630205155	-2.1379982614517212	inf
-3.0156657630205155	-2.080839533805847	inf
-3.0156657630205155	-2.023680806159973	inf
-3.0156657630205155	-1.966522078514099	inf
-3.0156657630205155	-1.9093633508682253	inf
-3.0156657630205155	-1.8522046232223512	inf
-3.0156657630205155	-1.7950458955764772	inf
-3.0156657630205155	-1.7378871679306032	inf
-3.0156657630205155	-1.6807284402847291	inf
-3.0156657630205155	-1.623569712638855	inf
-3.0156657630205155	-1.566410984992981	inf
-3.0156657630205155	-1.509252257347107	inf
-3.0156657630205155	-1.452093529701233	inf
-3.0156657630205155	-1.394934802055359	inf
-3.0156657630205155	-1.3377760744094849	inf
-3.0156657630205155	-1.2806173467636108	inf
-3.0156657630205155	-1.223458619117737	inf
-3.0156657630205155	-1.166299891471863	inf
-3.0156657630205155	-1.109141163825989	inf
-3.0156657630205155	-1.0519824361801149	inf
-3.0156657630205155	-0.9948237085342408	inf
-3.0156657630205155	-0.9376649808883668	inf
-3.0156657630205155	-0.8805062532424928	inf
-3.0156657630205155	-0.8233475255966187	inf
-3.0156657630205155	-0.7661887979507448	inf
-3.0156657630205155	-0.7090300703048709	10.137808404440463
-3.0156657630205155	-0.6518713426589968	inf
-3.0156657630205155	-0.5947126150131228	10.137808404440463
-3.0156657630205155	-0.5375538873672487	inf
-3.0156657630205155	-0.4803951597213747	9.44466122388052
-3.0156657630205155	-0.42323643207550066	8.346048935212409
-3.0156657630205155	-0.3660777044296266	7.429758203338253
-3.0156657630205155	-0.3089189767837526	6.770512574453989
-3.0156657630205155	-0.25176024913787853	6.736611022778308
-3.0156657630205155	-0.1946015214920045	6.1675164908883415
-3.0156657630205155	-0.13744279384613045	5.552840925769892
-3.0156657630205155	-0.08028406620025641	5.3094946671381615
-3.0156657630205155	-0.02312533855438237	5.24745927621871
-3.0156657630205155	0.03403338909149167	5.107370483048029
-3.0156657630205155	0.09119211673736571	5.107370483048029
-3.0156657630205155	0.14835084438323975	4.839491037892427
-3.0156657630205155	0.2055095720291138	4.721708002236043
-3.0156657630205155	0.26266829967498784	4.48181659362061
-3.0156657630205155	0.31982702732086166	4.3088627868302565
-3.0156657630205155	0.3769857549667355	4.385235765614831
-3.0156657630205155	0.4341444826126095	4.499453735106717
-3.0156657630205155	0.49130321025848356	5.002009967390202
-3.0156657630205155	0.5484619379043576	5.503079416210828
-3.0156657630205155	0.6056206655502316	6.010674019395371
-3.0156657630205155	0.6627793931961057	6.287660802730405
-3.0156657630205155	0.7199381208419797	6.3766082887469
-3.0156657630205155	0.7770968484878538	5.781099577750871
-3.0156657630205155	0.8342555761337278	5.350316661658417
-3.0156657630205155	0.8914143037796018	5.626948897923612
-3.0156657630205155	0.9485730314254759	5.933115785049497
-3.0156657630205155	1.00573175907135	7.193369425274024
-3.0156657630205155	1.062890486717224	8.346048935212409
-3.0156657630205155	1.120049214363098	inf
-3.0156657630205155	1.177207942008972	10.137808404440463
-3.0156657630205155	1.2343666696548459	inf
-3.0156657630205155	1.29152539730072	inf
-3.0156657630205155	1.348684124946594	inf
-3.0156657630205155	1.405842852592468	inf
-3.0156657630205155	1.463001580238342	inf
-3.0156657630205155	1.520160307884216	inf
-3.0156657630205155	1.5773190355300901	inf
-3.0156657630205155	1.6344777631759642	inf
-3.0156657630205155	1.6916364908218382	inf
-3.0156657630205155	1.7487952184677122	inf
-3.0156657630205155	1.8059539461135863	inf
-3.0156657630205155	1.8631126737594603	inf
-3.0156657630205155	1.9202714014053344	inf
-3.0156657630205155	1.9774301290512084	inf
-3.0156657630205155	2.0345888566970824	inf
-3.0156657630205155	2.0917475843429565	inf
-3.0156657630205155	2.1489063119888305	inf
-3.0156657630205155	2.206065039634704	inf
-3.0156657630205155	2.263223767280578	inf
-3.0156657630205155	2.320382494926452	inf
-3.0156657630205155	2.3775412225723263	inf
-3.0156657630205155	2.4346999502182003	inf
-3.0156657630205155	2.4918586778640743	inf
-3.0156657630205155	2.5490174055099484	inf
-3.0156657630205155	2.6061761331558224	inf
-3.0156657630205155	2.6633348608016965	inf
-3.0156657630205155	2.7204935884475705	inf
-3.0156657630205155	2.7776523160934445	inf
-3.0156657630205155	2.8348110437393186	inf
-3.0156657630205155	2.8919697713851926	inf
-3.0156657630205155	2.9491284990310667	inf
-2.9699195760488513	-2.7095855379104616	inf
-2.9699195760488513	-2.652426810264587	inf
-2.9699195760488513	-2.5952680826187136	inf
-2.9699195760488513	-2.538109354972839	inf
-2.9699195760488513	-2.4809506273269655	inf
-2.9699195760488513	-2.423791899681091	inf
-2.9699195760488513	-2.3666331720352174	inf
-2.9699195760488513	-2.309474444389343	inf
-2.9699195760488513	-2.2523157167434693	inf
-2.9699195760488513	-2.1951569890975953	inf
-2.9699195760488513	-2.1379982614517212	inf
-2.9699195760488513	-2.080839533805847	inf
-2.9699195760488513	-2.023680806159973	inf
-2.9699195760488513	-1.966522078514099	inf
-2.9699195760488513	-1.9093633508682253	inf
-2.9699195760488513	-1.8522046232223512	inf
-2.9699195760488513	-1.7950458955764772	inf
-2.9699195760488513	-1.7378871679306032	inf
-2.9699195760488513	-1.6807284402847291	inf
-2.9699195760488513	-1.623569712638855	inf
-2.9699195760488513	-1.566410984992981	inf
-2.9699195760488513	-1.509252257347107	inf
-2.9699195760488513	-1.452093529701233	inf
-2.9699195760488513	-1.394934802055359	inf
-2.9699195760488513	-1.3377760744094849	inf
-2.9699195760488513	-1.2806173467636108	inf
-2.9699195760488513	-1.223458619117737	inf
-2.9699195760488513	-1.166299891471863	inf
-2.9699195760488513	-1.109141163825989	inf
-2.9699195760488513	-1.0519824361801149	inf
-2.9699195760488513	-0.9948237085342408	inf
-2.9699195760488513	-0.9376649808883668	inf
-2.9699195760488513	-0.8805062532424928	inf
-2.9699195760488513	-0.8233475255966187	inf
-2.9699195760488513	-0.7661887979507448	inf
-2.9699195760488513	-0.7090300703048709	inf
-2.9699195760488513	-0.6518713426589968	9.44466122388052
-2.9699195760488513	-0.5947126150131228	10.137808404440463
-2.9699195760488513	-0.5375538873672487	10.137808404440463
-2.9699195760488513	-0.4803951597213747	9.44466122388052
-2.9699195760488513	-0.42323643207550066	7.835223311446417
-2.9699195760488513	-0.3660777044296266	7.304595060384247
-2.9699195760488513	-0.3089189767837526	6.80560389426526
-2.9699195760488513	-0.25176024913787853	6.266607393532573
-2.9699195760488513	-0.1946015214920045	6.130475219207992
-2.9699195760488513	-0.13744279384613045	6.026934540267152
-2.9699195760488513	-0.08028406620025641	5.660471589962257
-2.9699195760488513	-0.02312533855438237	5.464979569978557
-2.9699195760488513	0.03403338909149167	5.317526838835426
-2.9699195760488513	0.09119211673736571	5.428278203128129
-2.9699195760488513	0.14835084438323975	5.333787359707206
-2.9699195760488513	0.2055095720291138	5.094383287521217
-2.9699195760488513	0.26266829967498784	4.9448515535502535
-2.9699195760488513	0.31982702732086166	4.917452579362139
-2.9699195760488513	0.3769857549667355	4.875118215535578
-2.9699195760488513	0.4341444826126095	5.167995104864462
-2.9699195760488513	0.49130321025848356	5.392876276077213
-2.9699195760488513	0.5484619379043576	5.79400298258678
-2.9699195760488513	0.6056206655502316	6.1675164908883415
-2.9699195760488513	0.6627793931961057	5.948153662414037
-2.9699195760488513	0.7199381208419797	5.232533626002033
-2.9699195760488513	0.7770968484878538	4.535689583560763
-2.9699195760488513	0.8342555761337278	4.311808297060012
-2.9699195760488513	0.8914143037796018	4.350911023073755
-2.9699195760488513	0.9485730314254759	4.939311373174637
-2.9699195760488513	1.00573175907135	6.077365393894044
-2.9699195760488513	1.062890486717224	7.365219682200682
-2.9699195760488513	1.120049214363098	8.751514043320572
-2.9699195760488513	1.177207942008972	10.137808404440463
-2.9699195760488513	1.2343666696548459	inf
-2.9699195760488513	1.29152539730072	inf
-2.9699195760488513	1.348684124946594	inf
-2.9699195760488513	1.405842852592468	inf
-2.9699195760488513	1.463001580238342	inf
-2.9699195760488513	1.520160307884216	inf
-2.9699195760488513	1.5773190355300901	inf
-2.9699195760488513	1.6344777631759642	inf
-2.9699195760488513	1.6916364908218382	inf
-2.9699195760488513	1.7487952184677122	inf
-2.9699195760488513	1.8059539461135863	inf
-2.9699195760488513	1.8631126737594603	inf
-2.9699195760488513	1.9202714014053344	inf
-2.9699195760488513	1.9774301290512084	inf
-2.9699195760488513	2.0345888566970824	inf
-2.9699195760488513	2.0917475843429565	inf
-2.9699195760488513	2.1489063119888305	inf
-2.9699195760488513	2.206065039634704	inf
-2.9699195760488513	2.263223767280578	inf
-2.9699195760488513	2.320382494926452	inf
-2.9699195760488513	2.3775412225723263	inf
-2.9699195760488513	2.4346999502182003	inf
-2.9699195760488513	2.4918586778640743	inf
-2.9699195760488513	2.5490174055099484	inf
-2.9699195760488513	2.6061761331558224	inf
-2.9699195760488513	2.6633348608016965	inf
-2.9699195760488513	2.7204935884475705	inf
-2.9699195760488513	2.7776523160934445	inf
-2.9699195760488513	2.8348110437393186	inf
-2.9699195760488513	2.8919697713851926	inf
-2.9699195760488513	2.9491284990310667	inf
-2.9241733890771866	-2.7095855379104616	inf
-2.9241733890771866	-2.652426810264587	inf
-2.9241733890771866	-2.5952680826187136	inf
-2.9241733890771866	-2.538109354972839	inf
-2.9241733890771866	-2.4809506273269655	inf
-2.9241733890771866	-2.423791899681091	inf
-2.9241733890771866	-2.3666331720352174	inf
-2.9241733890771866	-2.309474444389343	inf
-2.9241733890771866	-2.2523157167434693	inf
-2.9241733890771866	-2.1951569890975953	inf
-2.9241733890771866	-2.1379982614517212	inf
-2.9241733890771866	-2.080839533805847	inf
-2.9241733890771866	-2.023680806159973	inf
-2.9241733890771866	-1.966522078514099	inf
-2.9241733890771866	-1.9093633508682253	inf
-2.9241733890771866	-1.8522046232223512	inf
-2.9241733890771866	-1.7950458955764772	inf
-2.9241733890771866	-1.7378871679306032	inf
-2.9241733890771866	-1.6807284402847291	inf
-2.9241733890771866	-1.623569712638855	inf
-2.9241733890771866	-1.566410984992981	inf
-2.9241733890771866	-1.509252257347107	inf
-2.9241733890771866	-1.452093529701233	inf
-2.9241733890771866	-1.394934802055359	inf
-2.9241733890771866	-1.3377760744094849	inf
-2.9241733890771866	-1.2806173467636108	inf
-2.9241733890771866	-1.223458619117737	inf
-2.9241733890771866	-1.166299891471863	inf
-2.9241733890771866	-1.109141163825989	inf
-2.9241733890771866	-1.0519824361801149	inf
-2.9241733890771866	-0.9948237085342408	inf
-2.9241733890771866	-0.9376649808883668	inf
-2.9241733890771866	-0.8805062532424928	inf
-2.9241733890771866	-0.8233475255966187	inf
-2.9241733890771866	-0.7661887979507448	inf
-2.9241733890771866	-0.7090300703048709	inf
-2.9241733890771866	-0.6518713426589968	9.44466122388052
-2.9241733890771866	-0.5947126150131228	9.44466122388052
-2.9241733890771866	-0.5375538873672487	9.44466122388052
-2.9241733890771866	-0.4803951597213747	8.751514043320572
-2.9241733890771866	-0.42323643207550066	9.039196115772352
-2.9241733890771866	-0.3660777044296266	7.940583827104244
-2.9241733890771866	-0.3089189767837526	7.365219682200682
-2.9241733890771866	-0.25176024913787853	6.703821199955317
-2.9241733890771866	-0.1946015214920045	6.641300842973982
-2.9241733890771866	-0.13744279384613045	6.026934540267152
-2.9241733890771866	-0.08028406620025641	5.903701899843203
-2.9241733890771866	-0.02312533855438237	5.755781769766581
-2.9241733890771866	0.03403338909149167	5.948153662414037
-2.9241733890771866	0.09119211673736571	5.820320290904152
-2.9241733890771866	0.14835084438323975	5.67190028578588
-2.9241733890771866	0.2055095720291138	5.6491720347083225
-2.9241733890771866	0.26266829967498784	5.695157147950147
-2.9241733890771866	0.31982702732086166	5.48384805428294
-2.9241733890771866	0.3769857549667355	5.626948897923612
-2.9241733890771866	0.4341444826126095	5.695157147950147
-2.9241733890771866	0.49130321025848356	5.9789253210807916
-2.9241733890771866	0.5484619379043576	5.918300699264356
-2.9241733890771866	0.6056206655502316	6.148824357876189
-2.9241733890771866	0.6627793931961057	5.367123779974798
-2.9241733890771866	0.7199381208419797	4.434025929784263
-2.9241733890771866	0.7770968484878538	3.7765059268674683
-2.9241733890771866	0.8342555761337278	3.562732563840843
-2.9241733890771866	0.8914143037796018	3.6639177080881886
-2.9241733890771866	0.9485730314254759	4.375757021660287
-2.9241733890771866	1.00573175907135	5.358684911328933
-2.9241733890771866	1.062890486717224	6.641300842973982
-2.9241733890771866	1.120049214363098	8.191898255385151
-2.9241733890771866	1.177207942008972	10.137808404440463
-2.9241733890771866	1.2343666696548459	10.137808404440463
-2.9241733890771866	1.29152539730072	inf
-2.9241733890771866	1.348684124946594	inf
-2.9241733890771866	1.405842852592468	inf
-2.9241733890771866	1.463001580238342	inf
-2.9241733890771866	1.520160307884216	inf
-2.9241733890771866	1.5773190355300901	inf
-2.9241733890771866	1.6344777631759642	inf
-2.9241733890771866	1.6916364908218382	inf
-2.9241733890771866	1.7487952184677122	inf
-2.9241733890771866	1.8059539461135863	inf
-2.9241733890771866	1.8631126737594603	inf
-2.9241733890771866	1.9202714014053344	inf
-2.9241733890771866	1.9774301290512084	inf
-2.9241733890771866	2.0345888566970824	inf
-2.9241733890771866	2.0917475843429565	inf
-2.9241733890771866	2.1489063119888305	inf
-2.9241733890771866	2.206065039634704	inf
-2.9241733890771866	2.263223767280578	inf
-2.9241733890771866	2.320382494926452	inf
-2.9241733890771866	2.3775412225723263	inf
-2.9241733890771866	2.4346999502182003	inf
-2.9241733890771866	2.4918586778640743	inf
-2.9241733890771866	2.5490174055099484	inf
-2.9241733890771866	2.6061761331558224	inf
-2.9241733890771866	2.6633348608016965	inf
-2.9241733890771866	2.7204935884475705	inf
-2.9241733890771866	2.7776523160934445	inf
-2.9241733890771866	2.8348110437393186	inf
-2.9241733890771866	2.8919697713851926	inf
-2.9241733890771866	2.9491284990310667	inf
-2.878427202105522	-2.7095855379104616	inf
-2.878427202105522	-2.652426810264587	inf
-2.878427202105522	-2.5952680826187136	inf
-2.878427202105522	-2.538109354972839	inf
-2.878427202105522	-2.4809506273269655	inf
-2.878427202105522	-2.423791899681091	inf
-2.878427202105522	-2.3666331720352174	inf
-2.878427202105522	-2.309474444389343	inf
-2.878427202105522	-2.2523157167434693	inf
-2.878427202105522	-2.1951569890975953	inf
-2.878427202105522	-2.1379982614517212	inf
-2.878427202105522	-2.080839533805847	inf
-2.878427202105522	-2.023680806159973	inf
-2.878427202105522	-1.966522078514099	inf
-2.878427202105522	-1.9093633508682253	inf
-2.878427202105522	-1.8522046232223512	inf
-2.878427202105522	-1.7950458955764772	inf
-2.878427202105522	-1.7378871679306032	inf
-2.878427202105522	-1.6807284402847291	inf
-2.878427202105522	-1.623569712638855	inf
-2.878427202105522	-1.566410984992981	inf
-2.878427202105522	-1.509252257347107	inf
-2.878427202105522	-1.452093529701233	inf
-2.878427202105522	-1.394934802055359	inf
-2.878427202105522	-1.3377760744094849	inf
-2.878427202105522	-1.2806173467636108	inf
-2.878427202105522	-1.223458619117737	inf
-2.878427202105522	-1.166299891471863	inf
-2.878427202105522	-1.109141163825989	10.137808404440463
-2.878427202105522	-1.0519824361801149	inf
-2.878427202105522	-0.9948237085342408	10.137808404440463
-2.878427202105522	-0.9376649808883668	inf
-2.878427202105522	-0.8805062532424928	inf
-2.878427202105522	-0.8233475255966187	inf
-2.878427202105522	-0.7661887979507448	inf
-2.878427202105522	-0.7090300703048709	inf
-2.878427202105522	-0.6518713426589968	10.137808404440463
-2.878427202105522	-0.5947126150131228	9.44466122388052
-2.878427202105522	-0.5375538873672487	inf
-2.878427202105522	-0.4803951597213747	8.191898255385151
-2.878427202105522	-0.42323643207550066	8.191898255385151
-2.878427202105522	-0.3660777044296266	7.652901754652462
-2.878427202105522	-0.3089189767837526	7.739913131642093
-2.878427202105522	-0.25176024913787853	7.652901754652462
-2.878427202105522	-0.1946015214920045	7.2474366465442985
-2.878427202105522	-0.13744279384613045	6.736611022778308
-2.878427202105522	-0.08028406620025641	6.582460342951049
-2.878427202105522	-0.02312533855438237	6.6114478798243015
-2.878427202105522	0.03403338909149167	6.331145914670144
-2.878427202105522	0.09119211673736571	6.448928950326526
-2.878427202105522	0.14835084438323975	5.889313162391104
-2.878427202105522	0.2055095720291138	6.130475219207992
-2.878427202105522	0.26266829967498784	6.094757136605913
-2.878427202105522	0.31982702732086166	6.026934540267152
-2.878427202105522	0.3769857549667355	6.186564685859037
-2.878427202105522	0.4341444826126095	6.287660802730405
-2.878427202105522	0.49130321025848356	6.130475219207992
-2.878427202105522	0.5484619379043576	6.309167007951369
-2.878427202105522	0.6056206655502316	5.532638218452372
-2.878427202105522	0.6627793931961057	4.956024854148379
-2.878427202105522	0.7199381208419797	4.02191627895743
-2.878427202105522	0.7770968484878538	3.3647280287849277
-2.878427202105522	0.8342555761337278	3.2740050129875087
-2.878427202105522	0.8914143037796018	3.5365782857115873
-2.878427202105522	0.9485730314254759	3.9979238522142078
-2.878427202105522	1.00573175907135	5.107370483048029
-2.878427202105522	1.062890486717224	6.3766082887469
-2.878427202105522	1.120049214363098	7.739913131642093
-2.878427202105522	1.177207942008972	10.137808404440463
-2.878427202105522	1.2343666696548459	inf
-2.878427202105522	1.29152539730072	inf
-2.878427202105522	1.348684124946594	inf
-2.878427202105522	1.405842852592468	inf
-2.878427202105522	1.463001580238342	inf
-2.878427202105522	1.520160307884216	inf
-2.878427202105522	1.5773190355300901	inf
-2.878427202105522	1.6344777631759642	inf
-2.878427202105522	1.6916364908218382	inf
-2.878427202105522	1.7487952184677122	inf
-2.878427202105522	1.8059539461135863	inf
-2.878427202105522	1.8631126737594603	inf
-2.878427202105522	1.9202714014053344	inf
-2.878427202105522	1.9774301290512084	inf
-2.878427202105522	2.0345888566970824	inf
-2.878427202105522	2.0917475843429565	inf
-2.878427202105522	2.1489063119888305	inf
-2.878427202105522	2.206065039634704	inf
-2.878427202105522	2.263223767280578	inf
-2.878427202105522	2.320382494926452	inf
-2.878427202105522	2.3775412225723263	inf
-2.878427202105522	2.4346999502182003	inf
-2.878427202105522	2.4918586778640743	inf
-2.878427202105522	2.5490174055099484	inf
-2.878427202105522	2.6061761331558224	inf
-2.878427202105522	2.6633348608016965	inf
-2.878427202105522	2.7204935884475705	inf
-2.878427202105522	2.7776523160934445	inf
-2.878427202105522	2.8348110437393186	inf
-2.878427202105522	2.8919697713851926	inf
-2.878427202105522	2.9491284990310667	inf
-2.8326810151338577	-2.7095855379104616	inf
-2.8326810151338577	-2.652426810264587	inf
-2.8326810151338577	-2.5952680826187136	inf
-2.8326810151338577	-2.538109354972839	inf
-2.8326810151338577	-2.4809506273269655	inf
-2.8326810151338577	-2.423791899681091	inf
-2.8326810151338577	-2.3666331720352174	inf
-2.8326810151338577	-2.309474444389343	inf
-2.8326810151338577	-2.2523157167434693	inf
-2.8326810151338577	-2.1951569890975953	inf
-2.8326810151338577	-2.1379982614517212	inf
-2.8326810151338577	-2.080839533805847	inf
-2.8326810151338577	-2.023680806159973	inf
-2.8326810151338577	-1.966522078514099	inf
-2.8326810151338577	-1.9093633508682253	inf
-2.8326810151338577	-1.8522046232223512	inf
-2.8326810151338577	-1.7950458955764772	inf
-2.8326810151338577	-1.7378871679306032	inf
-2.8326810151338577	-1.6807284402847291	inf
-2.8326810151338577	-1.623569712638855	inf
-2.8326810151338577	-1.566410984992981	inf
-2.8326810151338577	-1.509252257347107	inf
-2.8326810151338577	-1.452093529701233	inf
-2.8326810151338577	-1.394934802055359	inf
-2.8326810151338577	-1.3377760744094849	inf
-2.8326810151338577	-1.2806173467636108	inf
-2.8326810151338577	-1.223458619117737	inf
-2.8326810151338577	-1.166299891471863	10.137808404440463
-2.8326810151338577	-1.109141163825989	9.039196115772352
-2.8326810151338577	-1.0519824361801149	9.44466122388052
-2.8326810151338577	-0.9948237085342408	9.039196115772352
-2.8326810151338577	-0.9376649808883668	10.137808404440463
-2.8326810151338577	-0.8805062532424928	9.039196115772352
-2.8326810151338577	-0.8233475255966187	inf
-2.8326810151338577	-0.7661887979507448	inf
-2.8326810151338577	-0.7090300703048709	inf
-2.8326810151338577	-0.6518713426589968	9.44466122388052
-2.8326810151338577	-0.5947126150131228	10.137808404440463
-2.8326810151338577	-0.5375538873672487	10.137808404440463
-2.8326810151338577	-0.4803951597213747	8.346048935212409
-2.8326810151338577	-0.42323643207550066	8.058366862760629
-2.8326810151338577	-0.3660777044296266	8.346048935212409
-2.8326810151338577	-0.3089189767837526	8.058366862760629
-2.8326810151338577	-0.25176024913787853	7.940583827104244
-2.8326810151338577	-0.1946015214920045	7.142076130886472
-2.8326810151338577	-0.13744279384613045	7.429758203338253
-2.8326810151338577	-0.08028406620025641	6.918932579572263
-2.8326810151338577	-0.02312533855438237	6.918932579572263
-2.8326810151338577	0.03403338909149167	7.09328596671704
-2.8326810151338577	0.09119211673736571	6.448928950326526
-2.8326810151338577	0.14835084438323975	6.554289465984353
-2.8326810151338577	0.2055095720291138	6.474246758310817
-2.8326810151338577	0.26266829967498784	6.309167007951369
-2.8326810151338577	0.31982702732086166	6.112456713705314
-2.8326810151338577	0.3769857549667355	6.500222244714078
-2.8326810151338577	0.4341444826126095	6.424236337736155
-2.8326810151338577	0.49130321025848356	6.3536187705222025
-2.8326810151338577	0.5484619379043576	5.963421134544826
-2.8326810151338577	0.6056206655502316	5.474369310328396
-2.8326810151338577	0.6627793931961057	4.735131022568184
-2.8326810151338577	0.7199381208419797	3.9454459149655916
-2.8326810151338577	0.7770968484878538	3.4619851828056154
-2.8326810151338577	0.8342555761337278	3.318884339164942
-2.8326810151338577	0.8914143037796018	3.654701052983264
-2.8326810151338577	0.9485730314254759	4.265690614965048
-2.8326810151338577	1.00573175907135	5.225153518704411
-2.8326810151338577	1.062890486717224	6.80560389426526
-2.8326810151338577	1.120049214363098	8.191898255385151
-2.8326810151338577	1.177207942008972	9.44466122388052
-2.8326810151338577	1.2343666696548459	10.137808404440463
-2.8326810151338577	1.29152539730072	10.137808404440463
-2.8326810151338577	1.348684124946594	inf
-2.8326810151338577	1.405842852592468	inf
-2.8326810151338577	1.463001580238342	inf
-2.8326810151338577	1.520160307884216	inf
-2.8326810151338577	1.5773190355300901	inf
-2.8326810151338577	1.6344777631759642	inf
-2.8326810151338577	1.6916364908218382	inf
-2.8326810151338577	1.7487952184677122	inf
-2.8326810151338577	1.8059539461135863	inf
-2.8326810151338577	1.8631126737594603	inf
-2.8326810151338577	1.9202714014053344	inf
-2.8326810151338577	1.9774301290512084	inf
-2.8326810151338577	2.0345888566970824	inf
-2.8326810151338577	2.0917475843429565	inf
-2.8326810151338577	2.1489063119888305	inf
-2.8326810151338577	2.206065039634704	inf
-2.8326810151338577	2.263223767280578	inf
-2.8326810151338577	2.320382494926452	inf
-2.8326810151338577	2.3775412225723263	inf
-2.8326810151338577	2.4346999502182003	inf
-2.8326810151338577	2.4918586778640743	inf
-2.8326810151338577	2.5490174055099484	inf
-2.8326810151338577	2.6061761331558224	inf
-2.8326810151338577	2.6633348608016965	inf
-2.8326810151338577	2.7204935884475705	inf
-2.8326810151338577	2.7776523160934445	inf
-2.8326810151338577	2.8348110437393186	inf
-2.8326810151338577	2.8919697713851926	inf
-2.8326810151338577	2.9491284990310667	inf
-2.7869348281621935	-2.7095855379104616	inf
-2.7869348281621935	-2.652426810264587	inf
-2.7869348281621935	-2.5952680826187136	inf
-2.7869348281621935	-2.538109354972839	inf
-2.7869348281621935	-2.4809506273269655	inf
-2.7869348281621935	-2.423791899681091	inf
-2.7869348281621935	-2.3666331720352174	inf
-2.7869348281621935	-2.309474444389343	inf
-2.7869348281621935	-2.2523157167434693	inf
-2.7869348281621935	-2.1951569890975953	inf
-2.7869348281621935	-2.1379982614517212	inf
-2.7869348281621935	-2.080839533805847	inf
-2.7869348281621935	-2.023680806159973	inf
-2.7869348281621935	-1.966522078514099	inf
-2.7869348281621935	-1.9093633508682253	inf
-2.7869348281621935	-1.8522046232223512	inf
-2.7869348281621935	-1.7950458955764772	inf
-2.7869348281621935	-1.7378871679306032	inf
-2.7869348281621935	-1.6807284402847291	inf
-2.7869348281621935	-1.623569712638855	inf
-2.7869348281621935	-1.566410984992981	inf
-2.7869348281621935	-1.509252257347107	inf
-2.7869348281621935	-1.452093529701233	10.137808404440463
-2.7869348281621935	-1.394934802055359	inf
-2.7869348281621935	-1.3377760744094849	inf
-2.7869348281621935	-1.2806173467636108	inf
-2.7869348281621935	-1.223458619117737	9.039196115772352
-2.7869348281621935	-1.166299891471863	inf
-2.7869348281621935	-1.109141163825989	8.751514043320572
-2.7869348281621935	-1.0519824361801149	8.751514043320572
-2.7869348281621935	-0.9948237085342408	10.137808404440463
-2.7869348281621935	-0.9376649808883668	10.137808404440463
-2.7869348281621935	-0.8805062532424928	10.137808404440463
-2.7869348281621935	-0.8233475255966187	inf
-2.7869348281621935	-0.7661887979507448	9.44466122388052
-2.7869348281621935	-0.7090300703048709	10.137808404440463
-2.7869348281621935	-0.6518713426589968	9.44466122388052
-2.7869348281621935	-0.5947126150131228	9.44466122388052
-2.7869348281621935	-0.5375538873672487	8.528370492006363
-2.7869348281621935	-0.4803951597213747	8.751514043320572
-2.7869348281621935	-0.42323643207550066	8.346048935212409
-2.7869348281621935	-0.3660777044296266	8.346048935212409
-2.7869348281621935	-0.3089189767837526	8.528370492006363
-2.7869348281621935	-0.25176024913787853	7.835223311446417
-2.7869348281621935	-0.1946015214920045	7.835223311446417
-2.7869348281621935	-0.13744279384613045	7.498751074825205
-2.7869348281621935	-0.08028406620025641	7.2474366465442985
-2.7869348281621935	-0.02312533855438237	6.703821199955317
-2.7869348281621935	0.03403338909149167	6.80560389426526
-2.7869348281621935	0.09119211673736571	7.046765951082148
-2.7869348281621935	0.14835084438323975	6.841971538436135
-2.7869348281621935	0.2055095720291138	6.841971538436135
-2.7869348281621935	0.26266829967498784	6.703821199955317
-2.7869348281621935	0.31982702732086166	6.3766082887469
-2.7869348281621935	0.3769857549667355	6.526890491796238
-2.7869348281621935	0.4341444826126095	6.641300842973982
-2.7869348281621935	0.49130321025848356	6.331145914670144
-2.7869348281621935	0.5484619379043576	5.820320290904152
-2.7869348281621935	0.6056206655502316	5.563097425937081
-2.7869348281621935	0.6627793931961057	4.800270324739146
-2.7869348281621935	0.7199381208419797	4.240654536803723
-2.7869348281621935	0.7770968484878538	3.880140816557825
-2.7869348281621935	0.8342555761337278	3.730928418371149
-2.7869348281621935	0.8914143037796018	4.097553693163049
-2.7869348281621935	0.9485730314254759	4.561859301294148
-2.7869348281621935	1.00573175907135	5.594513622170459
-2.7869348281621935	1.062890486717224	6.474246758310817
-2.7869348281621935	1.120049214363098	8.191898255385151
-2.7869348281621935	1.177207942008972	8.528370492006363
-2.7869348281621935	1.2343666696548459	inf
-2.7869348281621935	1.29152539730072	inf
-2.7869348281621935	1.348684124946594	inf
-2.7869348281621935	1.405842852592468	inf
-2.7869348281621935	1.463001580238342	inf
-2.7869348281621935	1.520160307884216	inf
-2.7869348281621935	1.5773190355300901	inf
-2.7869348281621935	1.6344777631759642	inf
-2.7869348281621935	1.6916364908218382	inf
-2.7869348281621935	1.7487952184677122	inf
-2.7869348281621935	1.8059539461135863	inf
-2.7869348281621935	1.8631126737594603	inf
-2.7869348281621935	1.9202714014053344	inf
-2.7869348281621935	1.9774301290512084	inf
-2.7869348281621935	2.0345888566970824	inf
-2.7869348281621935	2.0917475843429565	inf
-2.7869348281621935	2.1489063119888305	inf
-2.7869348281621935	2.206065039634704	inf
-2.7869348281621935	2.263223767280578	inf
-2.7869348281621935	2.320382494926452	inf
-2.7869348281621935	2.3775412225723263	inf
-2.7869348281621935	2.4346999502182003	inf
-2.7869348281621935	2.4918586778640743	inf
-2.7869348281621935	2.5490174055099484	inf
-2.7869348281621935	2.6061761331558224	inf
-2.7869348281621935	2.6633348608016965	inf
-2.7869348281621935	2.7204935884475705	inf
-2.7869348281621935	2.7776523160934445	inf
-2.7869348281621935	2.8348110437393186	inf
-2.7869348281621935	2.8919697713851926	inf
-2.7869348281621935	2.9491284990310667	inf
-2.741188641190529	-2.7095855379104616	inf
-2.741188641190529	-2.652426810264587	inf
-2.741188641190529	-2.5952680826187136	inf
-2.741188641190529	-2.538109354972839	inf
-2.741188641190529	-2.4809506273269655	inf
-2.741188641190529	-2.423791899681091	inf
-2.741188641190529	-2.3666331720352174	inf
-2.741188641190529	-2.309474444389343	inf
-2.741188641190529	-2.2523157167434693	inf
-2.741188641190529	-2.1951569890975953	inf
-2.741188641190529	-2.1379982614517212	inf
-2.741188641190529	-2.080839533805847	inf
-2.741188641190529	-2.023680806159973	inf
-2.741188641190529	-1.966522078514099	inf
-2.741188641190529	-1.9093633508682253	inf
-2.741188641190529	-1.8522046232223512	inf
-2.741188641190529	-1.7950458955764772	inf
-2.741188641190529	-1.7378871679306032	inf
-2.741188641190529	-1.6807284402847291	inf
-2.741188641190529	-1.623569712638855	inf
-2.741188641190529	-1.566410984992981	inf
-2.741188641190529	-1.509252257347107	inf
-2.741188641190529	-1.452093529701233	inf
-2.741188641190529	-1.394934802055359	inf
-2.741188641190529	-1.3377760744094849	10.137808404440463
-2.741188641190529	-1.2806173467636108	9.44466122388052
-2.741188641190529	-1.223458619117737	10.137808404440463
-2.741188641190529	-1.166299891471863	9.039196115772352
-2.741188641190529	-1.109141163825989	9.039196115772352
-2.741188641190529	-1.0519824361801149	9.44466122388052
-2.741188641190529	-0.9948237085342408	8.751514043320572
-2.741188641190529	-0.9376649808883668	9.039196115772352
-2.741188641190529	-0.8805062532424928	9.039196115772352
-2.741188641190529	-0.8233475255966187	10.137808404440463
-2.741188641190529	-0.7661887979507448	9.44466122388052
-2.741188641190529	-0.7090300703048709	inf
-2.741188641190529	-0.6518713426589968	8.751514043320572
-2.741188641190529	-0.5947126150131228	9.039196115772352
-2.741188641190529	-0.5375538873672487	8.528370492006363
-2.741188641190529	-0.4803951597213747	8.751514043320572
-2.741188641190529	-0.42323643207550066	7.739913131642093
-2.741188641190529	-0.3660777044296266	8.058366862760629
-2.741188641190529	-0.3089189767837526	7.652901754652462
-2.741188641190529	-0.25176024913787853	7.940583827104244
-2.741188641190529	-0.1946015214920045	7.572859046978926
-2.741188641190529	-0.13744279384613045	7.835223311446417
-2.741188641190529	-0.08028406620025641	7.835223311446417
-2.741188641190529	-0.02312533855438237	7.572859046978926
-2.741188641190529	0.03403338909149167	7.002314188511314
-2.741188641190529	0.09119211673736571	7.09328596671704
-2.741188641190529	0.14835084438323975	6.703821199955317
-2.741188641190529	0.2055095720291138	7.09328596671704
-2.741188641190529	0.26266829967498784	6.959754574092517
-2.741188641190529	0.31982702732086166	6.770512574453989
-2.741188641190529	0.3769857549667355	6.80560389426526
-2.741188641190529	0.4341444826126095	6.474246758310817
-2.741188641190529	0.49130321025848356	6.186564685859037
-2.741188641190529	0.5484619379043576	6.266607393532573
-2.741188641190529	0.6056206655502316	5.419309533145369
-2.741188641190529	0.6627793931961057	4.990313927627009
-2.741188641190529	0.7199381208419797	4.653011470949807
-2.741188641190529	0.7770968484878538	4.323677872615398
-2.741188641190529	0.8342555761337278	4.447448950116404
-2.741188641190529	0.8914143037796018	4.648870678283777
-2.741188641190529	0.9485730314254759	5.232533626002033
-2.741188641190529	1.00573175907135	5.79400298258678
-2.741188641190529	1.062890486717224	6.672072501640737
-2.741188641190529	1.120049214363098	7.652901754652462
-2.741188641190529	1.177207942008972	9.039196115772352
-2.741188641190529	1.2343666696548459	10.137808404440463
-2.741188641190529	1.29152539730072	inf
-2.741188641190529	1.348684124946594	inf
-2.741188641190529	1.405842852592468	inf
-2.741188641190529	1.463001580238342	inf
-2.741188641190529	1.520160307884216	inf
-2.741188641190529	1.5773190355300901	inf
-2.741188641190529	1.6344777631759642	inf
-2.741188641190529	1.6916364908218382	inf
-2.741188641190529	1.7487952184677122	inf
-2.741188641190529	1.8059539461135863	inf
-2.741188641190529	1.8631126737594603	inf
-2.741188641190529	1.9202714014053344	inf
-2.741188641190529	1.9774301290512084	inf
-2.741188641190529	2.0345888566970824	inf
-2.741188641190529	2.0917475843429565	inf
-2.741188641190529	2.1489063119888305	inf
-2.741188641190529	2.206065039634704	inf
-2.741188641190529	2.263223767280578	inf
-2.741188641190529	2.320382494926452	inf
-2.741188641190529	2.3775412225723263	inf
-2.741188641190529	2.4346999502182003	inf
-2.741188641190529	2.4918586778640743	inf
-2.741188641190529	2.5490174055099484	inf
-2.741188641190529	2.6061761331558224	inf
-2.741188641190529	2.6633348608016965	inf
-2.741188641190529	2.7204935884475705	inf
-2.741188641190529	2.7776523160934445	inf
-2.741188641190529	2.8348110437393186	inf
-2.741188641190529	2.8919697713851926	inf
-2.741188641190529	2.9491284990310667	inf
-2.695442454218864	-2.7095855379104616	inf
-2.695442454218864	-2.652426810264587	inf
-2.695442454218864	-2.5952680826187136	inf
-2.695442454218864	-2.538109354972839	inf
-2.695442454218864	-2.4809506273269655	inf
-2.695442454218864	-2.423791899681091	inf
-2.695442454218864	-2.3666331720352174	inf
-2.695442454218864	-2.309474444389343	inf
-2.695442454218864	-2.2523157167434693	inf
-2.695442454218864	-2.1951569890975953	inf
-2.695442454218864	-2.1379982614517212	inf
-2.695442454218864	-2.080839533805847	inf
-2.695442454218864	-2.023680806159973	inf
-2.695442454218864	-1.966522078514099	inf
-2.695442454218864	-1.9093633508682253	inf
-2.695442454218864	-1.8522046232223512	inf
-2.695442454218864	-1.7950458955764772	inf
-2.695442454218864	-1.7378871679306032	inf
-2.695442454218864	-1.6807284402847291	inf
-2.695442454218864	-1.623569712638855	inf
-2.695442454218864	-1.566410984992981	inf
-2.695442454218864	-1.509252257347107	inf
-2.695442454218864	-1.452093529701233	inf
-2.695442454218864	-1.394934802055359	inf
-2.695442454218864	-1.3377760744094849	inf
-2.695442454218864	-1.2806173467636108	9.44466122388052
-2.695442454218864	-1.223458619117737	10.137808404440463
-2.695442454218864	-1.166299891471863	9.039196115772352
-2.695442454218864	-1.109141163825989	8.058366862760629
-2.695442454218864	-1.0519824361801149	8.346048935212409
-2.695442454218864	-0.9948237085342408	7.940583827104244
-2.695442454218864	-0.9376649808883668	9.44466122388052
-2.695442454218864	-0.8805062532424928	10.137808404440463
-2.695442454218864	-0.8233475255966187	8.751514043320572
-2.695442454218864	-0.7661887979507448	10.137808404440463
-2.695442454218864	-0.7090300703048709	9.039196115772352
-2.695442454218864	-0.6518713426589968	8.751514043320572
-2.695442454218864	-0.5947126150131228	8.751514043320572
-2.695442454218864	-0.5375538873672487	8.346048935212409
-2.695442454218864	-0.4803951597213747	8.751514043320572
-2.695442454218864	-0.42323643207550066	8.751514043320572
-2.695442454218864	-0.3660777044296266	8.346048935212409
-2.695442454218864	-0.3089189767837526	8.528370492006363
-2.695442454218864	-0.25176024913787853	7.940583827104244
-2.695442454218864	-0.1946015214920045	7.739913131642093
-2.695442454218864	-0.13744279384613045	7.09328596671704
-2.695442454218864	-0.08028406620025641	7.09328596671704
-2.695442454218864	-0.02312533855438237	7.365219682200682
-2.695442454218864	0.03403338909149167	7.046765951082148
-2.695442454218864	0.09119211673736571	6.8797118664189805
-2.695442454218864	0.14835084438323975	7.572859046978926
-2.695442454218864	0.2055095720291138	7.498751074825205
-2.695442454218864	0.26266829967498784	7.2474366465442985
-2.695442454218864	0.31982702732086166	7.046765951082148
-2.695442454218864	0.3769857549667355	6.672072501640737
-2.695442454218864	0.4341444826126095	6.736611022778308
-2.695442454218864	0.49130321025848356	6.186564685859037
-2.695442454218864	0.5484619379043576	5.861142285424408
-2.695442454218864	0.6056206655502316	5.3094946671381615
-2.695442454218864	0.6627793931961057	5.210554719283258
-2.695442454218864	0.7199381208419797	4.912061730727262
-2.695442454218864	0.7770968484878538	4.834503496381388
-2.695442454218864	0.8342555761337278	4.849541373745928
-2.695442454218864	0.8914143037796018	5.196165981831158
-2.695442454218864	0.9485730314254759	5.384218213334099
-2.695442454218864	1.00573175907135	6.3536187705222025
-2.695442454218864	1.062890486717224	6.80560389426526
-2.695442454218864	1.120049214363098	7.739913131642093
-2.695442454218864	1.177207942008972	8.346048935212409
-2.695442454218864	1.2343666696548459	10.137808404440463
-2.695442454218864	1.29152539730072	inf
-2.695442454218864	1.348684124946594	inf
-2.695442454218864	1.405842852592468	inf
-2.695442454218864	1.463001580238342	inf
-2.695442454218864	1.520160307884216	inf
-2.695442454218864	1.5773190355300901	inf
-2.695442454218864	1.6344777631759642	inf
-2.695442454218864	1.6916364908218382	inf
-2.695442454218864	1.7487952184677122	inf
-2.695442454218864	1.8059539461135863	inf
-2.695442454218864	1.8631126737594603	inf
-2.695442454218864	1.9202714014053344	inf
-2.695442454218864	1.9774301290512084	inf
-2.695442454218864	2.0345888566970824	inf
-2.695442454218864	2.0917475843429565	inf
-2.695442454218864	2.1489063119888305	inf
-2.695442454218864	2.206065039634704	inf
-2.695442454218864	2.263223767280578	inf
-2.695442454218864	2.320382494926452	inf
-2.695442454218864	2.3775412225723263	inf
-2.695442454218864	2.4346999502182003	inf
-2.695442454218864	2.4918586778640743	inf
-2.695442454218864	2.5490174055099484	inf
-2.695442454218864	2.6061761331558224	inf
-2.695442454218864	2.6633348608016965	inf
-2.695442454218864	2.7204935884475705	inf
-2.695442454218864	2.7776523160934445	inf
-2.695442454218864	2.8348110437393186	inf
-2.695442454218864	2.8919697713851926	inf
-2.695442454218864	2.9491284990310667	inf
-2.6496962672472	-2.7095855379104616	inf
-2.6496962672472	-2.652426810264587	inf
-2.6496962672472	-2.5952680826187136	inf
-2.6496962672472	-2.538109354972839	inf
-2.6496962672472	-2.4809506273269655	inf
-2.6496962672472	-2.423791899681091	inf
-2.6496962672472	-2.3666331720352174	10.137808404440463
-2.6496962672472	-2.309474444389343	inf
-2.6496962672472	-2.2523157167434693	inf
-2.6496962672472	-2.1951569890975953	10.137808404440463
-2.6496962672472	-2.1379982614517212	inf
-2.6496962672472	-2.080839533805847	10.137808404440463
-2.6496962672472	-2.023680806159973	10.137808404440463
-2.6496962672472	-1.966522078514099	inf
-2.6496962672472	-1.9093633508682253	inf
-2.6496962672472	-1.8522046232223512	inf
-2.6496962672472	-1.7950458955764772	inf
-2.6496962672472	-1.7378871679306032	inf
-2.6496962672472	-1.6807284402847291	inf
-2.6496962672472	-1.623569712638855	inf
-2.6496962672472	-1.566410984992981	inf
-2.6496962672472	-1.509252257347107	inf
-2.6496962672472	-1.452093529701233	10.137808404440463
-2.6496962672472	-1.394934802055359	10.137808404440463
-2.6496962672472	-1.3377760744094849	inf
-2.6496962672472	-1.2806173467636108	10.137808404440463
-2.6496962672472	-1.223458619117737	9.039196115772352
-2.6496962672472	-1.166299891471863	9.039196115772352
-2.6496962672472	-1.109141163825989	8.528370492006363
-2.6496962672472	-1.0519824361801149	8.751514043320572
-2.6496962672472	-0.9948237085342408	9.039196115772352
-2.6496962672472	-0.9376649808883668	9.44466122388052
-2.6496962672472	-0.8805062532424928	10.137808404440463
-2.6496962672472	-0.8233475255966187	10.137808404440463
-2.6496962672472	-0.7661887979507448	9.039196115772352
-2.6496962672472	-0.7090300703048709	9.039196115772352
-2.6496962672472	-0.6518713426589968	9.039196115772352
-2.6496962672472	-0.5947126150131228	9.44466122388052
-2.6496962672472	-0.5375538873672487	8.191898255385151
-2.6496962672472	-0.4803951597213747	7.940583827104244
-2.6496962672472	-0.42323643207550066	8.058366862760629
-2.6496962672472	-0.3660777044296266	7.940583827104244
-2.6496962672472	-0.3089189767837526	7.835223311446417
-2.6496962672472	-0.25176024913787853	8.191898255385151
-2.6496962672472	-0.1946015214920045	7.940583827104244
-2.6496962672472	-0.13744279384613045	7.652901754652462
-2.6496962672472	-0.08028406620025641	7.940583827104244
-2.6496962672472	-0.02312533855438237	7.835223311446417
-2.6496962672472	0.03403338909149167	7.429758203338253
-2.6496962672472	0.09119211673736571	7.429758203338253
-2.6496962672472	0.14835084438323975	7.304595060384247
-2.6496962672472	0.2055095720291138	7.09328596671704
-2.6496962672472	0.26266829967498784	7.046765951082148
-2.6496962672472	0.31982702732086166	6.918932579572263
-2.6496962672472	0.3769857549667355	6.703821199955317
-2.6496962672472	0.4341444826126095	6.6114478798243015
-2.6496962672472	0.49130321025848356	5.963421134544826
-2.6496962672472	0.5484619379043576	5.807075064154133
-2.6496962672472	0.6056206655502316	5.428278203128129
-2.6496962672472	0.6627793931961057	5.174963774180555
-2.6496962672472	0.7199381208419797	4.9730224305169495
-2.6496962672472	0.7770968484878538	4.933801717363669
-2.6496962672472	0.8342555761337278	4.990313927627009
-2.6496962672472	0.8914143037796018	5.325624049068046
-2.6496962672472	0.9485730314254759	5.875128527399148
-2.6496962672472	1.00573175907135	6.1675164908883415
-2.6496962672472	1.062890486717224	6.582460342951049
-2.6496962672472	1.120049214363098	7.940583827104244
-2.6496962672472	1.177207942008972	9.039196115772352
-2.6496962672472	1.2343666696548459	inf
-2.6496962672472	1.29152539730072	inf
-2.6496962672472	1.348684124946594	inf
-2.6496962672472	1.405842852592468	inf
-2.6496962672472	1.463001580238342	inf
-2.6496962672472	1.520160307884216	inf
-2.6496962672472	1.5773190355300901	inf
-2.6496962672472	1.6344777631759642	inf
-2.6496962672472	1.6916364908218382	inf
-2.6496962672472	1.7487952184677122	inf
-2.6496962672472	1.8059539461135863	inf
-2.6496962672472	1.8631126737594603	inf
-2.6496962672472	1.9202714014053344	inf
-2.6496962672472	1.9774301290512084	inf
-2.6496962672472	2.0345888566970824	inf
-2.6496962672472	2.0917475843429565	inf
-2.6496962672472	2.1489063119888305	inf
-2.6496962672472	2.206065039634704	inf
-2.6496962672472	2.263223767280578	inf
-2.6496962672472	2.320382494926452	inf
-2.6496962672472	2.3775412225723263	inf
-2.6496962672472	2.4346999502182003	inf
-2.6496962672472	2.4918586778640743	inf
-2.6496962672472	2.5490174055099484	inf
-2.6496962672472	2.6061761331558224	inf
-2.6496962672472	2.6633348608016965	inf
-2.6496962672472	2.7204935884475705	inf
-2.6496962672472	2.7776523160934445	inf
-2.6496962672472	2.8348110437393186	inf
-2.6496962672472	2.8919697713851926	inf
-2.6496962672472	2.9491284990310667	inf
-2.6039500802755358	-2.7095855379104616	inf
-2.6039500802755358	-2.652426810264587	inf
-2.6039500802755358	-2.5952680826187136	inf
-2.6039500802755358	-2.538109354972839	inf
-2.6039500802755358	-2.4809506273269655	inf
-2.6039500802755358	-2.423791899681091	inf
-2.6039500802755358	-2.3666331720352174	8.346048935212409
-2.6039500802755358	-2.309474444389343	7.739913131642093
-2.6039500802755358	-2.2523157167434693	7.652901754652462
-2.6039500802755358	-2.1951569890975953	8.346048935212409
-2.6039500802755358	-2.1379982614517212	9.039196115772352
-2.6039500802755358	-2.080839533805847	9.039196115772352
-2.6039500802755358	-2.023680806159973	10.137808404440463
-2.6039500802755358	-1.966522078514099	10.137808404440463
-2.6039500802755358	-1.9093633508682253	inf
-2.6039500802755358	-1.8522046232223512	9.44466122388052
-2.6039500802755358	-1.7950458955764772	inf
-2.6039500802755358	-1.7378871679306032	inf
-2.6039500802755358	-1.6807284402847291	inf
-2.6039500802755358	-1.623569712638855	inf
-2.6039500802755358	-1.566410984992981	10.137808404440463
-2.6039500802755358	-1.509252257347107	10.137808404440463
-2.6039500802755358	-1.452093529701233	9.44466122388052
-2.6039500802755358	-1.394934802055359	10.137808404440463
-2.6039500802755358	-1.3377760744094849	10.137808404440463
-2.6039500802755358	-1.2806173467636108	9.44466122388052
-2.6039500802755358	-1.223458619117737	8.346048935212409
-2.6039500802755358	-1.166299891471863	9.039196115772352
-2.6039500802755358	-1.109141163825989	9.039196115772352
-2.6039500802755358	-1.0519824361801149	8.751514043320572
-2.6039500802755358	-0.9948237085342408	8.191898255385151
-2.6039500802755358	-0.9376649808883668	9.039196115772352
-2.6039500802755358	-0.8805062532424928	9.44466122388052
-2.6039500802755358	-0.8233475255966187	9.44466122388052
-2.6039500802755358	-0.7661887979507448	9.44466122388052
-2.6039500802755358	-0.7090300703048709	9.44466122388052
-2.6039500802755358	-0.6518713426589968	8.751514043320572
-2.6039500802755358	-0.5947126150131228	8.191898255385151
-2.6039500802755358	-0.5375538873672487	8.346048935212409
-2.6039500802755358	-0.4803951597213747	8.191898255385151
-2.6039500802755358	-0.42323643207550066	8.346048935212409
-2.6039500802755358	-0.3660777044296266	8.346048935212409
-2.6039500802755358	-0.3089189767837526	8.058366862760629
-2.6039500802755358	-0.25176024913787853	8.191898255385151
-2.6039500802755358	-0.1946015214920045	8.058366862760629
-2.6039500802755358	-0.13744279384613045	7.652901754652462
-2.6039500802755358	-0.08028406620025641	7.835223311446417
-2.6039500802755358	-0.02312533855438237	7.652901754652462
-2.6039500802755358	0.03403338909149167	8.346048935212409
-2.6039500802755358	0.09119211673736571	7.652901754652462
-2.6039500802755358	0.14835084438323975	7.739913131642093
-2.6039500802755358	0.2055095720291138	7.2474366465442985
-2.6039500802755358	0.26266829967498784	7.572859046978926
-2.6039500802755358	0.31982702732086166	7.2474366465442985
-2.6039500802755358	0.3769857549667355	6.736611022778308
-2.6039500802755358	0.4341444826126095	6.331145914670144
-2.6039500802755358	0.49130321025848356	6.309167007951369
-2.6039500802755358	0.5484619379043576	5.833743311236293
-2.6039500802755358	0.6056206655502316	5.522687887599203
-2.6039500802755358	0.6627793931961057	5.325624049068046
-2.6039500802755358	0.7199381208419797	5.062634589206636
-2.6039500802755358	0.7770968484878538	5.16107466201989
-2.6039500802755358	0.8342555761337278	5.1405961306763475
-2.6039500802755358	0.8914143037796018	5.503079416210828
-2.6039500802755358	0.9485730314254759	5.683461108186955
-2.6039500802755358	1.00573175907135	5.933115785049497
-2.6039500802755358	1.062890486717224	6.918932579572263
-2.6039500802755358	1.120049214363098	7.193369425274024
-2.6039500802755358	1.177207942008972	8.191898255385151
-2.6039500802755358	1.2343666696548459	10.137808404440463
-2.6039500802755358	1.29152539730072	inf
-2.6039500802755358	1.348684124946594	10.137808404440463
-2.6039500802755358	1.405842852592468	10.137808404440463
-2.6039500802755358	1.463001580238342	inf
-2.6039500802755358	1.520160307884216	inf
-2.6039500802755358	1.5773190355300901	inf
-2.6039500802755358	1.6344777631759642	inf
-2.6039500802755358	1.6916364908218382	inf
-2.6039500802755358	1.7487952184677122	inf
-2.6039500802755358	1.8059539461135863	inf
-2.6039500802755358	1.8631126737594603	inf
-2.6039500802755358	1.9202714014053344	inf
-2.6039500802755358	1.9774301290512084	inf
-2.6039500802755358	2.0345888566970824	inf
-2.6039500802755358	2.0917475843429565	inf
-2.6039500802755358	2.1489063119888305	inf
-2.6039500802755358	2.206065039634704	inf
-2.6039500802755358	2.263223767280578	inf
-2.6039500802755358	2.320382494926452	inf
-2.6039500802755358	2.3775412225723263	inf
-2.6039500802755358	2.4346999502182003	inf
-2.6039500802755358	2.4918586778640743	inf
-2.6039500802755358	2.5490174055099484	inf
-2.6039500802755358	2.6061761331558224	inf
-2.6039500802755358	2.6633348608016965	inf
-2.6039500802755358	2.7204935884475705	inf
-2.6039500802755358	2.7776523160934445	inf
-2.6039500802755358	2.8348110437393186	inf
-2.6039500802755358	2.8919697713851926	inf
-2.6039500802755358	2.9491284990310667	inf
-2.558203893303871	-2.7095855379104616	inf
-2.558203893303871	-2.652426810264587	inf
-2.558203893303871	-2.5952680826187136	10.137808404440463
-2.558203893303871	-2.538109354972839	9.039196115772352
-2.558203893303871	-2.4809506273269655	7.835223311446417
-2.558203893303871	-2.423791899681091	6.959754574092517
-2.558203893303871	-2.3666331720352174	6.2257853990123175
-2.558203893303871	-2.309474444389343	5.903701899843203
-2.558203893303871	-2.2523157167434693	5.743359249768024
-2.558203893303871	-2.1951569890975953	5.9946736780489305
-2.558203893303871	-2.1379982614517212	6.309167007951369
-2.558203893303871	-2.080839533805847	7.142076130886472
-2.558203893303871	-2.023680806159973	7.572859046978926
-2.558203893303871	-1.966522078514099	8.528370492006363
-2.558203893303871	-1.9093633508682253	9.039196115772352
-2.558203893303871	-1.8522046232223512	8.528370492006363
-2.558203893303871	-1.7950458955764772	9.039196115772352
-2.558203893303871	-1.7378871679306032	inf
-2.558203893303871	-1.6807284402847291	9.44466122388052
-2.558203893303871	-1.623569712638855	9.039196115772352
-2.558203893303871	-1.566410984992981	8.751514043320572
-2.558203893303871	-1.509252257347107	9.039196115772352
-2.558203893303871	-1.452093529701233	8.528370492006363
-2.558203893303871	-1.394934802055359	10.137808404440463
-2.558203893303871	-1.3377760744094849	9.039196115772352
-2.558203893303871	-1.2806173467636108	8.751514043320572
-2.558203893303871	-1.223458619117737	8.751514043320572
-2.558203893303871	-1.166299891471863	8.751514043320572
-2.558203893303871	-1.109141163825989	8.751514043320572
-2.558203893303871	-1.0519824361801149	9.44466122388052
-2.558203893303871	-0.9948237085342408	8.528370492006363
-2.558203893303871	-0.9376649808883668	10.137808404440463
-2.558203893303871	-0.8805062532424928	inf
-2.558203893303871	-0.8233475255966187	10.137808404440463
-2.558203893303871	-0.7661887979507448	10.137808404440463
-2.558203893303871	-0.7090300703048709	9.039196115772352
-2.558203893303871	-0.6518713426589968	9.44466122388052
-2.558203893303871	-0.5947126150131228	8.528370492006363
-2.558203893303871	-0.5375538873672487	8.346048935212409
-2.558203893303871	-0.4803951597213747	9.039196115772352
-2.558203893303871	-0.42323643207550066	8.751514043320572
-2.558203893303871	-0.3660777044296266	9.039196115772352
-2.558203893303871	-0.3089189767837526	8.528370492006363
-2.558203893303871	-0.25176024913787853	8.191898255385151
-2.558203893303871	-0.1946015214920045	8.751514043320572
-2.558203893303871	-0.13744279384613045	8.346048935212409
-2.558203893303871	-0.08028406620025641	8.346048935212409
-2.558203893303871	-0.02312533855438237	8.346048935212409
-2.558203893303871	0.03403338909149167	8.191898255385151
-2.558203893303871	0.09119211673736571	8.751514043320572
-2.558203893303871	0.14835084438323975	8.346048935212409
-2.558203893303871	0.2055095720291138	7.365219682200682
-2.558203893303871	0.26266829967498784	7.365219682200682
-2.558203893303871	0.31982702732086166	7.193369425274024
-2.558203893303871	0.3769857549667355	7.304595060384247
-2.558203893303871	0.4341444826126095	7.142076130886472
-2.558203893303871	0.49130321025848356	6.205982771716138
-2.558203893303871	0.5484619379043576	6.026934540267152
-2.558203893303871	0.6056206655502316	5.706991605597151
-2.558203893303871	0.6627793931961057	5.542688554305873
-2.558203893303871	0.7199381208419797	5.270273953984881
-2.558203893303871	0.7770968484878538	5.181981346839202
-2.558203893303871	0.8342555761337278	5.333787359707206
-2.558203893303871	0.8914143037796018	5.455677177316244
-2.558203893303871	0.9485730314254759	5.861142285424408
-2.558203893303871	1.00573175907135	6.112456713705314
-2.558203893303871	1.062890486717224	6.331145914670144
-2.558203893303871	1.120049214363098	7.304595060384247
-2.558203893303871	1.177207942008972	7.940583827104244
-2.558203893303871	1.2343666696548459	9.039196115772352
-2.558203893303871	1.29152539730072	8.751514043320572
-2.558203893303871	1.348684124946594	9.039196115772352
-2.558203893303871	1.405842852592468	9.039196115772352
-2.558203893303871	1.463001580238342	inf
-2.558203893303871	1.520160307884216	inf
-2.558203893303871	1.5773190355300901	inf
-2.558203893303871	1.6344777631759642	inf
-2.558203893303871	1.6916364908218382	inf
-2.558203893303871	1.7487952184677122	inf
-2.558203893303871	1.8059539461135863	inf
-2.558203893303871	1.8631126737594603	inf
-2.558203893303871	1.9202714014053344	inf
-2.558203893303871	1.9774301290512084	inf
-2.558203893303871	2.0345888566970824	inf
-2.558203893303871	2.0917475843429565	inf
-2.558203893303871	2.1489063119888305	inf
-2.558203893303871	2.206065039634704	inf
-2.558203893303871	2.263223767280578	inf
-2.558203893303871	2.320382494926452	inf
-2.558203893303871	2.3775412225723263	inf
-2.558203893303871	2.4346999502182003	inf
-2.558203893303871	2.4918586778640743	inf
-2.558203893303871	2.5490174055099484	inf
-2.558203893303871	2.6061761331558224	inf
-2.558203893303871	2.6633348608016965	inf
-2.558203893303871	2.7204935884475705	inf
-2.558203893303871	2.7776523160934445	inf
-2.558203893303871	2.8348110437393186	inf
-2.558203893303871	2.8919697713851926	inf
-2.558203893303871	2.9491284990310667	inf
-2.5124577063322064	-2.7095855379104616	inf
-2.5124577063322064	-2.652426810264587	inf
-2.5124577063322064	-2.5952680826187136	inf
-2.5124577063322064	-2.538109354972839	7.739913131642093
-2.5124577063322064	-2.4809506273269655	6.309167007951369
-2.5124577063322064	-2.423791899681091	5.107370483048029
-2.5124577063322064	-2.3666331720352174	4.360156081217807
-2.5124577063322064	-2.309474444389343	4.010939220326278
-2.5124577063322064	-2.2523157167434693	4.12165124474211
-2.5124577063322064	-2.1951569890975953	4.260072622660824
-2.5124577063322064	-2.1379982614517212	4.922872646831478
-2.5124577063322064	-2.080839533805847	5.583931512839922
-2.5124577063322064	-2.023680806159973	6.3536187705222025
-2.5124577063322064	-1.966522078514099	6.918932579572263
-2.5124577063322064	-1.9093633508682253	7.652901754652462
-2.5124577063322064	-1.8522046232223512	7.940583827104244
-2.5124577063322064	-1.7950458955764772	8.346048935212409
-2.5124577063322064	-1.7378871679306032	8.751514043320572
-2.5124577063322064	-1.6807284402847291	9.039196115772352
-2.5124577063322064	-1.623569712638855	9.039196115772352
-2.5124577063322064	-1.566410984992981	8.346048935212409
-2.5124577063322064	-1.509252257347107	8.346048935212409
-2.5124577063322064	-1.452093529701233	8.346048935212409
-2.5124577063322064	-1.394934802055359	8.528370492006363
-2.5124577063322064	-1.3377760744094849	8.528370492006363
-2.5124577063322064	-1.2806173467636108	8.751514043320572
-2.5124577063322064	-1.223458619117737	10.137808404440463
-2.5124577063322064	-1.166299891471863	inf
-2.5124577063322064	-1.109141163825989	9.039196115772352
-2.5124577063322064	-1.0519824361801149	9.44466122388052
-2.5124577063322064	-0.9948237085342408	9.44466122388052
-2.5124577063322064	-0.9376649808883668	10.137808404440463
-2.5124577063322064	-0.8805062532424928	inf
-2.5124577063322064	-0.8233475255966187	9.039196115772352
-2.5124577063322064	-0.7661887979507448	10.137808404440463
-2.5124577063322064	-0.7090300703048709	10.137808404440463
-2.5124577063322064	-0.6518713426589968	9.039196115772352
-2.5124577063322064	-0.5947126150131228	inf
-2.5124577063322064	-0.5375538873672487	inf
-2.5124577063322064	-0.4803951597213747	9.039196115772352
-2.5124577063322064	-0.42323643207550066	8.751514043320572
-2.5124577063322064	-0.3660777044296266	8.346048935212409
-2.5124577063322064	-0.3089189767837526	8.346048935212409
-2.5124577063322064	-0.25176024913787853	8.751514043320572
-2.5124577063322064	-0.1946015214920045	inf
-2.5124577063322064	-0.13744279384613045	9.44466122388052
-2.5124577063322064	-0.08028406620025641	10.137808404440463
-2.5124577063322064	-0.02312533855438237	8.346048935212409
-2.5124577063322064	0.03403338909149167	8.346048935212409
-2.5124577063322064	0.09119211673736571	8.346048935212409
-2.5124577063322064	0.14835084438323975	7.835223311446417
-2.5124577063322064	0.2055095720291138	8.528370492006363
-2.5124577063322064	0.26266829967498784	8.346048935212409
-2.5124577063322064	0.31982702732086166	7.498751074825205
-2.5124577063322064	0.3769857549667355	7.739913131642093
-2.5124577063322064	0.4341444826126095	7.304595060384247
-2.5124577063322064	0.49130321025848356	6.6114478798243015
-2.5124577063322064	0.5484619379043576	6.186564685859037
-2.5124577063322064	0.6056206655502316	6.130475219207992
-2.5124577063322064	0.6627793931961057	5.820320290904152
-2.5124577063322064	0.7199381208419797	5.4464605222113205
-2.5124577063322064	0.7770968484878538	5.384218213334099
-2.5124577063322064	0.8342555761337278	5.542688554305873
-2.5124577063322064	0.8914143037796018	5.512835591156192
-2.5124577063322064	0.9485730314254759	5.833743311236293
-2.5124577063322064	1.00573175907135	5.918300699264356
-2.5124577063322064	1.062890486717224	6.80560389426526
-2.5124577063322064	1.120049214363098	7.193369425274024
-2.5124577063322064	1.177207942008972	8.058366862760629
-2.5124577063322064	1.2343666696548459	8.528370492006363
-2.5124577063322064	1.29152539730072	9.44466122388052
-2.5124577063322064	1.348684124946594	10.137808404440463
-2.5124577063322064	1.405842852592468	9.039196115772352
-2.5124577063322064	1.463001580238342	10.137808404440463
-2.5124577063322064	1.520160307884216	9.44466122388052
-2.5124577063322064	1.5773190355300901	inf
-2.5124577063322064	1.6344777631759642	inf
-2.5124577063322064	1.6916364908218382	inf
-2.5124577063322064	1.7487952184677122	inf
-2.5124577063322064	1.8059539461135863	inf
-2.5124577063322064	1.8631126737594603	inf
-2.5124577063322064	1.9202714014053344	inf
-2.5124577063322064	1.9774301290512084	inf
-2.5124577063322064	2.0345888566970824	inf
-2.5124577063322064	2.0917475843429565	inf
-2.5124577063322064	2.1489063119888305	inf
-2.5124577063322064	2.206065039634704	inf
-2.5124577063322064	2.263223767280578	inf
-2.5124577063322064	2.320382494926452	inf
-2.5124577063322064	2.3775412225723263	inf
-2.5124577063322064	2.4346999502182003	inf
-2.5124577063322064	2.4918586778640743	inf
-2.5124577063322064	2.5490174055099484	inf
-2.5124577063322064	2.6061761331558224	inf
-2.5124577063322064	2.6633348608016965	inf
-2.5124577063322064	2.7204935884475705	inf
-2.5124577063322064	2.7776523160934445	inf
-2.5124577063322064	2.8348110437393186	inf
-2.5124577063322064	2.8919697713851926	inf
[truncated: 8,001 more rows]
