# Supplementary material for: Peering inside the black box by learning the relevance of many-body functions in neural network potentials
Source: Nat Commun. 2025 Nov 10;16:9898. doi: 10.1038/s41467-025-65863-0 (PMC12603069; doi:10.1038/s41467-025-65863-0)
Supplement: Supplementary file 17 — Source Data Fig 3 [file 41467_2025_65863_MOESM17_ESM.zip]

Archive with 5 entries (4 files):
- fig_3_wm_3B_average_rel_2d/
- fig_3_wm_3B_average_rel_2d/fig_3_wm_3B_average_rel_2d_water_SO3Net_3B_rel.csv
- fig_3_wm_3B_average_rel_2d/fig_3_wm_3B_average_rel_2d_water_PaiNN_3B_rel.csv
- fig_3_wm_3B_average_rel_2d/fig_3_wm_3B_average_rel_2d_methane_SO3Net_3B_rel.csv
- fig_3_wm_3B_average_rel_2d/fig_3_wm_3B_average_rel_2d_methane_PaiNN_3B_rel.csv
