# Supplementary material for: Peering inside the black box by learning the relevance of many-body functions in neural network potentials
Source: Nat Commun. 2025 Nov 10;16:9898. doi: 10.1038/s41467-025-65863-0 (PMC12603069; doi:10.1038/s41467-025-65863-0)
Supplement: Supplementary file 18 — Source Data Fig 2 [file 41467_2025_65863_MOESM18_ESM.zip › fig_2_wm_2B_rel/2B_rel_water_SO3Net.csv]

r	rel	yerr_min	yerr_max
2.517306593400079	0.7187802513653878	0.6642954556165916	0.773265047114184
2.5513170308705924	0.2864896033680181	0.2387289524577421	0.33425025427829413
2.585327468341106	0.07926854767884511	0.03177385364886222	0.12676324170882802
2.6193379058116193	-0.06508348813393894	-0.11152922597434269	-0.01863775029353519
2.6533483432821323	-0.1491720854307527	-0.19579790074940367	-0.10254627011210171
2.687358780752646	-0.26016889912731633	-0.30251500476909404	-0.21782279348553865
2.7213692182231592	-0.2789670733904254	-0.32506908734402634	-0.2328650594368245
2.7553796556936727	-0.27938292671211146	-0.32213754884689627	-0.23662830457732664
2.789390093164186	-0.25175018032640356	-0.2955431346245598	-0.20795722602824732
2.8234005306346996	-0.20689971890561637	-0.24866121334540267	-0.16513822446583007
2.857410968105213	-0.18364699806002546	-0.22129408440815995	-0.14599991171189097
2.8914214055757266	-0.1198764830569305	-0.1577268630117527	-0.0820261031021083
2.92543184304624	-0.07141179934457925	-0.10645381362991355	-0.03636978505924495
2.959442280516753	-0.010509385913333853	-0.04348126507358212	0.02246249324691441
2.9934527179872665	-0.019139101285507863	-0.051396336868936646	0.013118134297920924
3.02746315545778	0.031435265958159535	0.002990055246087763	0.0598804766702313
3.0614735929282935	0.03043732297140459	0.004913720625771965	0.05596092531703722
3.095484030398807	0.0680813288297703	0.044996395578550084	0.09116626208099052
3.1294944678693204	0.06326321482947146	0.043082582793205065	0.08344384686573786
3.163504905339834	0.06710664303305998	0.04963468379573145	0.0845786022703885
3.1975153428103473	0.0611329443423855	0.04374533245118535	0.07852055623358566
3.231525780280861	0.0613076849771305	0.04827055803705922	0.07434481191720178
3.2655362177513743	0.05591534918964703	0.04386149609892745	0.06796920228036661
3.2995466552218877	0.06338322580480647	0.05161119394856889	0.07515525766104406
3.3335570926924007	0.06969265579086308	0.059427357913042454	0.07995795366868369
3.367567530162914	0.06094514695002844	0.05218508823270346	0.06970520566735343
3.4015779676334277	0.061179114690579205	0.05223008040123845	0.07012814897991997
3.435588405103941	0.05258870932413373	0.04511941840239276	0.0600580002458747
3.4695988425744546	0.053272615657008714	0.0467133371720401	0.05983189414197733
3.5036092800449676	0.04855416376070551	0.04244059353779305	0.05466773398361797
3.537619717515481	0.05337087354873488	0.047505703260226406	0.05923604383724336
3.5716301549859946	0.05327149822870688	0.04823449391677366	0.0583085025406401
3.605640592456508	0.048393990951716405	0.043669075942970405	0.053118905960462405
3.6396510299270215	0.04763169163073695	0.04326264344982631	0.052000739811647594
3.673661467397535	0.04474785843545637	0.04087335415731328	0.04862236271359945
3.7076719048680484	0.04427270555216243	0.040343834405314714	0.048201576699010144
3.741682342338562	0.04098999196527048	0.03744823807727815	0.044531745853262805
3.7756927798090754	0.037468596815822854	0.03398753890144233	0.04094965473020338
3.809703217279589	0.037646451345990206	0.03444458368318068	0.04084831900879973
3.8437136547501023	0.035132676993465395	0.032499820891694196	0.03776553309523659
3.8777240922206158	0.035022045327677546	0.032439934830562275	0.03760415582479282
3.9117345296911292	0.033477866662975676	0.031068125996235447	0.03588760732971591
3.9457449671616427	0.032035259579285276	0.02979055801943806	0.03427996113913249
3.9797554046321557	0.028871641838763205	0.026897582980583735	0.030845700696942674
4.01376584210267	0.026086674435338096	0.024095381258730546	0.028077967611945646
4.047776279573183	0.027590149087298416	0.0258810216488893	0.029299276525707532
4.0817867170436966	0.026111304228514327	0.024504026726842643	0.02771858173018601
4.11579715451421	0.02424362205797445	0.02271790084903769	0.025769343266911212
4.149807591984723	0.022906236192374304	0.021390174256047504	0.024422298128701104
4.183818029455236	0.022043073297739017	0.0207656270207217	0.023320519574756334
4.2178284669257495	0.01982136726022833	0.01856861376603025	0.021074120754426412
4.251838904396263	0.01859894614815927	0.017521340858014305	0.019676551438304237
4.2858493418667765	0.01754567556204153	0.016633448502091575	0.018457902621991488
4.31985977933729	0.0168918598844311	0.015945409488939147	0.017838310279923053
4.353870216807803	0.014881116401188476	0.014051346190697105	0.015710886611679846
4.387880654278317	0.013995541181009282	0.013222982201161589	0.014768100160856976
4.42189109174883	0.012764222088311438	0.012080393681430351	0.013448050495192525
4.455901529219344	0.010972296461266712	0.010318659686847162	0.011625933235686262
4.489911966689857	0.009611214729705412	0.008980400687405552	0.010242028772005272
4.52392240416037	0.008559587404086128	0.007954499241019998	0.009164675567152258
4.557932841630883	0.007487024208218641	0.0069815179050865955	0.007992530511350687
4.591943279101397	0.006400490727581371	0.005958112751661623	0.006842868703501119
4.62595371657191	0.005314439484817454	0.00492073107635474	0.005708147893280169
4.659964154042424	0.00423723394281183	0.0038724442298406435	0.0046020236557830175
4.693974591512937	0.0031629186017908214	0.002871778335755431	0.003454058867826212
4.727985028983451	0.0023629809392761393	0.002107157359934099	0.0026188045186181794
4.761995466453964	0.0016729239110951832	0.0014775260007739996	0.0018683218214163668
4.796005903924478	0.0012449720742124214	0.0010951462548088582	0.0013947978936159845
4.830016341394991	0.0008282378396658555	0.0007209485246904601	0.0009355271546412509
4.8640267788655045	0.0004365383684012016	0.0003750476544899223	0.0004980290823124809
4.898037216336018	0.00021925233274342872	0.00018404762368955902	0.00025445704179729846
4.932047653806531	7.423126866336699e-05	6.136911286073137e-05	8.70934244660026e-05
4.966058091277045	1.0711336825787103e-05	8.14884456268623e-06	1.3273829088887975e-05
