# Supplementary material for: Peering inside the black box by learning the relevance of many-body functions in neural network potentials
Source: Nat Commun. 2025 Nov 10;16:9898. doi: 10.1038/s41467-025-65863-0 (PMC12603069; doi:10.1038/s41467-025-65863-0)
Supplement: Supplementary file 18 — Source Data Fig 2 [file 41467_2025_65863_MOESM18_ESM.zip › fig_2_wm_2B_rel/2B_rel_methane_PaiNN.csv]

r	rel	yerr_min	yerr_max
3.201470299122785	1.3319301784116153	1.3238337279356691	1.3400266288875615
3.260355559106775	1.077550935970397	1.0677717216048215	1.0873301503359725
3.319240819090766	0.8079938765940824	0.8008754241340005	0.8151123290541643
3.3781260790747565	0.5896299107974281	0.583013696171377	0.5962461254234792
3.4370113390587473	0.40284543138691137	0.39747714763788017	0.40821371513594257
3.4958965990427378	0.2658689389145267	0.2613172390171969	0.27042063881185646
3.5547818590267286	0.1511802528975717	0.14778531085611504	0.15457519493902835
3.613667119010719	0.06159383501141444	0.058747999536709526	0.06443967048611934
3.67255237899471	-0.011974840610470317	-0.014156169689337745	-0.00979351153160289
3.7314376389787003	-0.06300004393969076	-0.0647467132348113	-0.06125337464457022
3.790322898962691	-0.1053720882858143	-0.10675903500942914	-0.10398514156219947
3.8492081589466816	-0.1354299981629066	-0.1364943032530122	-0.134365693072801
3.9080934189306724	-0.15747829990862114	-0.15832955025523268	-0.1566270495620096
3.966978678914663	-0.17208717941229926	-0.1727332932361522	-0.17144106558844632
4.025863938898653	-0.18122492443447752	-0.18176836645639594	-0.1806814824125591
4.084749198882644	-0.1850715891348944	-0.1855830034625985	-0.1845601748071903
4.143634458866635	-0.18490064262906883	-0.18535844182098865	-0.184442843437149
4.202519718850626	-0.18193648520575276	-0.18238460763249784	-0.18148836277900768
4.261404978834616	-0.17675173244642392	-0.17722030877441383	-0.176283156118434
4.320290238818607	-0.17023335069686518	-0.17070951549345872	-0.16975718590027164
4.3791754988025975	-0.16202870129658486	-0.1625262655866686	-0.16153113700650112
4.438060758786588	-0.1534604114406146	-0.15389865455185864	-0.15302216832937054
4.496946018770579	-0.14498901575983905	-0.1454583713888999	-0.14451966013077822
4.555831278754569	-0.13585941274509022	-0.13628221274184474	-0.1354366127483357
4.61471653873856	-0.1267507259603891	-0.12715196791639857	-0.12634948400437965
4.673601798722551	-0.11816452624621658	-0.11857925555362689	-0.11774979693880627
4.732487058706541	-0.10973792793007439	-0.110097459495844	-0.10937839636430478
4.791372318690532	-0.10125360789770413	-0.10160314532359054	-0.10090407047181772
4.850257578674523	-0.09368779962604722	-0.094027628156401	-0.09334797109569343
4.909142838658513	-0.08629773503809277	-0.08664385841699986	-0.08595161165918568
4.968028098642504	-0.0788957291548219	-0.0792189834795647	-0.0785724748300791
5.026913358626494	-0.07303138236603898	-0.07335684679659345	-0.07270591793548452
5.085798618610485	-0.06655632956597528	-0.06691431872688874	-0.06619834040506181
5.144683878594476	-0.06147944472931152	-0.06182712697624552	-0.061131762482377526
5.203569138578466	-0.05585614121195797	-0.05622955426880959	-0.05548272815510635
5.262454398562458	-0.05212221933961841	-0.052514150843366456	-0.05173028783587036
5.321339658546448	-0.04741015677643038	-0.047786815695372825	-0.047033497857487935
5.3802249185304385	-0.042904287785740104	-0.0432959080844691	-0.04251266748701111
5.439110178514429	-0.039903771216353114	-0.040300763064519365	-0.03950677936818686
5.497995438498419	-0.03631377826985853	-0.036690623923510614	-0.035936932616206445
5.55688069848241	-0.03302282206457381	-0.03334223603790365	-0.032703408091243974
5.615765958466401	-0.03006696184696079	-0.030371787074133315	-0.029762136619788264
5.674651218450391	-0.027515924866400972	-0.02782540029588614	-0.027206449436915806
5.733536478434383	-0.024502108444551085	-0.0248209770058922	-0.02418323988320997
5.792421738418373	-0.022357790737907463	-0.022662414131333943	-0.022053167344480984
5.851306998402364	-0.02033775250226751	-0.020576740354340328	-0.02009876465019469
5.910192258386354	-0.018679454178290707	-0.018932198353394995	-0.01842671000318642
5.969077518370344	-0.01731597566369076	-0.017563600002354015	-0.017068351325027504
6.027962778354335	-0.015828526313155	-0.016046098282203016	-0.015610954344106986
6.086848038338326	-0.014835560313745407	-0.01506866889412002	-0.014602451733370795
6.145733298322316	-0.013516086680825034	-0.013721802353229862	-0.013310371008420205
6.204618558306308	-0.012496210203260805	-0.012667798744432248	-0.012324621662089362
6.263503818290298	-0.011700491837838993	-0.01188315540490847	-0.011517828270769515
6.322389078274289	-0.010551231884692702	-0.010703076861328006	-0.010399386908057398
6.3812743382582795	-0.00953353448544853	-0.009662377571225431	-0.009404691399671629
6.4401595982422695	-0.008639396446776634	-0.008757026696137996	-0.008521766197415272
6.49904485822626	-0.007765122158845058	-0.007868350274116906	-0.007661894043573209
6.557930118210251	-0.006973293558482468	-0.007052813385912566	-0.00689377373105237
6.616815378194241	-0.006221745792417972	-0.006293549871871124	-0.006149941712964821
6.675700638178233	-0.005512344713985027	-0.005568427246997361	-0.005456262180972693
6.734585898162223	-0.004915534534828696	-0.00496955919277122	-0.004861509876886172
6.793471158146214	-0.004327172234003903	-0.004375258359005326	-0.0042790861090024794
6.852356418130205	-0.0036984797487236995	-0.0037494239835863894	-0.0036475355138610097
6.9112416781141945	-0.003123404109062922	-0.0031730109106412776	-0.0030737973074845665
6.970126938098186	-0.0025601538897195458	-0.002604829833409491	-0.0025154779460296005
7.029012198082176	-0.0020183809039562594	-0.002060924168020748	-0.001975837639891771
7.087897458066167	-0.0014485494154011678	-0.001486071608651272	-0.0014110272221510636
7.146782718050158	-0.0009604063661710157	-0.000991865856590099	-0.0009289468757519326
7.205667978034148	-0.000529496957203915	-0.0005519617423391327	-0.0005070321720686974
7.264553238018139	-0.00024370312298151162	-0.00025959472269415114	-0.0002278115232688721
7.32343849800213	-7.046179972459217e-05	-7.831083150381203e-05	-6.261276794537232e-05
7.3823237579861205	-8.950263089267584e-07	-3.9336928626150305e-06	2.1436402447615135e-06
7.4412090179701105	1.994987304746816e-06	1.5274704636048515e-06	2.4625041458887805e-06
