# Supplementary material for: Peering inside the black box by learning the relevance of many-body functions in neural network potentials
Source: Nat Commun. 2025 Nov 10;16:9898. doi: 10.1038/s41467-025-65863-0 (PMC12603069; doi:10.1038/s41467-025-65863-0)
Supplement: Supplementary file 18 — Source Data Fig 2 [file 41467_2025_65863_MOESM18_ESM.zip › fig_2_wm_2B_rel/2B_rel_water_PaiNN.csv]

r	rel	yerr_min	yerr_max
2.549303059418137	-0.18479927413227928	-0.20141874805205406	-0.1681798002125045
2.6171221825264595	-0.3393775250149801	-0.3536120283630587	-0.32514302166690146
2.684941305634782	-0.4125761669788058	-0.4257543365394527	-0.39939799741815885
2.7527604287431044	-0.41334279883500374	-0.4263887639973667	-0.4002968336726408
2.820579551851427	-0.36340391041212705	-0.3763860320029828	-0.3504217888212713
2.88839867495975	-0.3099955994529292	-0.3217396119572804	-0.298251586948578
2.956217798068072	-0.23525143222912553	-0.24619995520243576	-0.2243029092558153
3.024036921176395	-0.17092548139025968	-0.17989257442128154	-0.16195838835923781
3.091856044284717	-0.11346367552897749	-0.12083146276621488	-0.10609588829174009
3.15967516739304	-0.06593402933228962	-0.07273894236922085	-0.059129116295358386
3.2274942905013626	-0.030735165264241006	-0.036022828341700945	-0.025447502186781067
3.2953134136096853	0.001223331912745516	-0.0033865135725225006	0.005833177398013532
3.3631325367180076	0.024433259597068883	0.020525780655266213	0.028340738538871552
3.4309516598263303	0.04263323830206653	0.039375808160944596	0.04589066844318846
3.4987707829346526	0.05579528257083515	0.05291702058271142	0.05867354455895888
3.5665899060429753	0.06524922860233852	0.06274085253096799	0.06775760467370905
3.634409029151298	0.06934225577638779	0.06688374774710196	0.07180076380567363
3.7022281522596203	0.07096387187121508	0.06852300623857993	0.07340473750385024
3.770047275367943	0.06835488168779356	0.06610704651240125	0.07060271686318588
3.8378663984762653	0.06742676696347981	0.0652337163120148	0.06961981761494482
3.905685521584588	0.06008230981418373	0.058089917021403016	0.06207470260696444
3.9735046446929108	0.05618522250405153	0.054202641106343104	0.058167803901759955
4.0413237678012335	0.04814184562529109	0.04637180297058372	0.04991188827999846
4.109142890909556	0.04249644059545755	0.040828149654377345	0.04416473153653775
4.176962014017878	0.036173330265644385	0.034618427405130735	0.037728233126158035
4.244781137126201	0.02953145006399767	0.028141614474742584	0.030921285653252754
4.3126002602345235	0.025515355961725876	0.024281502567266803	0.02674920935618495
4.380419383342846	0.020883450723815547	0.019685377152636276	0.02208152429499482
4.448238506451169	0.017523763029366732	0.01647268840482366	0.018574837653909805
4.516057629559491	0.015067943193838605	0.014041870702482655	0.016094015685194557
4.5838767526678135	0.013457513725790307	0.012454388123602866	0.014460639327977748
4.651695875776136	0.012091210210292974	0.011163888687367974	0.013018531733217974
4.719514998884459	0.011198286072018003	0.010246773601749417	0.012149798542286589
4.787334121992782	0.01014263473296267	0.009312212559793752	0.01097305690613159
4.8551532451011035	0.010438809414331738	0.009620217523979912	0.011257401304683563
4.922972368209426	0.010503007814257124	0.009662672619384222	0.011343343009130025
4.990791491317749	0.010515591103445911	0.009685877308575086	0.011345304898316736
5.058610614426072	0.011151330972760295	0.01037467579931175	0.01192798614620884
5.126429737534394	0.010965965195792095	0.010226650914925306	0.011705279476658885
5.194248860642716	0.011581917630899975	0.010857659538917867	0.012306175722882083
5.26206798375104	0.01145101667632907	0.01077480559189365	0.01212722776076449
5.329887106859362	0.011523075604097682	0.010880653214681572	0.012165497993513793
5.397706229967684	0.011440290672438763	0.010840325857732014	0.012040255487145513
5.465525353076007	0.01112481880312516	0.010540584137296208	0.011709053468954112
5.533344476184329	0.010936778664327816	0.010408038597762195	0.011465518730893437
5.6011635992926525	0.010671918381399376	0.010201630077808256	0.011142206684990497
5.668982722400974	0.010357814202218424	0.009899269625399007	0.010816358779037841
5.736801845509297	0.009887887131155786	0.009472708905040511	0.01030306535727106
5.80462096861762	0.009349321362046284	0.008962294246216522	0.009736348477876047
5.872440091725942	0.009042171492151613	0.008678113640292834	0.009406229344010392
5.940259214834265	0.008223875512590002	0.007882574658127065	0.008565176367052939
6.008078337942587	0.0075358174357104055	0.007223092002029049	0.007848542869391762
6.07589746105091	0.006852434706022953	0.006545978749149693	0.007158890662896213
6.1437165841592325	0.006093138320138346	0.005809914917987322	0.00637636172228937
6.211535707267554	0.005119179064421435	0.0048520762730226985	0.005386281855820171
6.279354830375878	0.0041549569839275284	0.003910667427266189	0.004399246540588868
6.3471739534842	0.0031802829658351874	0.00294445154623006	0.0034161143854403147
6.4149930765925225	0.0021336090241115867	0.001922304189752805	0.0023449138584703687
6.482812199700845	0.0011984299569797882	0.0009994702513790744	0.001397389662580502
6.550631322809168	0.00025676817887892387	7.769891991388672e-05	0.000435837437843961
6.618450445917491	-0.0004586186299391799	-0.0006133819998545461	-0.0003038552600238137
6.6862695690258125	-0.001020213191529395	-0.0011564582338534502	-0.0008839681492053399
6.754088692134135	-0.0014650570979660963	-0.001586225481982248	-0.0013438887139499444
6.821907815242458	-0.0016493727239374042	-0.0017552520056963495	-0.001543493442178459
6.889726938350781	-0.0016942495561566805	-0.0017798512381982552	-0.0016086478741151058
6.957546061459103	-0.00159072780356901	-0.0016640710954314616	-0.0015173845117065585
7.025365184567425	-0.0013868163460193992	-0.001442106534173913	-0.0013315261578648854
7.093184307675748	-0.0010567116751829715	-0.0011010029974971459	-0.001012420352868797
7.161003430784071	-0.0007713470869782217	-0.0008030363424501065	-0.000739657831506337
7.228822553892393	-0.00047964747578559434	-0.0005003208080957787	-0.00045897414347541
7.296641677000716	-0.00023924411947301577	-0.0002513397097986638	-0.00022714852914736773
7.364460800109038	-8.316092120932742e-05	-8.865151345386784e-05	-7.767032896478699e-05
7.432279923217361	-1.109031553370338e-05	-1.2446912739148316e-05	-9.733718328258444e-06
