# Supplementary material for: Peering inside the black box by learning the relevance of many-body functions in neural network potentials
Source: Nat Commun. 2025 Nov 10;16:9898. doi: 10.1038/s41467-025-65863-0 (PMC12603069; doi:10.1038/s41467-025-65863-0)
Supplement: Supplementary file 18 — Source Data Fig 2 [file 41467_2025_65863_MOESM18_ESM.zip › fig_2_wm_2B_rel/2B_rel_methane_SO3Net.csv]

r	rel	yerr_min	yerr_max
3.1751587533641508	2.722765606478788	2.7166001463201987	2.728931066637377
3.2001550483085013	2.2499235523864627
3.2251513432528522	2.1669486891672327	2.149398754346101	2.1844986239883646
3.2501476381972028	1.8910968956479337	1.890407035024868	1.8917867562709993
3.2751439331415537	1.8241713749691069	1.8071304618178612	1.8412122881203525
3.3001402280859047	1.616224877492641	1.6017971671402955	1.6306525878449867
3.325136523030255	1.4522860461427347	1.4387971380018867	1.4657749542835827
3.350132817974606	1.3071615712821465	1.3017402451238795	1.3125828974404135
3.3751291129189567	1.196906398234065	1.1906483002853652	1.203164496182765
3.4001254078633076	1.0951884831493341	1.086010956203014	1.1043660100956543
3.425121702807658	0.9546901495966515	0.9480340347289418	0.9613462644643613
3.450117997752009	0.876696913005227	0.8697226068627427	0.8836712191477113
3.47511429269636	0.8033490453497948	0.7976289818437244	0.8090691088558651
3.5001105876407106	0.7098584033367594	0.7028774806501954	0.7168393260233235
3.5251068825850616	0.6148536090082156	0.6096254386007778	0.6200817794156535
3.5501031775294125	0.559701626658575	0.5542504521529303	0.5651528011642197
3.575099472473763	0.4950943437968324	0.49061254876278204	0.4995761388308828
3.600095767418114	0.434755141005767	0.43009007256572246	0.43942020944581156
3.6250920623624645	0.3828939236483449	0.3784398699224766	0.3873479773742132
3.6500883573068155	0.33480802248836755	0.331506826203303	0.3381092187734321
3.675084652251166	0.2864130909082479	0.2833656968617317	0.2894604849547641
3.700080947195517	0.24984431859513456	0.24675238573853578	0.2529362514517334
3.725077242139868	0.21570548899984945	0.21327953717556783	0.21813144082413108
3.7500735370842184	0.18660353848759081	0.18377833829430223	0.1894287386808794
3.7750698320285694	0.15402320242504272	0.1523027595839679	0.15574364526611753
3.8000661269729203	0.13225155458754598	0.13055326105240897	0.13394984812268299
3.825062421917271	0.11025570975323669	0.10879033514026987	0.11172108436620351
3.8500587168616214	0.09283715594148892	0.09137206823317665	0.09430224364980119
3.8750550118059723	0.07610201868327077	0.07492826718663105	0.07727577017991048
3.9000513067503233	0.06250362472949539	0.0612699723773731	0.06373727708161768
3.925047601694674	0.050054188361536946	0.04898328965466164	0.051125087068412255
3.9500438966390248	0.040660807041360644	0.03958795048840215	0.04173366359431914
3.9750401915833757	0.029333076957178926	0.02831634835821661	0.03034980555614124
4.000036486527726	0.02337466599081748	0.022403807135379022	0.024345524846255937
4.025032781472077	0.01546768730385036	0.014474320639707062	0.01646105396799366
4.050029076416428	0.011791925374171529	0.010832559353578257	0.0127512913947648
4.075025371360779	0.006940755443598672	0.0059228774831633435	0.007958633404034
4.100021666305129	0.0017109593097051528	0.0007727709715037984	0.0026491476479065072
4.125017961249481	-0.0013508088004394554	-0.0021339436842444516	-0.0005676739166344592
4.150014256193831	-0.002865904030411122	-0.0037986268144738267	-0.0019331812463484169
4.175010551138182	-0.006106254920262748	-0.007216712309771589	-0.004995797530753908
4.200006846082532	-0.00635441900831309	-0.007548576591723172	-0.005160261424903008
4.225003141026884	-0.009090137695265175	-0.010049927477163902	-0.008130347913366448
4.249999435971234	-0.007448492705086747	-0.008407344568980096	-0.006489640841193398
4.274995730915585	-0.010657681292751298	-0.011574401556053302	-0.009740961029449293
4.299992025859936	-0.010390768929559415	-0.011278167840016022	-0.009503370019102808
4.3249883208042865	-0.00994717173309098	-0.010894093125342945	-0.009000250340839015
4.349984615748637	-0.009899343651654385	-0.010859615582014051	-0.008939071721294718
4.3749809106929884	-0.012056261128545048	-0.013045243303222754	-0.011067278953867343
4.399977205637339	-0.010022244942242695	-0.010862024641625691	-0.009182465242859698
4.4249735005816895	-0.008509900040035698	-0.009406761556406993	-0.007613038523664403
4.449969795526041	-0.01024797689205122	-0.011003386241034753	-0.009492567543067687
4.474966090470391	-0.007410179089838756	-0.008091356587136445	-0.006729001592541067
4.499962385414742	-0.00885470223185876	-0.009493088248405706	-0.008216316215311815
4.524958680359092	-0.00768678300749374	-0.008283755295560101	-0.007089810719427379
4.549954975303443	-0.008770106980188618	-0.009305293127513261	-0.008234920832863974
4.574951270247794	-0.008369187789124813	-0.008927835143119171	-0.007810540435130454
4.599947565192145	-0.006908970294220787	-0.007364552675863649	-0.006453387912577925
4.624943860136495	-0.007584742640437437	-0.008033354189033764	-0.007136131091841109
4.649940155080847	-0.0064228028069840196	-0.00679962444716749	-0.006045981166800549
4.674936450025197	-0.006495083866018153	-0.00684823379062584	-0.006141933941410465
4.699932744969548	-0.005548623660510381	-0.005844060838254592	-0.005253186482766169
4.724929039913899	-0.005169190018643407	-0.005400961507839372	-0.0049374185294474415
4.74992533485825	-0.004638265161889742	-0.004867775282549189	-0.004408755041230295
4.7749216298026	-0.004041393625869809	-0.004200597957066395	-0.0038821892946732228
4.799917924746952	-0.0033665553320948974	-0.003490644875627973	-0.0032424657885618217
4.824914219691302	-0.0029452433678979627	-0.0030535235908357157	-0.0028369631449602097
4.849910514635653	-0.0020787681582592112	-0.0021583603369723417	-0.0019991759795460807
4.874906809580004	-0.0016763212912616343	-0.0017418541070232038	-0.0016107884755000648
4.899903104524355	-0.0009937805447185163	-0.001021732740038982	-0.0009658283493980505
4.924899399468705	-0.0005513105601919734	-0.0005750840293034296	-0.0005275370910805172
4.9498956944130565	-0.00022320140344973973	-0.00023561883467723195	-0.0002107839722222475
4.974891989357407	-4.153989421906145e-05	-4.571797281734317e-05	-3.7361815620779733e-05
